# Supplementary material for: Adenosine 5′-Monophosphate-to-Threonine Ratio Promotes Abdominal Aortic Aneurysms via Up-Regulation of HLA-DR on Natural Killer Cells: A Bidirectional Mendelian Randomized Analysis
Source: Biomedicines. 2024 May 25;12(6):1179. doi: 10.3390/biomedicines12061179 (PMC11200785; doi:10.3390/biomedicines12061179)
Supplement: Supplementary file 1 [file biomedicines-12-01179-s001.zip]

Archive with 8 entries (8 files):
- step1_Additional_files.xlsx
- step1_IMC-AAAFMR_MainResults.xls
- step2_RMR_Additional_files.xlsx
- step2_RMR_MainResults.xls
- step3_metabolites-AAAFMR_AdditionalResults.xlsx
- step3_metabolites-AAAFMR_MainResults.xls
- step4imc_metabolitesFMR_Additional_files.xlsx
- step4imc_metabolitesFMR_MainResults.xls
