# Supplementary material for: Adenosine 5′-Monophosphate-to-Threonine Ratio Promotes Abdominal Aortic Aneurysms via Up-Regulation of HLA-DR on Natural Killer Cells: A Bidirectional Mendelian Randomized Analysis
Source: Biomedicines. 2024 May 25;12(6):1179. doi: 10.3390/biomedicines12061179 (PMC11200785; doi:10.3390/biomedicines12061179)
Supplement: Supplementary file 1 [file biomedicines-12-01179-s001.zip › step1_IMC-AAAFMR_MainResults.xls]

## Sheet: FinnGen
1. The resluts of forward univariable MR analysis between immune cells phenotypes and the risk of AAA in FinnGen database.
id	nsnp	MR-Egger			Weighted median			Inverse variance weighted			Simple mode			Weighted mode			MR-Egger intercept		MR-PRESSO global	MR-IVW			MR-Egeer
		p_value	OR	95% OR	p_value	OR	95% OR	p_value	OR	95% OR	p_value	OR	95% OR	p_value	OR	95% OR	egger intercept	p_value	p_value	Q	Q_df	Q_pval	Q	Q_df	Q_pval
ebi-a-GCST90001997	22	0.085	0.89756	0.79840-1.0090	0.063	0.92475	0.85148-1.00433	0.001	0.90292	0.85179-0.95711	0.212	0.91268	0.79426-1.04876	0.076	0.92582	0.85390-1.00380	0.00182	0.90892	0.444	22.7697	21	0.35638	22.7544	20	0.30101
ebi-a-GCST90001399	14	0.02	1.22867	1.05649-1.4289	0.004	1.1701	1.05191-1.30157	0.002	1.13189	1.04482-1.22623	0.124	1.14495	0.97416-1.34568	0.028	1.15646	1.03035-1.29801	-0.02246	0.23298	0.55	12.0486	13	0.52367	10.4707	12	0.57474
ebi-a-GCST90001763	18	0.056	0.96994	0.94223-0.9985	0.072	0.96689	0.93212-1.00296	0.004	0.96379	0.94018-0.98800	0.331	0.96267	0.89358-1.03710	0.03	0.96661	0.93981-0.99417	-0.00819	0.41767	0.854	12.4593	17	0.77156	11.7671	16	0.75985
ebi-a-GCST90001887	15	0.002	1.09968	1.04905-1.1527	0.009	1.07661	1.01835-1.13820	0.005	1.0603	1.01814-1.10420	0.135	1.08556	0.98098-1.20129	0.012	1.08149	1.02562-1.14041	-0.03211	0.02066	0.407	15.5256	14	0.3432	8.59152	13	0.80305
ebi-a-GCST90001614	14	0.572	1.08543	0.82295-1.4316	0.059	1.14689	0.99476-1.32229	0.005	1.16224	1.04610-1.29126	0.212	1.16475	0.92761-1.46251	0.084	1.2473	0.98942-1.57241	0.0128	0.61024	0.774	9.28987	13	0.75072	9.01595	12	0.70157
ebi-a-GCST90001678	19	0.095	1.05173	0.99449-1.1123	0.106	1.06075	0.98753-1.13940	0.006	1.06477	1.01784-1.11386	0.359	1.05097	0.94755-1.16569	0.102	1.05261	0.99291-1.11589	0.00811	0.47653	0.931	11.0305	18	0.89306	10.5006	17	0.88132
ebi-a-GCST90001675	24	0.126	1.04288	0.99022-1.0983	0.058	1.0556	0.99820-1.11631	0.009	1.05788	1.01439-1.10324	0.253	1.06212	0.96035-1.17468	0.091	1.04271	0.99529-1.09239	0.00842	0.36398	0.393	26.3778	23	0.28336	25.3862	22	0.27897
ebi-a-GCST90001447	19	0.1	1.07236	0.99119-1.1602	0.111	1.07189	0.98405-1.16756	0.009	1.08098	1.01986-1.14576	0.566	1.04084	0.90999-1.19051	0.083	1.0766	0.99492-1.16498	0.00509	0.77063	0.848	11.9707	18	0.84875	11.8829	17	0.80718
ebi-a-GCST90001641	18	0.936	1.00423	0.90736-1.1114	0.526	1.03249	0.93544-1.13962	0.009	1.09333	1.02242-1.16916	0.468	1.06154	0.90653-1.24305	0.402	1.04108	0.94973-1.14122	0.03058	0.04376	0.72	12.6188	17	0.7613	7.82686	16	0.95385
ebi-a-GCST90001996	31	0.208	0.96288	0.90896-1.0200	0.093	0.95473	0.90444-1.00782	0.013	0.95036	0.91294-0.98931	0.019	0.89392	0.81807-0.97680	0.053	0.95225	0.90792-0.99875	-0.0072	0.53574	0.417	32.2819	30	0.35453	31.8505	29	0.32647
ebi-a-GCST90001523	27	0.071	1.04849	0.99814-1.1014	0.03	1.05201	1.00493-1.10130	0.015	1.04793	1.00911-1.08824	0.259	1.04139	0.97205-1.11567	0.027	1.05536	1.00892-1.10394	-0.00045	0.97271	0.128	35.9755	26	0.09212	35.9738	25	0.072
ebi-a-GCST90001921	14	0.061	1.08737	1.00424-1.1774	0.062	1.08067	0.99622-1.17229	0.015	1.075	1.01387-1.13982	0.211	1.10087	0.95407-1.27026	0.115	1.07256	0.98893-1.16325	-0.00511	0.68437	0.719	10.8974	13	0.61941	10.7239	12	0.55271
ebi-a-GCST90001865	13	0.989	1.00135	0.83035-1.2076	0.156	1.08242	0.97027-1.20754	0.016	1.1061	1.01901-1.20064	0.27	1.10089	0.93556-1.29544	0.228	1.10089	0.94908-1.27698	0.02237	0.27123	0.835	7.87339	12	0.79494	6.53147	11	0.83566
ebi-a-GCST90001484	24	0.026	0.93669	0.88786-0.9882	0.088	0.95953	0.91504-1.00618	0.016	0.95579	0.92122-0.99166	0.617	0.97486	0.88339-1.07581	0.1	0.95983	0.91589-1.00589	0.01232	0.31942	0.633	21.4602	23	0.55301	20.4225	22	0.55663
ebi-a-GCST90001664	37	0.079	0.98532	0.96968-1.0012	0.028	0.97834	0.95943-0.99762	0.017	0.98274	0.96876-0.99692	0.556	0.9914	0.96358-1.02002	0.058	0.98391	0.96804-1.00004	-0.00536	0.47589	0.64	33.6766	36	0.57959	33.1572	35	0.55729
ebi-a-GCST90001454	16	0.367	0.89609	0.71155-1.1285	0.11	0.89533	0.78168-1.02551	0.017	0.88908	0.80705-0.97945	0.148	0.84477	0.68000-1.04945	0.155	0.85547	0.69733-1.04947	-0.00142	0.94246	0.653	12.9451	15	0.60654	12.9397	14	0.53128
ebi-a-GCST90002091	19	0.06	1.06099	1.00157-1.1239	0.031	1.05759	1.00524-1.11266	0.017	1.04679	1.00806-1.08702	0.618	1.02352	0.93563-1.11968	0.036	1.05281	1.00705-1.10065	-0.0071	0.55275	0.772	14.1428	18	0.71973	13.776	17	0.68289
ebi-a-GCST90001779	21	0.077	0.96014	0.92010-1.0019	0.143	0.96282	0.91517-1.01295	0.02	0.9581	0.92425-0.99319	0.193	0.94667	0.87411-1.02525	0.06	0.9597	0.92159-0.99938	-0.00222	0.85709	0.802	15.333	20	0.75705	15.2997	19	0.70337
ebi-a-GCST90001803	14	0.207	1.55752	0.81196-2.9877	0.063	0.84767	0.71233-1.00874	0.021	0.83535	0.71682-0.97347	0.063	0.76186	0.58592-0.99063	0.05	0.79102	0.63959-0.97830	-0.0981	0.07909	0.046	24.2856	13	0.0286	18.5831	12	0.0991
ebi-a-GCST90001750	18	0.639	0.95509	0.79115-1.1530	0.162	0.93474	0.85044-1.02740	0.023	0.92365	0.86256-0.98908	0.489	0.94884	0.82036-1.09744	0.368	0.93959	0.82340-1.07219	-0.00819	0.71339	0.84	11.6444	17	0.82118	11.5046	16	0.77732
ebi-a-GCST90001995	22	0.208	0.89529	0.75800-1.0574	0.081	0.91914	0.83621-1.01030	0.024	0.91917	0.85447-0.98878	0.214	0.90191	0.77015-1.05622	0.097	0.91936	0.83613-1.01088	0.00716	0.73237	0.212	27.2182	21	0.16375	27.0555	20	0.13371
ebi-a-GCST90002002	12	0.093	1.25358	0.98791-1.5907	0.109	1.12684	0.97379-1.30396	0.024	1.16417	1.02041-1.32819	0.466	1.07672	0.88876-1.30443	0.222	1.10904	0.94830-1.29701	-0.02147	0.47739	0.143	17.7324	11	0.088	16.8161	10	0.07853
ebi-a-GCST90001802	24	0.138	0.90261	0.79219-1.0284	0.001	0.8714	0.80457-0.94378	0.024	0.92543	0.86506-0.99000	0.056	0.86644	0.75344-0.99638	0.004	0.87103	0.79986-0.94854	0.00728	0.66362	0.066	33.2422	23	0.07694	32.9511	22	0.06257
ebi-a-GCST90001835	13	0.585	0.94647	0.78146-1.1463	0.357	0.94077	0.82616-1.07128	0.024	0.87875	0.78522-0.98342	0.443	0.93165	0.78216-1.10971	0.342	0.94176	0.83631-1.06051	-0.02214	0.36695	0.167	18.316	12	0.10643	16.9517	11	0.10931
ebi-a-GCST90001886	14	0.525	0.97695	0.91116-1.0475	0.022	0.92537	0.86602-0.98879	0.027	0.94104	0.89182-0.99298	0.049	0.899	0.81673-0.98956	0.04	0.92423	0.86387-0.98881	-0.02719	0.14796	0.327	15.6392	13	0.26916	13.0405	12	0.3661
ebi-a-GCST90001992	34	0.074	0.95975	0.91875-1.0026	0.03	0.94312	0.89447-0.99442	0.027	0.96183	0.92925-0.99555	0.446	0.96408	0.87851-1.05797	0.065	0.9517	0.90456-1.00130	0.00151	0.87549	0.587	30.4024	33	0.59709	30.3774	32	0.54877
ebi-a-GCST90001548	23	0.711	0.97473	0.85288-1.1140	0.089	0.90528	0.80707-1.01545	0.027	0.9155	0.84642-0.99023	0.521	0.93311	0.75783-1.14895	0.106	0.88116	0.76075-1.02061	-0.01712	0.26834	0.566	20.0304	22	0.58114	18.7376	21	0.60197
ebi-a-GCST90001593	20	0.149	1.08429	0.97597-1.2046	0.086	1.08348	0.98871-1.18732	0.028	1.0764	1.00812-1.14930	0.475	1.05378	0.91537-1.21312	0.084	1.0829	0.99418-1.17954	-0.00246	0.86166	0.328	23.2256	19	0.22755	23.1854	18	0.18357
ebi-a-GCST90001938	14	0.331	1.09449	0.91896-1.3035	0.073	1.13135	0.98843-1.29495	0.033	1.10951	1.00859-1.22051	0.212	1.16073	0.92916-1.45001	0.183	1.14776	0.94724-1.39073	0.00349	0.85837	0.608	11.0085	13	0.61011	10.9752	12	0.53104
ebi-a-GCST90001595	7	0.304	1.37424	0.79707-2.3694	0.469	0.91136	0.70890-1.17164	0.033	0.76481	0.59781-0.97848	0.521	0.84874	0.52955-1.36031	0.763	0.95818	0.73449-1.25000	-0.10526	0.07425	0.085	12.6305	6	0.04929	6.2752	5	0.28035
ebi-a-GCST90001572	18	0.069	1.12485	0.99919-1.2663	0.021	1.14297	1.02028-1.28041	0.033	1.08646	1.00650-1.17278	0.164	1.13299	0.95761-1.34048	0.049	1.13754	1.00972-1.28153	-0.00987	0.46297	0.979	6.71312	17	0.98697	6.14761	16	0.98642
ebi-a-GCST90001766	17	0.225	1.03884	0.97926-1.1020	0.268	1.03474	0.97410-1.09915	0.034	1.04836	1.00355-1.09517	0.105	1.09479	0.98731-1.21397	0.217	1.03712	0.98100-1.09646	0.00556	0.65923	0.871	9.95858	16	0.86878	9.75618	15	0.83479
ebi-a-GCST90001893	14	0.858	1.01757	0.84430-1.2264	0.039	0.87875	0.77747-0.99323	0.035	0.9033	0.82170-0.99300	0.255	0.87491	0.70231-1.08991	0.334	0.89491	0.72047-1.11161	-0.02825	0.17231	0.843	7.95598	13	0.84646	5.84944	12	0.92348
ebi-a-GCST90001565	12	0.078	1.09324	1.00017-1.1950	0.242	1.06146	0.96052-1.17301	0.035	1.07954	1.00523-1.15933	0.404	1.06355	0.92528-1.22248	0.148	1.07194	0.98212-1.16999	-0.00664	0.65222	0.928	5.35046	11	0.91301	5.13467	10	0.882
ebi-a-GCST90002117	22	0.069	1.08107	0.99857-1.1704	0.406	1.03168	0.95849-1.11045	0.036	1.05392	1.00342-1.10696	0.975	0.99819	0.89179-1.11729	0.463	1.03051	0.95235-1.11508	-0.00956	0.4335	0.698	17.3056	21	0.69242	16.6667	20	0.6745
ebi-a-GCST90002111	15	0.862	1.01179	0.88896-1.1516	0.166	1.05791	0.97687-1.14567	0.037	1.06853	1.00416-1.13702	0.364	1.06965	0.92944-1.23100	0.533	1.03497	0.93148-1.14996	0.01854	0.36283	0.099	21.6493	14	0.08611	20.263	13	0.08884
ebi-a-GCST90001940	12	0.12	0.91417	0.82426-1.0139	0.074	0.92471	0.84852-1.00773	0.038	0.92184	0.85378-0.99532	0.124	0.84979	0.70181-1.02897	0.082	0.92516	0.85442-1.00174	0.00397	0.80755	0.447	13.5931	11	0.25633	13.5086	10	0.19661
ebi-a-GCST90001759	21	0.318	0.9766	0.93342-1.0218	0.188	0.9746	0.93796-1.01267	0.039	0.95912	0.92188-0.99787	0.586	0.97505	0.89165-1.06626	0.068	0.96735	0.93525-1.00056	-0.01558	0.1532	0.073	35.9395	20	0.01563	32.1893	19	0.02975
ebi-a-GCST90001811	15	0.043	1.14305	1.01683-1.2849	0.052	1.11301	0.99890-1.24015	0.041	1.08368	1.00342-1.17036	0.117	1.13391	0.97866-1.31380	0.114	1.1119	0.98289-1.25785	-0.01679	0.25685	0.714	11.0066	14	0.68552	9.60007	13	0.72627
ebi-a-GCST90002075	11	0.057	1.15085	1.01460-1.3054	0.049	1.12393	1.00063-1.26242	0.045	1.08454	1.00189-1.17400	0.267	1.11431	0.93045-1.33451	0.063	1.13146	1.00787-1.27019	-0.02015	0.26538	0.578	8.69729	10	0.56105	7.28688	9	0.60728
ebi-a-GCST90001666	43	0.273	0.99335	0.98171-1.0051	0.573	0.99555	0.98024-1.01111	0.047	0.98942	0.97907-0.99987	0.795	0.99718	0.97630-1.01850	0.149	0.99083	0.97871-1.00309	-0.01153	0.15218	0.482	41.5708	42	0.48967	39.4421	41	0.53996
ebi-a-GCST90001497	20	0.196	1.04272	0.98100-1.1083	0.082	1.05848	0.99289-1.12840	0.047	1.04422	1.00054-1.08982	0.36	1.04389	0.95432-1.14186	0.051	1.05791	1.00327-1.11552	0.0009	0.94909	0.589	18.0205	19	0.52107	18.0163	18	0.45458
ebi-a-GCST90001980	21	0.737	1.01619	0.92644-1.1146	0.014	1.08079	1.01589-1.14984	0.047	1.05687	1.00066-1.11624	0.116	1.09108	0.98338-1.21058	0.024	1.07872	1.01517-1.14624	0.01786	0.31574	0.186	26.8882	20	0.13844	25.465	19	0.1458
ebi-a-GCST90002003	16	0.086	0.9165	0.83556-1.0053	0.033	0.90381	0.82336-0.99213	0.049	0.93658	0.87755-0.99960	0.129	0.88127	0.75527-1.02829	0.035	0.89989	0.82319-0.98373	0.01006	0.52356	0.51	14.7485	15	0.46968	14.311	14	0.42681
ebi-a-GCST90002120	17	0.045	0.72606	0.54501-0.9673	0.2	0.92295	0.81643-1.04336	0.049	0.90323	0.81607-0.99969	0.186	0.88913	0.75266-1.05033	0.21	0.90961	0.78897-1.04870	0.04611	0.13372	0.214	20.4852	16	0.19916	17.5451	15	0.28733
ebi-a-GCST90001814	14	0.236	0.9848	0.96139-1.0088	0.345	0.98621	0.95819-1.01504	0.05	0.97841	0.95731-0.99997	0.592	0.98436	0.93049-1.04135	0.214	0.98436	0.96138-1.00789	-0.01571	0.23423	0.528	12.4869	13	0.48818	10.918	12	0.53596
ebi-a-GCST90001875	19	0.129	0.9239	0.83831-1.0182	0.009	0.91969	0.86333-0.97973	0.052	0.94377	0.89026-1.00049	0.121	0.92199	0.83612-1.01668	0.03	0.91855	0.85585-0.98584	0.00973	0.59442	0.06	30.3722	18	0.03398	29.8551	17	0.02741
ebi-a-GCST90001747	21	0.309	0.97595	0.93241-1.0215	0.119	0.96849	0.93023-1.00832	0.052	0.96292	0.92688-1.00036	0.293	0.94163	0.84416-1.05035	0.084	0.96786	0.93439-1.00252	-0.0106	0.30872	0.155	31.5481	20	0.04836	29.8306	19	0.05399
ebi-a-GCST90001758	27	0.734	0.98621	0.91120-1.0674	0.612	0.9812	0.91180-1.05589	0.055	0.94337	0.88890-1.00119	0.681	1.0402	0.86397-1.25237	0.666	0.98508	0.92091-1.05373	-0.01624	0.12003	0.133	34.5361	26	0.12205	31.293	25	0.1795
ebi-a-GCST90001428	22	0.037	0.93338	0.87873-0.9914	0.034	0.93949	0.88677-0.99534	0.055	0.95036	0.90213-1.00117	0.414	0.94786	0.83579-1.07495	0.028	0.94406	0.89996-0.99032	0.01543	0.26865	0.037	40.0258	21	0.00738	37.5924	20	0.00993
ebi-a-GCST90001984	13	0.427	1.05623	0.92739-1.2030	0.379	1.04547	0.94690-1.15430	0.056	1.06836	0.99837-1.14326	0.937	1.0052	0.88597-1.14047	0.658	1.02357	0.92548-1.13206	0.00325	0.84378	0.459	11.0847	12	0.52168	11.0438	11	0.4396
ebi-a-GCST90001738	17	0.13	1.05368	0.98837-1.1233	0.254	1.03981	0.97230-1.11200	0.057	1.05141	0.99857-1.10704	0.179	1.12782	0.95350-1.33401	0.139	1.04844	0.98789-1.11271	-0.00137	0.90677	0.52	16.8943	16	0.39247	16.8784	15	0.32619
ebi-a-GCST90001412	21	0.217	1.10232	0.94914-1.2802	0.167	1.08854	0.96512-1.22774	0.057	1.08312	0.99770-1.17584	0.886	1.01481	0.83152-1.23850	0.3	1.0759	0.94012-1.23129	-0.00398	0.78596	0.884	12.773	20	0.88691	12.6972	19	0.85371
ebi-a-GCST90001931	8	0.796	1.03845	0.78973-1.3655	0.206	0.91249	0.79184-1.05154	0.057	0.90028	0.80791-1.00320	0.352	0.89421	0.71760-1.11427	0.46	0.93269	0.78321-1.11070	-0.0317	0.3084	0.756	4.65616	7	0.70184	3.41793	6	0.75485
ebi-a-GCST90001873	15	0.753	0.98575	0.90313-1.0759	0.203	0.95735	0.89527-1.02373	0.058	0.95436	0.90930-1.00165	0.159	0.91963	0.82358-1.02688	0.478	0.97042	0.89511-1.05208	-0.01402	0.40038	0.584	12.5318	14	0.56368	11.7759	13	0.5461
ebi-a-GCST90001532	22	0.056	1.0314	1.00110-1.0626	0.418	1.01506	0.97900-1.05245	0.059	1.02393	0.99907-1.04940	0.61	0.98376	0.92456-1.04674	0.216	1.01972	0.98961-1.05074	-0.00793	0.40859	0.501	20.4138	21	0.4952	19.7013	20	0.47675
ebi-a-GCST90001491	21	0.391	0.97951	0.93528-1.0258	0.362	0.98086	0.94094-1.02246	0.061	0.97018	0.93993-1.00141	0.599	0.98306	0.92326-1.04672	0.165	0.97465	0.94122-1.00927	-0.00752	0.57782	0.354	22.7789	20	0.29978	22.4008	19	0.26477
ebi-a-GCST90001788	15	0.052	0.84741	0.72830-0.9860	0.164	0.90464	0.78553-1.04181	0.061	0.91422	0.83221-1.00431	0.564	1.07503	0.84574-1.36648	0.141	0.89511	0.77866-1.02896	0.01838	0.23268	0.739	10.8046	14	0.70132	9.23743	13	0.75478
ebi-a-GCST90001898	23	0.094	0.93982	0.87690-1.0072	0.139	0.95313	0.89434-1.01578	0.062	0.95634	0.91255-1.00223	0.712	0.98291	0.89816-1.07566	0.182	0.95217	0.88801-1.02098	0.00706	0.51036	0.574	21.4643	22	0.49222	21.0155	21	0.458
ebi-a-GCST90001587	20	0.073	1.20684	0.99430-1.4648	0.132	1.09719	0.97238-1.23803	0.064	1.10423	0.99410-1.22655	0.522	1.07123	0.87111-1.31732	0.402	1.06703	0.91986-1.23773	-0.02018	0.29943	0.073	29.6752	19	0.05608	27.9054	18	0.06351
ebi-a-GCST90002080	18	0.07	1.08955	0.99924-1.1880	0.245	1.05817	0.96200-1.16395	0.066	1.06312	0.99599-1.13477	0.533	1.06212	0.88230-1.27859	0.074	1.08544	0.99762-1.18099	-0.00995	0.40483	0.459	17.4101	17	0.42693	16.6484	16	0.4087
ebi-a-GCST90002033	22	0.131	0.93698	0.86408-1.0160	0.161	0.93771	0.85700-1.02603	0.068	0.94953	0.89821-1.00379	0.94	0.99409	0.85385-1.15738	0.285	0.94922	0.86487-1.04180	0.00553	0.66275	0.791	16.1522	21	0.76104	15.9563	20	0.71933
ebi-a-GCST90001650	17	0.231	1.06604	0.96413-1.1787	0.249	1.05365	0.96399-1.15165	0.068	1.06342	0.99542-1.13607	0.804	0.98182	0.85114-1.13255	0.363	1.04432	0.95365-1.14361	-0.00082	0.95007	0.776	12.2904	16	0.72376	12.2863	15	0.65724
ebi-a-GCST90002025	17	0.056	1.11567	1.00597-1.2373	0.127	1.06998	0.98092-1.16712	0.068	1.06854	0.99502-1.14750	0.899	1.00921	0.87795-1.16010	0.132	1.06596	0.98506-1.15351	-0.01581	0.28053	0.11	25.9455	16	0.0548	23.9449	15	0.06604
ebi-a-GCST90001540	22	0.162	1.17147	0.94591-1.4508	0.139	1.09625	0.97050-1.23830	0.073	1.09248	0.99168-1.20351	0.926	1.01281	0.77696-1.32024	0.611	1.06012	0.84920-1.32342	-0.01547	0.48005	0.041	33.0042	21	0.04617	32.1711	20	0.04151
ebi-a-GCST90002036	25	0.202	0.96797	0.92208-1.0162	0.67	0.98741	0.93153-1.04665	0.076	0.96751	0.93280-1.00351	0.77	0.98687	0.90416-1.07714	0.623	0.98483	0.92730-1.04594	-0.0003	0.97695	0.666	18.7489	24	0.76524	18.748	23	0.71575
ebi-a-GCST90001823	15	0.585	0.97001	0.87198-1.0791	0.129	0.9519	0.89322-1.01443	0.079	0.95373	0.90459-1.00553	0.162	0.90687	0.79652-1.03250	0.145	0.95039	0.89091-1.01383	-0.00713	0.72255	0.458	14.6893	14	0.39972	14.542	13	0.33681
ebi-a-GCST90001808	27	0.49	0.95763	0.84848-1.0808	0.001	0.88899	0.82696-0.95567	0.082	0.9495	0.89560-1.00664	0.44	0.94171	0.81034-1.09438	0.014	0.90075	0.83343-0.97350	-0.0029	0.87518	0.171	32.2253	26	0.18578	32.1929	25	0.15251
ebi-a-GCST90001706	22	0.234	1.09296	0.94844-1.2595	0.197	1.05939	0.97052-1.15640	0.083	1.0636	0.99195-1.14041	0.434	0.94222	0.81402-1.09061	0.791	0.98058	0.85005-1.13116	-0.00953	0.66819	0.033	34.1686	21	0.03476	33.8483	20	0.02717
ebi-a-GCST90001424	14	0.016	1.06789	1.01977-1.1183	0.043	1.05452	1.00163-1.11020	0.084	1.03974	0.99471-1.08681	0.821	0.98685	0.88174-1.10449	0.05	1.05237	1.00484-1.10214	-0.02421	0.05267	0.321	17.0234	13	0.19824	12.2902	12	0.42267
ebi-a-GCST90001780	24	0.034	1.03673	1.00488-1.0696	0.114	1.0312	0.99262-1.07127	0.085	1.02497	0.99659-1.05415	0.819	1.01079	0.92314-1.10676	0.074	1.0292	0.99864-1.06069	-0.01628	0.15017	0.373	27.0904	23	0.25214	24.6043	22	0.31637
ebi-a-GCST90001562	30	0.25	1.01532	0.98989-1.0414	0.266	1.0157	0.98822-1.04395	0.086	1.0199	0.99720-1.04311	0.499	1.01956	0.96461-1.07763	0.073	1.01956	0.99896-1.04057	0.00799	0.44478	0.204	36.9354	29	0.14788	36.1595	28	0.13858
ebi-a-GCST90001569	19	0.231	1.09829	0.94720-1.2735	0.162	1.08517	0.96764-1.21696	0.086	1.07534	0.98966-1.16844	0.449	1.07028	0.90123-1.27105	0.267	1.07737	0.94833-1.22397	-0.00539	0.73968	0.643	15.7876	18	0.60736	15.6736	17	0.54708
ebi-a-GCST90001543	24	0.948	1.00202	0.94367-1.0640	0.58	0.9818	0.92000-1.04775	0.087	0.95906	0.91418-1.00614	0.125	0.91309	0.81639-1.02126	0.628	0.98555	0.92994-1.04449	-0.02337	0.03536	0.395	24.7726	23	0.36212	19.7451	22	0.59898
ebi-a-GCST90001896	12	0.939	0.99503	0.87825-1.1273	0.154	0.93255	0.84711-1.02661	0.088	0.94109	0.87768-1.00908	0.579	0.95587	0.81894-1.11569	0.425	0.95754	0.86404-1.06115	-0.0201	0.31623	0.647	8.54194	11	0.66409	7.42883	10	0.68443
ebi-a-GCST90001418	24	0.516	1.01333	0.97429-1.0539	0.294	1.02313	0.98038-1.06773	0.09	1.02994	0.99539-1.06569	0.145	1.11483	0.96806-1.28385	0.214	1.02353	0.98768-1.06069	0.01569	0.11574	0.655	19.6773	23	0.66129	16.9957	22	0.7636
ebi-a-GCST90001897	17	0.599	0.98802	0.94554-1.0324	0.529	0.98371	0.93472-1.03527	0.09	0.96885	0.93400-1.00500	0.026	0.85301	0.75136-0.96841	0.56	0.98709	0.94571-1.03027	-0.01744	0.13446	0.472	15.3349	16	0.50026	12.8316	15	0.6153
ebi-a-GCST90001988	19	0.345	1.05635	0.94580-1.1798	0.239	1.0428	0.97246-1.11823	0.091	1.05081	0.99217-1.11292	0.073	1.14603	0.99602-1.31863	0.115	1.04829	0.99132-1.10853	-0.0022	0.91347	0.202	24.6193	18	0.13577	24.6016	17	0.10399
ebi-a-GCST90001710	19	0.131	0.9516	0.89500-1.0118	0.02	0.93801	0.88867-0.99008	0.091	0.96049	0.91659-1.00650	0.902	1.00878	0.87893-1.15781	0.066	0.94503	0.89311-0.99998	0.00593	0.64097	0.368	18.9829	18	0.39288	18.7345	17	0.34399
ebi-a-GCST90001967	17	0.642	0.97787	0.89145-1.0727	0.233	0.95453	0.88419-1.03046	0.092	0.94276	0.88030-1.00965	0.483	0.95421	0.83966-1.08438	0.235	0.95805	0.89505-1.02549	-0.0196	0.27195	0.173	23.4442	16	0.10237	21.5733	15	0.11949
ebi-a-GCST90001991	19	0.353	1.05747	0.94293-1.1859	0.247	1.0431	0.97113-1.12040	0.092	1.05167	0.99174-1.11524	0.418	1.05753	0.92658-1.20698	0.114	1.05279	0.99086-1.11860	-0.00222	0.91324	0.187	24.6628	18	0.13449	24.6451	17	0.10294
ebi-a-GCST90002086	21	0.031	0.89183	0.81004-0.9819	0.025	0.90291	0.82552-0.98755	0.094	0.94705	0.88859-1.00936	0.45	0.94099	0.80616-1.09837	0.05	0.90696	0.82747-0.99409	0.01969	0.11873	0.741	14.1797	20	0.82127	11.51	19	0.90549
ebi-a-GCST90001699	25	0.098	1.00149	0.99979-1.0032	0.163	1.00151	0.99939-1.00364	0.097	1.00126	0.99977-1.00274	0.734	1.00061	0.99714-1.00410	0.165	1.00114	0.99958-1.00269	-0.00586	0.564	0.456	24.5027	24	0.43317	24.143	23	0.39592
ebi-a-GCST90001752	21	0.283	0.95041	0.86841-1.0401	0.202	0.94638	0.86951-1.03006	0.099	0.95124	0.89634-1.00950	0.851	0.986	0.85280-1.14001	0.253	0.95419	0.88260-1.03160	0.00031	0.97963	0.327	23.704	20	0.25556	23.7031	19	0.20779
ebi-a-GCST90001575	28	0.34	1.03734	0.96344-1.1169	0.124	1.05682	0.98487-1.13402	0.1	1.04492	0.99158-1.10114	0.199	1.08571	0.96060-1.22712	0.246	1.04229	0.97326-1.11622	0.00277	0.78263	0.417	29.0733	27	0.35735	28.9867	26	0.31169
ebi-a-GCST90001804	26	0.057	0.91136	0.83208-0.9982	0.004	0.89819	0.83525-0.96586	0.102	0.95792	0.90987-1.00850	0.341	0.92346	0.78623-1.08464	0.014	0.90326	0.83748-0.97420	0.01563	0.20557	0.499	22.2671	25	0.62028	20.5741	24	0.6637
ebi-a-GCST90001792	15	0.078	1.03671	0.99907-1.0758	0.116	1.03458	0.99161-1.07942	0.104	1.02714	0.99448-1.06088	0.79	1.01277	0.92425-1.10977	0.115	1.03331	0.99457-1.07356	-0.00982	0.33061	0.654	12.1198	14	0.59668	11.0983	13	0.60259
ebi-a-GCST90001439	13	0.832	1.02685	0.80905-1.3033	0.34	1.07209	0.92927-1.23686	0.104	1.08904	0.98252-1.20712	0.809	1.02634	0.83485-1.26176	0.522	1.05558	0.89892-1.23955	0.01178	0.60262	0.749	8.56765	12	0.73935	8.28035	11	0.68799
ebi-a-GCST90001884	26	0.778	0.98433	0.88304-1.0972	0.727	1.01323	0.94109-1.09091	0.105	1.04417	0.99098-1.10021	0.432	1.04692	0.93553-1.17157	0.738	1.01279	0.94092-1.09015	0.02269	0.23603	0.702	21.1558	25	0.68389	19.6786	24	0.7149
ebi-a-GCST90001778	22	0.053	1.04498	1.00213-1.0897	0.15	1.03373	0.98808-1.08148	0.105	1.02946	0.99390-1.06630	0.529	1.03177	0.93750-1.13551	0.138	1.03177	0.99160-1.07356	-0.01379	0.22528	0.288	27.0541	21	0.16907	25.09	20	0.19801
ebi-a-GCST90001869	34	0.135	1.06471	0.98270-1.1536	0.65	1.01714	0.94515-1.09461	0.106	1.04219	0.99130-1.09569	0.797	0.98338	0.86657-1.11594	0.567	1.02428	0.94422-1.11114	-0.00736	0.50583	0.474	33.5164	33	0.44224	33.0487	32	0.4157
ebi-a-GCST90001471	18	0.424	1.02999	0.95980-1.1053	0.286	1.03881	0.96857-1.11415	0.107	1.04298	0.99101-1.09769	0.258	1.0609	0.96088-1.17134	0.217	1.04256	0.97814-1.11121	0.00622	0.62059	0.928	10.6489	17	0.87422	10.3941	16	0.84526
ebi-a-GCST90001429	22	0.023	1.1116	1.02215-1.2089	0.055	1.08452	0.99825-1.17825	0.107	1.04878	0.98970-1.11138	0.527	1.05801	0.89089-1.25649	0.042	1.10097	1.00925-1.20103	-0.0223	0.07472	0.639	16.5433	21	0.73839	13.0079	20	0.87705
ebi-a-GCST90001657	11	0.153	1.16452	0.96177-1.4100	0.277	1.09813	0.92757-1.30005	0.108	1.10519	0.97836-1.24847	0.316	1.13109	0.89992-1.42163	0.233	1.11532	0.94227-1.32016	-0.01421	0.50448	0.972	3.62411	10	0.96272	3.1408	9	0.95845
ebi-a-GCST90001531	22	0.164	1.02837	0.99004-1.0682	0.235	1.02155	0.98626-1.05811	0.108	1.02525	0.99452-1.05693	0.913	1.00406	0.93442-1.07890	0.127	1.02469	0.99428-1.05603	-0.0036	0.78753	0.077	31.9671	21	0.059	31.8482	20	0.04494
ebi-a-GCST90002116	20	0.197	0.94	0.85858-1.0291	0.025	0.92928	0.87154-0.99083	0.109	0.95817	0.90941-1.00954	0.829	0.9861	0.86998-1.11773	0.101	0.94766	0.89142-1.00746	0.00865	0.61494	0.129	26.7096	19	0.1116	26.3263	18	0.09253
ebi-a-GCST90001639	14	0.345	0.90308	0.73707-1.1065	0.757	1.02377	0.88246-1.18770	0.109	1.10385	0.97829-1.24553	0.939	0.99066	0.78121-1.25628	0.996	0.9995	0.84166-1.18694	0.04122	0.04288	0.109	19.5393	13	0.10731	13.69	12	0.32094
ebi-a-GCST90001944	16	0.623	1.009	0.97439-1.0448	0.175	1.02815	0.98769-1.07027	0.11	1.02646	0.99411-1.05987	0.201	1.05125	0.97695-1.13121	0.143	1.02906	0.99238-1.06710	0.02327	0.08675	0.203	20.9216	15	0.13935	16.8402	14	0.26479
ebi-a-GCST90001945	16	0.624	1.00896	0.97437-1.0448	0.19	1.02799	0.98638-1.07135	0.11	1.02642	0.99407-1.05983	0.18	1.05045	0.98089-1.12495	0.095	1.02991	0.99709-1.06380	0.02329	0.08655	0.177	20.9305	15	0.13906	16.8427	14	0.26466
ebi-a-GCST90001762	17	0.71	0.98924	0.93542-1.0462	0.209	0.97382	0.93431-1.01500	0.113	0.96185	0.91666-1.00928	0.323	0.92444	0.79490-1.07509	0.18	0.97282	0.93610-1.01099	-0.02095	0.11093	0.164	32.3783	16	0.00892	27.1789	15	0.02731
ebi-a-GCST90001674	13	0.394	1.03122	0.96346-1.1037	0.347	1.03407	0.96439-1.10880	0.116	1.0434	0.98963-1.10009	0.252	1.09616	0.94406-1.27277	0.324	1.03468	0.96956-1.10416	0.00687	0.60007	0.717	9.66859	12	0.64501	9.37717	11	0.58712
ebi-a-GCST90001579	16	0.141	1.05071	0.98741-1.1181	0.199	1.04767	0.97586-1.12477	0.118	1.04018	0.99005-1.09285	0.912	1.00758	0.88273-1.15008	0.161	1.04727	0.98491-1.11357	-0.00679	0.60857	0.955	7.35512	15	0.94704	7.08069	14	0.93156
ebi-a-GCST90001592	20	0.125	1.03434	0.99261-1.0778	0.221	1.02839	0.98332-1.07552	0.118	1.02834	0.99293-1.06501	0.907	1.00749	0.89016-1.14029	0.253	1.02545	0.98351-1.06919	-0.0044	0.60446	0.671	17.7785	19	0.53728	17.5005	18	0.48899
ebi-a-GCST90001529	14	0.433	0.94967	0.83818-1.0760	0.801	0.98742	0.89489-1.08952	0.118	0.94374	0.87759-1.01488	0.736	0.97104	0.82153-1.14775	0.791	0.98167	0.85876-1.12217	-0.00236	0.90376	0.199	16.5855	13	0.21895	16.5644	12	0.16673
ebi-a-GCST90001608	20	0.411	0.92567	0.77344-1.1079	0.882	0.9912	0.88184-1.11413	0.119	0.9369	0.86318-1.01693	0.879	1.01219	0.86766-1.18079	0.976	1.00192	0.88422-1.13529	0.00301	0.88408	0.673	15.8091	19	0.66998	15.7872	18	0.6074
ebi-a-GCST90001966	19	0.98	1.00113	0.91590-1.0943	0.567	1.02316	0.94602-1.10659	0.119	1.0486	0.98782-1.11312	0.205	1.07976	0.96318-1.21045	0.426	1.03139	0.95742-1.11108	0.01912	0.19403	0.271	21.8086	18	0.2406	19.6907	17	0.29036
ebi-a-GCST90001612	16	0.235	1.05781	0.96805-1.1559	0.321	1.04922	0.95430-1.15358	0.12	1.05181	0.98691-1.12099	0.236	1.09576	0.94769-1.26697	0.303	1.04588	0.96308-1.13580	-0.00274	0.85916	0.963	7.02143	15	0.95705	6.98876	14	0.93514
ebi-a-GCST90001636	7	0.856	0.94189	0.50996-1.7396	0.375	1.09292	0.89821-1.32985	0.121	1.12062	0.97022-1.29434	0.839	0.9689	0.72313-1.29820	0.307	1.14965	0.90014-1.46833	0.02731	0.59135	0.465	6.03135	6	0.41969	5.6595	5	0.34077
ebi-a-GCST90001915	13	0.041	1.14139	1.02026-1.2769	0.024	1.09846	1.01239-1.19185	0.124	1.07441	0.98044-1.17740	0.305	1.06394	0.94988-1.19170	0.025	1.10407	1.02357-1.19091	-0.03438	0.12975	0.011	29.4989	12	0.00332	23.7164	11	0.01398
ebi-a-GCST90001902	16	0.155	0.92761	0.84109-1.0230	0.046	0.91601	0.84047-0.99834	0.126	0.94767	0.88461-1.01522	0.346	1.09581	0.91140-1.31752	0.046	0.90913	0.83441-0.99055	0.00874	0.54821	0.153	21.5997	15	0.11874	21.0309	14	0.10084
ebi-a-GCST90001939	15	0.054	0.81612	0.67630-0.9848	0.299	0.92656	0.80226-1.07012	0.126	0.92566	0.83839-1.02202	0.378	0.90349	0.72607-1.12425	0.297	0.90653	0.75898-1.08276	0.03307	0.14616	0.542	13.3433	14	0.49968	10.954	13	0.61467
ebi-a-GCST90001998	27	0.096	0.94554	0.88739-1.0075	0.184	0.95876	0.90096-1.02028	0.129	0.9648	0.92121-1.01046	0.199	0.93733	0.85126-1.03209	0.103	0.94943	0.89389-1.00842	0.00906	0.37014	0.494	26.6393	26	0.42843	25.7803	25	0.41939
ebi-a-GCST90001577	24	0.269	1.07659	0.94771-1.2230	0.257	1.06109	0.95775-1.17558	0.131	1.06802	0.98058-1.16327	0.435	1.07124	0.90400-1.26941	0.229	1.05824	0.96730-1.15774	-0.00235	0.8677	0.071	36.1735	23	0.0396	36.1268	22	0.02943
ebi-a-GCST90002021	15	0.297	0.91591	0.78176-1.0731	0.342	0.95929	0.88053-1.04509	0.133	0.95162	0.89202-1.01519	0.444	0.94315	0.81534-1.09099	0.199	0.91911	0.81300-1.03907	0.01232	0.6108	0.284	16.8241	14	0.26567	16.4794	13	0.22421
ebi-a-GCST90001798	24	0.862	1.01059	0.89887-1.1362	0.002	0.89059	0.82652-0.95964	0.136	0.95513	0.89915-1.01459	0.202	0.89958	0.76825-1.05336	0.019	0.89958	0.82856-0.97669	-0.02276	0.28318	0.091	32.503	23	0.09013	30.8082	22	0.10011
ebi-a-GCST90001729	19	0.816	1.01628	0.88897-1.1618	0.099	1.09245	0.98348-1.21349	0.137	1.06835	0.97925-1.16557	0.265	1.10818	0.93010-1.32034	0.122	1.09351	0.98157-1.21822	0.01752	0.34812	0.112	27.3159	18	0.07326	25.8975	17	0.07635
ebi-a-GCST90001549	28	0.643	0.96637	0.83749-1.1151	0.188	0.93396	0.84369-1.03388	0.138	0.94758	0.88254-1.01742	0.182	0.88164	0.73609-1.05596	0.199	0.90166	0.77280-1.05199	-0.00458	0.75919	0.941	17.0994	27	0.92864	17.0035	26	0.90898
ebi-a-GCST90002029	17	0.667	1.03646	0.88328-1.2162	0.128	1.07662	0.97887-1.18413	0.138	1.05757	0.98217-1.13876	0.328	1.07279	0.93595-1.22964	0.292	1.0594	0.95500-1.17522	0.00522	0.78248	0.422	17.3786	16	0.36152	17.2875	15	0.30197
ebi-a-GCST90002069	17	0.079	0.9481	0.89704-1.0021	0.126	0.9552	0.90075-1.01293	0.139	0.96841	0.92813-1.01044	0.542	1.0401	0.91916-1.17694	0.122	0.95667	0.90709-1.00896	0.01334	0.26	0.859	8.69148	16	0.92557	7.32103	15	0.94812
ebi-a-GCST90001615	18	0.308	1.0695	0.94380-1.2119	0.141	1.0853	0.97315-1.21037	0.139	1.05929	0.98147-1.14327	0.518	1.06628	0.88132-1.29006	0.166	1.08367	0.97204-1.20812	-0.00293	0.84909	0.415	18.6117	17	0.35127	18.5683	16	0.29169
ebi-a-GCST90001426	20	0.574	0.98332	0.92834-1.0416	0.598	0.98278	0.92127-1.04840	0.139	0.96547	0.92156-1.01148	0.255	1.06337	0.95967-1.17827	0.505	0.98152	0.93006-1.03583	-0.01073	0.30516	0.416	20.3583	19	0.37332	19.1717	18	0.38133
ebi-a-GCST90001668	24	0.649	1.00999	0.96823-1.0535	0.667	1.01087	0.96236-1.06182	0.142	1.0264	0.99133-1.06272	0.544	1.02237	0.95287-1.09692	0.636	1.0113	0.96596-1.05876	0.01247	0.20329	0.514	23.1352	23	0.4529	21.4158	22	0.49518
ebi-a-GCST90001649	19	0.285	1.05653	0.95816-1.1650	0.268	1.04824	0.96443-1.13934	0.143	1.04629	0.98482-1.11161	0.938	1.00461	0.89616-1.12618	0.274	1.05032	0.96444-1.14384	-0.00312	0.80606	0.587	17.1889	18	0.51016	17.1262	17	0.44585
ebi-a-GCST90001680	19	0.049	1.13647	1.00956-1.2793	0.027	1.12871	1.01420-1.25615	0.143	1.0595	0.98064-1.14469	0.615	1.0484	0.87483-1.25640	0.039	1.11655	1.01345-1.23013	-0.02088	0.15262	0.23	21.6552	18	0.24765	19.1317	17	0.32102
ebi-a-GCST90001918	16	0.259	1.06033	0.96167-1.1691	0.036	1.07763	1.00479-1.15575	0.143	1.05305	0.98266-1.12849	0.203	0.90158	0.77392-1.05031	0.071	1.06478	0.99934-1.13450	-0.00437	0.84207	0.061	27.3041	15	0.02635	27.224	14	0.018
ebi-a-GCST90001392	27	0.134	1.0229	0.99397-1.0527	0.454	1.01281	0.97960-1.04714	0.143	1.0197	0.99342-1.04668	0.981	0.99864	0.89333-1.11637	0.283	1.01669	0.98706-1.04722	-0.00486	0.61016	0.689	22.4401	26	0.66439	22.1735	25	0.6257
ebi-a-GCST90001443	13	0.405	0.97072	0.90761-1.0382	0.273	0.96965	0.91772-1.02452	0.148	0.96233	0.91356-1.01371	0.911	0.98984	0.82981-1.18072	0.236	0.96878	0.92172-1.01823	-0.00664	0.68017	0.448	15.6648	12	0.20708	15.4136	11	0.16433
ebi-a-GCST90001539	22	0.159	1.09534	0.96948-1.2375	0.171	1.0733	0.96999-1.18761	0.148	1.05794	0.98022-1.14182	0.583	0.95358	0.80682-1.12704	0.074	1.08038	0.99668-1.17111	-0.00945	0.47974	0.122	30.7202	21	0.07844	29.9436	20	0.07077
ebi-a-GCST90001437	19	0.204	0.86824	0.70407-1.0707	0.321	0.93983	0.83144-1.06235	0.15	0.93605	0.85545-1.02424	0.486	0.9346	0.77570-1.12605	0.315	0.91668	0.77731-1.08103	0.01647	0.44666	0.48	17.6674	18	0.47776	17.0584	17	0.45042
ebi-a-GCST90001950	19	0.049	0.90877	0.83190-0.9927	0.327	0.97461	0.92577-1.02604	0.151	0.96448	0.91804-1.01327	0.071	0.90087	0.80973-1.00226	0.435	0.97757	0.92460-1.03357	0.02964	0.13611	0.045	31.8103	18	0.02315	27.8065	17	0.04725
ebi-a-GCST90001496	25	0.217	1.03558	0.98119-1.0930	0.045	1.05498	1.00120-1.11165	0.151	1.02827	0.98988-1.06815	0.409	1.03433	0.95604-1.11904	0.057	1.05152	1.00107-1.10451	-0.00413	0.72006	0.702	20.2881	24	0.68028	20.1564	23	0.63246
ebi-a-GCST90001482	31	0.315	1.01736	0.98434-1.0515	0.2	1.0242	0.98739-1.06238	0.153	1.01923	0.99293-1.04623	0.457	1.02557	0.96032-1.09526	0.134	1.02265	0.99394-1.05219	0.00212	0.85513	0.473	30.6541	30	0.43255	30.6183	29	0.38364
ebi-a-GCST90002014	14	0.485	0.94453	0.80871-1.1032	0.408	0.95857	0.86714-1.05965	0.155	0.94912	0.88318-1.01998	0.454	0.93279	0.78167-1.11312	0.679	0.97004	0.84246-1.11694	0.00135	0.94613	0.614	10.4324	13	0.65825	10.4276	12	0.5785
ebi-a-GCST90001554	22	0.183	0.97232	0.93434-1.0118	0.194	0.96958	0.92539-1.01587	0.159	0.97595	0.94348-1.00954	0.824	1.01373	0.90048-1.14121	0.181	0.96983	0.92868-1.01280	0.00285	0.73209	0.698	15.3738	21	0.80374	15.2533	20	0.76173
ebi-a-GCST90001677	19	0.449	1.04616	0.93334-1.1726	0.302	1.0555	0.95258-1.16953	0.16	1.05524	0.97905-1.13736	0.616	1.03952	0.89584-1.20624	0.353	1.05446	0.94559-1.17586	0.00241	0.84632	0.933	10.4156	18	0.91749	10.3768	17	0.88707
ebi-a-GCST90001836	21	0.457	1.03082	0.95318-1.1148	0.092	1.0664	0.98955-1.14922	0.164	1.03686	0.98538-1.09104	0.433	1.05374	0.92687-1.19797	0.093	1.06372	0.99323-1.13923	0.0032	0.84632	0.23	24.8593	20	0.20686	24.8089	19	0.16693
ebi-a-GCST90002026	20	0.197	0.92736	0.83050-1.0355	0.123	0.93074	0.84951-1.01973	0.164	0.95575	0.89672-1.01867	0.187	0.90607	0.78660-1.04367	0.08	0.91138	0.82606-1.00551	0.00929	0.51667	0.252	22.8827	19	0.24255	22.3396	18	0.21725
ebi-a-GCST90001882	17	0.126	1.04284	0.99127-1.0971	0.123	1.03171	0.99158-1.07347	0.165	1.02301	0.99066-1.05642	0.082	1.0696	0.99632-1.14826	0.064	1.03625	1.00054-1.07323	-0.01276	0.35207	0.363	19.6636	16	0.23576	18.5244	15	0.2361
ebi-a-GCST90002109	15	0.463	1.06175	0.90890-1.2403	0.195	1.05591	0.97250-1.14648	0.169	1.04509	0.98142-1.11289	0.52	1.04437	0.91811-1.18799	0.278	1.05379	0.96208-1.15423	-0.00502	0.82955	0.28	17.2882	14	0.24115	17.2243	13	0.18925
ebi-a-GCST90001754	15	0.721	1.04351	0.83040-1.3113	0.032	0.87155	0.76854-0.98837	0.169	0.93057	0.83983-1.03110	0.292	0.87425	0.68728-1.11208	0.206	0.85503	0.67834-1.07775	-0.02545	0.2921	0.049	23.082	14	0.05895	21.1229	13	0.07053
ebi-a-GCST90001671	21	0.175	0.95142	0.88775-1.0197	0.058	0.942	0.88562-1.00197	0.171	0.96617	0.91967-1.01502	0.818	0.98875	0.89908-1.08736	0.095	0.94223	0.88161-1.00703	0.00866	0.54254	0.985	9.42297	20	0.97747	9.03841	19	0.97284
ebi-a-GCST90001911	26	0.784	0.98903	0.91489-1.0692	0.48	0.97316	0.90244-1.04942	0.173	0.96365	0.91370-1.01633	0.275	0.92703	0.81153-1.05897	0.403	0.97026	0.90501-1.04021	-0.00931	0.37951	0.674	22.4267	25	0.611	21.6251	24	0.60163
ebi-a-GCST90001455	8	0.439	0.78916	0.45101-1.3808	0.186	0.8713	0.71040-1.06865	0.175	0.88813	0.74816-1.05428	0.23	0.76973	0.52101-1.13719	0.076	0.75251	0.57572-0.98359	0.02193	0.67683	0.112	11.4987	7	0.1183	11.1427	6	0.08406
ebi-a-GCST90001561	24	0.29	1.01836	0.98539-1.0524	0.081	1.03288	0.99601-1.07113	0.177	1.01953	0.99131-1.04856	0.206	1.0556	0.97296-1.14526	0.078	1.02923	0.99820-1.06124	0.0017	0.89034	0.383	24.8585	23	0.35762	24.8365	22	0.30496
ebi-a-GCST90001728	17	0.06	1.05187	1.00186-1.1044	0.253	1.02743	0.98086-1.07621	0.179	1.02271	0.98975-1.05677	0.306	1.03787	0.96873-1.11194	0.219	1.02727	0.98577-1.07052	-0.02737	0.14728	0.759	11.9416	16	0.74799	9.60631	15	0.84375
ebi-a-GCST90001542	19	0.106	0.96473	0.92575-1.0053	0.158	0.96902	0.92761-1.01228	0.18	0.97824	0.94726-1.01024	0.928	1.0042	0.91763-1.09893	0.132	0.97099	0.93613-1.00715	0.01763	0.30524	0.515	15.6486	18	0.61706	14.531	17	0.62922
ebi-a-GCST90001771	26	0.315	1.02802	0.97519-1.0837	0.701	1.0112	0.95537-1.07030	0.185	1.02759	0.98707-1.06977	0.567	1.02952	0.93317-1.13583	0.376	1.02437	0.97208-1.07947	-0.00024	0.98085	0.6	23.4752	25	0.54983	23.4747	24	0.49194
ebi-a-GCST90001979	17	0.467	1.02634	0.95861-1.0989	0.19	1.03797	0.98175-1.09742	0.185	1.03194	0.98503-1.08109	0.795	1.01308	0.92004-1.11553	0.19	1.03957	0.98340-1.09895	0.0034	0.8292	0.321	19.4093	16	0.24801	19.3471	15	0.19843
ebi-a-GCST90001421	14	0.476	0.97889	0.92478-1.0362	0.264	0.96948	0.91820-1.02362	0.187	0.9688	0.92424-1.01552	0.813	0.97938	0.82664-1.16034	0.285	0.9702	0.91995-1.02320	-0.0068	0.53613	0.973	6.27632	13	0.93552	5.87063	12	0.92246
ebi-a-GCST90001800	28	0.859	1.00611	0.94131-1.0754	0.521	0.97931	0.91880-1.04380	0.188	0.96605	0.91766-1.01699	0.203	0.908	0.78558-1.04951	0.51	0.97987	0.92312-1.04010	-0.01941	0.08585	0.013	46.0295	27	0.01263	41.0018	26	0.03102
ebi-a-GCST90002097	15	0.289	1.07543	0.94543-1.2233	0.177	1.05267	0.97708-1.13412	0.189	1.03821	0.98177-1.09789	0.833	1.01283	0.90144-1.13798	0.212	1.05149	0.97533-1.13361	-0.0145	0.56223	0.642	11.9584	14	0.60965	11.6047	13	0.5603
ebi-a-GCST90001538	29	0.371	1.01069	0.98781-1.0341	0.47	1.00891	0.98492-1.03349	0.192	1.01387	0.99311-1.03506	0.818	1.01045	0.92542-1.10330	0.315	1.01045	0.99051-1.03079	0.00564	0.51538	0.355	35.0334	28	0.1689	34.4786	27	0.15257
ebi-a-GCST90001589	12	0.474	0.9343	0.78121-1.1174	0.173	0.92384	0.82428-1.03543	0.196	0.94013	0.85622-1.03226	0.868	0.982	0.79610-1.21132	0.26	0.90354	0.76430-1.06814	0.00141	0.93789	0.926	4.76904	11	0.94183	4.76266	10	0.90646
ebi-a-GCST90001974	17	0.402	1.03867	0.95279-1.1323	0.249	1.05533	0.96306-1.15645	0.196	1.04304	0.97853-1.11181	0.654	1.03904	0.88168-1.22448	0.279	1.04764	0.96577-1.13646	0.00166	0.88588	0.551	15.6849	16	0.47516	15.6626	15	0.40482
ebi-a-GCST90001667	28	0.041	1.02314	1.00207-1.0447	0.593	1.00782	0.97946-1.03699	0.197	1.01218	0.99372-1.03098	0.776	1.00764	0.95674-1.06126	0.267	1.01339	0.99033-1.03700	-0.01928	0.03904	0.541	24.8142	27	0.58488	20.0902	26	0.78727
ebi-a-GCST90001828	27	0.264	0.94154	0.84904-1.0441	0.225	0.95302	0.88169-1.03013	0.198	0.96111	0.90473-1.02101	0.965	1.00316	0.87103-1.15535	0.318	0.96004	0.88755-1.03845	0.00593	0.63234	0.243	31.9418	26	0.19505	31.6448	25	0.16855
ebi-a-GCST90002043	15	0.039	0.90532	0.83168-0.9855	0.066	0.93006	0.86089-1.00479	0.199	0.96095	0.90424-1.02122	0.823	1.01677	0.88117-1.17325	0.256	0.95025	0.87330-1.03397	0.02362	0.08878	0.185	18.8858	14	0.16936	14.9851	13	0.30828
ebi-a-GCST90001772	22	0.416	1.01893	0.97487-1.0650	0.506	1.01753	0.96672-1.07102	0.201	1.02345	0.98776-1.06043	0.149	1.0631	0.98121-1.15184	0.313	1.0229	0.97995-1.06773	0.00326	0.74503	0.728	17.0035	21	0.7109	16.8947	20	0.6598
ebi-a-GCST90001791	22	0.207	0.93917	0.85465-1.0321	0.377	0.95693	0.86784-1.05516	0.201	0.95863	0.89852-1.02276	0.741	0.97619	0.84785-1.12395	0.382	0.95682	0.86853-1.05408	0.00684	0.56423	0.867	14.3069	21	0.85606	13.9631	20	0.83236
ebi-a-GCST90001580	18	0.134	1.09263	0.97893-1.2195	0.118	1.07351	0.98222-1.17327	0.203	1.05017	0.97398-1.13231	0.21	1.1217	0.94368-1.33331	0.128	1.07338	0.98416-1.17070	-0.0161	0.34538	0.236	22.3375	17	0.17208	21.0914	16	0.17502
ebi-a-GCST90001451	18	0.672	1.03891	0.87321-1.2361	0.082	1.0885	0.98929-1.19767	0.207	1.04764	0.97450-1.12627	0.183	1.12643	0.95204-1.33277	0.151	1.10462	0.97035-1.25746	0.00217	0.91806	0.264	20.7554	17	0.23742	20.7413	16	0.18867
ebi-a-GCST90001990	19	0.052	0.86673	0.75801-0.9910	0.11	0.90987	0.81039-1.02156	0.209	0.94938	0.87551-1.02948	0.71	0.96255	0.78951-1.17351	0.146	0.9113	0.80840-1.02730	0.02396	0.12092	0.231	21.9518	18	0.23413	18.9762	17	0.3299
ebi-a-GCST90001760	19	0.909	0.99615	0.93343-1.0631	0.659	0.98459	0.91906-1.05479	0.211	0.96878	0.92182-1.01813	0.618	1.0284	0.92310-1.14570	0.654	0.98515	0.92387-1.05050	-0.0151	0.21045	0.596	17.0747	18	0.51797	15.3808	17	0.56807
ebi-a-GCST90001663	26	0.372	0.96808	0.90272-1.0382	0.076	0.94167	0.88111-1.00640	0.211	0.96963	0.92387-1.01765	0.796	1.01528	0.90593-1.13782	0.185	0.95339	0.89010-1.02119	0.00074	0.95008	0.288	29.1223	25	0.25883	29.1175	24	0.21574
ebi-a-GCST90002089	18	0.534	1.02736	0.94524-1.1166	0.408	1.03219	0.95749-1.11272	0.213	1.03418	0.98092-1.09033	0.435	1.04912	0.93266-1.18011	0.34	1.03504	0.96627-1.10871	0.0027	0.83977	0.486	17.9137	17	0.3943	17.8666	16	0.33177
ebi-a-GCST90002040	30	0.661	1.01596	0.94725-1.0897	0.743	0.98851	0.92241-1.05933	0.213	1.03026	0.98305-1.07974	0.438	1.05462	0.92357-1.20426	0.955	0.99778	0.92402-1.07743	0.00533	0.6024	0.639	24.9026	29	0.68329	24.625	28	0.64816
ebi-a-GCST90001742	25	0.867	1.00685	0.93052-1.0894	0.753	0.98654	0.90668-1.07343	0.213	1.03556	0.98010-1.09416	0.774	1.02404	0.87207-1.20251	0.711	0.98491	0.90968-1.06636	0.01091	0.33902	0.685	18.803	24	0.76241	17.8496	23	0.76559
ebi-a-GCST90002027	21	0.629	1.04454	0.87778-1.2430	0.582	1.02918	0.92902-1.14013	0.214	1.05009	0.97222-1.13419	0.684	1.03495	0.87902-1.21854	0.828	1.01333	0.90055-1.14023	0.00141	0.94725	0.211	25.1395	20	0.19615	25.1335	19	0.15619
ebi-a-GCST90001707	16	0.036	0.92036	0.85819-0.9870	0.021	0.94143	0.89449-0.99083	0.215	0.96716	0.91741-1.01960	0.584	0.96849	0.86587-1.08327	0.038	0.94226	0.89520-0.99179	0.03612	0.0739	0.171	23.1593	15	0.08082	18.2857	14	0.19408
ebi-a-GCST90001822	26	0.731	0.98385	0.89759-1.0784	0.305	0.96614	0.90466-1.03180	0.215	0.96345	0.90832-1.02192	0.25	0.9296	0.82319-1.04975	0.356	0.97297	0.91893-1.03018	-0.00785	0.56097	0.085	36.7324	25	0.0612	36.208	24	0.05239
ebi-a-GCST90002067	20	0.213	0.91514	0.79993-1.0469	0.556	0.972	0.88426-1.06845	0.216	0.96021	0.90036-1.02404	0.662	1.03315	0.89477-1.19294	0.789	0.98401	0.87607-1.10526	0.01509	0.43555	0.619	16.4875	19	0.62454	15.8515	18	0.60291
ebi-a-GCST90001756	14	0.494	1.01573	0.97265-1.0607	0.523	1.01916	0.96152-1.08026	0.216	1.02353	0.98647-1.06198	0.922	1.00488	0.91379-1.10505	0.377	1.02152	0.97594-1.06924	0.00869	0.49875	0.344	14.7924	13	0.32049	14.2159	12	0.28713
ebi-a-GCST90001922	17	0.417	1.10581	0.87319-1.4004	0.276	1.07033	0.94712-1.20957	0.222	1.05726	0.96686-1.15611	0.351	1.10012	0.90554-1.33651	0.261	1.11454	0.92854-1.33779	-0.00969	0.69162	0.258	19.0916	16	0.26394	18.8857	15	0.21896
ebi-a-GCST90001417	23	0.886	0.99327	0.90657-1.0883	0.405	0.96192	0.87789-1.05400	0.223	0.96376	0.90820-1.02271	0.373	1.08682	0.90830-1.30041	0.488	1.04843	0.91924-1.19578	-0.01213	0.40177	0.218	25.7707	22	0.26166	24.9022	21	0.25142
ebi-a-GCST90001425	24	0.745	0.9851	0.90104-1.0770	0.789	0.98802	0.90466-1.07906	0.223	0.95878	0.89600-1.02596	0.096	0.86923	0.74184-1.01849	0.33	0.96018	0.88640-1.04010	-0.01185	0.3682	0.117	32.4537	23	0.09107	31.2546	22	0.09102
ebi-a-GCST90001665	22	0.237	0.97901	0.94621-1.0129	0.227	0.97763	0.94238-1.01420	0.225	0.98206	0.95377-1.01119	0.022	0.902	0.83110-0.97895	0.205	0.97856	0.94728-1.01087	0.00317	0.7157	0.568	20.9387	21	0.46269	20.7968	20	0.40918
ebi-a-GCST90001407	15	0.216	1.02699	0.98659-1.0691	0.333	1.0208	0.97911-1.06426	0.225	1.02204	0.98666-1.05869	0.896	1.00899	0.88391-1.15177	0.298	1.02199	0.98250-1.06307	-0.00527	0.63061	0.777	11.6684	14	0.63291	11.4259	13	0.57518
ebi-a-GCST90001420	14	0.546	0.93815	0.76690-1.1476	0.25	0.92679	0.81411-1.05506	0.226	0.93385	0.83586-1.04333	0.87	0.98217	0.79568-1.21236	0.348	0.9349	0.81640-1.07061	-0.00127	0.95744	0.121	20.3307	13	0.08726	20.3257	12	0.06117
ebi-a-GCST90001913	13	0.068	0.92316	0.85446-0.9974	0.063	0.9256	0.85312-1.00424	0.226	0.96259	0.90493-1.02393	0.727	1.02944	0.87798-1.20704	0.097	0.93246	0.86415-1.00616	0.02187	0.13669	0.206	14.914	12	0.24617	12.0827	11	0.35746
ebi-a-GCST90001516	15	0.439	1.03689	0.94865-1.1333	0.737	0.98722	0.91595-1.06403	0.227	1.03648	0.97794-1.09851	0.964	0.99713	0.88131-1.12816	0.981	0.9991	0.92815-1.07548	-0.0002	0.9907	0.106	20.8283	14	0.10611	20.8281	13	0.0764
ebi-a-GCST90001904	18	0.285	1.05292	0.96104-1.1536	0.382	1.04174	0.95044-1.14181	0.229	1.03753	0.97703-1.10178	0.887	1.01059	0.87585-1.16605	0.348	1.04586	0.95489-1.14550	-0.00542	0.68029	0.602	15.4208	17	0.5652	15.2446	16	0.5068
ebi-a-GCST90001583	22	0.088	1.03655	0.99673-1.0779	0.237	1.02484	0.98396-1.06741	0.23	1.02081	0.98702-1.05576	0.695	1.02124	0.92087-1.13254	0.197	1.0266	0.98768-1.06705	-0.01346	0.14995	0.918	12.9971	21	0.90873	10.7554	20	0.95232
ebi-a-GCST90001851	29	0.472	0.98272	0.93774-1.0299	0.503	0.98388	0.93818-1.03181	0.231	0.97899	0.94557-1.01359	0.471	0.97289	0.90375-1.04732	0.583	0.98826	0.94791-1.03034	-0.00207	0.81424	0.91	19.5681	28	0.87969	19.5118	27	0.85061
ebi-a-GCST90001972	21	0.719	1.00962	0.95898-1.0629	0.778	1.00817	0.95287-1.06668	0.232	1.02572	0.98384-1.06938	0.848	1.00991	0.91427-1.11555	0.605	1.01244	0.96688-1.06014	0.01026	0.31836	0.427	20.8344	20	0.40694	19.7432	19	0.41018
ebi-a-GCST90001840	20	0.119	0.87585	0.74720-1.0267	0.291	0.95156	0.86777-1.04343	0.234	0.95301	0.88035-1.03167	0.58	0.96127	0.83771-1.10306	0.319	0.94617	0.85109-1.05188	0.025	0.24656	0.096	28.7371	19	0.07023	26.6159	18	0.08649
ebi-a-GCST90001648	16	0.188	1.10657	0.95869-1.2773	0.274	1.05701	0.95697-1.16751	0.237	1.05131	0.96759-1.14227	0.926	0.99098	0.82167-1.19518	0.366	1.05013	0.94748-1.16391	-0.0145	0.40326	0.422	17.1133	15	0.31213	16.251	14	0.29829
ebi-a-GCST90001459	23	0.864	0.98986	0.88212-1.1108	0.182	0.93769	0.85320-1.03055	0.238	0.96013	0.89743-1.02720	0.446	0.93272	0.78238-1.11195	0.194	0.93788	0.85386-1.03017	-0.00899	0.52605	0.347	24.871	22	0.30328	24.3882	21	0.27463
ebi-a-GCST90001611	13	0.269	0.78943	0.53036-1.1751	0.44	0.9332	0.78294-1.11231	0.238	0.92793	0.81958-1.05060	0.99	0.99802	0.73729-1.35095	0.894	1.0215	0.75129-1.38890	0.02572	0.41903	0.422	12.2599	12	0.42504	11.5217	11	0.40065
ebi-a-GCST90001978	15	0.62	0.98801	0.94307-1.0351	0.428	0.98123	0.93636-1.02825	0.238	0.97718	0.94044-1.01535	0.531	0.97864	0.91632-1.04521	0.4	0.98072	0.93858-1.02477	-0.01091	0.42858	0.999	3.17076	14	0.99873	2.50308	13	0.99921
ebi-a-GCST90001435	17	0.424	0.97676	0.92352-1.0331	0.616	0.98646	0.93526-1.04047	0.241	0.97246	0.92808-1.01897	0.592	1.03318	0.91897-1.16158	0.288	0.97762	0.93892-1.01791	-0.00413	0.76809	0.12	28.5718	16	0.02699	28.4011	15	0.01919
ebi-a-GCST90001568	17	0.216	1.07974	0.96100-1.2132	0.196	1.08108	0.96063-1.21662	0.242	1.04881	0.96834-1.13597	0.452	1.07675	0.89208-1.29965	0.163	1.09631	0.96913-1.24017	-0.00905	0.51222	0.866	9.5775	16	0.88774	9.12683	15	0.87079
ebi-a-GCST90002047	16	0.927	1.01154	0.79525-1.2867	0.562	0.97289	0.88654-1.06766	0.242	0.9558	0.88610-1.03099	0.584	0.96249	0.84172-1.10059	0.514	0.95884	0.84774-1.08449	-0.01656	0.63314	0.174	20.3481	15	0.15898	20.0079	14	0.12989
ebi-a-GCST90001787	20	0.522	0.98127	0.92710-1.0386	0.365	0.97131	0.91198-1.03450	0.244	0.97409	0.93203-1.01804	0.179	0.92559	0.83038-1.03172	0.171	0.9576	0.90218-1.01642	-0.00426	0.69166	0.942	9.14551	19	0.97098	8.98307	18	0.96013
ebi-a-GCST90001559	16	0.396	1.0442	0.94787-1.1503	0.893	1.00607	0.92135-1.09858	0.245	1.0386	0.97438-1.10705	0.924	1.00702	0.87462-1.15947	0.944	1.00313	0.91993-1.09386	-0.00219	0.88378	0.313	17.4076	15	0.29509	17.38	14	0.23649
ebi-a-GCST90001525	23	0.362	1.03628	0.96149-1.1169	0.164	1.04832	0.98097-1.12028	0.246	1.02798	0.98110-1.07711	0.461	1.04007	0.93864-1.15246	0.221	1.04764	0.97445-1.12632	-0.00327	0.79066	0.951	12.6211	22	0.94319	12.5489	21	0.9236
ebi-a-GCST90001644	33	0.578	0.97425	0.88945-1.0671	0.874	0.99377	0.91996-1.07350	0.247	0.96897	0.91860-1.02210	0.725	1.02696	0.88682-1.18924	0.808	1.01347	0.91052-1.12807	-0.00145	0.88616	0.738	27.1718	32	0.70963	27.151	31	0.66457
ebi-a-GCST90001982	23	0.571	0.98667	0.94266-1.0327	0.172	0.96505	0.91707-1.01554	0.249	0.9784	0.94277-1.01538	0.911	0.99536	0.91799-1.07926	0.374	0.98035	0.93926-1.02324	-0.00845	0.53005	0.416	23.9233	22	0.35126	23.4677	21	0.31956
ebi-a-GCST90001403	16	0.897	1.01099	0.85984-1.1887	0.979	1.00162	0.88817-1.12957	0.249	0.94435	0.85681-1.04084	0.871	1.01528	0.84795-1.21563	0.899	0.99255	0.88555-1.11248	-0.01614	0.31998	0.291	18.7072	15	0.22731	17.3868	14	0.23615
ebi-a-GCST90001795	22	0.127	0.91632	0.82286-1.0204	0.183	0.93788	0.85333-1.03080	0.25	0.9593	0.89379-1.02961	0.356	0.91647	0.76461-1.09850	0.112	0.91925	0.83228-1.01531	0.01522	0.28271	0.315	24.0736	21	0.28951	22.6909	20	0.30423
ebi-a-GCST90002079	20	0.24	0.86762	0.69010-1.0908	0.249	0.92493	0.81008-1.05606	0.252	0.93203	0.82634-1.05124	0.567	1.08642	0.82183-1.43621	0.169	0.88137	0.74123-1.04799	0.01458	0.47815	0.003	40.323	19	0.00297	39.1809	18	0.00269
ebi-a-GCST90001816	22	0.12	1.06942	0.98626-1.1596	0.235	1.05121	0.96806-1.14149	0.253	1.03344	0.97678-1.09339	0.244	1.07898	0.95286-1.22180	0.171	1.05728	0.97887-1.14196	-0.01298	0.26501	0.416	22.7147	21	0.35937	21.3133	20	0.3789
ebi-a-GCST90001431	17	0.446	0.97216	0.90577-1.0434	0.365	0.96714	0.89968-1.03966	0.255	0.96736	0.91360-1.02428	0.621	0.95304	0.79045-1.14907	0.293	0.96888	0.91516-1.02575	-0.00357	0.80746	0.414	19.1586	16	0.26053	19.0803	15	0.21012
ebi-a-GCST90002108	22	0.974	1.00083	0.95194-1.0522	0.667	0.99017	0.94664-1.03569	0.256	0.98203	0.95179-1.01323	0.415	0.97	0.90279-1.04221	0.673	0.98965	0.94356-1.03799	-0.01441	0.35273	0.229	25.4139	21	0.22968	24.3133	20	0.22897
ebi-a-GCST90001689	32	0.421	0.99259	0.97501-1.0105	0.802	0.99705	0.97430-1.02033	0.257	0.9906	0.97456-1.00691	0.624	0.98923	0.94779-1.03249	0.483	0.99388	0.97715-1.01089	-0.00481	0.5695	0.363	33.0224	31	0.36851	32.6623	30	0.33738
ebi-a-GCST90001594	17	0.597	0.96019	0.82849-1.1128	0.984	1.00115	0.89766-1.11657	0.258	0.95484	0.88136-1.03443	0.644	1.0433	0.87480-1.24425	0.682	1.02633	0.90827-1.15972	-0.00154	0.93066	0.738	12.2187	16	0.7288	12.2108	15	0.66301
ebi-a-GCST90002051	14	0.15	1.12452	0.96844-1.3057	0.067	1.08678	0.99416-1.18802	0.261	1.03928	0.97180-1.11145	0.307	1.08943	0.93045-1.27557	0.149	1.1118	0.97094-1.27311	-0.02632	0.26965	0.635	10.2478	13	0.67355	8.90841	12	0.71073
ebi-a-GCST90001600	8	0.583	1.02284	0.94770-1.1039	0.362	1.02776	0.96898-1.09011	0.261	1.03024	0.97806-1.08521	0.596	1.03781	0.91023-1.18327	0.376	1.0271	0.97170-1.08566	0.00748	0.80877	0.813	4.69063	7	0.69766	4.62666	6	0.59251
ebi-a-GCST90001500	23	0.289	0.95419	0.87689-1.0383	0.428	0.96922	0.89709-1.04715	0.269	0.96674	0.91049-1.02646	0.559	0.96308	0.85061-1.09041	0.247	0.95949	0.89628-1.02716	0.00591	0.66541	0.13	31.4175	22	0.08788	31.1322	21	0.07149
ebi-a-GCST90001457	16	0.467	1.02357	0.96297-1.0880	0.313	1.03223	0.97060-1.09777	0.271	1.02877	0.97809-1.08208	0.475	1.05025	0.92105-1.19756	0.264	1.03352	0.97752-1.09273	0.00402	0.75911	0.537	16.7311	15	0.33519	16.6151	14	0.27727
ebi-a-GCST90002019	24	0.752	1.00873	0.95634-1.0640	0.477	1.02034	0.96527-1.07854	0.272	1.021	0.98380-1.05961	0.559	1.03028	0.93342-1.13720	0.377	1.0227	0.97392-1.07391	0.0074	0.53744	0.479	23.9581	23	0.40613	23.5382	22	0.3719
ebi-a-GCST90001781	23	0.85	1.0065	0.94180-1.0757	0.242	0.96686	0.91377-1.02304	0.275	0.9749	0.93142-1.02042	0.436	0.96097	0.87097-1.06027	0.296	0.97129	0.92083-1.02451	-0.01694	0.21499	0.169	29.5198	22	0.13061	27.3878	21	0.15838
ebi-a-GCST90001907	23	0.843	0.99398	0.93707-1.0543	0.904	1.00305	0.95444-1.05413	0.276	0.97453	0.93038-1.02079	0.827	1.01865	0.86479-1.19989	0.849	1.00476	0.95740-1.05445	-0.01292	0.30168	0.131	32.8331	22	0.06426	31.1689	21	0.07089
ebi-a-GCST90001786	19	0.065	1.20431	1.00128-1.4485	0.909	1.00711	0.89130-1.13798	0.277	1.05813	0.95572-1.17153	0.75	0.96675	0.78750-1.18680	0.714	0.96301	0.78979-1.17421	-0.03053	0.12411	0.057	28.9803	18	0.04862	25.1138	17	0.09219
ebi-a-GCST90001805	19	0.878	1.00783	0.91352-1.1119	0.667	1.02045	0.93044-1.11916	0.28	0.96485	0.90423-1.02953	0.596	0.955	0.80790-1.12888	0.692	1.01825	0.93251-1.11188	-0.01833	0.26602	0.076	26.283	18	0.09346	24.3856	17	0.10933
ebi-a-GCST90001504	20	0.243	1.04041	0.97561-1.1095	0.541	1.02156	0.95399-1.09391	0.281	1.02723	0.97831-1.07859	0.137	1.10369	0.97454-1.24995	0.533	1.01953	0.96040-1.08230	-0.00897	0.55826	0.981	8.69821	19	0.97816	8.34237	18	0.97309
ebi-a-GCST90001929	16	0.056	1.18661	1.01055-1.3934	0.037	1.12823	1.00724-1.26374	0.288	1.05239	0.95778-1.15635	0.249	1.12467	0.92831-1.36257	0.079	1.13977	0.99477-1.30591	-0.03045	0.10135	0.091	22.4999	15	0.09535	18.4478	14	0.18714
ebi-a-GCST90002024	16	0.999	1.00014	0.85926-1.1641	0.719	0.98296	0.89507-1.07949	0.29	0.96376	0.90009-1.03193	0.513	0.95076	0.82015-1.10218	0.861	0.98942	0.88005-1.11238	-0.00917	0.59886	0.486	14.8164	15	0.46472	14.516	14	0.41202
ebi-a-GCST90002066	21	0.899	1.00389	0.94629-1.0650	0.459	1.02489	0.96037-1.09375	0.291	1.02397	0.97994-1.06998	0.274	1.05591	0.96040-1.16092	0.499	1.02009	0.96391-1.07954	0.01179	0.33788	0.951	10.8413	20	0.95024	9.87468	19	0.95597
ebi-a-GCST90001522	17	0.027	1.21791	1.04012-1.4261	0.342	1.04521	0.95412-1.14498	0.293	1.03712	0.96896-1.11007	0.604	1.03988	0.89954-1.20211	0.434	1.04916	0.93315-1.17959	-0.04744	0.04537	0.327	18.1303	16	0.31632	13.3663	15	0.57403
ebi-a-GCST90001912	7	0.979	0.9981	0.87106-1.1437	0.55	1.03703	0.92051-1.16829	0.295	1.05402	0.95522-1.16304	0.311	1.12039	0.91580-1.37070	0.425	1.05234	0.93624-1.18285	0.0214	0.31641	0.477	6.72029	6	0.34749	5.38628	5	0.37058
ebi-a-GCST90002016	18	0.118	1.06934	0.98765-1.1578	0.364	1.03934	0.95625-1.12966	0.295	1.02925	0.97515-1.08635	0.93	1.00678	0.86690-1.16923	0.089	1.07674	0.99368-1.16673	-0.01475	0.21724	0.602	12.2398	17	0.78541	10.5897	16	0.83407
ebi-a-GCST90001651	23	0.698	0.97137	0.84044-1.1227	0.623	0.97073	0.86218-1.09296	0.298	0.95333	0.87135-1.04303	0.981	0.99716	0.79060-1.25768	0.681	1.03828	0.87028-1.23870	-0.00498	0.74605	0.058	33.448	22	0.05584	33.2773	21	0.04323
ebi-a-GCST90001711	16	0.802	0.99137	0.92771-1.0594	0.046	0.94405	0.89219-0.99892	0.298	0.97325	0.92480-1.02422	0.998	1.00019	0.86557-1.15575	0.11	0.94874	0.89284-1.00814	-0.01399	0.40236	0.182	21.5045	15	0.12147	20.4168	14	0.11754
ebi-a-GCST90001724	27	0.241	1.0315	0.98060-1.0851	0.379	1.02714	0.96762-1.09033	0.3	1.02181	0.98100-1.06431	0.691	1.02447	0.91050-1.15271	0.383	1.0217	0.97443-1.07126	-0.00614	0.53388	0.437	28.2715	26	0.34523	27.8285	25	0.31581
ebi-a-GCST90002093	15	0.507	1.04917	0.91399-1.2043	0.987	0.99927	0.91246-1.09433	0.303	1.03696	0.96773-1.11115	0.847	0.98658	0.86227-1.12882	0.868	1.00895	0.90981-1.11890	-0.00423	0.84874	0.427	15.1014	14	0.37126	15.0575	13	0.30378
ebi-a-GCST90001456	16	0.226	0.89997	0.76445-1.0595	0.278	0.93187	0.82042-1.05847	0.311	0.95152	0.86436-1.04747	0.292	0.89098	0.72415-1.09624	0.279	0.92233	0.80104-1.06198	0.0153	0.41932	0.254	19.1659	15	0.20631	18.2627	14	0.19508
ebi-a-GCST90001970	17	0.822	1.00864	0.93705-1.0857	0.899	0.99607	0.93728-1.05854	0.311	1.02781	0.97469-1.08383	0.683	1.01959	0.93058-1.11712	0.69	1.0112	0.95835-1.06696	0.013	0.47368	0.098	25.1146	16	0.06783	24.2416	15	0.0611
ebi-a-GCST90001801	22	0.972	0.99865	0.92704-1.0758	0.813	0.99169	0.92553-1.06258	0.315	0.97898	0.93922-1.02042	0.809	1.01416	0.90635-1.13480	0.615	1.02756	0.92571-1.14061	-0.01043	0.53447	0.322	20.565	21	0.48577	20.1622	20	0.44783
ebi-a-GCST90002007	16	0.246	1.03115	0.98124-1.0836	0.776	1.0065	0.96255-1.05245	0.316	1.02009	0.98122-1.06051	0.661	1.0214	0.93089-1.12072	0.364	1.01668	0.98204-1.05254	-0.01298	0.49245	0.076	27.4006	15	0.02564	26.4615	14	0.0226
ebi-a-GCST90001506	13	0.579	1.02821	0.93468-1.1311	0.169	1.07202	0.97097-1.18359	0.316	1.03662	0.96618-1.11221	0.477	1.06023	0.90689-1.23950	0.223	1.07527	0.96255-1.20119	0.00378	0.80867	0.865	6.49243	12	0.88926	6.4309	11	0.84312
ebi-a-GCST90001462	16	0.336	0.97957	0.94060-1.0202	0.51	0.98659	0.94771-1.02706	0.317	0.98283	0.95002-1.01677	0.06	0.89781	0.80921-0.99612	0.281	0.98023	0.94653-1.01512	0.00432	0.75576	0.451	16.7166	15	0.33608	16.5973	14	0.27827
ebi-a-GCST90001923	13	0.643	1.0163	0.95083-1.0863	0.668	0.98436	0.91602-1.05780	0.321	0.96853	0.90921-1.03171	0.794	0.98165	0.85709-1.12432	0.86	0.9946	0.93767-1.05499	-0.02734	0.03608	0.234	17.235	12	0.14097	11.3554	11	0.41399
ebi-a-GCST90001985	26	0.557	1.01241	0.97215-1.0543	0.344	1.01768	0.98139-1.05532	0.323	1.01584	0.98467-1.04799	0.506	1.02118	0.96094-1.08519	0.167	1.02118	0.99213-1.05107	0.00363	0.7955	0.069	38.7244	25	0.03925	38.6139	24	0.02997
ebi-a-GCST90001401	21	0.164	0.88116	0.74259-1.0456	0.947	1.00429	0.88502-1.13963	0.324	1.04368	0.95859-1.13632	0.913	0.9859	0.76642-1.26822	0.591	0.92185	0.68838-1.23451	0.0389	0.04214	0.154	24.5412	20	0.21955	19.6351	19	0.41683
ebi-a-GCST90001928	13	0.169	1.05739	0.98172-1.1389	0.555	1.0255	0.94315-1.11504	0.329	1.02892	0.97170-1.08952	0.283	0.91348	0.78010-1.06967	0.346	1.03727	0.96420-1.11588	-0.01825	0.28235	0.505	11.0785	12	0.52221	9.80063	11	0.5484
ebi-a-GCST90001409	20	0.447	0.97797	0.92460-1.0344	0.318	0.97079	0.91589-1.02899	0.332	0.97764	0.93402-1.02331	0.363	0.94197	0.83079-1.06804	0.275	0.97075	0.92176-1.02233	-0.00019	0.98445	0.735	16.4459	19	0.62735	16.4455	18	0.56149
ebi-a-GCST90002010	14	0.97	1.00177	0.91610-1.0955	0.187	1.04243	0.98009-1.10874	0.335	1.02331	0.97650-1.07237	0.826	0.98839	0.89228-1.09485	0.348	1.03127	0.96925-1.09725	0.01087	0.59005	0.309	14.914	13	0.31275	14.5427	12	0.26741
ebi-a-GCST90001445	10	0.625	1.12303	0.71751-1.7577	0.721	1.03786	0.84655-1.27240	0.335	0.90707	0.74378-1.10621	0.351	1.16414	0.85999-1.57585	0.443	1.10153	0.86977-1.39505	-0.05098	0.32829	0.029	20.8944	9	0.01313	18.4015	8	0.01841
ebi-a-GCST90001560	23	0.756	1.00373	0.98070-1.0273	0.728	1.00493	0.97746-1.03318	0.337	1.01038	0.98932-1.03189	0.488	1.02223	0.96158-1.08670	0.637	1.00544	0.98336-1.02803	0.01312	0.19872	0.564	21.3631	22	0.49841	19.6018	21	0.54659
ebi-a-GCST90001464	18	0.91	0.99694	0.94601-1.0506	0.532	0.98268	0.93022-1.03808	0.338	0.97983	0.93986-1.02151	0.781	0.98351	0.87651-1.10356	0.5	0.98351	0.93803-1.03119	-0.01367	0.30265	0.731	13.7569	17	0.68423	12.6225	16	0.70013
ebi-a-GCST90001461	16	0.746	0.97575	0.84367-1.1285	0.426	0.95515	0.85306-1.06945	0.338	0.96119	0.88639-1.04230	0.289	1.12835	0.90966-1.39961	0.469	0.95686	0.85188-1.07479	-0.00403	0.80789	0.476	15.6138	15	0.40817	15.5457	14	0.3419
ebi-a-GCST90001645	19	0.421	1.0596	0.92338-1.2159	0.327	1.05361	0.94907-1.16967	0.34	1.04016	0.95927-1.12787	0.649	1.03326	0.89946-1.18695	0.422	1.04714	0.93813-1.16883	-0.00483	0.74486	0.313	21.1231	18	0.27325	20.9881	17	0.22682
ebi-a-GCST90001400	13	0.405	1.02156	0.97342-1.0721	0.347	1.02052	0.97821-1.06467	0.341	1.01861	0.98070-1.05799	0.575	1.02691	0.93816-1.12406	0.264	1.02217	0.98536-1.06035	-0.00281	0.84151	0.432	15.3837	12	0.22112	15.3253	11	0.16808
ebi-a-GCST90001861	22	0.641	0.96861	0.84871-1.1054	0.945	1.00275	0.92756-1.08404	0.342	1.0354	0.96369-1.11246	0.556	0.96213	0.84797-1.09166	0.969	1.00155	0.92807-1.08086	0.02207	0.25428	0.085	32.3625	21	0.05378	30.2768	20	0.06549
ebi-a-GCST90001739	19	0.561	1.05017	0.89339-1.2345	0.403	1.05746	0.92774-1.20531	0.342	1.04288	0.95628-1.13733	0.222	1.13249	0.93406-1.37308	0.292	1.08295	0.93775-1.25064	-0.00173	0.92152	0.928	10.1239	18	0.92779	10.1139	17	0.89876
ebi-a-GCST90001694	21	0.246	1.05833	0.96447-1.1613	0.382	1.04049	0.95198-1.13722	0.348	1.02987	0.96851-1.09511	0.581	1.04021	0.90646-1.19370	0.218	1.05053	0.97372-1.13339	-0.01004	0.44877	0.442	21.859	20	0.34821	21.1917	19	0.3263
ebi-a-GCST90001606	12	0.081	0.75345	0.56613-1.0027	0.386	0.92446	0.77399-1.10419	0.348	0.93988	0.82568-1.06987	0.557	0.91967	0.70130-1.20605	0.545	0.9162	0.69634-1.20548	0.0418	0.11983	0.64	8.99677	11	0.62219	6.10435	10	0.80642
ebi-a-GCST90001486	13	0.41	0.97478	0.91945-1.0334	0.45	0.97601	0.91646-1.03943	0.351	0.97734	0.93142-1.02552	0.274	1.06695	0.95505-1.19195	0.373	0.9746	0.92294-1.02915	0.00219	0.87964	0.91	6.9751	12	0.85925	6.95108	11	0.80303
ebi-a-GCST90001630	24	0.785	1.02253	0.87329-1.1973	0.546	1.03565	0.92431-1.16040	0.351	1.04003	0.95769-1.12944	0.857	1.01929	0.82953-1.25246	0.552	1.04897	0.89831-1.22489	0.00351	0.80543	0.173	28.7809	23	0.18769	28.6998	22	0.15363
ebi-a-GCST90001769	27	0.728	0.99011	0.93684-1.0464	0.558	0.98335	0.92967-1.04012	0.351	0.98153	0.94380-1.02076	0.91	0.99536	0.91882-1.07827	0.441	0.98186	0.93783-1.02795	-0.00481	0.6604	0.391	28.4223	26	0.338	28.1993	25	0.29876
ebi-a-GCST90002001	16	0.5	0.93196	0.76327-1.1379	0.409	1.05436	0.92998-1.19537	0.351	1.04903	0.94858-1.16011	0.761	0.96748	0.78470-1.19284	0.903	1.00972	0.86716-1.17573	0.03017	0.2036	0.084	23.19	15	0.08019	20.5758	14	0.11301
ebi-a-GCST90001440	23	0.558	0.96921	0.87437-1.0743	0.471	0.96654	0.88111-1.06025	0.352	0.96826	0.90467-1.03632	0.825	0.98144	0.83252-1.15700	0.564	0.96969	0.87491-1.07474	-0.00031	0.98011	0.351	24.2295	22	0.33531	24.2288	21	0.28211
ebi-a-GCST90001469	20	0.209	0.96222	0.90808-1.0196	0.143	0.95917	0.90708-1.01425	0.352	0.98016	0.93965-1.02242	0.625	0.97248	0.87121-1.08552	0.149	0.96131	0.91315-1.01201	0.01133	0.37325	0.602	17.0033	19	0.58964	16.1695	18	0.58072
ebi-a-GCST90001470	21	0.417	0.95789	0.86540-1.0603	0.838	0.99113	0.91008-1.07939	0.356	1.0301	0.96723-1.09706	0.757	1.02212	0.89151-1.17187	0.941	1.00334	0.91962-1.09467	0.02289	0.08965	0.854	13.877	20	0.83668	10.6783	19	0.93419
ebi-a-GCST90001867	26	0.661	0.98107	0.90171-1.0674	0.982	1.00087	0.92724-1.08035	0.356	1.02704	0.97044-1.08693	0.605	0.96958	0.86370-1.08843	0.865	1.00614	0.93820-1.07900	0.01715	0.17011	0.221	31.4353	25	0.17501	29.0169	24	0.2195
ebi-a-GCST90001831	11	0.15	1.21944	0.95238-1.5614	0.311	0.9331	0.81611-1.06687	0.357	0.94185	0.82915-1.06987	0.397	0.91502	0.75158-1.11401	0.271	0.91754	0.79382-1.06055	-0.06544	0.04916	0.041	19.6595	10	0.03264	12.4917	9	0.18698
ebi-a-GCST90001691	23	0.368	1.0114	0.98729-1.0361	0.555	1.00852	0.98052-1.03732	0.357	1.01022	0.98860-1.03231	0.377	1.03042	0.96550-1.09971	0.416	1.01024	0.98618-1.03489	-0.00187	0.83265	0.744	17.1802	22	0.75334	17.1345	21	0.70292
ebi-a-GCST90001610	17	0.843	0.98217	0.82457-1.1699	0.939	0.99478	0.87032-1.13705	0.358	0.9576	0.87316-1.05020	0.886	1.01706	0.80930-1.27814	0.945	1.00615	0.84691-1.19532	-0.00548	0.74282	0.568	14.153	16	0.58732	14.0413	15	0.5224
ebi-a-GCST90001474	20	0.892	0.99377	0.90933-1.0860	0.982	0.99907	0.92237-1.08215	0.358	1.02777	0.96948-1.08957	0.939	0.99474	0.87089-1.13620	0.998	0.9999	0.92524-1.08058	0.01201	0.33705	0.256	22.9014	19	0.24171	21.7271	18	0.24433
ebi-a-GCST90001410	12	0.266	1.1795	0.89620-1.5524	0.135	1.11538	0.96664-1.28700	0.362	1.05548	0.93970-1.18552	0.23	1.1347	0.93386-1.37874	0.282	1.10637	0.92870-1.31802	-0.02084	0.40111	0.233	13.8633	11	0.24065	12.8734	10	0.23084
ebi-a-GCST90001806	27	0.138	0.9106	0.80766-1.0266	0.201	0.94571	0.86817-1.03017	0.363	0.9722	0.91493-1.03306	0.994	1.00063	0.84627-1.18313	0.019	0.88723	0.80767-0.97462	0.01928	0.22792	0.131	32.1561	26	0.18801	30.3041	25	0.2131
ebi-a-GCST90001714	4	0.632	1.06493	0.85425-1.3276	0.247	1.07223	0.95290-1.20650	0.364	1.06722	0.92733-1.22820	0.278	1.20089	0.91509-1.57596	0.29	1.08012	0.96012-1.21513	0.00101	0.97841	0.341	6.49144	3	0.09	6.48842	2	0.039
ebi-a-GCST90001395	18	0.699	0.98975	0.94027-1.0418	0.489	0.98345	0.93808-1.03101	0.365	0.97923	0.93578-1.02469	0.615	0.96749	0.85259-1.09788	0.469	0.98615	0.95043-1.02322	-0.0125	0.38314	0.206	25.2728	17	0.08877	24.0634	16	0.08813
ebi-a-GCST90001654	27	0.303	1.0538	0.95584-1.1618	0.377	1.0433	0.94973-1.14610	0.367	1.0298	0.96616-1.09762	0.33	1.08707	0.92201-1.28169	0.206	1.05477	0.97305-1.14335	-0.00731	0.54254	0.356	29.3609	26	0.29493	28.92	25	0.26728
ebi-a-GCST90001546	16	0.448	0.91547	0.73336-1.1428	0.759	0.97758	0.84577-1.12993	0.369	0.95194	0.85496-1.05993	0.928	0.98936	0.78642-1.24468	0.889	0.98562	0.80729-1.20334	0.00698	0.69907	0.912	7.84416	15	0.92988	7.68845	14	0.90492
ebi-a-GCST90001430	27	0.146	1.04652	0.98615-1.1106	0.05	1.05399	0.99998-1.11092	0.37	1.024	0.97221-1.07854	0.995	0.99955	0.86587-1.15388	0.067	1.04606	0.99893-1.09542	-0.01569	0.1749	0.064	50.471	26	0.00276	46.8197	25	0.00515
ebi-a-GCST90001492	20	0.463	1.01034	0.98351-1.0379	0.97	1.00059	0.96993-1.03222	0.375	1.0099	0.98815-1.03214	0.134	1.04001	0.99018-1.09236	0.753	1.00408	0.97927-1.02951	-0.00071	0.95562	0.518	18.8621	19	0.46571	18.8588	18	0.40057
ebi-a-GCST90001726	28	0.58	1.01092	0.97320-1.0501	0.875	0.99652	0.95412-1.04081	0.375	0.98505	0.95278-1.01841	0.483	1.04432	0.92662-1.17697	0.975	0.99946	0.96668-1.03335	-0.02349	0.02271	0.358	29.7828	27	0.324	23.9164	26	0.58074
ebi-a-GCST90001983	13	0.294	0.8465	0.62935-1.1386	0.711	0.97238	0.83853-1.12760	0.376	0.95465	0.86150-1.05787	0.532	0.91977	0.71301-1.18648	0.728	0.95598	0.74618-1.22477	0.02136	0.41407	0.428	12.2177	12	0.42836	11.4666	11	0.40504
ebi-a-GCST90001775	24	0.392	0.97815	0.93085-1.0279	0.3	0.97131	0.91927-1.02629	0.377	0.98198	0.94315-1.02241	0.979	0.99847	0.89229-1.11727	0.236	0.97075	0.92546-1.01826	0.00323	0.78438	0.546	22.9391	23	0.46433	22.8594	22	0.40971
ebi-a-GCST90001621	32	0.274	1.05427	0.96075-1.1569	0.151	1.06018	0.97882-1.14830	0.378	1.02485	0.97046-1.08229	0.856	0.98611	0.84920-1.14511	0.212	1.06638	0.96594-1.17727	-0.00791	0.46642	0.638	27.3788	31	0.65302	26.8346	30	0.63194
ebi-a-GCST90001826	19	0.66	0.98395	0.91661-1.0562	0.637	0.9854	0.92704-1.04743	0.383	0.979	0.93339-1.02684	0.438	0.95873	0.86395-1.06390	0.312	0.97334	0.92500-1.02420	-0.00249	0.84915	0.415	20.1668	18	0.32351	20.1226	17	0.26801
ebi-a-GCST90001973	17	0.754	1.01038	0.94822-1.0766	0.886	0.99461	0.92387-1.07076	0.385	1.02362	0.97111-1.07897	0.704	0.97396	0.85197-1.11342	0.698	1.01178	0.95467-1.07231	0.00885	0.46877	0.46	16.5218	16	0.41717	15.9348	15	0.3864
ebi-a-GCST90001597	17	0.923	1.00725	0.87268-1.1626	0.522	1.03808	0.92588-1.16388	0.393	1.03413	0.95746-1.11695	0.301	1.10579	0.91972-1.32950	0.692	1.02817	0.89838-1.17671	0.0088	0.67562	0.841	10.3753	16	0.84631	10.1932	15	0.80741
ebi-a-GCST90002046	20	0.768	0.99436	0.95819-1.0319	0.262	0.98322	0.95457-1.01274	0.394	0.98668	0.95670-1.01759	0.525	0.97948	0.91982-1.04300	0.278	0.98579	0.96132-1.01087	-0.01125	0.45688	0.031	36.0757	19	0.01033	34.953	18	0.00958
ebi-a-GCST90001398	17	0.401	1.071	0.91674-1.2512	0.151	1.08687	0.96996-1.21788	0.395	1.04042	0.94970-1.13981	0.74	1.03351	0.85338-1.25166	0.279	1.07574	0.94674-1.22230	-0.00821	0.65423	0.185	21.3981	16	0.16371	21.1043	15	0.13353
ebi-a-GCST90002020	18	0.081	0.86593	0.74422-1.0075	0.449	0.96754	0.88830-1.05385	0.397	0.97017	0.90455-1.04054	0.496	0.95759	0.84749-1.08199	0.539	0.96785	0.87381-1.07202	0.03542	0.12075	0.18	22.6706	17	0.16029	19.4119	16	0.24788
ebi-a-GCST90001910	10	0.185	0.96601	0.92194-1.0122	0.52	0.98492	0.94035-1.03160	0.397	0.98295	0.94463-1.02283	0.29	0.95176	0.87323-1.03736	0.34	0.97831	0.93748-1.02091	0.02082	0.20136	0.701	7.76284	9	0.55821	5.8248	8	0.66685
ebi-a-GCST90001682	13	0.061	1.24404	1.01371-1.5267	0.574	1.04019	0.90683-1.19315	0.398	1.04482	0.94379-1.15667	0.502	1.07789	0.87165-1.33293	0.27	1.11074	0.92969-1.32704	-0.04024	0.08758	0.245	14.3653	12	0.27799	10.8499	11	0.45592
ebi-a-GCST90001959	14	0.194	0.87233	0.71811-1.0597	0.72	0.97729	0.86186-1.10819	0.399	0.96132	0.87717-1.05355	0.503	0.93274	0.76515-1.13703	0.896	0.98911	0.84214-1.16173	0.02235	0.29008	0.448	13.3462	13	0.42144	12.11	12	0.43689
ebi-a-GCST90001892	13	0.673	0.97587	0.87381-1.0899	0.618	0.98236	0.91599-1.05353	0.399	0.97144	0.90815-1.03914	0.592	0.9697	0.86906-1.08201	0.413	0.9697	0.90314-1.04117	-0.00227	0.91847	0.126	19.9665	12	0.06772	19.9466	11	0.04608
ebi-a-GCST90002098	29	0.316	0.97002	0.91501-1.0283	0.345	0.97442	0.92343-1.02823	0.4	0.98067	0.93705-1.02631	0.947	0.99713	0.91645-1.08491	0.487	0.98376	0.93993-1.02963	0.00816	0.55626	0.042	43.5907	28	0.03049	43.025	27	0.02601
ebi-a-GCST90001503	26	0.349	1.01271	0.98681-1.0393	0.976	1.00047	0.97106-1.03076	0.403	1.00946	0.98744-1.03198	0.663	0.98868	0.93985-1.04005	0.907	1.00138	0.97867-1.02461	-0.00496	0.63241	0.286	29.0121	25	0.26341	28.731	24	0.23042
ebi-a-GCST90001797	19	0.25	1.05563	0.96569-1.1539	0.317	1.04693	0.95706-1.14523	0.404	1.02913	0.96197-1.10098	0.434	1.06138	0.91721-1.22822	0.251	1.05216	0.96740-1.14435	-0.00968	0.39855	0.456	19.5966	18	0.35599	18.7686	17	0.34198
ebi-a-GCST90001673	13	0.383	1.03452	0.96147-1.1131	0.41	1.03042	0.95956-1.10652	0.405	1.02518	0.96684-1.08703	0.581	1.04615	0.89524-1.22249	0.377	1.03024	0.96664-1.09802	-0.00512	0.69352	0.855	8.19158	12	0.76999	8.02786	11	0.71081
ebi-a-GCST90001812	17	0.435	0.96096	0.87188-1.0591	0.451	0.96897	0.89277-1.05168	0.407	0.97532	0.91939-1.03465	0.952	1.00415	0.87897-1.14716	0.456	0.9696	0.89576-1.04953	0.00802	0.70757	0.503	16.2553	16	0.43529	16.0984	15	0.37554
ebi-a-GCST90001815	16	0.549	1.01499	0.96790-1.0644	0.759	1.00733	0.96141-1.05544	0.408	1.01684	0.97740-1.05787	0.902	0.9931	0.89112-1.10674	0.793	1.00622	0.96143-1.05309	0.00189	0.89412	0.865	9.83679	15	0.82988	9.81842	14	0.77533
ebi-a-GCST90001743	20	0.302	1.11256	0.91400-1.3543	0.715	0.9818	0.88976-1.08335	0.41	0.9615	0.87579-1.05559	0.567	0.9455	0.78291-1.14186	0.548	0.95209	0.81341-1.11441	-0.0373	0.1196	0.003	41.7834	19	0.0019	36.3853	18	0.0063
ebi-a-GCST90001676	7	0.882	0.97612	0.72089-1.3217	0.715	1.03409	0.86375-1.23802	0.41	1.06389	0.91811-1.23283	0.862	1.02456	0.78864-1.33105	0.903	1.01649	0.78995-1.30800	0.0153	0.55205	0.973	1.30937	6	0.97114	0.90341	5	0.96997
ebi-a-GCST90001852	16	0.252	0.90842	0.77590-1.0636	0.763	0.98348	0.88254-1.09597	0.411	0.96804	0.89586-1.04604	0.97	0.99683	0.84869-1.17081	0.877	0.99029	0.87674-1.11855	0.01929	0.37953	0.744	11.3214	15	0.72949	10.498	14	0.72494
ebi-a-GCST90002085	20	0.936	1.0039	0.91432-1.1023	0.883	0.9937	0.91373-1.08067	0.413	1.02573	0.96523-1.09002	0.654	1.02982	0.90739-1.16878	0.917	0.99565	0.91796-1.07991	0.00799	0.56009	0.787	14.2879	19	0.76666	13.9353	18	0.7333
ebi-a-GCST90001660	26	0.281	0.97064	0.92054-1.0235	0.416	0.97812	0.92738-1.03164	0.413	0.98427	0.94760-1.02236	0.717	1.01501	0.93715-1.09934	0.576	0.98601	0.93915-1.03521	0.00707	0.46696	0.731	21.0678	25	0.68882	20.5214	24	0.66677
ebi-a-GCST90001953	17	0.773	0.99012	0.92673-1.0579	0.512	0.98599	0.94530-1.02842	0.413	1.01717	0.97652-1.05951	0.383	1.0536	0.94006-1.18086	0.817	0.99512	0.95530-1.03661	0.01782	0.32706	0.183	23.0314	16	0.1129	21.5563	15	0.11998
ebi-a-GCST90002110	20	0.929	0.99737	0.94204-1.0559	0.887	1.00382	0.95255-1.05786	0.416	1.01684	0.97676-1.05856	0.367	1.03754	0.95950-1.12193	0.91	0.99708	0.94862-1.04802	0.01292	0.36033	0.139	26.013	19	0.12983	24.7991	18	0.13055
ebi-a-GCST90001602	19	0.255	0.95252	0.87845-1.0328	0.88	1.00541	0.93718-1.07861	0.416	0.97312	0.91126-1.03919	0.525	0.94214	0.78663-1.12840	0.807	0.99206	0.93160-1.05644	0.01317	0.38276	0.093	31.8261	18	0.02305	30.3909	17	0.02366
ebi-a-GCST90002042	17	0.576	0.94065	0.76286-1.1599	0.85	0.99148	0.90734-1.08343	0.416	0.97334	0.91194-1.03888	0.955	1.00448	0.86084-1.17209	0.862	0.98882	0.87303-1.11996	0.00851	0.74127	0.525	15.0196	16	0.52321	14.9064	15	0.45818
ebi-a-GCST90001722	18	0.372	0.94225	0.82993-1.0698	0.525	0.96652	0.87011-1.07361	0.417	0.96944	0.89948-1.04483	0.808	0.98118	0.84379-1.14093	0.548	0.9617	0.84878-1.08965	0.0089	0.59387	0.863	11.2808	17	0.8416	10.9848	16	0.81042
ebi-a-GCST90001741	21	0.753	0.99427	0.95984-1.0299	0.866	1.00391	0.95939-1.05050	0.418	1.01256	0.98241-1.04363	0.353	1.05029	0.94935-1.16197	0.854	1.00317	0.97029-1.03716	0.01947	0.06349	0.582	18.5895	20	0.54863	14.7054	19	0.74113
ebi-a-GCST90001936	21	0.321	1.02131	0.98067-1.0636	0.616	1.01189	0.96622-1.05973	0.421	1.0142	0.97999-1.04960	0.637	1.02374	0.93018-1.12670	0.368	1.01876	0.97926-1.05985	-0.00657	0.51997	0.37	21.5377	20	0.36612	21.0613	19	0.33342
ebi-a-GCST90001555	20	0.242	0.97586	0.93799-1.0153	0.178	0.97586	0.94175-1.01121	0.421	0.98584	0.95219-1.02068	0.919	0.99572	0.91758-1.08051	0.183	0.97825	0.94822-1.00923	0.01366	0.31107	0.106	31.0995	19	0.03937	29.3294	18	0.0445
ebi-a-GCST90001937	17	0.679	0.98204	0.90273-1.0683	0.938	0.9966	0.91471-1.08582	0.427	0.97476	0.91517-1.03824	0.616	0.95536	0.80197-1.13809	0.897	0.99469	0.91919-1.07640	-0.00292	0.79732	0.6	14.1429	16	0.58807	14.0746	15	0.51988
ebi-a-GCST90001634	18	0.279	0.93096	0.82157-1.0549	0.675	1.0205	0.92799-1.12223	0.428	0.96987	0.89925-1.04603	0.627	1.03957	0.89135-1.21245	0.759	1.01703	0.91457-1.13095	0.0143	0.42929	0.138	23.7047	17	0.12768	22.7688	16	0.12006
ebi-a-GCST90001566	15	0.671	1.03067	0.89953-1.1809	0.154	1.08882	0.96868-1.22387	0.43	1.03458	0.95085-1.12569	0.52	0.93263	0.75826-1.14709	0.383	1.06288	0.93089-1.21359	0.00114	0.94564	0.61	11.6701	14	0.63278	11.6653	13	0.55526
ebi-a-GCST90001735	22	0.546	0.95577	0.82731-1.1042	0.287	0.94581	0.85360-1.04798	0.432	0.9699	0.89874-1.04668	0.553	0.94798	0.79698-1.12760	0.567	0.96586	0.85922-1.08573	0.00373	0.81534	0.248	25.9607	21	0.20795	25.8882	20	0.16954
ebi-a-GCST90002082	15	0.306	0.97068	0.91900-1.0253	0.264	0.96489	0.90621-1.02737	0.435	0.98221	0.93897-1.02745	0.969	1.00254	0.88307-1.13817	0.265	0.97156	0.92536-1.02007	0.01351	0.45527	0.328	16.3694	14	0.29134	15.6561	13	0.2682
ebi-a-GCST90001986	14	0.372	0.91992	0.77120-1.0973	0.445	0.95436	0.84647-1.07600	0.435	0.96008	0.86671-1.06350	0.764	0.97098	0.80467-1.17168	0.509	0.95728	0.84397-1.08580	0.01219	0.56547	0.188	18.4398	13	0.14152	17.9182	12	0.1182
ebi-a-GCST90002015	18	0.065	1.0833	1.00072-1.1727	0.364	1.03902	0.95657-1.12858	0.437	1.02149	0.96817-1.07774	0.936	1.00611	0.86833-1.16576	0.083	1.07544	0.99543-1.16187	-0.02167	0.06627	0.344	16.7637	17	0.47048	12.8788	16	0.6816
ebi-a-GCST90001879	23	0.811	0.9894	0.90780-1.0783	0.9	0.99549	0.92748-1.06850	0.44	0.9813	0.93539-1.02947	0.753	0.98187	0.87725-1.09896	0.961	0.99813	0.92743-1.07422	-0.00296	0.82226	0.205	27.7059	22	0.18563	27.6378	21	0.15073
ebi-a-GCST90001466	17	0.955	0.99591	0.86649-1.1447	0.179	1.08952	0.96148-1.23460	0.446	1.03311	0.95016-1.12329	0.242	1.12436	0.93064-1.35842	0.113	1.13559	0.97878-1.31752	0.01047	0.52368	0.388	16.5591	16	0.41466	16.1015	15	0.37534
ebi-a-GCST90001964	24	0.8	0.99318	0.94249-1.0466	0.325	1.02836	0.97266-1.08724	0.448	1.01482	0.97701-1.05409	0.935	1.00382	0.91683-1.09907	0.356	1.02312	0.97561-1.07294	0.01213	0.25809	0.462	23.6619	23	0.42272	22.2959	22	0.44235
ebi-a-GCST90001832	13	0.181	1.13355	0.95439-1.3463	0.229	1.06521	0.96092-1.18081	0.449	1.0418	0.93710-1.15819	0.479	1.04745	0.92498-1.18614	0.293	1.05887	0.95619-1.17258	-0.0255	0.25277	0.1	22.1786	12	0.03557	19.585	11	0.05137
ebi-a-GCST90001477	20	0.164	0.94358	0.87246-1.0205	0.03	0.92609	0.86411-0.99251	0.449	0.97729	0.92084-1.03719	0.169	0.91818	0.81673-1.03223	0.066	0.92961	0.86397-1.00025	0.02038	0.20469	0.076	29.0824	19	0.0647	26.5299	18	0.08825
ebi-a-GCST90001683	12	0.9	1.01462	0.81451-1.2639	0.811	0.98254	0.85064-1.13488	0.449	0.95503	0.84775-1.07588	0.835	1.02359	0.82649-1.26769	0.879	0.98839	0.85379-1.14421	-0.01376	0.53011	0.311	13.8216	11	0.24302	13.2607	10	0.20946
ebi-a-GCST90001891	9	0.556	0.94223	0.78016-1.1380	0.297	0.94172	0.84117-1.05430	0.45	0.96385	0.87602-1.06048	0.733	0.96933	0.81566-1.15194	0.346	0.9472	0.85179-1.05330	0.00653	0.78793	0.398	9.45399	8	0.30546	9.34964	7	0.22852
ebi-a-GCST90001745	28	0.253	1.06435	0.95862-1.1818	0.423	0.96361	0.88014-1.05500	0.452	0.97521	0.91349-1.04111	0.691	1.03267	0.88264-1.20821	0.672	0.97485	0.86744-1.09557	-0.02879	0.05246	0.111	36.4203	27	0.10641	31.4281	26	0.21271
ebi-a-GCST90001708	23	0.871	1.00651	0.93182-1.0872	0.116	0.95343	0.89832-1.01193	0.455	1.02138	0.96628-1.07962	0.986	0.99881	0.87552-1.13947	0.112	0.95304	0.90024-1.00894	0.00964	0.59069	0.008	46.6747	22	0.00162	46.0209	21	0.00127
ebi-a-GCST90001813	21	0.163	1.064	0.97854-1.1569	0.478	1.03029	0.94881-1.11875	0.455	1.02139	0.96621-1.07972	0.354	0.9391	0.82490-1.06912	0.418	1.03783	0.95041-1.13329	-0.01893	0.21649	0.78	14.9658	20	0.77836	13.3313	19	0.82119
ebi-a-GCST90001863	15	0.841	1.01861	0.85396-1.2150	0.311	1.05309	0.95289-1.16384	0.455	1.03096	0.95166-1.11687	0.547	1.04862	0.90204-1.21901	0.547	1.03469	0.92859-1.15292	0.00352	0.88161	0.288	17.7264	14	0.21953	17.695	13	0.16945
ebi-a-GCST90001793	19	0.4	0.92701	0.78043-1.1011	0.144	0.92315	0.82917-1.02778	0.457	0.96716	0.88572-1.05608	0.241	0.90613	0.77266-1.06265	0.126	0.91128	0.81341-1.02091	0.00919	0.5791	0.179	23.5011	18	0.17206	23.0671	17	0.14708
ebi-a-GCST90001541	23	0.969	0.99814	0.91007-1.0947	0.907	0.9946	0.90786-1.08962	0.457	1.02341	0.96286-1.08776	0.75	0.97718	0.84942-1.12416	0.761	0.98661	0.90540-1.07510	0.00778	0.48781	0.586	20.7816	22	0.53427	20.2829	21	0.50341
ebi-a-GCST90001820	21	0.237	0.95517	0.88736-1.0282	0.313	0.96729	0.90679-1.03182	0.462	0.98254	0.93752-1.02973	0.825	1.01422	0.89661-1.14725	0.254	0.96485	0.90887-1.02428	0.01306	0.34159	0.58	17.9115	20	0.59324	16.9599	19	0.59258
ebi-a-GCST90001701	12	0.899	0.99069	0.86029-1.1409	0.902	0.9934	0.89395-1.10391	0.463	0.97224	0.90176-1.04823	0.968	0.99657	0.84358-1.17730	0.961	0.99657	0.86963-1.14204	-0.00874	0.75982	0.334	12.001	11	0.36357	11.8837	10	0.29292
ebi-a-GCST90001692	20	0.788	1.00297	0.98176-1.0246	0.926	0.99869	0.97163-1.02651	0.464	1.00708	0.98824-1.02628	0.916	0.99765	0.95551-1.04166	0.534	1.00641	0.98668-1.02654	0.00772	0.43455	0.877	11.8429	19	0.89223	11.2041	18	0.8855
ebi-a-GCST90002013	12	0.315	0.96925	0.91475-1.0270	0.551	0.98394	0.93288-1.03779	0.467	0.9831	0.93897-1.02929	1	0.99999	0.88998-1.12361	0.487	0.9812	0.93173-1.03329	0.01099	0.43594	0.4	13.1455	11	0.28392	12.3332	10	0.26338
ebi-a-GCST90001391	13	0.842	1.01791	0.85806-1.2075	0.358	0.94514	0.83808-1.06589	0.47	1.04115	0.93321-1.16157	0.364	0.92226	0.77951-1.09114	0.355	0.93117	0.80522-1.07681	0.00883	0.7352	0.029	24.6946	12	0.01634	24.4273	11	0.01105
ebi-a-GCST90001622	29	0.551	1.02344	0.94920-1.1035	0.384	1.03543	0.95741-1.11981	0.471	0.98161	0.93326-1.03247	0.344	0.93464	0.81444-1.07259	0.508	1.02683	0.95041-1.10939	-0.0146	0.15458	0.952	14.754	28	0.98092	12.609	27	0.99152
ebi-a-GCST90001770	6	0.522	0.9102	0.69949-1.1844	0.727	0.96894	0.81147-1.15698	0.472	0.94856	0.82146-1.09534	0.76	0.96079	0.75389-1.22448	0.698	0.95732	0.77736-1.17895	0.00938	0.73223	0.878	1.86781	5	0.86712	1.73314	4	0.78469
ebi-a-GCST90002030	21	0.025	1.18039	1.03297-1.3489	0.364	1.03759	0.95819-1.12357	0.472	1.02507	0.95817-1.09665	0.828	0.98575	0.86773-1.11983	0.385	1.03506	0.95933-1.11677	-0.04919	0.0309	0.099	29.393	20	0.08031	22.8551	19	0.24378
ebi-a-GCST90001941	10	0.407	1.0207	0.97494-1.0686	0.33	1.02795	0.97243-1.08664	0.473	1.01448	0.97541-1.05511	0.674	1.02454	0.91831-1.14306	0.368	1.02205	0.97697-1.06921	-0.00862	0.62579	0.479	8.27772	9	0.50642	8.01997	8	0.43152
ebi-a-GCST90001607	13	0.88	0.96713	0.63344-1.4766	0.764	1.0221	0.88634-1.17865	0.474	1.05779	0.90696-1.23369	0.937	1.00876	0.81721-1.24521	0.995	0.99945	0.84919-1.17631	0.01698	0.66292	0.002	30.8067	12	0.00211	30.2549	11	0.00144
ebi-a-GCST90001799	20	0.221	0.91476	0.79717-1.0497	0.517	0.96941	0.88241-1.06499	0.478	0.97656	0.91467-1.04263	0.866	1.01332	0.87082-1.17914	0.514	0.96521	0.86963-1.07129	0.02151	0.30414	0.372	20.8224	19	0.3467	19.6038	18	0.35556
ebi-a-GCST90001839	18	0.978	1.00138	0.91024-1.1016	0.657	1.0216	0.92972-1.12256	0.478	1.02359	0.95976-1.09166	0.885	0.99026	0.86908-1.12834	0.684	1.01739	0.93762-1.10396	0.00767	0.55006	0.737	13.8451	17	0.67803	13.4723	16	0.63796
ebi-a-GCST90001618	27	0.842	1.00553	0.95298-1.0610	0.919	0.9972	0.94474-1.05257	0.478	0.98657	0.95037-1.02414	0.499	0.97222	0.89703-1.05371	0.901	0.99681	0.94858-1.04749	-0.00963	0.34203	0.757	21.4431	26	0.71874	20.505	25	0.71986
ebi-a-GCST90001573	24	0.529	0.97227	0.89205-1.0597	0.634	0.98023	0.90281-1.06428	0.48	0.98015	0.92713-1.03620	0.766	0.98157	0.86970-1.10783	0.582	0.979	0.90873-1.05470	0.00267	0.81075	0.549	22.5531	23	0.4871	22.4931	22	0.43081
ebi-a-GCST90001748	25	0.964	0.99793	0.91310-1.0906	0.7	0.98465	0.91011-1.06530	0.484	0.978	0.91897-1.04082	0.246	1.11158	0.93373-1.32332	0.748	0.98782	0.91750-1.06352	-0.00788	0.53377	0.145	33.4249	24	0.09542	32.8548	23	0.08363
ebi-a-GCST90001926	25	0.013	0.85195	0.75792-0.9577	0.028	0.91441	0.84436-0.99027	0.486	0.96892	0.88657-1.05891	0.345	0.93262	0.80925-1.07479	0.019	0.90439	0.83656-0.97773	0.05057	0.00834	<0.001	59.5454	24	7e-05	43.7174	23	0.00569
ebi-a-GCST90002101	13	0.291	1.12356	0.91437-1.3806	0.403	1.05515	0.93051-1.19648	0.489	1.03512	0.93874-1.14139	0.762	1.02901	0.85858-1.23328	0.504	1.05275	0.90953-1.21853	-0.02017	0.39455	0.67	10.1934	12	0.599	9.40832	11	0.58426
ebi-a-GCST90001696	43	0.076	1.00107	0.99992-1.0022	0.273	1.00086	0.99933-1.00239	0.49	1.00035	0.99935-1.00135	0.318	1.00116	0.99892-1.00341	0.277	1.00077	0.99940-1.00214	-0.01889	0.02903	0.302	44.8246	42	0.35422	39.7054	41	0.52814
ebi-a-GCST90001405	20	0.694	0.98653	0.92306-1.0544	0.454	0.9778	0.92200-1.03698	0.491	0.98119	0.92962-1.03562	0.585	0.96956	0.86937-1.08129	0.562	0.9854	0.93844-1.03472	-0.00389	0.7763	0.087	30.3129	19	0.04795	30.1734	18	0.03579
ebi-a-GCST90001690	46	0.26	0.9919	0.97814-1.0059	0.808	0.99809	0.98285-1.01358	0.491	0.99566	0.98341-1.00806	0.896	0.99884	0.98162-1.01635	0.483	0.99483	0.98064-1.00923	0.01029	0.26321	0.062	60.8205	45	0.05786	59.0954	44	0.06372
ebi-a-GCST90001773	30	0.459	0.98054	0.93153-1.0321	0.488	0.97995	0.92549-1.03761	0.492	0.98702	0.95091-1.02450	0.923	0.9951	0.90106-1.09896	0.419	0.97639	0.92219-1.03378	0.0033	0.71179	0.452	29.1532	29	0.45711	29.0088	28	0.41208
ebi-a-GCST90001727	18	0.911	0.99802	0.96448-1.0327	0.616	1.01	0.97150-1.05003	0.493	1.01027	0.98121-1.04019	0.667	0.9755	0.87300-1.09003	0.842	1.00335	0.97139-1.03636	0.01303	0.19742	0.585	15.7679	17	0.54034	13.9593	16	0.60175
ebi-a-GCST90002083	18	0.885	1.01304	0.85258-1.2037	0.552	1.03352	0.92710-1.15217	0.495	1.03073	0.94495-1.12431	0.665	1.04505	0.85886-1.27160	0.519	1.03853	0.92792-1.16233	0.00425	0.82085	0.073	26.4415	17	0.06678	26.3542	16	0.04924
ebi-a-GCST90001987	28	0.984	1.00024	0.97770-1.0233	0.98	1.0004	0.97047-1.03125	0.495	1.00704	0.98694-1.02755	0.531	1.0166	0.96617-1.06965	0.791	1.00327	0.97960-1.02752	0.01068	0.22256	0.662	23.6	27	0.6524	22.0384	26	0.68659
ebi-a-GCST90001790	19	0.574	1.02278	0.94695-1.1047	0.488	1.02662	0.95318-1.10571	0.496	1.02008	0.96338-1.08011	0.854	1.01297	0.88441-1.16023	0.528	1.02189	0.95668-1.09155	-0.00131	0.91831	0.218	23.6657	18	0.16629	23.6506	17	0.12924
ebi-a-GCST90001617	17	0.491	1.01452	0.97470-1.0560	0.536	1.01376	0.97082-1.05859	0.496	1.01218	0.97753-1.04806	0.817	0.98813	0.89438-1.09171	0.54	1.01183	0.97529-1.04973	-0.00218	0.82191	0.776	12.9767	16	0.67446	12.9242	15	0.60815
ebi-a-GCST90001659	23	0.475	0.98028	0.92908-1.0343	0.831	0.99476	0.94802-1.04381	0.496	1.01519	0.97208-1.06021	0.008	1.1637	1.05186-1.28744	0.957	0.99873	0.95380-1.04577	0.0226	0.06223	0.177	30.2462	22	0.1126	25.5306	21	0.22491
ebi-a-GCST90001757	28	0.859	0.99821	0.97883-1.0180	0.632	0.99467	0.97312-1.01669	0.498	0.99369	0.97567-1.01205	0.332	1.04888	0.95417-1.15300	0.68	0.99598	0.97729-1.01502	-0.00865	0.24086	0.545	27.6777	27	0.42773	26.2246	26	0.45082
ebi-a-GCST90001394	23	0.856	0.99666	0.96176-1.0328	0.803	1.0049	0.96700-1.04428	0.499	0.98953	0.95977-1.02021	0.929	1.00412	0.91835-1.09789	0.661	1.00681	0.97710-1.03742	-0.00868	0.44173	0.247	27.2555	22	0.20168	26.4802	21	0.18873
ebi-a-GCST90001432	19	0.826	1.02054	0.85387-1.2198	0.244	1.06929	0.95532-1.19685	0.504	1.035	0.93561-1.14494	0.674	1.03734	0.87694-1.22708	0.343	1.06133	0.94145-1.19649	0.00378	0.8515	0.026	32.3521	18	0.01997	32.2835	17	0.01387
ebi-a-GCST90001819	20	0.845	0.9919	0.91510-1.0751	0.522	1.03013	0.94059-1.12820	0.505	1.01867	0.96474-1.07561	0.38	1.07883	0.91437-1.27289	0.15	0.92326	0.83185-1.02471	0.01231	0.39153	0.308	16.786	19	0.60437	16.0151	18	0.59149
ebi-a-GCST90001858	30	0.342	0.96968	0.91095-1.0322	0.844	0.99363	0.93229-1.05902	0.506	0.98589	0.94544-1.02807	0.702	1.02093	0.91915-1.13397	0.837	0.99382	0.93720-1.05386	0.00709	0.4859	0.414	30.8129	29	0.3743	30.2736	28	0.35026
ebi-a-GCST90001536	25	0.889	0.99835	0.97576-1.0215	0.699	1.00548	0.97807-1.03365	0.507	0.99325	0.97358-1.01332	0.861	1.00527	0.94829-1.06566	0.593	0.99409	0.97296-1.01567	-0.00836	0.37598	0.509	23.6356	24	0.48259	22.8205	23	0.47129
ebi-a-GCST90002039	21	0.945	1.00363	0.90711-1.1104	0.995	1.00024	0.92282-1.08416	0.508	1.0222	0.95786-1.09085	0.589	1.03961	0.90507-1.19415	0.857	1.00814	0.92404-1.09989	0.00698	0.64336	0.19	25.7825	20	0.17312	25.4856	19	0.14517
ebi-a-GCST90002028	20	0.57	0.98022	0.91609-1.0488	0.236	0.95448	0.88363-1.03102	0.51	0.98232	0.93153-1.03587	0.474	0.95234	0.83528-1.08581	0.317	0.96306	0.89635-1.03473	0.00113	0.92169	0.991	6.64429	19	0.99588	6.63435	18	0.99286
ebi-a-GCST90001442	22	0.508	1.01352	0.97467-1.0539	0.527	1.01318	0.97290-1.05514	0.513	1.01128	0.97785-1.04585	0.059	1.10578	1.00200-1.22030	0.478	1.01215	0.97952-1.04587	-0.00245	0.81799	0.282	26.7736	21	0.17848	26.701	20	0.14389
ebi-a-GCST90002009	21	0.666	1.01104	0.96256-1.0620	0.985	0.99953	0.95297-1.04836	0.513	0.98805	0.95308-1.02431	0.803	1.01235	0.92066-1.11317	0.979	1.00064	0.95560-1.04780	-0.01656	0.1932	0.572	19.4827	20	0.49068	17.663	19	0.54504
ebi-a-GCST90001518	24	0.197	1.01713	0.99197-1.0429	0.929	1.0014	0.97114-1.03261	0.513	1.00709	0.98597-1.02867	0.984	1.00044	0.95932-1.04333	0.856	1.0028	0.97320-1.03330	-0.01356	0.15939	0.841	15.769	23	0.86498	13.6477	22	0.91351
ebi-a-GCST90001841	21	0.521	1.02396	0.95384-1.0992	0.459	1.02194	0.96485-1.08240	0.516	1.01628	0.96800-1.06697	0.435	1.04228	0.94130-1.15411	0.434	1.02024	0.97132-1.07164	-0.00426	0.77331	0.143	28.5647	20	0.09669	28.4369	19	0.07537
ebi-a-GCST90002048	14	0.504	0.97226	0.89746-1.0533	0.121	0.94085	0.87111-1.01616	0.516	0.98271	0.93232-1.03582	0.441	0.9406	0.80866-1.09407	0.126	0.92979	0.85205-1.01462	0.0061	0.72917	0.4	12.7796	13	0.46498	12.6471	12	0.3952
ebi-a-GCST90001629	24	0.934	0.99612	0.90971-1.0907	0.377	1.03531	0.95858-1.11819	0.516	1.0185	0.96368-1.07643	0.079	1.10912	0.99309-1.23870	0.318	1.03681	0.96724-1.11139	0.00727	0.55108	0.659	20.1707	23	0.6316	19.8041	22	0.59529
ebi-a-GCST90001697	148	0.688	1.00023	0.99909-1.0014	0.483	1.00051	0.99909-1.00192	0.517	0.99972	0.99886-1.00057	0.504	1.00078	0.99850-1.00306	0.566	1.00035	0.99917-1.00152	-0.01032	0.18048	0.917	125.227	147	0.90306	123.416	146	0.91263
ebi-a-GCST90002074	19	0.975	0.99825	0.89485-1.1136	0.434	0.9663	0.88677-1.05296	0.519	0.97811	0.91449-1.04616	0.343	0.92264	0.78457-1.08501	0.295	0.9538	0.87530-1.03934	-0.00682	0.64446	0.259	22.1578	18	0.22506	21.8738	17	0.18962
ebi-a-GCST90001914	19	0.635	1.02221	0.93517-1.1174	0.222	1.05407	0.96870-1.14697	0.52	1.02112	0.95816-1.08821	0.574	1.04527	0.89838-1.21618	0.261	1.04811	0.96810-1.13474	-0.00045	0.97343	0.829	12.4329	18	0.8241	12.4317	17	0.77332
ebi-a-GCST90001582	23	0.509	1.01621	0.96965-1.0650	0.373	1.02213	0.97406-1.07259	0.524	1.01278	0.97398-1.05312	0.612	1.03122	0.91723-1.15937	0.34	1.02124	0.97900-1.06531	-0.00256	0.79048	0.363	24.8507	22	0.30427	24.7653	21	0.25747
ebi-a-GCST90001632	23	0.964	1.00383	0.85019-1.1852	0.991	0.99933	0.89083-1.12104	0.53	1.03095	0.93737-1.13386	0.569	1.05232	0.88534-1.25080	0.557	1.03474	0.92486-1.15768	0.00674	0.7022	0.041	35.2442	22	0.03653	34.9938	21	0.02828
ebi-a-GCST90001460	24	0.573	0.98084	0.91791-1.0481	0.652	0.9846	0.92035-1.05334	0.533	1.01537	0.96779-1.06528	0.81	0.98702	0.88840-1.09660	0.844	0.99259	0.92232-1.06822	0.01674	0.16226	0.352	25.3316	23	0.33342	23.1328	22	0.39426
ebi-a-GCST90001927	21	0.899	1.00993	0.86893-1.1738	0.66	0.97401	0.86613-1.09532	0.534	0.97479	0.89946-1.05643	0.451	0.93497	0.78770-1.10979	0.464	0.9545	0.84470-1.07856	-0.0083	0.58855	0.225	25.6204	20	0.17872	25.2185	19	0.15348
ebi-a-GCST90001958	13	0.495	1.04663	0.92229-1.1877	0.966	0.99775	0.90009-1.10601	0.537	0.97074	0.88350-1.06660	0.769	1.03236	0.83862-1.27087	0.955	1.00303	0.90402-1.11289	-0.02734	0.13156	0.047	21.8523	12	0.03921	17.6046	11	0.09122
ebi-a-GCST90001957	19	0.409	0.96785	0.89728-1.0440	0.373	0.98305	0.94680-1.02069	0.539	0.98527	0.93966-1.03309	0.174	0.92925	0.83936-1.02875	0.321	0.98146	0.94684-1.01736	0.01189	0.55684	0.024	40.2841	18	0.00191	39.4505	17	0.00155
ebi-a-GCST90001402	11	0.969	1.00403	0.82155-1.2271	0.278	1.07261	0.94497-1.21750	0.54	0.96053	0.84439-1.09264	0.276	1.12412	0.92106-1.37195	0.263	1.08497	0.94825-1.24139	-0.01545	0.57648	0.024	22.7603	10	0.01167	21.9417	9	0.00907
ebi-a-GCST90001637	27	0.139	0.90171	0.78977-1.0295	0.854	0.99057	0.89577-1.09540	0.542	0.97782	0.90975-1.05099	0.908	1.00994	0.85600-1.19156	0.633	0.97235	0.86785-1.08943	0.02257	0.16873	0.275	29.8241	26	0.27496	27.6059	25	0.32631
ebi-a-GCST90001463	20	0.239	0.95324	0.88257-1.0296	0.325	0.96497	0.89878-1.03603	0.543	0.9826	0.92860-1.03973	0.903	0.99257	0.88127-1.11793	0.411	0.97522	0.91974-1.03404	0.016	0.27477	0.242	24.3664	19	0.18247	22.7618	18	0.19991
ebi-a-GCST90001821	28	0.63	0.9735	0.87390-1.0844	0.31	0.96418	0.89855-1.03460	0.543	0.98094	0.92198-1.04367	0.204	0.90421	0.77698-1.05228	0.222	0.96151	0.90410-1.02256	0.00242	0.86591	0.013	48.2534	27	0.00719	48.1995	26	0.00512
ebi-a-GCST90001397	28	0.101	1.05383	0.99198-1.1195	0.754	1.00926	0.95264-1.06925	0.543	0.98414	0.93473-1.03617	0.528	1.03486	0.93164-1.14953	0.623	1.01336	0.96176-1.06773	-0.03083	0.00316	0.069	40.5095	27	0.04588	28.7941	26	0.32053
ebi-a-GCST90001585	20	0.356	1.06285	0.93680-1.2059	0.278	1.05534	0.95746-1.16322	0.544	1.02284	0.95084-1.10029	0.954	1.0057	0.83118-1.21687	0.354	1.05105	0.94836-1.16485	-0.0133	0.47465	0.524	18.188	19	0.50991	17.6548	18	0.4786
ebi-a-GCST90001761	27	0.862	1.00843	0.91803-1.1077	0.831	1.0088	0.93063-1.09354	0.545	0.98289	0.92947-1.03939	0.608	0.96086	0.82630-1.11733	0.737	1.0169	0.92298-1.12038	-0.00846	0.50896	0.239	30.0916	26	0.26384	29.5607	25	0.24116
ebi-a-GCST90001661	21	0.69	0.98279	0.90353-1.0690	0.772	1.01302	0.92812-1.10569	0.549	1.01745	0.96151-1.07664	0.305	1.08199	0.93422-1.25314	0.947	1.00271	0.92696-1.08465	0.01315	0.28879	0.574	18.2681	20	0.56975	17.0772	19	0.58464
ebi-a-GCST90001954	19	0.969	0.99923	0.96149-1.0385	0.469	1.01352	0.97734-1.05103	0.551	1.0086	0.98063-1.03736	0.66	0.98226	0.90823-1.06232	0.681	1.00589	0.97860-1.03394	0.01025	0.48916	0.197	24.819	18	0.12998	24.1101	17	0.11647
ebi-a-GCST90001782	19	0.889	1.00296	0.96288-1.0447	0.42	0.98247	0.94117-1.02558	0.552	0.99036	0.95926-1.02247	0.494	0.97499	0.90813-1.04678	0.754	0.99362	0.95519-1.03358	-0.01168	0.34285	0.68	15.3345	18	0.63888	14.3824	17	0.63987
ebi-a-GCST90001616	15	0.649	1.014	0.95645-1.0750	0.63	1.01301	0.96106-1.06776	0.553	1.01452	0.96734-1.06400	0.98	0.99768	0.83095-1.19785	0.646	1.01216	0.96239-1.06451	0.00039	0.97466	0.583	15.5965	14	0.33863	15.5953	13	0.27168
ebi-a-GCST90001968	19	0.183	1.10486	0.95964-1.2721	0.127	1.08054	0.97818-1.19362	0.553	1.02418	0.94643-1.10833	0.603	0.95527	0.80656-1.13141	0.191	1.09043	0.96238-1.23551	-0.0233	0.22331	0.148	24.7588	18	0.1317	22.632	17	0.16162
ebi-a-GCST90001553	22	0.999	1.00004	0.93361-1.0712	0.956	1.00222	0.92672-1.08387	0.554	1.01741	0.96093-1.07721	0.384	1.06314	0.92889-1.21679	0.846	1.00671	0.94200-1.07587	0.00862	0.38814	0.948	11.7789	21	0.9454	11.0006	20	0.94621
ebi-a-GCST90001989	24	0.393	0.97239	0.91298-1.0357	0.477	0.97787	0.91938-1.04008	0.554	0.98674	0.94407-1.03134	0.592	0.97073	0.87224-1.08034	0.985	0.99957	0.95588-1.04527	0.00987	0.52423	0.018	38.3399	23	0.02341	37.6236	22	0.02018
ebi-a-GCST90001631	25	0.767	1.01927	0.89977-1.1546	0.943	1.00385	0.90278-1.11622	0.555	1.02167	0.95141-1.09712	0.356	1.07905	0.92106-1.26414	0.518	1.04229	0.92101-1.17953	0.00059	0.96441	0.63	20.9388	24	0.64233	20.9367	23	0.58495
ebi-a-GCST90001519	18	0.495	1.02721	0.95260-1.1077	0.974	1.00119	0.93263-1.07478	0.556	1.01493	0.96612-1.06621	0.789	0.98534	0.88588-1.09596	0.965	1.00163	0.93196-1.07650	-0.00534	0.68511	0.958	8.70159	17	0.94916	8.53104	16	0.93146
ebi-a-GCST90001956	20	0.373	0.96923	0.90637-1.0364	0.447	0.98596	0.95063-1.02259	0.556	0.98712	0.94545-1.03063	0.249	0.9465	0.86448-1.03631	0.319	0.98074	0.94489-1.01796	0.01269	0.48967	0.034	37.6264	19	0.00662	36.6146	18	0.00588
ebi-a-GCST90001414	16	0.51	0.95801	0.84601-1.0848	0.97	0.9978	0.88871-1.12028	0.556	0.97603	0.90022-1.05822	0.214	0.88822	0.74248-1.06256	0.913	0.99345	0.88408-1.11634	0.0062	0.70478	0.556	13.5723	15	0.55818	13.4228	14	0.49354
ebi-a-GCST90001481	28	0.598	1.00929	0.97563-1.0441	0.249	1.02391	0.98356-1.06591	0.557	1.00798	0.98160-1.03507	0.317	1.03706	0.96702-1.11218	0.231	1.01918	0.98870-1.05059	-0.00154	0.90286	0.426	26.6969	27	0.48024	26.6813	26	0.42619
ebi-a-GCST90001949	19	0.523	0.97167	0.89119-1.0594	0.439	0.98349	0.94287-1.02587	0.558	0.98435	0.93375-1.03768	0.489	0.96077	0.85982-1.07358	0.359	0.98012	0.94003-1.02192	0.00724	0.71104	0.017	39.9877	18	0.0021	39.6566	17	0.00145
ebi-a-GCST90001951	16	0.046	0.91809	0.85035-0.9912	0.381	0.98006	0.93689-1.02521	0.558	0.9864	0.94221-1.03266	0.243	0.93596	0.84116-1.04144	0.37	0.97746	0.93127-1.02593	0.04179	0.04746	0.107	24.3293	15	0.05971	18.1943	14	0.19807
ebi-a-GCST90002000	21	0.922	1.00409	0.92613-1.0886	0.8	0.99016	0.91736-1.06874	0.558	0.98129	0.92114-1.04537	0.538	0.94571	0.79424-1.12608	0.719	0.98722	0.92141-1.05774	-0.01094	0.3787	0.244	25.66	20	0.17734	24.6078	19	0.17386
ebi-a-GCST90001794	24	0.541	0.98697	0.94696-1.0287	0.256	0.9719	0.92528-1.02088	0.56	0.9899	0.95667-1.02428	0.509	1.03373	0.93820-1.13900	0.326	0.97944	0.94052-1.01998	0.00275	0.80566	0.513	22.128	23	0.51254	22.0658	22	0.45597
ebi-a-GCST90001527	24	0.967	1.00097	0.95659-1.0474	0.512	1.01644	0.96812-1.06717	0.56	0.98896	0.95271-1.02660	0.935	0.99568	0.89865-1.10319	0.822	1.0047	0.96491-1.04613	-0.00964	0.36447	0.17	30.2751	23	0.14167	29.1393	22	0.14093
ebi-a-GCST90001715	12	0.432	0.96984	0.90128-1.0436	0.582	0.98488	0.93285-1.03981	0.563	0.98433	0.93308-1.03840	0.389	1.06136	0.93175-1.20899	0.074	0.94654	0.89636-0.99953	0.01306	0.5613	0.198	17.3452	11	0.09807	16.7408	10	0.0803
ebi-a-GCST90001872	19	0.901	0.99692	0.95018-1.0459	0.245	1.0237	0.98409-1.06489	0.565	1.00952	0.97745-1.04264	0.635	1.02279	0.93339-1.12076	0.223	1.02491	0.98650-1.06482	0.00926	0.49269	0.167	24.3585	18	0.14363	23.6738	17	0.12857
ebi-a-GCST90001849	22	0.889	1.00734	0.90983-1.1153	0.701	0.98586	0.91671-1.06023	0.567	0.98367	0.92975-1.04071	0.538	0.96436	0.86077-1.08041	0.74	0.98566	0.90603-1.07228	-0.00679	0.58856	0.972	11.0046	21	0.9627	10.7024	20	0.95358
ebi-a-GCST90001515	20	0.568	1.03516	0.92139-1.1630	0.306	1.03962	0.96505-1.11995	0.568	1.01744	0.95878-1.07968	0.383	1.05558	0.93738-1.18868	0.351	1.04204	0.95771-1.13379	-0.00578	0.73714	0.21	24.5184	19	0.17701	24.3611	18	0.14355
ebi-a-GCST90001479	13	0.231	1.07013	0.96357-1.1885	0.172	1.07203	0.97027-1.18446	0.571	1.02115	0.94987-1.09777	0.882	0.98713	0.83540-1.16643	0.359	1.04986	0.95000-1.16022	-0.01683	0.25191	0.578	10.4464	12	0.57686	8.98403	11	0.62337
ebi-a-GCST90001544	14	0.694	0.98215	0.89969-1.0722	0.973	1.00141	0.92228-1.08732	0.572	0.98279	0.92530-1.04384	0.152	1.10915	0.97058-1.26751	0.892	0.99421	0.91549-1.07969	0.00028	0.98439	0.664	10.3468	13	0.66536	10.3463	12	0.5856
ebi-a-GCST90001571	22	0.488	1.04048	0.93203-1.1615	0.799	1.01147	0.92644-1.10431	0.575	1.01888	0.95434-1.08778	0.67	1.0288	0.90459-1.17008	0.58	1.0262	0.93763-1.12314	-0.00643	0.64728	0.969	10.8045	21	0.96646	10.5887	20	0.9562
ebi-a-GCST90001533	18	0.736	1.02439	0.89270-1.1755	0.329	0.96193	0.88986-1.03983	0.576	0.98126	0.91833-1.04851	0.463	0.94716	0.82191-1.09151	0.338	0.95399	0.86871-1.04764	-0.01344	0.49249	0.057	26.9172	17	0.05929	26.112	16	0.05247
ebi-a-GCST90001494	23	0.41	1.01883	0.97545-1.0641	0.851	1.00469	0.95693-1.05484	0.579	1.01029	0.97437-1.04754	0.26	0.94375	0.85550-1.04111	0.836	1.00477	0.96106-1.05047	-0.00616	0.50184	0.58	20.9211	22	0.52562	20.4541	21	0.49268
ebi-a-GCST90002062	17	0.371	0.94524	0.83853-1.0655	0.645	0.97651	0.88272-1.08027	0.581	0.98058	0.91467-1.05123	0.773	0.97913	0.85021-1.12759	0.677	0.97913	0.88835-1.07919	0.01121	0.47195	0.815	11.6062	16	0.77062	11.0617	15	0.74821
ebi-a-GCST90002106	15	0.372	1.03498	0.96221-1.1133	0.578	1.01543	0.96211-1.07170	0.581	1.0125	0.96881-1.05817	0.838	1.01041	0.91644-1.11401	0.707	1.01041	0.95841-1.06523	-0.0113	0.47168	0.634	12.5621	14	0.56125	12.0126	13	0.52661
ebi-a-GCST90001438	14	0.654	1.05351	0.84351-1.3158	0.907	1.00953	0.86139-1.18314	0.583	0.96532	0.85104-1.09494	0.813	1.0274	0.82474-1.27987	0.813	1.01911	0.87391-1.18844	-0.01899	0.36693	0.121	20.5125	13	0.08315	19.1123	12	0.08585
ebi-a-GCST90002068	24	0.908	0.99511	0.91633-1.0807	0.74	0.98745	0.91653-1.06385	0.583	1.01427	0.96423-1.06691	0.938	1.00441	0.89923-1.12190	0.978	1.00121	0.92155-1.08775	0.00788	0.57172	0.526	22.2289	23	0.50647	21.8993	22	0.46591
ebi-a-GCST90001584	21	0.617	0.96453	0.83929-1.1084	0.297	0.94833	0.85827-1.04784	0.586	1.02604	0.93540-1.12547	0.511	0.94674	0.80645-1.11143	0.267	0.93676	0.83748-1.04781	0.01853	0.26085	0.03	34.5459	20	0.02266	32.2651	19	0.02917
ebi-a-GCST90001436	25	0.217	1.02907	0.98454-1.0756	0.342	1.01989	0.97932-1.06214	0.588	1.011	0.97180-1.05178	0.517	1.04423	0.91791-1.18793	0.235	1.02376	0.98580-1.06318	-0.01621	0.12834	0.186	34.6571	24	0.07365	31.2734	23	0.11622
ebi-a-GCST90001723	25	0.365	1.04887	0.94790-1.1606	0.185	1.06352	0.97104-1.16480	0.59	1.01831	0.95322-1.08784	0.435	1.06252	0.91467-1.23428	0.384	1.04585	0.94722-1.15475	-0.00982	0.45459	0.153	30.5306	24	0.16778	29.7814	23	0.15578
ebi-a-GCST90001843	16	0.746	1.01622	0.92369-1.1180	0.365	1.035	0.96077-1.11497	0.591	1.01684	0.95677-1.08068	0.445	1.05259	0.92614-1.19631	0.439	1.02813	0.96010-1.10099	0.00028	0.9869	0.199	20.611	15	0.14972	20.6106	14	0.11204
ebi-a-GCST90002012	16	0.464	0.96588	0.88247-1.0572	0.221	0.94449	0.86203-1.03484	0.594	0.98324	0.92402-1.04627	0.634	0.96018	0.81526-1.13088	0.319	0.96018	0.88880-1.03730	0.00679	0.59441	0.346	16.4334	15	0.35384	16.0922	14	0.30778
ebi-a-GCST90001837	16	0.484	1.05321	0.91439-1.2131	0.972	0.99858	0.92127-1.08239	0.594	1.01526	0.96024-1.07343	0.871	0.98881	0.86541-1.12980	0.855	0.98761	0.86621-1.12601	-0.01082	0.58851	0.77	10.3024	15	0.8003	9.99579	14	0.76249
ebi-a-GCST90001643	26	0.381	1.02124	0.97521-1.0694	0.94	1.00199	0.95135-1.05532	0.596	1.00988	0.97388-1.04721	0.559	1.02815	0.93786-1.12713	0.48	1.01602	0.97280-1.06115	-0.00778	0.4483	0.679	21.8269	25	0.64572	21.2326	24	0.62497
ebi-a-GCST90002077	23	0.125	0.95089	0.89392-1.0115	0.528	0.97957	0.91876-1.04442	0.596	0.9869	0.93998-1.03617	0.084	1.09892	0.99208-1.21726	0.313	0.96769	0.90923-1.02990	0.01975	0.08801	0.182	27.6472	22	0.18767	23.99	21	0.29354
ebi-a-GCST90001599	14	0.603	0.9409	0.75226-1.1768	0.976	1.00197	0.88083-1.13978	0.596	0.97429	0.88481-1.07283	0.913	1.01236	0.81596-1.25602	0.834	1.02061	0.84676-1.23016	0.00649	0.74085	0.875	7.63567	13	0.8665	7.52111	12	0.82135
ebi-a-GCST90001749	13	0.391	1.0598	0.93284-1.2040	0.179	1.06338	0.97227-1.16302	0.598	1.01845	0.95157-1.09002	0.339	1.07731	0.93048-1.24731	0.265	1.07838	0.95018-1.22388	-0.01318	0.48527	0.946	4.6971	12	0.96734	4.1756	11	0.9645
ebi-a-GCST90001709	22	0.459	0.97659	0.91840-1.0385	0.098	0.96034	0.91535-1.00755	0.599	1.01357	0.96390-1.06579	0.986	1.00091	0.90557-1.10629	0.076	0.96509	0.92975-1.00177	0.03308	0.07624	<0.001	52.9358	21	0.00014	45.0598	20	0.00108
ebi-a-GCST90001734	16	0.235	0.93185	0.83364-1.0416	0.778	0.98643	0.89704-1.08472	0.6	0.98093	0.91287-1.05406	0.951	0.99524	0.85604-1.15708	0.789	0.98715	0.89936-1.08352	0.01901	0.25666	0.778	11.6258	15	0.7071	10.2273	14	0.74539
ebi-a-GCST90001408	26	0.839	0.98958	0.89546-1.0936	0.734	0.98508	0.90328-1.07428	0.6	0.98199	0.91749-1.05102	0.368	0.91867	0.76626-1.10140	0.788	0.9877	0.90357-1.07968	-0.00317	0.83579	<0.001	54.6953	25	0.00054	54.5954	24	0.00035
ebi-a-GCST90001768	21	0.543	0.97839	0.91309-1.0483	0.801	1.00786	0.94836-1.07109	0.602	1.01401	0.96234-1.06845	0.813	1.01363	0.90768-1.13194	0.784	1.00752	0.95571-1.06213	0.01919	0.15102	0.203	26.7653	20	0.142	23.944	19	0.19831
ebi-a-GCST90001679	14	0.834	1.01861	0.86074-1.2054	0.341	1.06084	0.93943-1.19794	0.602	1.02772	0.92732-1.13899	0.311	0.88617	0.70781-1.10947	0.183	1.11434	0.95837-1.29569	0.00311	0.89561	0.064	21.8346	13	0.05798	21.802	12	0.0398
ebi-a-GCST90001732	22	0.405	0.92291	0.76711-1.1104	0.446	1.05377	0.92090-1.20582	0.603	1.02553	0.93250-1.12785	0.635	1.05152	0.85735-1.28968	0.547	1.05152	0.89513-1.23525	0.02058	0.20975	0.251	25.0714	21	0.24409	23.1291	20	0.2825
ebi-a-GCST90001393	14	0.936	1.01432	0.72370-1.4217	0.351	0.92843	0.79434-1.08516	0.603	0.96739	0.85365-1.09627	0.29	0.85949	0.65693-1.12451	0.312	0.8999	0.73925-1.09546	-0.00776	0.77085	0.211	17.53	13	0.17619	17.4013	12	0.13511
ebi-a-GCST90001647	24	0.747	0.9881	0.91961-1.0617	0.97	0.99873	0.93501-1.06679	0.604	0.98678	0.93840-1.03765	0.789	0.98487	0.88193-1.09982	0.988	1.00055	0.93421-1.07160	-0.00058	0.95952	0.833	16.6872	23	0.82432	16.6845	22	0.78052
ebi-a-GCST90001498	17	0.567	1.06878	0.85530-1.3355	0.27	1.07899	0.94264-1.23506	0.604	1.02841	0.92500-1.14339	0.431	1.08897	0.88566-1.33896	0.371	1.08897	0.90833-1.30554	-0.00848	0.7033	0.141	22.8976	16	0.1165	22.6698	15	0.09141
ebi-a-GCST90002053	16	0.691	1.01025	0.96176-1.0612	0.956	1.0017	0.94301-1.06403	0.605	0.98971	0.95164-1.02931	0.721	1.0201	0.91638-1.13555	0.973	0.99927	0.95865-1.04161	-0.0155	0.21151	0.438	15.6649	15	0.40466	13.9506	14	0.4534
ebi-a-GCST90001785	25	0.772	0.97985	0.85539-1.1224	0.176	0.92773	0.83215-1.03429	0.606	0.98107	0.91237-1.05495	0.354	0.91238	0.75449-1.10332	0.238	0.91238	0.78637-1.05858	0.00028	0.98297	0.408	24.9898	24	0.40632	24.9892	23	0.35084
ebi-a-GCST90001413	16	0.496	0.97463	0.90685-1.0475	0.686	0.98357	0.90770-1.06578	0.608	1.01603	0.95607-1.07975	0.106	1.15594	0.97988-1.36364	0.361	0.96315	0.89085-1.04131	0.03027	0.08924	0.129	19.9465	15	0.174	16.1095	14	0.30673
ebi-a-GCST90002041	15	0.942	0.99019	0.76276-1.2854	0.502	0.96299	0.86253-1.07516	0.61	1.02804	0.92434-1.14337	0.457	0.93985	0.80168-1.10183	0.418	0.94715	0.83372-1.07602	0.01072	0.761	0.027	26.6491	14	0.02138	26.4527	13	0.01477
ebi-a-GCST90001652	24	0.532	1.03141	0.93756-1.1346	0.862	1.00739	0.92690-1.09487	0.613	1.01675	0.95333-1.08439	0.236	1.09757	0.94459-1.27532	0.699	1.01516	0.94145-1.09464	-0.00519	0.68939	0.193	30.3461	23	0.13972	30.1215	22	0.11554
ebi-a-GCST90001737	26	0.9	1.00258	0.96358-1.0432	0.774	1.00686	0.96100-1.05492	0.617	1.00843	0.97577-1.04219	0.991	1.0007	0.89202-1.12261	0.85	1.00351	0.96810-1.04021	0.00569	0.59893	0.426	26.5148	25	0.38055	26.2047	24	0.34286
ebi-a-GCST90001687	14	0.48	1.14916	0.79043-1.6707	0.979	0.99786	0.85359-1.16652	0.62	0.96948	0.85778-1.09573	0.896	0.98674	0.81040-1.20145	0.892	1.01267	0.84786-1.20951	-0.03101	0.36433	0.233	17.0746	13	0.19592	15.8968	12	0.19601
ebi-a-GCST90001796	11	0.751	0.97276	0.82434-1.1479	0.828	1.01342	0.89826-1.14335	0.621	1.02653	0.92546-1.13862	0.466	1.09252	0.86912-1.37334	0.913	1.0069	0.89267-1.13574	0.01744	0.43042	0.099	17.285	10	0.06829	16.0683	9	0.06547
ebi-a-GCST90002073	21	0.917	0.99566	0.91853-1.0793	0.451	0.97464	0.91170-1.04192	0.622	0.9881	0.94220-1.03624	0.117	1.08445	0.98417-1.19495	0.408	0.96938	0.90195-1.04185	-0.00362	0.82102	0.928	12.5647	20	0.89527	12.5121	19	0.86259
ebi-a-GCST90001598	20	0.223	1.13522	0.93218-1.3825	0.824	1.01419	0.89580-1.14821	0.623	0.97681	0.88951-1.07269	0.624	1.06235	0.83732-1.34785	0.503	1.05932	0.89790-1.24977	-0.02928	0.11069	0.182	24.5692	19	0.17522	21.2469	18	0.26714
ebi-a-GCST90001894	24	0.692	1.01698	0.93662-1.1042	0.302	0.961	0.89104-1.03645	0.625	1.01481	0.95668-1.07646	0.473	0.95772	0.85286-1.07546	0.656	0.98423	0.91859-1.05456	-0.00119	0.94109	0.007	44.7672	23	0.00424	44.7559	22	0.00285
ebi-a-GCST90001888	20	0.487	0.95877	0.85358-1.0769	0.632	0.97675	0.88703-1.07556	0.627	0.98217	0.91351-1.05599	0.428	1.0684	0.91042-1.25380	0.536	0.96977	0.88155-1.06681	0.00884	0.60466	0.033	32.6382	19	0.02645	32.1423	18	0.02115
ebi-a-GCST90001703	14	0.482	0.97671	0.91645-1.0409	0.502	0.98187	0.93086-1.03568	0.628	0.98858	0.94365-1.03564	0.346	1.05915	0.94387-1.18851	0.039	0.93847	0.88883-0.99088	0.00968	0.58433	0.206	16.6923	13	0.21375	16.2639	12	0.17944
ebi-a-GCST90002031	22	0.591	0.98754	0.94413-1.0329	0.868	0.99676	0.95940-1.03558	0.629	1.00829	0.97506-1.04265	0.588	1.02106	0.94808-1.09965	0.793	1.00474	0.97035-1.04033	0.01368	0.19822	0.355	25.146	21	0.2409	23.1003	20	0.2839
ebi-a-GCST90001633	25	0.17	0.94979	0.88439-1.0200	0.164	0.94945	0.88260-1.02135	0.631	0.98758	0.93850-1.03922	0.4	0.95001	0.84481-1.06832	0.238	0.95864	0.89531-1.02646	0.01683	0.14093	0.424	24.2318	24	0.44841	21.9066	23	0.52589
ebi-a-GCST90001848	15	0.524	0.93276	0.75749-1.1486	0.338	0.93704	0.82032-1.07036	0.631	0.97226	0.86682-1.09051	0.586	0.92337	0.69759-1.22224	0.162	0.88205	0.74672-1.04191	0.01178	0.64316	0.041	25.0708	14	0.03387	24.6444	13	0.02569
ebi-a-GCST90001917	23	0.858	0.99835	0.98071-1.0163	0.709	0.99564	0.97307-1.01873	0.632	0.99607	0.98013-1.01227	0.551	0.98955	0.95649-1.02376	0.702	0.99629	0.97773-1.01520	-0.00591	0.56093	0.526	20.8857	22	0.52781	20.5366	21	0.48754
ebi-a-GCST90001567	20	0.911	1.00556	0.91392-1.1064	0.976	1.0015	0.90901-1.10339	0.633	1.01711	0.94875-1.09040	0.924	1.00853	0.84964-1.19714	0.974	1.00153	0.91464-1.09667	0.00367	0.73647	0.637	17.5148	19	0.55503	17.398	18	0.49592
ebi-a-GCST90002057	15	0.118	0.91044	0.81560-1.0163	0.459	0.96751	0.88660-1.05581	0.633	0.98307	0.91647-1.05450	0.717	1.02465	0.90063-1.16576	0.536	0.9733	0.89525-1.05816	0.02495	0.11169	0.408	16.0943	14	0.30765	13.1491	13	0.43636
ebi-a-GCST90001744	10	0.521	1.04258	0.92317-1.1774	0.596	1.02798	0.92823-1.13845	0.634	1.0207	0.93808-1.11060	0.594	1.05568	0.87117-1.27926	0.53	1.03211	0.93881-1.13468	-0.00838	0.63308	0.621	9.12108	9	0.42617	8.84872	8	0.35522
ebi-a-GCST90001981	20	0.695	0.98825	0.93249-1.0473	0.524	1.01675	0.96606-1.07010	0.635	1.00837	0.97430-1.04363	0.935	0.99612	0.90840-1.09230	0.22	1.02845	0.98484-1.07399	0.01492	0.40801	0.329	19.5046	19	0.42492	18.7567	18	0.40695
ebi-a-GCST90001534	13	0.383	0.97509	0.92349-1.0296	0.21	0.96935	0.92333-1.01767	0.635	0.9886	0.94286-1.03657	0.238	1.07079	0.96122-1.19284	0.189	0.97197	0.93389-1.01161	0.01816	0.33498	0.234	23.8958	12	0.02101	21.8742	11	0.02537
ebi-a-GCST90001993	12	0.432	1.07972	0.89872-1.2972	0.652	1.03815	0.88222-1.22163	0.637	1.02809	0.91622-1.15361	0.91	1.01313	0.81270-1.26298	0.699	1.02968	0.89143-1.18937	-0.01401	0.50958	0.441	12.2585	11	0.34453	11.7108	10	0.30488
ebi-a-GCST90001499	24	0.813	0.99468	0.95229-1.0390	0.853	1.00407	0.96181-1.04819	0.638	1.00841	0.97389-1.04414	0.513	1.02945	0.94501-1.12143	0.802	1.00489	0.96770-1.04351	0.0101	0.31562	0.913	14.803	23	0.90156	13.7484	22	0.91017
ebi-a-GCST90001776	16	0.542	0.96561	0.86521-1.0777	0.774	0.98556	0.89224-1.08864	0.638	0.98205	0.91068-1.05901	0.842	1.01769	0.85904-1.20565	0.539	0.96745	0.87251-1.07271	0.00627	0.67662	0.294	17.9992	15	0.26271	17.769	14	0.21751
ebi-a-GCST90001809	18	0.701	0.95464	0.75652-1.2046	0.647	1.03338	0.89801-1.18917	0.638	1.02445	0.92637-1.13291	0.264	1.14481	0.91012-1.44001	0.246	1.13046	0.92561-1.38066	0.01349	0.51885	0.674	13.8309	17	0.67903	13.3958	16	0.64363
ebi-a-GCST90001646	24	0.257	0.97301	0.92918-1.0189	0.501	0.98235	0.93269-1.03466	0.643	0.99181	0.95789-1.02693	0.458	0.97035	0.89742-1.04921	0.44	0.9837	0.94415-1.02491	0.01485	0.22734	0.633	20.9201	23	0.58597	19.3777	22	0.6219
ebi-a-GCST90001508	23	0.883	0.99695	0.95784-1.0377	0.622	1.0116	0.96624-1.05909	0.645	1.00758	0.97575-1.04045	0.998	0.99992	0.92703-1.07853	0.789	1.00577	0.96485-1.04842	0.00942	0.39433	0.934	12.376	22	0.94912	11.6197	21	0.94932
ebi-a-GCST90001932	20	0.204	1.12668	0.94372-1.3451	0.67	1.02222	0.92388-1.13103	0.645	1.0217	0.93257-1.11936	0.758	0.97182	0.81268-1.16213	0.868	1.00938	0.90533-1.12539	-0.02812	0.22534	0.004	42.8692	19	0.00135	39.4172	18	0.0025
ebi-a-GCST90001810	18	0.123	1.08469	0.98361-1.1962	0.331	1.03929	0.96161-1.12324	0.645	1.0135	0.95731-1.07300	0.219	1.07769	0.96081-1.20878	0.435	1.037	0.94871-1.13352	-0.02625	0.12071	0.394	18.5687	17	0.35384	15.8822	16	0.46121
ebi-a-GCST90001505	21	0.058	1.11225	1.00291-1.2335	0.216	1.05713	0.96809-1.15437	0.646	0.97898	0.89411-1.07191	0.625	1.04386	0.88097-1.23686	0.111	1.06439	0.98911-1.14539	-0.04805	0.00287	0.002	43.6666	20	0.00167	27.0271	19	0.10402
ebi-a-GCST90002008	20	0.609	1.01	0.97289-1.0485	0.42	1.01822	0.97451-1.06389	0.647	1.00754	0.97567-1.04045	0.425	1.049	0.93495-1.17696	0.388	1.01536	0.98157-1.05031	-0.00298	0.80591	0.785	14.3107	19	0.76529	14.2485	18	0.71275
ebi-a-GCST90002099	24	0.327	0.97374	0.92435-1.0258	0.857	0.995	0.94238-1.05055	0.648	0.99084	0.95247-1.03076	0.447	1.03641	0.94661-1.13474	0.649	0.98756	0.93639-1.04152	0.01057	0.32549	0.417	24.397	23	0.38211	23.3246	22	0.3836
ebi-a-GCST90002044	8	0.997	0.9995	0.74108-1.3480	0.723	1.02295	0.90230-1.15972	0.649	1.02337	0.92652-1.13035	0.711	1.03331	0.87476-1.22060	0.889	1.01164	0.86478-1.18345	0.00514	0.87513	0.883	3.17527	7	0.86833	3.14838	6	0.79001
ebi-a-GCST90001535	24	0.897	0.99456	0.91641-1.0794	0.911	1.0045	0.92835-1.08690	0.649	1.01325	0.95735-1.07242	0.695	1.03009	0.88984-1.19244	0.73	1.01203	0.94645-1.08216	0.00659	0.53709	0.391	25.1918	23	0.34047	24.7495	22	0.3092
ebi-a-GCST90001906	19	0.319	0.93793	0.82994-1.0600	0.474	0.9649	0.87509-1.06394	0.65	1.01647	0.94723-1.09076	0.45	0.93327	0.78326-1.11201	0.494	0.95061	0.82455-1.09596	0.02413	0.13318	0.676	14.5579	18	0.69207	12.0704	17	0.79586
ebi-a-GCST90002011	9	0.64	1.17207	0.62049-2.2140	0.193	0.87032	0.70614-1.07267	0.653	0.96037	0.80523-1.14539	0.243	0.81004	0.58367-1.12419	0.219	0.81912	0.61110-1.09794	-0.03085	0.54191	0.14	12.4738	8	0.13128	11.7822	7	0.10795
ebi-a-GCST90001784	22	0.746	0.99137	0.94146-1.0439	0.242	0.96447	0.90779-1.02469	0.654	0.99087	0.95192-1.03141	0.723	0.98111	0.88401-1.08887	0.502	0.98111	0.92882-1.03633	-0.00036	0.976	0.601	17.6919	21	0.66841	17.691	20	0.60776
ebi-a-GCST90001908	23	0.435	1.05273	0.92753-1.1948	0.316	1.04475	0.95900-1.13817	0.655	1.01823	0.94063-1.10224	0.858	1.01354	0.87640-1.17214	0.288	1.05364	0.95912-1.15747	-0.01204	0.5121	0.002	47.5259	22	0.00125	46.5403	21	0.00108
ebi-a-GCST90001842	28	0.736	1.01	0.95384-1.0695	0.863	0.99509	0.94111-1.05217	0.655	1.00898	0.97012-1.04941	0.59	1.02663	0.93406-1.12839	0.763	0.99231	0.94419-1.04289	-0.00045	0.96235	0.795	20.9496	27	0.78864	20.9473	26	0.74468
ebi-a-GCST90001971	14	0.827	1.00997	0.92577-1.1018	0.617	0.97953	0.90327-1.06222	0.657	1.01618	0.94677-1.09067	0.644	1.04539	0.86961-1.25671	0.531	1.01961	0.96107-1.08172	0.00389	0.80169	0.133	21.8857	13	0.05716	21.7661	12	0.04023
ebi-a-GCST90001693	23	0.757	0.99596	0.97111-1.0214	0.852	0.99745	0.97101-1.02460	0.658	0.99495	0.97294-1.01747	0.198	0.95065	0.88220-1.02441	0.796	0.99692	0.97411-1.02027	-0.00151	0.8676	0.829	17.4477	22	0.73819	17.4192	21	0.6854
ebi-a-GCST90002070	26	0.642	1.01314	0.95962-1.0696	0.473	1.02097	0.96471-1.08051	0.658	1.00905	0.96957-1.05014	0.625	1.0206	0.94140-1.10645	0.627	1.01282	0.96272-1.06552	-0.00244	0.83113	0.856	17.8291	25	0.84956	17.7826	24	0.81343
ebi-a-GCST90001627	33	0.316	0.97478	0.92811-1.0238	0.748	0.9911	0.93842-1.04674	0.661	0.99216	0.95788-1.02767	0.786	0.98759	0.90314-1.07994	0.641	0.98965	0.94770-1.03345	0.00837	0.3193	0.67	28.159	32	0.66147	27.1346	31	0.6654
ebi-a-GCST90001601	16	0.602	1.04476	0.88964-1.2269	0.919	1.00614	0.89374-1.13266	0.661	1.0224	0.92591-1.12895	0.726	1.03766	0.84703-1.27119	0.853	1.01236	0.89059-1.15079	-0.00612	0.73761	0.068	24.3642	15	0.05916	24.1626	14	0.04379
ebi-a-GCST90001411	14	0.088	1.21371	0.98944-1.4888	0.574	1.04285	0.90091-1.20716	0.665	1.02259	0.92424-1.13141	0.822	0.9744	0.78134-1.21517	0.758	1.02606	0.87420-1.20431	-0.03765	0.08289	0.491	12.5193	13	0.48559	8.94041	12	0.70801
ebi-a-GCST90001502	35	0.484	1.00723	0.98735-1.0275	0.565	1.00739	0.98245-1.03296	0.666	1.00367	0.98710-1.02053	0.289	0.97634	0.93470-1.01983	0.753	1.00325	0.98330-1.02361	-0.00607	0.5311	0.485	33.3792	34	0.49787	32.9785	33	0.4683
ebi-a-GCST90001619	30	0.182	0.97188	0.93300-1.0124	0.308	0.97794	0.93688-1.02080	0.668	0.99303	0.96180-1.02528	0.887	0.99539	0.93443-1.06032	0.421	0.98379	0.94589-1.02320	0.01456	0.10791	0.539	28.4725	29	0.49277	25.7142	28	0.58875
ebi-a-GCST90001870	10	0.647	1.01271	0.96141-1.0668	0.781	1.00664	0.96081-1.05465	0.67	1.0082	0.97105-1.04677	0.842	0.99008	0.90013-1.08901	0.79	1.00615	0.96306-1.05117	-0.00357	0.8137	0.957	3.36629	9	0.94799	3.30696	8	0.91364
ebi-a-GCST90002059	15	0.533	1.06314	0.88162-1.2820	0.55	0.96995	0.87752-1.07211	0.671	1.026	0.91142-1.15500	0.72	0.957	0.75617-1.21115	0.427	0.957	0.86133-1.06329	-0.01178	0.63226	0.002	39.589	14	0.0003	38.8709	13	0.00021
ebi-a-GCST90001475	18	0.352	1.07754	0.92509-1.2551	0.059	0.90847	0.82214-1.00385	0.672	0.98156	0.90056-1.06986	0.081	0.86715	0.74583-1.00821	0.161	0.89148	0.76438-1.03971	-0.03112	0.17114	0.003	34.2169	17	0.00787	30.3254	16	0.01639
ebi-a-GCST90001833	22	0.331	1.06798	0.93845-1.2154	0.605	1.02536	0.93264-1.12729	0.672	1.01545	0.94587-1.09015	0.6	0.9609	0.82960-1.11298	0.926	1.00465	0.91147-1.10735	-0.01368	0.37044	0.147	29.2174	21	0.10888	28.0404	20	0.10845
ebi-a-GCST90001590	19	0.851	0.98988	0.89136-1.0993	0.727	0.98664	0.91478-1.06414	0.673	0.9834	0.90994-1.06279	0.934	1.0082	0.83215-1.22149	0.741	0.98861	0.92468-1.05696	-0.00281	0.85212	0.016	37.434	18	0.0046	37.3553	17	0.00301
ebi-a-GCST90001834	22	0.758	1.00803	0.95866-1.0599	0.458	1.02055	0.96714-1.07692	0.673	1.0084	0.96998-1.04835	0.414	0.96049	0.87367-1.05593	0.445	1.0191	0.97164-1.06888	0.00025	0.98177	0.777	16.0211	21	0.76847	16.0205	20	0.71535
ebi-a-GCST90001570	25	0.452	1.03174	0.95242-1.1177	0.164	1.05353	0.97898-1.13375	0.675	1.01182	0.95782-1.06886	0.177	1.0877	0.96620-1.22448	0.272	1.06251	0.95587-1.18105	-0.00797	0.51369	0.125	31.7991	24	0.13205	31.2021	23	0.11791
ebi-a-GCST90001874	25	0.419	1.04595	0.93976-1.1642	0.673	1.01338	0.95270-1.07792	0.676	0.98904	0.93920-1.04153	0.966	0.99753	0.89202-1.11551	0.882	1.00803	0.90786-1.11924	-0.01957	0.25512	0.079	35.2038	24	0.06544	33.2355	23	0.07705
ebi-a-GCST90001899	22	0.919	0.99733	0.94801-1.0492	1	1	0.94009-1.06372	0.677	0.9913	0.95137-1.03291	0.365	0.9507	0.85417-1.05813	0.718	0.98969	0.93621-1.04622	-0.00518	0.6815	0.081	27.7344	21	0.14785	27.4959	20	0.12188
ebi-a-GCST90001396	14	0.699	1.04854	0.82912-1.3260	0.97	0.99763	0.88167-1.12885	0.68	1.02158	0.92291-1.13081	0.984	0.99826	0.84392-1.18082	0.916	1.00861	0.86343-1.17821	-0.00559	0.8118	0.272	16.3534	13	0.23057	16.273	12	0.17905
ebi-a-GCST90002054	10	0.429	0.90404	0.71287-1.1465	0.562	1.04113	0.90843-1.19322	0.682	1.02074	0.92525-1.12609	0.567	1.07355	0.84929-1.35703	0.48	0.92494	0.75140-1.13857	0.02969	0.3033	0.554	6.87934	9	0.64968	5.6692	8	0.68423
ebi-a-GCST90001662	13	0.903	1.0017	0.97529-1.0288	0.84	0.99727	0.97126-1.02398	0.683	0.99469	0.96965-1.02039	0.376	0.94021	0.82441-1.07228	0.629	0.99421	0.97163-1.01731	-0.01647	0.20531	0.501	14.6578	12	0.26069	12.5844	11	0.32136
ebi-a-GCST90002055	13	0.1	1.2308	0.98109-1.5441	0.478	1.06055	0.90143-1.24775	0.684	0.9711	0.84334-1.11821	0.421	1.09399	0.88555-1.35150	0.391	1.08898	0.90259-1.31386	-0.0537	0.03472	0.095	18.3987	12	0.10411	12.0471	11	0.36011
ebi-a-GCST90001493	26	0.715	1.00829	0.96500-1.0535	0.861	0.99594	0.95163-1.04231	0.684	0.99277	0.95872-1.02803	0.469	0.9694	0.89239-1.05306	0.806	0.99498	0.95627-1.03524	-0.01126	0.26435	0.894	17.1418	25	0.87659	15.8356	24	0.89392
ebi-a-GCST90001623	30	0.557	1.02407	0.94676-1.1077	0.432	1.03404	0.95127-1.12400	0.684	0.98918	0.93867-1.04241	0.484	1.06043	0.90174-1.24705	0.363	1.03373	0.96349-1.10910	-0.01096	0.25484	0.845	20.7932	29	0.86657	19.4417	28	0.88395
ebi-a-GCST90001924	18	0.389	1.03754	0.95621-1.1258	0.813	1.00889	0.93741-1.08582	0.685	0.98777	0.93074-1.04829	0.642	0.97361	0.87155-1.08762	0.684	1.01513	0.94538-1.09003	-0.02052	0.12035	0.161	22.9862	17	0.1497	19.6757	16	0.23519
ebi-a-GCST90001930	17	0.935	1.00412	0.91093-1.1068	0.818	0.98956	0.90504-1.08198	0.686	0.98702	0.92654-1.05146	0.765	0.97929	0.85553-1.12095	0.749	0.98663	0.90973-1.07004	-0.00529	0.65608	0.648	14.3134	16	0.57538	14.107	15	0.51743
ebi-a-GCST90001613	19	0.536	0.98256	0.93035-1.0377	0.583	0.98471	0.93201-1.04039	0.688	0.991	0.94827-1.03567	0.988	1.00093	0.88499-1.13206	0.651	0.98926	0.94476-1.03586	0.00578	0.59483	0.463	19.7275	18	0.34837	19.3924	17	0.30648
ebi-a-GCST90001473	16	0.916	1.00379	0.93681-1.0755	0.462	0.97201	0.90126-1.04832	0.692	0.9895	0.93918-1.04253	0.68	0.97131	0.84804-1.11250	0.705	0.98768	0.92742-1.05185	-0.0083	0.533	0.455	15.2068	15	0.43663	14.7755	14	0.39367
ebi-a-GCST90001487	24	0.463	0.96841	0.89018-1.0535	0.361	0.96881	0.90510-1.03701	0.692	0.98792	0.93021-1.04921	0.453	0.95999	0.86453-1.06599	0.38	0.96839	0.90265-1.03891	0.00898	0.50839	0.052	36.5458	23	0.03625	35.8101	22	0.03182
ebi-a-GCST90001740	22	0.282	0.91394	0.77929-1.0719	0.998	0.99987	0.90201-1.10836	0.694	1.0179	0.93174-1.11202	0.518	1.05834	0.89388-1.25306	0.916	0.99395	0.88903-1.11126	0.02842	0.13213	0.021	35.9605	21	0.02209	32.0153	20	0.04314
ebi-a-GCST90002076	23	0.402	1.0428	0.94740-1.1478	0.895	1.00556	0.92569-1.09232	0.694	1.01138	0.95583-1.07016	0.714	0.9761	0.85908-1.10905	0.911	1.00517	0.91917-1.09923	-0.00922	0.44803	0.755	16.5241	22	0.78905	15.9263	21	0.77378
ebi-a-GCST90001909	10	0.603	0.92184	0.68653-1.2378	0.29	1.10098	0.92144-1.31550	0.696	1.02961	0.88937-1.19196	0.492	1.11849	0.82316-1.51978	0.419	1.17722	0.80693-1.71744	0.0246	0.41921	0.121	13.3773	9	0.14626	12.2655	8	0.13975
ebi-a-GCST90001850	24	0.738	1.01705	0.92227-1.1216	0.916	1.00414	0.92949-1.08479	0.696	0.98801	0.92996-1.04968	0.825	1.01361	0.90035-1.14112	0.916	1.00415	0.93021-1.08398	-0.01106	0.46503	0.282	27.9439	23	0.21791	27.2589	22	0.20156
ebi-a-GCST90001712	15	0.575	1.01824	0.95734-1.0830	0.166	0.95746	0.90027-1.01828	0.699	0.99108	0.94709-1.03712	0.371	1.05972	0.93704-1.19847	0.066	0.94414	0.89239-0.99890	-0.02385	0.2361	0.185	18.2316	14	0.19644	16.2971	13	0.23346
ebi-a-GCST90002078	22	0.218	0.94491	0.86597-1.0310	0.806	0.99036	0.91675-1.06988	0.701	0.98852	0.93201-1.04845	0.358	0.94333	0.83529-1.06533	0.516	0.97694	0.91165-1.04692	0.02055	0.19147	0.113	30.167	21	0.08868	27.6408	20	0.11818
ebi-a-GCST90001961	20	0.755	0.98894	0.92308-1.0595	0.65	1.01302	0.95797-1.07122	0.702	1.00867	0.96503-1.05428	0.538	0.96884	0.87758-1.06958	0.77	1.00867	0.95278-1.06784	0.01122	0.47315	0.98	9.00615	19	0.97338	8.46925	18	0.9708
ebi-a-GCST90001640	5	0.712	0.86188	0.42103-1.7643	0.626	0.94359	0.74700-1.19192	0.703	0.96369	0.79693-1.16534	0.534	0.90064	0.66604-1.21787	0.614	0.92386	0.69537-1.22743	0.01837	0.77216	0.687	2.67093	4	0.61431	2.57057	3	0.46267
ebi-a-GCST90001423	12	0.999	1.00009	0.81257-1.2309	0.645	1.03911	0.88265-1.22331	0.703	1.02129	0.91645-1.13814	0.648	1.07015	0.80628-1.42036	0.758	1.05373	0.76114-1.45879	0.0049	0.81797	0.283	11.0713	11	0.43731	11.0098	10	0.35675
ebi-a-GCST90001653	26	0.408	1.03584	0.95435-1.1243	0.416	1.03448	0.95329-1.12258	0.706	0.9889	0.93322-1.04790	0.36	0.93262	0.80538-1.07997	0.73	1.01408	0.93743-1.09700	-0.01663	0.13897	0.237	29.9871	25	0.22477	27.3206	24	0.28973
ebi-a-GCST90001656	26	0.408	0.9654	0.88944-1.0478	0.424	0.96667	0.88951-1.05053	0.706	1.01123	0.95429-1.07156	0.437	1.07225	0.90187-1.27481	0.707	0.98612	0.91756-1.05979	0.01663	0.13897	0.218	29.9871	25	0.22477	27.3206	24	0.28973
ebi-a-GCST90002060	20	0.416	0.97452	0.91710-1.0355	0.962	1.00163	0.93747-1.07018	0.706	1.00936	0.96162-1.05948	0.964	1.00248	0.90112-1.11525	0.768	0.9903	0.92892-1.05572	0.01851	0.09895	0.327	21.4259	19	0.31375	18.3413	18	0.43339
ebi-a-GCST90002037	18	0.972	1.00151	0.92184-1.0881	0.398	0.96814	0.89806-1.04370	0.708	0.98947	0.93622-1.04575	0.092	0.86778	0.74257-1.01410	0.994	0.99967	0.91903-1.08738	-0.00486	0.70003	0.269	19.7988	17	0.28465	19.6102	16	0.23829
ebi-a-GCST90001730	21	0.981	0.99952	0.96147-1.0391	0.643	0.98988	0.94821-1.03339	0.71	1.00615	0.97420-1.03915	0.604	1.02535	0.93427-1.12531	0.912	0.99814	0.96625-1.03108	0.00679	0.54079	0.425	22.1092	20	0.33462	21.6668	19	0.30115
ebi-a-GCST90001605	15	0.676	0.98457	0.91683-1.0573	0.767	1.01011	0.94507-1.07961	0.712	1.01115	0.95337-1.07244	0.817	0.98308	0.85287-1.13317	0.787	1.00859	0.94914-1.07175	0.01721	0.23425	0.442	16.9033	14	0.26137	15.0963	13	0.30138
ebi-a-GCST90001919	22	0.293	1.04092	0.96787-1.1195	0.814	1.00808	0.94266-1.07804	0.712	1.00907	0.96176-1.05871	0.51	1.03611	0.93408-1.14930	0.728	1.01464	0.93595-1.09994	-0.01609	0.28042	0.426	21.7304	21	0.41519	20.4707	20	0.42885
ebi-a-GCST90001901	20	0.986	0.99968	0.96444-1.0362	0.936	0.99819	0.95516-1.04316	0.714	0.99411	0.96322-1.02599	0.724	0.98574	0.91127-1.06628	0.759	0.99499	0.96404-1.02693	-0.00692	0.5291	0.588	18.1904	19	0.50975	17.7786	18	0.47033
ebi-a-GCST90001406	27	0.728	1.01856	0.91947-1.1283	0.744	1.01512	0.92774-1.11073	0.718	1.0128	0.94520-1.08524	0.676	1.039	0.87030-1.24041	0.939	1.00342	0.91998-1.09442	-0.00237	0.88235	0.001	58.3041	26	0.00028	58.252	25	0.00018
ebi-a-GCST90002052	9	0.335	0.96443	0.90046-1.0329	0.535	0.98287	0.93069-1.03798	0.718	0.99222	0.95100-1.03522	0.652	0.98226	0.91139-1.05863	0.683	0.98772	0.93286-1.04581	0.01969	0.33633	0.814	4.24934	8	0.83396	3.18397	7	0.86748
ebi-a-GCST90001948	22	0.423	0.97313	0.91161-1.0388	0.492	0.9856	0.94566-1.02723	0.719	0.99259	0.95324-1.03357	0.723	0.9808	0.88231-1.09029	0.375	0.9808	0.94051-1.02282	0.01089	0.45506	0.196	29.0618	21	0.11253	28.2423	20	0.10379
ebi-a-GCST90001520	21	0.523	0.97627	0.90812-1.0495	0.623	0.98764	0.93983-1.03788	0.721	0.98996	0.93659-1.04638	0.779	0.98813	0.91009-1.07286	0.708	0.99172	0.95011-1.03515	0.01077	0.555	0.003	47.993	20	0.00043	47.0979	19	0.00035
ebi-a-GCST90001857	22	0.669	0.98434	0.91660-1.0571	0.817	0.99255	0.93146-1.05764	0.723	0.99182	0.94775-1.03794	0.657	1.02313	0.92633-1.13004	0.817	0.99215	0.92879-1.05984	0.00319	0.78984	0.763	16.9488	21	0.71421	16.8758	20	0.66102
ebi-a-GCST90001751	24	0.708	1.01776	0.92919-1.1148	0.809	1.00901	0.93836-1.08498	0.723	1.01131	0.95026-1.07628	0.732	0.97806	0.86286-1.10865	0.964	0.99844	0.93468-1.06656	-0.0026	0.84998	0.073	35.5762	23	0.04555	35.517	22	0.03418
ebi-a-GCST90001920	17	0.737	0.98638	0.91187-1.0670	0.827	0.99178	0.92118-1.06780	0.725	0.98919	0.93117-1.05083	0.631	1.0346	0.90297-1.18542	0.664	0.98514	0.92191-1.05271	0.00149	0.90861	0.278	20.426	16	0.20165	20.4074	15	0.15685
ebi-a-GCST90001934	18	0.573	1.02256	0.94778-1.1032	0.432	1.02251	0.96729-1.08088	0.725	1.01092	0.95148-1.07407	0.513	0.95458	0.83290-1.09404	0.471	1.01933	0.96872-1.07258	-0.00724	0.61614	0.1	30.3224	17	0.02411	29.835	16	0.01888
ebi-a-GCST90001976	17	0.3	0.9155	0.77930-1.0755	0.655	0.9739	0.86719-1.09374	0.727	0.98278	0.89146-1.08345	0.417	0.90914	0.72677-1.13728	0.574	0.96972	0.87295-1.07721	0.02223	0.29685	0.169	23.6384	16	0.09771	21.9305	15	0.10964
ebi-a-GCST90001521	23	0.783	0.99013	0.92352-1.0615	0.551	1.0217	0.95205-1.09644	0.727	1.00826	0.96276-1.05591	0.531	1.0455	0.91152-1.19917	0.591	1.02463	0.93893-1.11814	0.00735	0.5025	0.63	18.0421	22	0.70349	17.5766	21	0.67562
ebi-a-GCST90002102	22	0.115	0.96792	0.93110-1.0062	0.73	0.99275	0.95262-1.03457	0.728	0.9947	0.96539-1.02490	0.348	1.02846	0.97122-1.08907	0.455	0.98633	0.95197-1.02194	0.02982	0.06015	0.274	24.9259	21	0.25039	20.7979	20	0.40911
ebi-a-GCST90001942	11	0.316	1.02951	0.97569-1.0863	0.363	1.02375	0.97327-1.07685	0.73	1.0087	0.96028-1.05956	0.652	0.96263	0.81961-1.13060	0.227	1.03207	0.98359-1.08293	-0.0215	0.17103	0.294	14.3113	10	0.15926	11.4869	9	0.2438
ebi-a-GCST90001686	21	0.639	0.95873	0.80634-1.1399	0.429	1.04936	0.93120-1.18250	0.731	1.01464	0.93397-1.10227	0.588	1.05056	0.88131-1.25232	0.575	1.03804	0.91293-1.18029	0.01122	0.47376	0.583	19.079	20	0.51669	18.5448	19	0.48636
ebi-a-GCST90001489	26	0.891	1.00252	0.96751-1.0388	0.929	0.99858	0.96782-1.03032	0.731	0.99506	0.96736-1.02356	0.2	0.9404	0.85819-1.03049	0.809	0.99668	0.97044-1.02363	-0.00651	0.49652	0.188	33.6127	25	0.11645	32.958	24	0.10496
ebi-a-GCST90001510	17	0.27	1.0239	0.98335-1.0661	0.537	0.98662	0.94528-1.02976	0.731	1.00522	0.97579-1.03555	0.606	1.0173	0.95427-1.08449	0.953	0.99887	0.96301-1.03607	-0.02458	0.20742	0.669	12.9061	16	0.67961	11.1701	15	0.74044
ebi-a-GCST90001530	17	0.892	0.98982	0.85563-1.1451	0.543	0.97792	0.91008-1.05082	0.734	0.98735	0.91749-1.06253	0.432	1.05315	0.92842-1.19463	0.954	0.99787	0.92935-1.07145	-0.00092	0.96914	0.002	41.3662	16	0.00049	41.362	15	0.00028
ebi-a-GCST90001588	26	0.195	0.92647	0.82813-1.0365	0.438	0.9656	0.88378-1.05499	0.734	0.98913	0.92862-1.05359	0.953	1.00443	0.86796-1.16236	0.692	0.97815	0.87805-1.08967	0.01551	0.18275	0.381	27.0481	25	0.35349	25.0809	24	0.40138
ebi-a-GCST90001441	16	0.85	1.02239	0.81560-1.2816	0.753	0.97645	0.84193-1.13246	0.737	0.98151	0.88014-1.09455	0.635	0.94646	0.75782-1.18206	0.627	0.96294	0.82940-1.11799	-0.00938	0.68965	0.298	17.9943	15	0.26296	17.7832	14	0.21684
ebi-a-GCST90002049	16	0.674	1.02154	0.92679-1.1260	0.805	1.01037	0.93078-1.09676	0.738	1.00938	0.95568-1.06610	0.367	0.9424	0.83160-1.06796	0.876	1.00662	0.92767-1.09229	-0.00559	0.77502	0.625	13.2298	15	0.58455	13.1449	14	0.51515
ebi-a-GCST90002038	19	0.954	1.00174	0.94455-1.0624	0.923	0.99685	0.93498-1.06280	0.738	0.99273	0.95121-1.03607	0.816	0.9858	0.87545-1.11006	0.977	0.99921	0.94686-1.05446	-0.00491	0.65813	0.377	19.843	18	0.34173	19.609	17	0.29471
ebi-a-GCST90002017	23	0.516	0.95901	0.84699-1.0858	0.971	1.00158	0.92068-1.08960	0.739	0.98987	0.93237-1.05091	0.318	0.93122	0.81217-1.06771	0.57	0.9733	0.88784-1.06699	0.01022	0.57458	0.789	16.8343	22	0.77244	16.5091	21	0.7404
ebi-a-GCST90001935	14	0.658	1.05669	0.83302-1.3404	0.598	1.04013	0.89866-1.20386	0.74	1.02042	0.90545-1.15000	0.237	1.21529	0.89284-1.65420	0.193	1.18874	0.92874-1.52153	-0.00884	0.74185	0.076	21.317	13	0.06689	21.117	12	0.04869
ebi-a-GCST90001490	7	0.969	0.99601	0.82155-1.2075	0.653	0.96971	0.84803-1.10885	0.742	0.98072	0.87351-1.10108	0.901	0.98844	0.82872-1.17896	0.797	0.98188	0.85923-1.12202	-0.00635	0.84296	0.428	7.0775	6	0.31374	7.01641	5	0.21942
ebi-a-GCST90001719	21	0.432	0.97144	0.90508-1.0427	0.131	0.95917	0.90860-1.01255	0.742	1.00943	0.95458-1.06744	0.751	0.97991	0.86611-1.10867	0.131	0.9577	0.90756-1.01061	0.02618	0.11922	0.013	42.4383	20	0.00242	37.2226	19	0.00744
ebi-a-GCST90001889	22	0.608	1.0165	0.95590-1.0809	0.401	1.02966	0.96179-1.10231	0.742	1.00801	0.96124-1.05705	0.422	0.94644	0.82955-1.07980	0.152	1.05602	0.98279-1.13472	-0.00617	0.6685	0.081	29.131	21	0.11089	28.8584	20	0.09058
ebi-a-GCST90002095	21	0.205	1.08054	0.96255-1.2130	0.919	0.99615	0.92485-1.07295	0.742	1.00946	0.95435-1.06775	0.995	1.0004	0.88095-1.13605	0.739	1.01638	0.92509-1.11667	-0.0247	0.20501	0.193	24.8009	20	0.20915	22.7394	19	0.24901
ebi-a-GCST90001458	20	0.145	1.04392	0.98772-1.1033	0.513	1.02232	0.95682-1.09231	0.743	1.00775	0.96235-1.05530	0.652	0.97478	0.87395-1.08725	0.419	1.02565	0.96584-1.08915	-0.02178	0.06338	0.251	22.4179	19	0.26395	18.4134	18	0.42875
ebi-a-GCST90001501	20	0.665	0.99414	0.96842-1.0205	0.885	0.99784	0.96901-1.02752	0.743	1.00346	0.98297-1.02437	0.148	1.03373	0.99016-1.07923	0.951	1.00074	0.97766-1.02437	0.01531	0.27265	0.642	17.0561	19	0.58607	15.7755	18	0.60821
ebi-a-GCST90001753	25	0.982	1.00109	0.91112-1.0999	0.72	1.01517	0.93505-1.10216	0.744	1.01094	0.94699-1.07920	0.663	0.96444	0.82116-1.13272	0.72	1.0151	0.93606-1.10080	0.00355	0.77581	0.067	35.7275	24	0.05832	35.599	23	0.04531
ebi-a-GCST90001943	19	0.434	1.02065	0.97085-1.0730	0.908	0.99656	0.93971-1.05684	0.744	1.0069	0.96610-1.04943	0.957	1.00288	0.90380-1.11282	0.585	1.01276	0.96848-1.05907	-0.01395	0.35527	0.22	23.2483	18	0.18123	22.0756	17	0.18183
ebi-a-GCST90001925	17	0.378	0.89996	0.71700-1.1296	0.371	0.94105	0.82385-1.07492	0.745	0.98227	0.88177-1.09421	0.252	0.89486	0.74510-1.07472	0.525	0.94775	0.80600-1.11442	0.01957	0.40352	0.105	23.7578	16	0.09493	22.6424	15	0.09203
ebi-a-GCST90001825	22	0.037	0.92254	0.85969-0.9900	0.085	0.95267	0.90159-1.00663	0.748	0.99128	0.93980-1.04559	0.36	1.0528	0.94529-1.17254	0.134	0.96036	0.91272-1.01049	0.03492	0.01461	0.028	36.8163	21	0.01767	27.1244	20	0.1318
ebi-a-GCST90001453	16	0.394	1.11169	0.87787-1.4078	0.057	1.13053	0.99610-1.28309	0.749	1.01979	0.90455-1.14970	0.281	1.12005	0.91841-1.36597	0.209	1.1002	0.95414-1.26862	-0.02282	0.41809	0.037	27.7198	15	0.02339	26.4067	14	0.02297
ebi-a-GCST90001700	169	0.591	0.99973	0.99875-1.0007	0.689	0.9998	0.99883-1.00078	0.751	0.99989	0.99923-1.00056	0.824	1.00017	0.99867-1.00168	0.597	0.99975	0.99881-1.00068	0.00405	0.66072	0.131	188.683	168	0.13112	188.464	167	0.12227
ebi-a-GCST90001480	23	0.373	0.95839	0.87463-1.0502	0.718	0.98541	0.90977-1.06733	0.755	1.00896	0.95404-1.06704	0.233	1.08922	0.95003-1.24881	0.932	0.99637	0.91718-1.08240	0.01972	0.17814	0.796	16.3721	22	0.797	14.4312	21	0.85038
ebi-a-GCST90001578	23	0.404	1.08975	0.89429-1.3279	0.914	0.99352	0.88341-1.11736	0.756	0.98406	0.88940-1.08880	0.587	0.93448	0.73444-1.18900	0.167	1.12317	0.95781-1.31708	-0.0207	0.25361	0.013	38.7633	22	0.01502	36.3766	21	0.01983
ebi-a-GCST90001688	75	0.699	1.00167	0.99328-1.0101	0.441	0.99586	0.98539-1.00644	0.757	0.99896	0.99238-1.00558	0.24	0.99003	0.97377-1.00657	0.507	0.99604	0.98448-1.00773	-0.00949	0.31083	0.49	73.7073	74	0.48773	72.6657	73	0.48902
ebi-a-GCST90001824	23	0.477	0.96403	0.87308-1.0645	0.275	0.96454	0.90401-1.02912	0.76	0.99135	0.93756-1.04822	0.954	0.99621	0.87627-1.13257	0.395	0.97157	0.91024-1.03704	0.00938	0.50852	0.209	27.5659	22	0.19052	26.9845	21	0.17137
ebi-a-GCST90001564	14	0.785	1.01447	0.91726-1.1220	0.966	1.00208	0.91140-1.10178	0.76	1.0111	0.94195-1.08532	0.475	0.94476	0.81213-1.09905	0.765	1.01375	0.92848-1.10684	-0.00152	0.92576	0.344	15.3107	13	0.28836	15.2992	12	0.22548
ebi-a-GCST90001537	24	0.542	0.97303	0.89241-1.0609	0.493	0.97411	0.90371-1.05000	0.761	1.00998	0.94732-1.07680	0.569	1.04463	0.90087-1.21133	0.552	0.97987	0.91732-1.04669	0.01806	0.22803	0.098	33.6467	23	0.07044	31.4486	22	0.0873
ebi-a-GCST90001596	23	0.236	0.96398	0.90875-1.0226	0.307	0.9678	0.90886-1.03056	0.761	0.99319	0.95037-1.03795	0.365	1.05194	0.94497-1.17101	0.391	0.97355	0.91684-1.03376	0.01864	0.15042	0.581	19.8175	22	0.59445	17.5897	21	0.6748
ebi-a-GCST90001620	24	0.206	0.96138	0.90612-1.0200	0.776	0.99178	0.93707-1.04968	0.762	0.9937	0.95394-1.03511	0.511	1.03161	0.94162-1.13021	0.921	0.99732	0.94655-1.05081	0.01748	0.14487	0.562	21.6762	23	0.53987	19.3913	22	0.62106
ebi-a-GCST90001452	19	0.34	1.03437	0.96690-1.1066	0.473	1.02363	0.96041-1.09101	0.763	1.0076	0.95931-1.05832	0.048	0.89632	0.81001-0.99182	0.485	1.02058	0.96501-1.07935	-0.01445	0.28179	0.631	16.3404	18	0.5688	15.1048	17	0.58793
ebi-a-GCST90001476	6	0.334	1.58877	0.69495-3.6322	0.712	1.02791	0.88825-1.18953	0.765	1.02668	0.86374-1.22035	0.3	0.85738	0.66041-1.11310	0.39	1.07899	0.92094-1.26416	-0.09459	0.3498	0.08	12.0633	5	0.03393	9.42643	4	0.05128
ebi-a-GCST90001883	24	0.829	1.0113	0.91434-1.1185	0.753	0.98654	0.90666-1.07346	0.767	0.99078	0.93191-1.05338	0.932	0.99436	0.87435-1.13085	0.889	0.99436	0.91952-1.07529	-0.00774	0.61726	0.167	30.4678	23	0.13644	30.116	22	0.11567
ebi-a-GCST90002050	15	0.49	1.03984	0.93368-1.1581	0.712	1.01497	0.93803-1.09823	0.769	1.00852	0.95307-1.06719	0.945	1.00442	0.88780-1.13636	0.893	1.00691	0.91206-1.11163	-0.01379	0.52444	0.889	7.60995	14	0.90864	7.18209	13	0.89253
ebi-a-GCST90002084	20	0.113	1.03153	0.99449-1.0700	0.964	1.00105	0.95586-1.04838	0.774	1.00461	0.97357-1.03664	0.954	1.00319	0.90115-1.11678	0.327	1.01768	0.98355-1.05299	-0.02452	0.01289	0.479	18.8976	19	0.46343	11.2797	18	0.88211
ebi-a-GCST90001681	18	0.393	1.0606	0.92996-1.2096	0.324	1.05441	0.94907-1.17143	0.774	1.0107	0.93992-1.08681	0.531	1.07661	0.85887-1.34954	0.17	1.11333	0.96130-1.28941	-0.01307	0.40142	0.568	14.0171	17	0.66589	13.274	16	0.65263
ebi-a-GCST90001448	14	0.484	0.95506	0.84301-1.0820	0.726	1.01791	0.92161-1.12428	0.777	1.01152	0.93439-1.09502	0.649	0.96633	0.83660-1.11617	0.889	1.00641	0.92176-1.09884	0.02563	0.26918	0.277	16.9593	13	0.20117	15.2532	12	0.22788
ebi-a-GCST90001603	15	0.967	1.00472	0.80542-1.2533	0.35	0.94021	0.82610-1.07007	0.777	1.01681	0.90582-1.14140	0.914	0.9856	0.76085-1.27674	0.705	0.9691	0.82651-1.13629	0.003	0.90149	0.022	27.3112	14	0.01754	27.2778	13	0.0114
ebi-a-GCST90001524	18	0.743	1.02197	0.89954-1.1611	0.987	0.99928	0.91312-1.09356	0.778	1.00898	0.94833-1.07350	0.657	1.0379	0.88331-1.21955	0.702	0.97394	0.85271-1.11240	-0.00385	0.82332	0.376	18.138	17	0.38018	18.0798	16	0.31924
ebi-a-GCST90002087	30	0.341	0.96924	0.90992-1.0324	0.606	0.98538	0.93168-1.04217	0.778	1.00721	0.95815-1.05878	0.529	1.03891	0.92385-1.16828	0.497	0.98279	0.93539-1.03259	0.02013	0.07705	0.049	45.1163	29	0.02867	40.27	28	0.06255
ebi-a-GCST90002004	24	0.991	0.99981	0.96792-1.0327	0.571	1.00971	0.97653-1.04403	0.778	1.00395	0.97673-1.03194	0.498	1.02284	0.95919-1.09072	0.619	1.00669	0.98088-1.03318	0.00475	0.62572	0.134	32.4723	23	0.09071	32.1151	22	0.07546
ebi-a-GCST90001446	10	0.471	0.90467	0.69781-1.1728	0.805	0.978	0.82000-1.16645	0.779	0.97976	0.84949-1.13001	0.993	0.99901	0.79982-1.24780	0.711	0.96098	0.78365-1.17845	0.02276	0.49168	0.877	4.3598	9	0.88618	3.84056	8	0.87121
ebi-a-GCST90001721	19	0.774	0.98385	0.88176-1.0978	0.763	0.9853	0.89503-1.08469	0.78	1.01126	0.93496-1.09378	0.764	1.02885	0.85680-1.23544	0.531	0.97145	0.88892-1.06164	0.00946	0.48448	0.129	24.5812	18	0.13689	23.8641	17	0.12317
ebi-a-GCST90001777	20	0.927	0.99871	0.97172-1.0264	0.989	0.99984	0.97725-1.02295	0.781	0.99655	0.97259-1.02111	0.332	0.95064	0.86044-1.05030	0.93	0.99904	0.97789-1.02063	-0.0038	0.71498	0.362	26.9449	19	0.10594	26.7404	18	0.08399
ebi-a-GCST90001947	24	0.466	0.98018	0.92974-1.0334	0.441	0.98639	0.95260-1.02139	0.782	0.99519	0.96173-1.02982	0.976	0.99896	0.93478-1.06754	0.468	0.98755	0.95525-1.02094	0.01046	0.46424	0.068	36.2358	23	0.03902	35.3445	22	0.03565
ebi-a-GCST90002112	12	0.876	1.0056	0.93941-1.0764	0.638	1.01314	0.95952-1.06976	0.786	1.00616	0.96255-1.05175	0.262	1.06185	0.96138-1.17282	0.627	1.01481	0.95804-1.07494	0.00032	0.98334	0.7	8.07284	11	0.70676	8.07238	10	0.62177
ebi-a-GCST90002023	13	0.49	1.1285	0.80960-1.5730	0.833	1.01336	0.89556-1.14665	0.787	1.01537	0.90880-1.13445	0.975	1.00356	0.80714-1.24779	0.763	1.02319	0.88446-1.18369	-0.02306	0.52072	0.053	21.409	12	0.0447	20.5854	11	0.03793
ebi-a-GCST90001586	22	0.698	1.00834	0.96749-1.0509	0.587	1.00997	0.97448-1.04674	0.789	0.99489	0.95826-1.03292	0.933	1.00534	0.89014-1.13544	0.503	1.01149	0.97876-1.04531	-0.01735	0.18191	0.247	33.4744	21	0.04121	30.5524	20	0.06138
ebi-a-GCST90002035	25	0.685	0.98496	0.91626-1.0588	0.775	1.01043	0.94107-1.08489	0.79	1.00667	0.95854-1.05721	0.635	1.02456	0.92796-1.13122	0.913	1.0036	0.94125-1.07008	0.00842	0.42996	0.804	18.8452	24	0.76019	18.1998	23	0.74657
ebi-a-GCST90002018	14	0.794	1.01068	0.93469-1.0928	0.921	0.99604	0.92054-1.07772	0.791	0.99178	0.93319-1.05406	0.959	0.99636	0.86880-1.14264	0.924	0.99636	0.92553-1.07261	-0.0106	0.4648	0.996	3.58625	13	0.99485	3.01621	12	0.99543
ebi-a-GCST90002063	23	0.847	1.0071	0.93804-1.0812	0.69	1.0146	0.94478-1.08957	0.792	1.00665	0.95815-1.05762	0.476	1.03625	0.94113-1.14099	0.782	1.01092	0.93700-1.09067	-0.0002	0.98653	0.929	13.5151	22	0.91779	13.5148	21	0.88952
ebi-a-GCST90002118	12	0.869	1.02245	0.79073-1.3221	0.644	0.96751	0.84091-1.11318	0.793	1.01561	0.90466-1.14016	0.893	0.98496	0.79370-1.22230	0.772	0.97701	0.83778-1.13938	-0.00141	0.9548	0.276	13.8352	11	0.24225	13.8305	10	0.18086
ebi-a-GCST90002056	21	0.995	0.99963	0.89288-1.1191	0.868	0.99241	0.90735-1.08545	0.793	1.00866	0.94566-1.07586	0.472	1.05654	0.91211-1.22384	0.682	1.02114	0.92510-1.12715	0.00272	0.84928	0.279	23.0052	20	0.28854	22.9603	19	0.23909
ebi-a-GCST90001731	22	0.865	0.98333	0.81230-1.1904	0.976	0.99823	0.88989-1.11977	0.795	0.98652	0.89054-1.09283	0.507	0.92617	0.74118-1.15732	0.863	0.98626	0.84456-1.15174	0.00075	0.96875	0.011	40.9047	21	0.00576	40.9015	20	0.00384
ebi-a-GCST90001881	15	0.935	0.99391	0.86009-1.1485	0.796	1.01128	0.92895-1.10091	0.798	0.99197	0.93245-1.05528	0.527	1.05151	0.90353-1.22372	0.505	1.04753	0.91713-1.19648	-0.00058	0.97704	0.588	12.5198	14	0.56463	12.5189	13	0.48562
ebi-a-GCST90001807	16	0.352	1.05226	0.94862-1.1672	0.591	1.02809	0.92936-1.13732	0.799	1.01059	0.93202-1.09578	0.839	0.98151	0.82223-1.17165	0.521	1.03223	0.93909-1.13462	-0.0169	0.25143	0.281	19.183	15	0.20556	17.4038	14	0.2353
ebi-a-GCST90001844	20	0.961	1.00198	0.92661-1.0835	0.8	0.991	0.92390-1.06296	0.799	1.00673	0.95615-1.05998	0.744	0.98512	0.90147-1.07653	0.856	0.99364	0.92832-1.06355	0.00182	0.8739	0.498	19.6366	19	0.41673	19.6084	18	0.35529
ebi-a-GCST90001817	13	0.62	1.04385	0.88518-1.2309	0.941	1.00438	0.89388-1.12855	0.802	1.01263	0.91780-1.11726	0.905	1.01041	0.85540-1.19350	0.857	1.01041	0.90507-1.12801	-0.00855	0.65545	0.148	18.3401	12	0.10575	17.9961	11	0.08167
ebi-a-GCST90002065	14	0.861	0.99132	0.90104-1.0907	0.957	1.00224	0.92364-1.08754	0.802	1.00853	0.94361-1.07792	0.412	1.05976	0.92668-1.21196	0.918	0.99552	0.91572-1.08228	0.00945	0.62126	0.218	17.257	13	0.18782	16.8949	12	0.15359
ebi-a-GCST90001702	16	0.603	0.98094	0.91382-1.0530	0.373	0.97291	0.91582-1.03356	0.806	1.00674	0.95407-1.06232	0.461	1.05633	0.91646-1.21755	0.082	0.9447	0.88990-1.00288	0.02188	0.29342	0.067	27.5925	15	0.02426	25.4281	14	0.03057
ebi-a-GCST90001444	20	0.96	1.00252	0.90876-1.1060	0.684	1.01933	0.92942-1.11793	0.807	1.00819	0.94420-1.07651	0.486	1.07617	0.87892-1.31768	0.582	1.02665	0.93628-1.12574	0.00198	0.8789	0.378	20.2869	19	0.3775	20.26	18	0.31837
ebi-a-GCST90001880	19	0.53	1.01879	0.96247-1.0784	0.269	1.0223	0.98307-1.06310	0.811	1.00468	0.96702-1.04380	0.395	0.95959	0.87448-1.05298	0.351	1.01747	0.98205-1.05417	-0.00962	0.51936	0.093	31.5455	18	0.02487	30.762	17	0.02134
ebi-a-GCST90001774	17	0.674	0.96634	0.82638-1.1300	0.542	1.03802	0.92061-1.17041	0.813	1.01012	0.92908-1.09822	0.781	0.97164	0.79604-1.18597	0.493	1.05873	0.90265-1.24180	0.01502	0.52134	0.71	12.3681	16	0.71828	11.9368	15	0.6838
ebi-a-GCST90001885	21	0.586	1.01272	0.96838-1.0591	0.958	1.00125	0.95583-1.04884	0.814	0.99571	0.96076-1.03195	0.326	0.95407	0.87064-1.04549	0.794	0.99426	0.95279-1.03752	-0.01143	0.23332	0.626	18.7544	20	0.53783	17.2389	19	0.57368
ebi-a-GCST90001552	27	0.95	1.00102	0.97024-1.0328	0.832	1.00382	0.96910-1.03978	0.814	0.99675	0.97010-1.02413	0.442	1.02503	0.96329-1.09074	0.55	1.00873	0.98076-1.03750	-0.00512	0.57837	0.348	29.1095	26	0.30613	28.7449	25	0.27472
ebi-a-GCST90001685	14	0.832	1.05519	0.64909-1.7154	0.531	1.04974	0.90187-1.22184	0.815	1.01535	0.89368-1.15358	0.566	1.06477	0.86404-1.31213	0.548	1.06477	0.87248-1.29944	-0.00676	0.87448	0.098	19.9446	13	0.0966	19.9014	12	0.06897
ebi-a-GCST90001859	21	0.82	0.99279	0.93345-1.0559	0.862	0.99488	0.93901-1.05407	0.817	0.99474	0.95140-1.04006	0.519	1.03204	0.93938-1.13384	0.766	0.99184	0.94033-1.04617	0.00091	0.92878	0.664	17.9445	20	0.59106	17.9363	19	0.5267
ebi-a-GCST90001720	22	0.849	1.00846	0.92584-1.0984	0.078	0.94984	0.89704-1.00575	0.818	1.0073	0.94690-1.07154	0.966	0.99722	0.87939-1.13084	0.086	0.94975	0.89793-1.00456	-0.00069	0.96901	0.004	48.239	21	0.00064	48.2353	20	0.00039
ebi-a-GCST90001994	12	0.172	1.03651	0.98821-1.0872	0.654	1.01193	0.96073-1.06586	0.818	1.00457	0.96629-1.04437	0.512	1.02901	0.94733-1.11773	0.471	1.0183	0.97100-1.06792	-0.03332	0.0512	0.556	10.4074	11	0.49416	5.50486	10	0.85501
ebi-a-GCST90001472	17	0.401	1.03005	0.96320-1.1015	0.486	0.97459	0.90657-1.04771	0.819	0.99414	0.94544-1.04535	0.798	0.98312	0.86466-1.11780	0.936	1.0026	0.94188-1.06724	-0.02226	0.1388	0.56	14.4575	16	0.56467	12.0131	15	0.67803
ebi-a-GCST90001767	18	0.637	0.98392	0.92106-1.0511	0.593	0.98405	0.92768-1.04383	0.82	0.99527	0.95548-1.03672	0.397	0.96123	0.87922-1.05089	0.513	0.98341	0.93627-1.03292	0.00682	0.67062	0.776	12.8343	17	0.74721	12.6466	16	0.6984
ebi-a-GCST90001965	18	0.763	0.98836	0.91713-1.0651	0.966	0.99892	0.95013-1.05022	0.822	1.00719	0.94621-1.07211	0.457	0.93287	0.78011-1.11555	0.992	0.99976	0.95265-1.04919	0.01433	0.37634	0.098	36.4192	17	0.00403	34.6272	16	0.00447
ebi-a-GCST90001416	20	0.804	1.00461	0.96925-1.0413	0.448	1.01457	0.97739-1.05317	0.823	0.99663	0.96757-1.02656	0.752	0.9877	0.91577-1.06528	0.78	1.00432	0.97475-1.03479	-0.00968	0.43942	0.413	20.9495	19	0.3396	20.2463	18	0.31913
ebi-a-GCST90002034	21	0.847	1.0037	0.96736-1.0414	0.67	0.98993	0.94483-1.03718	0.826	1.00337	0.97364-1.03401	0.686	0.98389	0.91047-1.06324	0.891	1.0029	0.96265-1.04483	-0.00036	0.97532	0.268	22.508	20	0.3136	22.5068	19	0.25976
ebi-a-GCST90001557	15	0.518	1.04465	0.91846-1.1882	0.936	0.99558	0.89360-1.10919	0.827	1.0084	0.93565-1.08681	0.949	1.0056	0.84920-1.19081	0.783	1.01515	0.91383-1.12770	-0.01271	0.51931	0.488	13.5524	14	0.48356	13.11	13	0.43935
ebi-a-GCST90001830	11	0.889	0.97869	0.72878-1.3143	0.7	0.96744	0.81774-1.14454	0.831	0.98503	0.85763-1.13134	0.79	1.0349	0.80922-1.32350	0.355	0.92049	0.77869-1.08812	0.00181	0.96168	0.107	15.0567	10	0.13001	15.0526	9	0.0895
ebi-a-GCST90001765	22	0.355	0.98089	0.94252-1.0208	0.744	0.99278	0.95057-1.03686	0.832	0.99633	0.96313-1.03067	0.949	0.99755	0.92607-1.07455	0.594	0.98948	0.95232-1.02809	0.01324	0.18249	0.301	24.299	21	0.2788	22.1834	20	0.33065
ebi-a-GCST90001638	26	0.164	0.90538	0.79044-1.0370	0.921	1.00529	0.90623-1.11517	0.832	0.99208	0.92171-1.06781	0.55	0.95177	0.81119-1.11670	0.827	1.01475	0.89104-1.15563	0.0251	0.13337	0.289	28.2794	25	0.29515	25.6953	24	0.3688
ebi-a-GCST90002081	24	0.016	0.81526	0.69943-0.9503	0.277	0.94012	0.84100-1.05093	0.832	0.99134	0.91455-1.07457	0.894	1.01252	0.84481-1.21352	0.438	0.9512	0.84007-1.07702	0.04223	0.00853	0.333	25.4318	23	0.32841	17.0893	22	0.75841
ebi-a-GCST90001415	17	0.801	0.98897	0.90870-1.0763	0.373	1.0313	0.96364-1.10371	0.834	0.99357	0.93556-1.05519	0.17	0.90071	0.78088-1.03892	0.649	1.01517	0.95256-1.08190	0.00274	0.87635	0.107	25.6385	16	0.05933	25.5957	15	0.04249
ebi-a-GCST90001495	23	0.997	0.99988	0.93373-1.0707	0.979	1.00057	0.95812-1.04490	0.834	1.0044	0.96405-1.04644	0.174	1.08148	0.96941-1.20650	0.883	1.00331	0.96069-1.04781	0.00244	0.87156	0.278	27.4042	22	0.19627	27.3693	21	0.15896
ebi-a-GCST90001509	20	0.846	0.99597	0.95682-1.0367	0.976	1.00069	0.95618-1.04727	0.837	1.00332	0.97215-1.03550	0.346	1.03576	0.96444-1.11236	0.982	0.99952	0.95861-1.04218	0.00793	0.56731	0.808	13.7334	19	0.799	13.3939	18	0.76766
ebi-a-GCST90001609	14	0.696	1.0284	0.89649-1.1797	0.119	1.09813	0.97609-1.23544	0.838	1.00925	0.92396-1.10241	0.971	0.99495	0.75781-1.30629	0.112	1.10517	0.98514-1.23981	-0.00635	0.72524	0.172	17.9518	13	0.15936	17.7601	12	0.12317
ebi-a-GCST90002061	24	0.972	1.00215	0.89122-1.1269	0.648	0.98104	0.90365-1.06505	0.838	0.99342	0.93240-1.05844	0.716	1.02669	0.89222-1.18143	0.736	0.98551	0.90633-1.07161	-0.00283	0.8624	0.141	31.1758	23	0.11853	31.1323	22	0.09344
ebi-a-GCST90001854	22	0.785	1.01149	0.93277-1.0968	0.85	0.99368	0.93062-1.06101	0.839	0.99515	0.94951-1.04299	0.571	1.02857	0.93458-1.13201	0.839	0.99308	0.92944-1.06107	-0.0064	0.63134	0.48	20.901	21	0.46501	20.6557	20	0.41764
ebi-a-GCST90001946	20	0.559	0.98049	0.91893-1.0462	0.52	0.98669	0.94722-1.02781	0.84	1.00432	0.96316-1.04724	0.424	1.04813	0.93631-1.17330	0.672	0.99095	0.95081-1.03280	0.01498	0.35373	0.077	32.9084	19	0.02463	31.331	18	0.02635
ebi-a-GCST90002113	16	0.586	0.94436	0.77215-1.1550	0.967	0.99743	0.88353-1.12603	0.842	0.99111	0.90800-1.08182	0.584	1.05051	0.88408-1.24826	0.929	1.00737	0.85923-1.18105	0.0104	0.60958	0.81	9.95146	15	0.82278	9.67859	14	0.78528
ebi-a-GCST90001789	16	0.702	1.02241	0.91466-1.1429	0.289	0.945	0.85111-1.04924	0.842	0.99269	0.92369-1.06683	0.839	0.98151	0.82269-1.17099	0.335	0.94751	0.85223-1.05345	-0.01014	0.50145	0.33	16.972	15	0.32054	16.4137	14	0.28877
ebi-a-GCST90001783	13	0.345	0.89019	0.70670-1.1213	0.215	0.92602	0.82008-1.04564	0.844	0.99024	0.89810-1.09184	0.3	1.16528	0.88345-1.53703	0.195	0.89512	0.76414-1.04854	0.02279	0.3396	0.202	15.6707	12	0.20679	14.369	11	0.21325
ebi-a-GCST90001528	20	0.394	1.01913	0.97666-1.0635	0.801	1.00472	0.96858-1.04222	0.846	0.99697	0.96688-1.02800	0.914	1.00297	0.95123-1.05752	0.854	1.00297	0.97220-1.03472	-0.01807	0.17273	0.166	26.011	19	0.12988	23.3911	18	0.176
ebi-a-GCST90001829	18	0.434	0.96918	0.89776-1.0463	0.113	0.95772	0.90790-1.01027	0.847	1.00577	0.94878-1.06619	0.857	0.98825	0.87087-1.12146	0.104	0.95744	0.91102-1.00623	0.02777	0.17692	0.03	37.6154	17	0.00277	33.4442	16	0.00645
ebi-a-GCST90001684	12	0.758	0.97689	0.84533-1.1289	0.665	0.97615	0.87498-1.08902	0.847	0.99272	0.92154-1.06939	0.826	0.98115	0.83166-1.15752	0.512	0.96278	0.86272-1.07445	0.00402	0.80467	0.487	9.98174	11	0.53203	9.91724	10	0.44778
ebi-a-GCST90001558	22	0.685	1.01855	0.93308-1.1119	0.98	1.00095	0.93101-1.07614	0.848	1.00552	0.95061-1.06359	0.728	1.02099	0.90962-1.14599	0.818	1.0078	0.94406-1.07584	-0.00555	0.70735	0.4	23.5037	21	0.31772	23.3345	20	0.27267
ebi-a-GCST90001903	19	0.861	0.98775	0.86206-1.1318	0.865	1.00892	0.91051-1.11798	0.851	1.00699	0.93640-1.08290	0.447	1.07202	0.89977-1.27725	0.288	1.07419	0.94492-1.22115	0.00519	0.74654	0.688	14.1529	18	0.71907	14.0449	17	0.66392
ebi-a-GCST90002088	24	0.257	0.9686	0.91793-1.0221	0.477	0.97853	0.92172-1.03885	0.851	1.0039	0.96386-1.04560	0.745	1.02061	0.90392-1.15236	0.495	0.98179	0.93210-1.03413	0.0243	0.05798	0.714	17.225	23	0.79807	13.2245	22	0.92671
ebi-a-GCST90001955	20	0.948	0.99808	0.94322-1.0561	0.721	0.99239	0.95167-1.03485	0.855	0.99673	0.96231-1.03237	0.649	0.97496	0.87559-1.08561	0.687	0.99164	0.95254-1.03236	-0.0008	0.95191	0.584	18.9622	19	0.45926	18.9583	18	0.3944
ebi-a-GCST90002090	20	0.697	0.96555	0.81181-1.1484	0.781	0.98555	0.88944-1.09204	0.856	0.99218	0.91150-1.08000	0.375	1.08952	0.90571-1.31063	0.919	0.99443	0.89440-1.10564	0.00688	0.72655	0.037	31.1536	19	0.03883	30.9368	18	0.02928
ebi-a-GCST90002072	23	0.686	1.02112	0.92393-1.1285	0.477	1.02829	0.95212-1.11056	0.856	1.00622	0.94087-1.07610	0.561	1.0455	0.90189-1.21196	0.304	1.03426	0.97137-1.10123	-0.00563	0.69666	0.073	33.5003	22	0.05517	33.253	21	0.04349
ebi-a-GCST90001960	15	0.421	0.9829	0.94377-1.0237	0.248	0.97383	0.93097-1.01867	0.857	0.99686	0.96348-1.03141	0.879	0.9907	0.88000-1.11533	0.195	0.97294	0.93529-1.01211	0.01721	0.23408	0.496	10.1924	14	0.74799	8.63516	13	0.79991
ebi-a-GCST90002119	20	0.247	0.94247	0.85539-1.0384	0.755	0.98863	0.92021-1.06213	0.857	1.00479	0.95375-1.05856	0.812	0.98614	0.88049-1.10447	0.587	0.97821	0.90470-1.05769	0.02124	0.14209	0.609	16.7583	19	0.60624	14.401	18	0.7026
ebi-a-GCST90001468	14	0.232	0.93287	0.83719-1.0395	0.489	0.96961	0.88842-1.05823	0.861	0.99362	0.92502-1.06731	0.208	0.88593	0.74047-1.05998	0.411	0.96033	0.87473-1.05430	0.02484	0.16357	0.369	13.963	13	0.37646	11.7605	12	0.4651
ebi-a-GCST90002045	14	0.363	1.07613	0.92416-1.2531	0.69	1.02072	0.92293-1.12887	0.862	0.99326	0.92053-1.07173	0.952	0.99519	0.85313-1.16092	0.537	1.03817	0.92471-1.16556	-0.02896	0.25897	0.267	15.4792	13	0.2784	13.8577	12	0.30989
ebi-a-GCST90001725	22	0.933	0.99807	0.95437-1.0438	0.711	0.99197	0.95062-1.03513	0.863	1.00337	0.96592-1.04226	0.536	1.03666	0.92658-1.15983	0.953	1.00095	0.97006-1.03281	0.00569	0.64862	0.162	32.3296	21	0.0542	31.9873	20	0.04343
ebi-a-GCST90001433	16	0.394	1.1301	0.86050-1.4842	0.79	1.01937	0.88500-1.17414	0.863	1.00957	0.90599-1.12499	0.928	0.98708	0.74896-1.30090	0.196	1.18753	0.92569-1.52343	-0.0257	0.3911	0.035	26.0169	15	0.03785	24.6385	14	0.03831
ebi-a-GCST90001507	21	0.808	0.9899	0.91316-1.0731	0.474	0.97352	0.90453-1.04778	0.868	1.00452	0.95249-1.05939	0.537	1.03798	0.92399-1.16603	0.988	1.00049	0.93741-1.06782	0.0082	0.63607	0.435	21.1144	20	0.39043	20.8604	19	0.34456
ebi-a-GCST90002103	7	0.76	1.02013	0.90382-1.1514	0.829	0.99004	0.90414-1.08410	0.868	0.99286	0.91243-1.08038	0.941	1.00496	0.88610-1.13976	0.978	0.99865	0.91240-1.09306	-0.02417	0.54653	0.453	7.55921	6	0.27221	6.97628	5	0.22241
ebi-a-GCST90002032	17	0.841	0.99391	0.93744-1.0538	0.813	0.99436	0.94897-1.04193	0.872	0.9969	0.95998-1.03524	0.704	0.98033	0.88648-1.08412	0.733	0.99206	0.94839-1.03774	0.00144	0.89692	0.839	11.037	16	0.80719	11.0197	15	0.7512
ebi-a-GCST90001868	10	0.573	0.96643	0.86232-1.0831	0.998	0.99989	0.92731-1.07814	0.872	1.00547	0.94092-1.07444	0.984	0.99851	0.86432-1.15354	0.996	1.00019	0.92677-1.07942	0.01659	0.42667	0.869	5.07633	9	0.8276	4.37507	8	0.8218
ebi-a-GCST90001695	294	0.344	1.00002	0.99998-1.0001	0.415	1.00002	0.99997-1.00008	0.874	1	0.99997-1.00003	0.781	1.00001	0.99992-1.00010	0.674	1.00001	0.99995-1.00007	-0.00723	0.23809	0.714	277.94	293	0.72756	276.542	292	0.73355
ebi-a-GCST90001591	18	0.329	1.06139	0.94513-1.1920	0.933	1.00455	0.90369-1.11667	0.874	1.00593	0.93513-1.08208	0.339	0.9123	0.75987-1.09530	0.123	1.09948	0.98057-1.23280	-0.01762	0.26057	0.662	12.636	17	0.76019	11.2757	16	0.79216
ebi-a-GCST90001511	22	0.982	1.00068	0.94267-1.0623	0.532	0.98473	0.93833-1.03343	0.874	0.99602	0.94815-1.04630	0.236	1.07611	0.95636-1.21085	0.974	0.99932	0.96037-1.03986	-0.00437	0.77849	0.097	35.3623	21	0.02576	35.2191	20	0.01897
ebi-a-GCST90001862	15	0.416	0.96981	0.90286-1.0417	0.804	0.99091	0.92217-1.06479	0.875	1.0042	0.95318-1.05794	0.835	0.98921	0.89482-1.09356	0.862	0.99399	0.92977-1.06266	0.01965	0.18638	0.544	13.4924	14	0.48817	11.5463	13	0.56515
ebi-a-GCST90001467	21	0.492	0.94873	0.81891-1.0991	0.98	0.99856	0.89324-1.11630	0.877	1.00619	0.93053-1.08800	0.404	1.0925	0.89148-1.33884	0.198	1.10835	0.95246-1.28975	0.01369	0.36686	0.898	12.0239	20	0.91525	11.1694	19	0.91801
ebi-a-GCST90001483	25	0.598	0.98213	0.91938-1.0492	0.728	0.99003	0.93559-1.04764	0.878	1.00387	0.95548-1.05470	0.711	1.01985	0.92032-1.13014	0.576	0.98338	0.92801-1.04205	0.01502	0.33711	0.056	36.2379	24	0.05204	34.7843	23	0.05464
ebi-a-GCST90001670	19	0.918	1.00659	0.88951-1.1391	0.952	0.99699	0.90330-1.10040	0.879	1.00584	0.93336-1.08395	0.61	1.04076	0.89524-1.20992	0.723	0.9807	0.88196-1.09050	-0.00024	0.98825	0.993	5.92459	18	0.99649	5.92436	17	0.99368
ebi-a-GCST90001717	20	0.235	0.96173	0.90373-1.0234	0.184	0.96629	0.91861-1.01643	0.88	0.99608	0.94656-1.04819	0.635	1.0343	0.90200-1.18600	0.117	0.95973	0.91374-1.00804	0.02941	0.09534	0.012	38.7326	19	0.00478	33.0442	18	0.01649
ebi-a-GCST90001705	20	0.776	0.98862	0.91471-1.0685	0.157	0.96041	0.90822-1.01560	0.881	1.00453	0.94708-1.06545	0.849	1.01376	0.88216-1.16499	0.163	0.96267	0.91452-1.01336	0.01052	0.53568	0.025	43.1304	19	0.00124	42.1957	18	0.00104
ebi-a-GCST90001434	16	0.335	1.0605	0.94500-1.1901	0.479	1.03615	0.93904-1.14330	0.883	1.00581	0.93133-1.08625	0.437	1.06951	0.90688-1.26130	0.39	1.03954	0.95400-1.13274	-0.01831	0.25196	0.3	18.9096	15	0.21786	17.1594	14	0.24778
ebi-a-GCST90001853	21	0.972	0.99863	0.92548-1.0776	0.839	0.99313	0.92936-1.06127	0.884	0.99655	0.95124-1.04402	0.405	1.04863	0.93996-1.16987	0.995	0.9998	0.93506-1.06902	-0.00086	0.94649	0.682	17.3375	20	0.63096	17.3329	19	0.56733
ebi-a-GCST90001642	27	0.996	0.99968	0.88736-1.1262	0.591	1.02854	0.92829-1.13962	0.889	0.99528	0.93135-1.06360	0.646	0.96331	0.82260-1.12808	0.485	1.04238	0.92918-1.16938	-0.00096	0.93107	0.894	17.6543	26	0.88799	17.6467	25	0.85702
ebi-a-GCST90001999	18	0.227	1.07021	0.96280-1.1896	0.555	1.02398	0.94654-1.10776	0.89	0.99594	0.94038-1.05480	0.697	1.02517	0.90636-1.15955	0.509	1.03162	0.94231-1.12938	-0.02673	0.13211	0.857	11.1061	17	0.851	8.58802	16	0.92941
ebi-a-GCST90001827	20	0.225	0.91935	0.80624-1.0483	0.249	0.95675	0.88748-1.03143	0.891	0.9949	0.92469-1.07045	0.162	0.89792	0.77665-1.03814	0.255	0.95564	0.88598-1.03078	0.02337	0.17706	0.048	32.5795	19	0.02687	29.3599	18	0.04415
ebi-a-GCST90002107	5	0.819	0.97	0.76339-1.2325	0.673	1.0188	0.93424-1.11102	0.894	1.0047	0.93771-1.07647	0.618	1.02811	0.92974-1.13689	0.754	1.01444	0.93311-1.10286	0.03168	0.78252	0.619	3.41272	4	0.49127	3.31216	3	0.34595
ebi-a-GCST90001755	26	0.657	1.03345	0.89520-1.1930	0.607	1.0301	0.92015-1.15319	0.894	0.99494	0.92322-1.07222	0.931	1.00835	0.83775-1.21368	0.807	1.01839	0.88133-1.17678	-0.00913	0.54751	0.256	28.6337	25	0.27952	28.1964	24	0.25184
ebi-a-GCST90001574	20	0.535	0.96	0.84594-1.0894	0.666	0.97864	0.88716-1.07955	0.897	0.9948	0.91921-1.07661	0.647	0.95919	0.80463-1.14343	0.736	0.97735	0.85715-1.11441	0.01263	0.48506	0.018	32.8366	19	0.0251	31.9349	18	0.02238
ebi-a-GCST90002115	16	0.878	0.98535	0.81913-1.1853	0.952	1.00378	0.88794-1.13474	0.902	1.00583	0.91699-1.10329	0.173	0.86798	0.71488-1.05388	0.923	0.9917	0.84006-1.17072	0.00473	0.80247	0.378	16.3239	15	0.36086	16.2484	14	0.29844
ebi-a-GCST90001672	23	0.529	1.02306	0.95411-1.0970	0.363	1.03459	0.96150-1.11324	0.903	1.00307	0.95495-1.05361	0.421	1.05083	0.93329-1.18318	0.426	1.03022	0.95866-1.10711	-0.0099	0.44342	0.869	14.3759	22	0.8876	13.7656	21	0.87945
ebi-a-GCST90001856	25	0.424	1.04134	0.94452-1.1481	0.95	1.00246	0.92859-1.08221	0.903	1.00349	0.94884-1.06129	0.458	0.94138	0.80474-1.10122	0.922	1.00386	0.92985-1.08376	-0.01334	0.3724	0.28	28.4968	24	0.23964	27.507	23	0.235
ebi-a-GCST90001624	21	0.933	0.99808	0.95497-1.0431	0.517	1.01777	0.96502-1.07340	0.904	0.9979	0.96436-1.03262	0.804	1.01331	0.91430-1.12305	0.905	0.99756	0.95892-1.03776	-0.00012	0.99034	0.568	18.2472	20	0.57113	18.247	19	0.506
ebi-a-GCST90001547	18	0.487	0.96727	0.88249-1.0602	0.64	0.97937	0.89733-1.06890	0.905	0.99586	0.93027-1.06608	0.915	1.00848	0.86552-1.17505	0.587	0.97757	0.90210-1.05935	0.01025	0.36644	0.967	8.22755	17	0.96144	7.36357	16	0.9656
ebi-a-GCST90001450	19	0.667	0.98745	0.93315-1.0449	0.917	0.9969	0.94017-1.05705	0.906	0.99733	0.95393-1.04270	0.296	1.06499	0.94955-1.19448	0.954	1.00161	0.94958-1.05649	0.00605	0.58357	0.811	13.7282	18	0.74663	13.4159	17	0.70793
ebi-a-GCST90001847	25	0.223	0.9577	0.89511-1.0247	0.331	0.96965	0.91128-1.03176	0.909	0.99698	0.94685-1.04977	0.913	0.99421	0.89638-1.10272	0.356	0.97404	0.92210-1.02891	0.01894	0.09949	0.176	31.6548	24	0.13579	28.0599	23	0.21353
ebi-a-GCST90002094	15	0.86	1.00701	0.93349-1.0863	0.446	0.97566	0.91570-1.03955	0.911	0.99758	0.95614-1.04082	0.925	0.99444	0.88688-1.11503	0.545	0.97624	0.90481-1.05332	-0.00418	0.77033	0.401	14.0169	14	0.44845	13.9218	13	0.37938
ebi-a-GCST90001871	24	0.74	1.01816	0.91679-1.1307	0.514	1.02234	0.95666-1.09253	0.912	0.99679	0.94144-1.05539	0.223	0.92608	0.82120-1.04436	0.663	1.01393	0.95360-1.07809	-0.0084	0.63855	0.024	41.5201	23	0.01032	41.0963	22	0.00803
ebi-a-GCST90002100	19	0.939	0.9952	0.88145-1.1236	0.335	1.04711	0.95356-1.14984	0.913	0.99629	0.93242-1.06455	0.599	1.04227	0.89563-1.21293	0.535	1.04227	0.91677-1.18496	0.00037	0.98312	0.377	19.4218	18	0.36629	19.4213	17	0.30489
ebi-a-GCST90001556	12	0.966	1.00128	0.94612-1.0597	0.794	0.99209	0.93466-1.05304	0.913	1.00261	0.95670-1.05072	0.821	1.01081	0.92273-1.10731	0.97	1.00102	0.95011-1.05467	0.00108	0.93656	0.739	8.54226	11	0.66406	8.5356	10	0.57667
ebi-a-GCST90001404	22	0.777	1.01122	0.93692-1.0914	0.727	1.01118	0.95002-1.07629	0.913	1.00327	0.94604-1.06396	0.855	0.98365	0.82616-1.17116	0.79	1.00818	0.95018-1.06972	-0.00484	0.74617	0.101	32.6997	21	0.04966	32.5245	20	0.03802
ebi-a-GCST90001916	12	0.102	0.77246	0.58316-1.0232	0.956	0.99585	0.85967-1.15360	0.915	1.00603	0.90148-1.12270	0.837	0.9701	0.73172-1.28614	0.88	0.97711	0.72836-1.31081	0.04835	0.07456	0.357	11.6539	11	0.39022	7.69197	10	0.6589
ebi-a-GCST90001419	16	0.724	1.02654	0.88999-1.1840	0.65	1.01971	0.93723-1.10946	0.915	1.00554	0.90833-1.11315	0.084	1.20337	0.98899-1.46422	0.577	1.02383	0.94420-1.11017	-0.009	0.68289	0.006	40.6096	15	0.00037	40.111	14	0.00025
ebi-a-GCST90001733	19	0.35	1.09774	0.90774-1.3275	0.7	1.02377	0.90865-1.15347	0.917	1.00576	0.90334-1.11978	0.787	1.02638	0.85204-1.23639	0.635	1.03348	0.90402-1.18147	-0.01911	0.29038	0.02	33.1652	18	0.01594	30.994	17	0.02001
ebi-a-GCST90001427	23	0.644	0.96777	0.84402-1.1097	0.708	0.97664	0.86301-1.10522	0.918	1.00404	0.92969-1.08433	0.414	1.07786	0.90355-1.28580	0.866	0.98777	0.85787-1.13734	0.00772	0.53072	0.738	18.0702	22	0.70182	17.6638	21	0.67017
ebi-a-GCST90001846	14	0.582	1.0607	0.86498-1.3007	0.662	0.97829	0.88673-1.07930	0.92	1.00458	0.91912-1.09798	0.761	1.02747	0.86577-1.21936	0.745	0.98243	0.88504-1.09055	-0.01412	0.56996	0.165	19.049	13	0.12159	18.5224	12	0.10073
ebi-a-GCST90002022	17	0.269	1.15425	0.90359-1.4744	0.615	1.02672	0.92635-1.13795	0.921	0.99539	0.90803-1.09116	0.596	1.04287	0.89569-1.21424	0.672	1.02554	0.91451-1.15005	-0.03222	0.22173	0.114	24.1808	16	0.08563	21.8167	15	0.1127
ebi-a-GCST90001878	19	0.096	1.04969	0.99459-1.1078	0.263	1.02295	0.98307-1.06445	0.923	0.99803	0.95923-1.03841	0.842	1.01066	0.91221-1.11973	0.262	1.02181	0.98518-1.05981	-0.0335	0.02694	0.147	29.1906	18	0.0461	21.7056	17	0.19631
ebi-a-GCST90001513	19	0.723	1.01725	0.92678-1.1165	0.831	0.99116	0.91338-1.07556	0.923	1.00292	0.94564-1.06366	0.138	1.11033	0.97284-1.26725	0.903	1.0048	0.93108-1.08435	-0.00582	0.70505	0.728	14.479	18	0.69738	14.3308	17	0.64356
ebi-a-GCST90001655	22	0.381	1.05348	0.94001-1.1806	0.978	1.00154	0.89891-1.11590	0.923	0.99656	0.92903-1.06900	0.637	0.95426	0.78801-1.15558	0.425	1.04844	0.93551-1.17502	-0.01693	0.23948	0.508	19.6241	21	0.54517	18.1541	20	0.57725
ebi-a-GCST90002114	18	0.839	1.01839	0.85648-1.2109	0.362	0.94953	0.84955-1.06127	0.925	0.99587	0.91420-1.08484	0.569	0.95172	0.80540-1.12462	0.382	0.94557	0.83685-1.06841	-0.00632	0.77263	0.183	22.6802	17	0.15995	22.5585	16	0.12606
ebi-a-GCST90001963	20	0.909	0.99722	0.95158-1.0451	0.814	0.99484	0.95293-1.03860	0.928	1.00171	0.96537-1.03942	0.603	0.97516	0.88833-1.07049	0.702	0.99264	0.95629-1.03037	0.00355	0.75351	0.208	25.5398	19	0.14353	25.3963	18	0.11438
ebi-a-GCST90001449	16	0.716	0.97112	0.83174-1.1339	0.416	0.95687	0.86049-1.06406	0.93	0.99611	0.91293-1.08686	0.907	0.98953	0.83202-1.17687	0.425	0.95912	0.86797-1.05983	0.00803	0.69934	0.168	21.5204	15	0.12101	21.2841	14	0.09457
ebi-a-GCST90001969	16	0.96	1.0024	0.91531-1.0978	0.895	0.99437	0.91409-1.08171	0.932	0.99741	0.93967-1.05870	0.95	1.00434	0.87807-1.14877	0.986	1.00072	0.92621-1.08123	-0.00186	0.88872	0.787	11.834	15	0.69155	11.8137	14	0.62127
ebi-a-GCST90001900	5	0.412	0.8475	0.60240-1.1923	0.406	0.94987	0.84134-1.07241	0.933	1.00828	0.83140-1.22278	0.508	0.93539	0.78106-1.12020	0.45	0.94841	0.83767-1.07380	0.05105	0.32177	0.168	12.4026	4	0.0146	8.45397	3	0.0375
ebi-a-GCST90001746	21	0.208	1.08463	0.95978-1.2257	0.814	1.0113	0.92104-1.11041	0.937	1.00341	0.92262-1.09128	0.541	1.05652	0.88829-1.25662	0.389	1.04237	0.95045-1.14317	-0.02812	0.11392	0.015	35.2756	20	0.01868	30.8211	19	0.04223
ebi-a-GCST90001604	15	0.358	1.16386	0.85211-1.5897	0.804	0.98275	0.85674-1.12728	0.938	1.00414	0.90549-1.11353	0.782	1.03072	0.83534-1.27180	0.845	0.9823	0.82359-1.17159	-0.02994	0.34318	0.182	18.6372	14	0.17928	17.3458	13	0.18397
ebi-a-GCST90002006	25	0.889	1.00477	0.94079-1.0731	0.946	1.0021	0.94313-1.06475	0.939	0.99834	0.95679-1.04170	0.855	0.99098	0.90013-1.09101	0.972	1.00123	0.93468-1.07252	-0.00322	0.80436	0.572	21.235	24	0.62483	21.1722	23	0.57057
ebi-a-GCST90001977	16	0.604	1.02179	0.94355-1.1065	0.61	0.98082	0.91046-1.05661	0.939	0.99757	0.93702-1.06203	0.358	0.92565	0.78910-1.08582	0.482	0.97473	0.90926-1.04491	-0.01377	0.35383	0.309	18.7677	15	0.22446	17.6108	14	0.22509
ebi-a-GCST90001625	24	0.34	0.9217	0.78251-1.0856	0.22	0.93062	0.82965-1.04389	0.94	0.99644	0.90789-1.09362	0.77	0.96784	0.77946-1.20176	0.355	0.94546	0.84147-1.06229	0.01622	0.27009	0.099	32.9711	23	0.08157	31.1583	22	0.09292
ebi-a-GCST90001855	15	0.641	1.02401	0.92883-1.1290	0.981	0.9992	0.93666-1.06591	0.94	0.99766	0.93842-1.06064	0.76	1.01424	0.92804-1.10843	0.917	1.00335	0.94346-1.06703	-0.01183	0.50753	0.207	20.325	14	0.12022	19.624	13	0.10499
ebi-a-GCST90001866	14	0.171	0.86904	0.71951-1.0496	0.57	0.97053	0.87526-1.07616	0.941	0.99674	0.91474-1.08609	0.743	1.02725	0.87784-1.20209	0.621	0.97338	0.87682-1.08058	0.03689	0.14079	0.212	17.7649	13	0.16665	14.7155	12	0.25737
ebi-a-GCST90001876	16	0.26	1.03073	0.97998-1.0841	0.406	1.01618	0.97840-1.05542	0.943	0.99864	0.96228-1.03638	0.48	0.96916	0.89036-1.05495	0.603	1.00902	0.97611-1.04305	-0.02847	0.11094	0.078	28.4003	15	0.01919	23.5336	14	0.05212
ebi-a-GCST90001845	25	0.707	1.01589	0.93659-1.1019	0.517	1.02134	0.95816-1.08869	0.944	1.00194	0.94929-1.05752	0.986	1.00118	0.87854-1.14093	0.605	1.01532	0.95921-1.07472	-0.00607	0.65539	0.099	34.2594	24	0.08016	33.9576	23	0.06577
ebi-a-GCST90001581	21	0.181	0.95846	0.90269-1.0177	0.878	0.99456	0.92740-1.06658	0.945	0.99832	0.95163-1.04730	0.98	0.99858	0.89549-1.11355	0.623	0.98607	0.93328-1.04185	0.02375	0.04311	0.456	20.5206	20	0.42582	15.8228	19	0.66907
ebi-a-GCST90001514	17	0.319	1.04837	0.95840-1.1468	0.712	1.01427	0.94087-1.09339	0.945	1.00224	0.94016-1.06843	0.961	0.99711	0.88858-1.11890	0.68	1.01423	0.94950-1.08338	-0.02171	0.19221	0.094	24.9241	16	0.07117	22.1683	15	0.10347
ebi-a-GCST90001635	24	0.785	0.98299	0.87053-1.1100	0.61	1.02238	0.93893-1.11324	0.946	0.99761	0.93134-1.06861	0.649	0.96521	0.83033-1.12200	0.974	0.99819	0.89523-1.11300	0.00502	0.77315	0.117	31.6833	23	0.10691	31.5611	22	0.08519
ebi-a-GCST90002096	19	0.389	1.07954	0.91121-1.2790	0.851	0.99158	0.90791-1.08297	0.946	0.99758	0.92990-1.07018	0.853	0.98754	0.86632-1.12572	0.917	1.0056	0.90618-1.11593	-0.02499	0.32986	0.129	25.2587	18	0.11795	23.8472	17	0.12365
ebi-a-GCST90001864	22	0.802	1.01493	0.90542-1.1377	0.865	1.00639	0.93500-1.08322	0.951	1.00189	0.94360-1.06377	0.593	1.03173	0.92167-1.15492	0.542	1.02196	0.95415-1.09460	-0.00435	0.79505	0.182	27.5035	21	0.1548	27.4085	20	0.12416
ebi-a-GCST90001890	11	0.733	0.96276	0.77904-1.1898	0.323	0.94518	0.84523-1.05695	0.952	0.99666	0.89415-1.11092	0.286	0.91666	0.78792-1.06644	0.214	0.93115	0.83808-1.03456	0.01029	0.71319	0.084	18.6337	10	0.04517	18.3404	9	0.03142
ebi-a-GCST90001905	15	0.419	0.96291	0.88118-1.0522	0.497	0.97281	0.89837-1.05342	0.952	0.998	0.93467-1.06562	0.781	0.98236	0.86839-1.11129	0.408	0.96814	0.89874-1.04289	0.02021	0.26785	0.237	18.405	14	0.18895	16.6851	13	0.2141
ebi-a-GCST90002104	12	0.478	0.97894	0.92510-1.0359	0.966	1.00109	0.95186-1.05287	0.952	1.00118	0.96310-1.04076	0.671	1.01643	0.94469-1.09361	0.903	0.99675	0.94703-1.04907	0.01964	0.31033	0.757	7.27062	11	0.77676	6.12854	10	0.80435
ebi-a-GCST90001422	21	0.291	0.9564	0.88247-1.0365	0.684	0.98515	0.91658-1.05884	0.953	0.99811	0.93730-1.06287	0.563	1.05215	0.88824-1.24631	0.62	0.98315	0.92029-1.05031	0.02094	0.13001	0.062	32.5789	20	0.03751	28.7843	19	0.06945
ebi-a-GCST90002064	9	0.956	0.99568	0.85933-1.1537	0.766	1.01902	0.90029-1.15340	0.953	0.99716	0.90661-1.09675	0.442	0.92323	0.76072-1.12046	0.681	1.03729	0.87652-1.22754	0.00046	0.98009	0.813	4.73432	8	0.78556	4.73365	7	0.69243
ebi-a-GCST90001517	26	0.799	1.00436	0.97174-1.0381	0.546	0.98822	0.95090-1.02700	0.955	1.00078	0.97413-1.02815	0.933	0.99752	0.94178-1.05655	0.638	0.99133	0.95642-1.02750	-0.00325	0.71625	0.598	22.3339	25	0.6164	22.1986	24	0.56741
ebi-a-GCST90001551	22	0.769	1.01475	0.92165-1.1173	0.976	0.99872	0.91803-1.08650	0.956	0.99779	0.92294-1.07872	0.186	0.86706	0.70679-1.06368	0.877	0.99351	0.91592-1.07767	-0.00736	0.55259	0.188	30.4398	21	0.0835	29.8944	20	0.07158
ebi-a-GCST90001576	13	0.932	0.98569	0.71434-1.3601	0.817	0.98281	0.84884-1.13791	0.957	0.99574	0.85213-1.16356	0.942	0.99156	0.79320-1.23951	0.724	0.96756	0.80913-1.15703	0.00211	0.94421	0.009	29.6915	12	0.00311	29.6777	11	0.00178
ebi-a-GCST90001952	19	0.281	0.96507	0.90651-1.0274	0.53	0.98714	0.94809-1.02780	0.958	1.00115	0.95907-1.04507	0.886	0.99137	0.88244-1.11375	0.443	0.98463	0.94721-1.02352	0.0198	0.14392	0.117	29.3773	18	0.04396	25.8135	17	0.07793
ebi-a-GCST90001736	21	0.551	1.05117	0.89483-1.2348	0.751	1.01833	0.91044-1.13901	0.959	0.99769	0.91369-1.08943	0.583	1.05102	0.88257-1.25161	0.678	1.02463	0.91513-1.14724	-0.01348	0.4553	0.132	28.9044	20	0.08966	28.0468	19	0.08253
ebi-a-GCST90001698	607	0.735	1	0.99998-1.0000	0.446	0.99999	0.99997-1.00002	0.959	1	0.99998-1.00001	0.666	0.99999	0.99994-1.00004	0.561	0.99999	0.99995-1.00003	-0.00266	0.58156	0.081	657.73	606	0.07151	657.4	605	0.0689
ebi-a-GCST90001545	10	0.853	1.01774	0.85015-1.2184	0.957	1.00356	0.88102-1.14314	0.96	0.99753	0.90508-1.09942	0.751	1.02843	0.86924-1.21678	0.994	0.99949	0.88013-1.13503	-0.0061	0.79693	0.486	9.52533	9	0.39026	9.44179	8	0.30641
ebi-a-GCST90001933	23	0.832	1.00609	0.95178-1.0635	0.266	1.03453	0.97446-1.09831	0.963	0.99899	0.95768-1.04209	0.591	1.03141	0.92284-1.15275	0.92	1.0027	0.95169-1.05645	-0.00554	0.69571	0.286	25.0526	22	0.29457	24.8664	21	0.253
ebi-a-GCST90001718	17	0.851	0.99339	0.92810-1.0633	0.21	0.9628	0.90744-1.02154	0.963	0.99885	0.95176-1.04828	0.482	1.05089	0.91804-1.20297	0.051	0.93907	0.88580-0.99555	0.00451	0.81948	0.123	23.9982	16	0.08954	23.9122	15	0.0666
ebi-a-GCST90001860	23	0.879	0.99428	0.92446-1.0694	0.869	0.99518	0.93971-1.05392	0.963	0.999	0.95757-1.04223	0.911	1.00458	0.92831-1.08711	0.975	0.9991	0.94489-1.05641	0.0022	0.87685	0.738	18.6038	22	0.66965	18.5791	21	0.61212
ebi-a-GCST90001628	24	0.165	0.96121	0.91067-1.0146	0.607	0.9857	0.93308-1.04128	0.964	0.99907	0.95973-1.04002	0.216	1.07208	0.96297-1.19356	0.527	0.98465	0.93930-1.03220	0.02095	0.04766	0.557	21.6109	23	0.54383	17.2114	22	0.75159
ebi-a-GCST90001669	35	0.858	1.00131	0.98718-1.0156	0.737	0.99723	0.98124-1.01348	0.966	0.99973	0.98771-1.01190	0.847	0.99784	0.97643-1.01972	0.765	0.99784	0.98394-1.01195	-0.0043	0.67082	0.267	39.2934	34	0.24469	39.0756	33	0.21554
ebi-a-GCST90001488	16	0.469	0.96671	0.88425-1.0569	0.957	1.00239	0.91937-1.09292	0.966	0.99864	0.93828-1.06288	0.854	0.98833	0.87378-1.11789	0.857	0.9922	0.91252-1.07884	0.01329	0.33462	0.652	13.0619	15	0.59752	12.0633	14	0.60122
ebi-a-GCST90002058	20	0.714	0.987	0.92122-1.0575	0.861	1.00645	0.93664-1.08146	0.968	1.00102	0.95229-1.05226	0.919	1.00527	0.90941-1.11124	0.965	0.99832	0.92602-1.07626	0.00674	0.56844	0.738	14.6873	19	0.74225	14.3497	18	0.70602
ebi-a-GCST90001818	12	0.86	1.02762	0.76505-1.3803	0.687	1.03669	0.86994-1.23542	0.97	1.00255	0.87773-1.14511	0.992	0.99879	0.79375-1.25678	0.666	1.04431	0.86212-1.26501	-0.00469	0.85606	0.338	12.6884	11	0.31418	12.6446	10	0.24423
ebi-a-GCST90001550	21	0.655	1.03663	0.88765-1.2106	0.884	0.99191	0.88900-1.10674	0.972	1.00145	0.92476-1.08449	0.753	0.97205	0.81698-1.15656	0.684	0.97011	0.83987-1.12055	-0.00813	0.61707	0.981	9.03314	20	0.98252	8.77473	19	0.97704
ebi-a-GCST90001716	20	0.432	0.96918	0.89799-1.0460	0.099	0.95485	0.90392-1.00865	0.974	0.99906	0.94477-1.05648	0.375	0.94791	0.84457-1.06389	0.096	0.95442	0.90585-1.00559	0.02171	0.27101	0.024	40.2543	19	0.00303	37.563	18	0.00442
ebi-a-GCST90002071	16	0.476	1.01541	0.97471-1.0578	0.684	1.00637	0.97604-1.03764	0.974	1.0006	0.96472-1.03781	0.864	1.01084	0.89537-1.14120	0.64	1.00776	0.97630-1.04023	-0.01882	0.18218	0.311	25.395	15	0.04488	22.2615	14	0.0734
ebi-a-GCST90001975	16	0.691	1.01029	0.96163-1.0614	0.986	0.99965	0.96205-1.03871	0.975	0.9993	0.95624-1.04430	0.856	0.98865	0.87554-1.11636	0.843	1.00343	0.97062-1.03735	-0.01383	0.34893	0.097	29.8944	15	0.01231	28.0149	14	0.01416
ebi-a-GCST90001658	28	0.932	0.99811	0.95632-1.0417	0.788	0.99417	0.95268-1.03747	0.976	1.00052	0.96664-1.03559	0.729	0.98532	0.90697-1.07045	0.99	0.99976	0.96410-1.03673	0.00179	0.8482	0.186	35.5775	27	0.12483	35.5265	26	0.10073
ebi-a-GCST90001838	23	0.903	1.00557	0.92039-1.0986	0.8	0.99187	0.93107-1.05664	0.979	1.00068	0.95171-1.05217	0.652	0.97165	0.85907-1.09898	0.737	0.98889	0.92715-1.05474	-0.00179	0.89588	0.325	25.1683	22	0.2891	25.1472	21	0.24084
ebi-a-GCST90001512	23	0.517	0.98673	0.94835-1.0267	0.493	0.98466	0.94205-1.02920	0.983	0.99965	0.96759-1.03277	0.252	1.05125	0.96721-1.14260	0.468	0.98554	0.94818-1.02438	0.01276	0.27267	0.91	13.6274	22	0.91417	12.3584	21	0.92943
ebi-a-GCST90001626	20	0.396	0.90809	0.73071-1.1285	0.927	1.00652	0.87673-1.15551	0.985	1.00096	0.90815-1.10325	0.799	0.9698	0.76805-1.22455	0.919	0.99249	0.85943-1.14616	0.01685	0.339	0.276	22.672	19	0.2521	21.5186	18	0.25406
ebi-a-GCST90002105	16	0.921	1.00322	0.94280-1.0675	0.996	0.99986	0.95108-1.05115	0.985	1.00042	0.95836-1.04433	0.742	0.98357	0.89297-1.08337	0.97	1.00086	0.95735-1.04634	-0.00194	0.90149	0.31	19.2651	15	0.20197	19.2432	14	0.15586
ebi-a-GCST90001713	15	0.645	1.05297	0.84983-1.3047	0.852	0.98657	0.85558-1.13761	0.987	0.99905	0.89213-1.11879	0.355	1.15378	0.86073-1.54659	0.913	1.01035	0.84218-1.21210	-0.01446	0.57732	0.023	28.0242	14	0.01412	27.3371	13	0.01118
ebi-a-GCST90002121	20	0.467	1.06424	0.90294-1.2544	0.648	1.02406	0.92474-1.13404	0.987	0.99936	0.92430-1.08051	0.303	1.09285	0.92709-1.28825	0.672	1.02513	0.91542-1.14799	-0.01839	0.40421	0.212	23.9778	19	0.19701	23.0436	18	0.18892
ebi-a-GCST90001526	19	0.785	1.00767	0.95471-1.0636	0.815	1.0055	0.96037-1.05276	0.988	0.99974	0.96471-1.03603	0.978	1.00103	0.93222-1.07492	0.599	1.01105	0.97115-1.05258	-0.00548	0.70147	0.259	22.6324	18	0.20511	22.4319	17	0.16868
ebi-a-GCST90001478	13	0.935	1.00397	0.91490-1.1017	0.843	0.99185	0.91471-1.07550	0.989	0.99957	0.94115-1.06162	0.363	0.94416	0.83819-1.06351	0.804	0.99076	0.92227-1.06433	-0.00247	0.90228	0.444	12.8244	12	0.38193	12.806	11	0.30619
ebi-a-GCST90002005	21	0.522	1.03566	0.93212-1.1507	0.42	1.02972	0.95898-1.10568	0.99	1.00044	0.93194-1.07398	0.431	1.06895	0.90858-1.25763	0.279	1.03944	0.97099-1.11271	-0.01568	0.39249	0.044	33.1117	20	0.0328	31.829	19	0.03267
ebi-a-GCST90001465	21	0.732	1.00877	0.96041-1.0596	0.813	0.99471	0.95199-1.03934	0.99	0.99976	0.96170-1.03932	0.807	1.01143	0.92441-1.10665	0.857	0.99657	0.96048-1.03402	-0.0094	0.55529	0.202	26.7927	20	0.1412	26.2937	19	0.12221
ebi-a-GCST90001877	17	0.946	1.00263	0.93078-1.0800	0.289	1.02498	0.97927-1.07281	0.992	0.99977	0.95287-1.04897	0.74	0.98384	0.89511-1.08136	0.345	1.02056	0.97955-1.06330	-0.00195	0.92084	0.024	37.5636	16	0.00175	37.5381	15	0.00106
ebi-a-GCST90001485	30	0.942	0.99868	0.96432-1.0343	0.896	0.99747	0.96031-1.03606	0.993	1.00013	0.97302-1.02800	0.635	1.01677	0.94995-1.08830	0.844	1.00279	0.97553-1.03081	0.00141	0.89352	0.108	38.9194	29	0.10322	38.8941	28	0.08264
ebi-a-GCST90001704	20	0.445	0.97265	0.90725-1.0428	0.059	0.95295	0.90652-1.00176	0.998	0.99993	0.94744-1.05532	0.942	0.99618	0.89970-1.10301	0.089	0.95934	0.91674-1.00391	0.02062	0.24188	0.012	42.3685	19	0.00158	39.1809	18	0.00269

## Sheet: UK-Biobank
1. The resluts of forward univariable MR analysis between immune cells phenotypes and the risk of AAA in Bio-Bank database.
id	nsnp	MR-Egger			Weighted median			Inverse variance weighted			Simple mode			Weighted mode			MR-Egger intercept		MR-PRESSO global	MR-IVW			MR-Egeer
		p_value	OR	95% OR	p_value	OR	95% OR	p_value	OR	95% OR	p_value	OR	95% OR	p_value	OR	95% OR	egger intercept	p_value	p_value	Q	Q_df	Q_pval	Q	Q_df	Q_pval
ebi-a-GCST90001561	27	0.002	1.16529	1.06637-1.2734	0.016	1.1447	1.02576-1.27744	0.001	1.1382	1.05570-1.22714	0.041	1.21914	1.01779-1.46033	0.005	1.15986	1.05615-1.27375	-0.02752	0.33597	0.85	19.8371	26	0.79922	18.8746	25	0.80309
ebi-a-GCST90002060	25	0.056	0.85359	0.73163-0.9959	0.197	0.88963	0.74479-1.06265	0.003	0.83959	0.74781-0.94264	0.346	0.86821	0.65091-1.15805	0.178	0.88312	0.74078-1.05282	-0.00804	0.75159	0.537	23.3333	24	0.5002	23.2297	23	0.44743
ebi-a-GCST90002117	25	0.023	1.16717	1.03053-1.3219	0.036	1.16836	1.01060-1.35073	0.004	1.14884	1.04627-1.26147	0.644	1.05884	0.83355-1.34501	0.046	1.15352	1.00986-1.31761	-0.00962	0.70924	0.837	18.0628	24	0.79995	17.9203	23	0.7618
ebi-a-GCST90001931	8	0.064	1.91213	1.09292-3.3454	0.009	1.64245	1.13088-2.38542	0.004	1.46012	1.12664-1.89231	0.05	1.8686	1.11133-3.14187	0.036	1.8063	1.15321-2.82923	-0.06731	0.32834	0.407	7.37243	7	0.39116	6.20251	6	0.40089
ebi-a-GCST90001970	18	0.006	1.22037	1.07764-1.3820	0.054	1.13455	0.99769-1.29018	0.006	1.14323	1.03956-1.25724	0.341	0.90025	0.72954-1.11092	0.025	1.16551	1.03141-1.31705	-0.05391	0.13015	0.964	6.99367	17	0.98363	4.44786	16	0.99789
ebi-a-GCST90002067	22	0.131	0.85441	0.70227-1.0395	0.081	0.8347	0.68154-1.02229	0.009	0.84022	0.73796-0.95666	0.678	0.92759	0.65346-1.31671	0.076	0.83459	0.69034-1.00899	-0.00801	0.82252	0.534	20.9544	21	0.46173	20.9004	20	0.40302
ebi-a-GCST90002095	23	0.189	0.82358	0.62227-1.0900	0.012	0.79225	0.66101-0.94955	0.009	0.83229	0.72450-0.95611	0.713	0.94733	0.71294-1.25878	0.078	0.80503	0.63960-1.01324	0.00388	0.93286	0.225	27.3998	22	0.19644	27.3903	21	0.15831
ebi-a-GCST90002057	17	0.173	0.75501	0.51394-1.1092	0.002	0.68228	0.53329-0.87289	0.01	0.76382	0.62255-0.93715	0.67	1.1037	0.70731-1.72225	0.008	0.67434	0.52273-0.86993	0.00329	0.94454	0.256	20.589	16	0.19485	20.5821	15	0.15072
ebi-a-GCST90001619	32	0	1.31552	1.14688-1.5090	0.02	1.20236	1.02964-1.40405	0.012	1.1542	1.03198-1.29091	0.799	1.03607	0.79102-1.35704	0.018	1.20359	1.04085-1.39178	-0.06611	0.00858	0.235	36.9542	31	0.21299	29.0425	30	0.51536
ebi-a-GCST90001585	22	0.755	1.05091	0.77243-1.4298	0.389	1.10911	0.87608-1.40414	0.012	1.2604	1.05156-1.51072	0.54	1.16364	0.72253-1.87404	0.26	1.14704	0.90944-1.44671	0.06709	0.17265	0.297	24.249	21	0.28115	22.0443	20	0.33811
ebi-a-GCST90001731	23	0.463	0.86719	0.59680-1.2601	0.787	0.96242	0.72854-1.27137	0.015	0.7728	0.62781-0.95127	0.886	1.04906	0.54993-2.00123	0.488	1.14035	0.79138-1.64319	-0.02814	0.47301	0.105	29.7122	22	0.12563	28.9754	21	0.11459
ebi-a-GCST90001548	26	0.438	1.11329	0.85273-1.4535	0.853	1.02752	0.77059-1.37012	0.017	1.22817	1.03810-1.45303	0.029	1.86698	1.10216-3.16251	0.581	0.91242	0.66196-1.25763	0.03256	0.36133	0.397	24.9013	25	0.46791	24.0341	24	0.45965
ebi-a-GCST90001647	27	0.112	1.11531	0.97967-1.2697	0.235	1.09353	0.94356-1.26735	0.02	1.1278	1.01888-1.24836	0.719	1.05098	0.80358-1.37454	0.252	1.08624	0.94594-1.24734	0.00683	0.78887	0.631	23.8094	26	0.58686	23.7362	25	0.53466
ebi-a-GCST90001554	23	0.052	0.84914	0.72655-0.9924	0.035	0.8441	0.72125-0.98788	0.022	0.86815	0.76940-0.97958	0.938	1.01116	0.76654-1.33383	0.035	0.85134	0.73961-0.97995	0.01173	0.65511	0.315	26.9512	22	0.21309	26.6902	21	0.18134
ebi-a-GCST90001566	18	0.054	1.42819	1.02004-1.9997	0.326	1.17396	0.85254-1.61656	0.024	1.26927	1.03244-1.56043	0.049	1.77384	1.04422-3.01326	0.404	1.14447	0.84010-1.55911	-0.03709	0.39715	0.529	16.1755	17	0.51143	15.4185	16	0.49423
ebi-a-GCST90002097	21	0.062	1.29898	1.00358-1.6813	0.047	1.20547	1.00274-1.44919	0.024	1.15892	1.01978-1.31705	0.216	1.21617	0.90090-1.64177	0.063	1.22412	1.00059-1.49759	-0.04287	0.33083	0.485	20.3362	20	0.43708	19.3233	19	0.43628
ebi-a-GCST90001761	29	0.796	1.04692	0.74240-1.4763	0.073	1.23962	0.98041-1.56735	0.025	1.19329	1.02225-1.39295	0.106	1.41394	0.94168-2.12303	0.111	1.31537	0.94907-1.82304	0.03464	0.41066	0.48	27.3569	28	0.49888	26.6585	27	0.48233
ebi-a-GCST90001560	27	0.077	1.06228	0.99624-1.1327	0.102	1.07225	0.98635-1.16562	0.026	1.06891	1.00796-1.13353	0.58	1.04442	0.89724-1.21574	0.054	1.073	1.00218-1.14883	0.01087	0.64244	0.916	17.4811	26	0.89383	17.2602	25	0.87214
ebi-a-GCST90001425	29	0.092	0.89141	0.78351-1.0142	0.08	0.88546	0.77259-1.01481	0.028	0.89009	0.80223-0.98756	0.271	0.89266	0.73230-1.08814	0.111	0.89769	0.78938-1.02085	-0.00091	0.96998	0.776	23.0061	28	0.73273	23.0047	27	0.68476
ebi-a-GCST90001932	22	0.139	1.32984	0.92585-1.9101	0.269	1.14074	0.90302-1.44105	0.029	1.19705	1.01843-1.40699	0.282	1.27961	0.82611-1.98205	0.445	1.15173	0.80680-1.64412	-0.02733	0.53033	0.352	22.7916	21	0.35519	22.3361	20	0.32255
ebi-a-GCST90001555	25	0.022	0.86255	0.76651-0.9706	0.018	0.84241	0.73071-0.97118	0.032	0.89799	0.81408-0.99055	0.858	1.02344	0.79631-1.31535	0.03	0.85133	0.74285-0.97566	0.03036	0.24171	0.554	22.4897	24	0.55007	21.0456	23	0.57831
ebi-a-GCST90001817	14	0.659	1.14352	0.64018-2.0426	0.569	0.8962	0.61475-1.30652	0.036	0.74761	0.57003-0.98050	0.786	0.92256	0.52104-1.63348	0.897	0.96931	0.61019-1.53979	-0.07628	0.13403	0.37	14.088	13	0.36768	11.5056	12	0.48616
ebi-a-GCST90001781	23	0.208	1.1435	0.93415-1.3998	0.349	1.10578	0.89612-1.36449	0.036	1.14647	1.00917-1.30246	0.437	1.14857	0.81512-1.61844	0.323	1.11184	0.90518-1.36568	0.00113	0.97441	0.951	12.801	22	0.93856	12.8	21	0.91547
ebi-a-GCST90001960	15	0.185	1.12605	0.95356-1.3297	0.14	1.14266	0.95713-1.36414	0.038	1.14614	1.00779-1.30349	0.326	1.16748	0.86633-1.57331	0.158	1.12698	0.96306-1.31880	0.01289	0.74737	0.776	10.9009	14	0.6938	10.7926	13	0.62819
ebi-a-GCST90001994	20	0.726	0.9746	0.84572-1.1231	0.077	0.87366	0.75230-1.01459	0.038	0.88038	0.78064-0.99287	0.206	0.85205	0.67048-1.08280	0.256	0.92613	0.81443-1.05314	-0.07404	0.04016	0.125	26.4633	19	0.11779	20.8086	18	0.28918
ebi-a-GCST90002094	15	0.126	1.17972	0.96757-1.4384	0.062	1.16198	0.99272-1.36010	0.039	1.12748	1.00613-1.26347	0.157	1.21485	0.94164-1.56733	0.11	1.1595	0.97834-1.37421	-0.02058	0.59362	0.691	11.3299	14	0.65995	11.0306	13	0.60825
ebi-a-GCST90001565	14	0.084	0.84266	0.70515-1.0070	0.15	0.86222	0.70475-1.05487	0.039	0.85667	0.73943-0.99249	0.251	0.82544	0.60384-1.12836	0.212	0.88495	0.73738-1.06206	0.00999	0.75319	0.96	5.09587	13	0.97302	4.99236	12	0.95823
ebi-a-GCST90001714	4	0.393	0.81061	0.55368-1.1868	0.135	0.7699	0.54628-1.08507	0.041	0.74515	0.56184-0.98827	0.365	0.73004	0.40911-1.30271	0.309	0.79951	0.55825-1.14505	-0.03158	0.58536	0.617	2.17275	3	0.53734	1.7575	2	0.4153
ebi-a-GCST90002005	22	0.306	1.13381	0.89702-1.4331	0.345	1.10067	0.90201-1.34307	0.042	1.16832	1.00560-1.35736	0.633	1.09457	0.75930-1.57788	0.437	1.08969	0.88127-1.34739	0.01121	0.74743	0.991	8.67599	21	0.99154	8.56938	20	0.98738
ebi-a-GCST90001646	25	0.043	1.11252	1.00902-1.2266	0.142	1.08267	0.97384-1.20367	0.042	1.08421	1.00282-1.17220	0.015	1.25659	1.05951-1.49032	0.072	1.08554	0.99658-1.18244	-0.02461	0.39832	0.581	23.1167	24	0.51292	22.376	23	0.49766
ebi-a-GCST90001829	19	0.133	0.88542	0.76113-1.0300	0.095	0.89381	0.78357-1.01956	0.043	0.89295	0.80009-0.99659	0.207	1.20604	0.91099-1.59665	0.118	0.89812	0.78990-1.02118	0.0055	0.8709	0.424	19.6451	18	0.35315	19.6137	17	0.29446
ebi-a-GCST90002106	20	0.075	0.87096	0.75451-1.0054	0.091	0.89641	0.78972-1.01751	0.044	0.91003	0.83013-0.99762	0.253	0.87404	0.69887-1.09311	0.08	0.89621	0.79807-1.00643	0.02619	0.44541	0.857	13.2695	19	0.8245	12.6608	18	0.81132
ebi-a-GCST90001751	25	0.089	0.83359	0.68209-1.0187	0.121	0.8439	0.68101-1.04575	0.045	0.87036	0.75996-0.99679	0.088	0.71463	0.49370-1.03443	0.085	0.8338	0.68370-1.01685	0.01563	0.57244	0.872	17.2857	24	0.83622	16.9578	23	0.81132
ebi-a-GCST90002115	20	0.168	1.29724	0.90921-1.8509	0.369	1.13139	0.86443-1.48079	0.047	1.21716	1.00217-1.47827	0.903	1.02948	0.65004-1.63039	0.872	1.03435	0.68885-1.55315	-0.01592	0.67968	0.906	11.6872	19	0.89856	11.511	18	0.87143
ebi-a-GCST90001919	22	0.351	1.08072	0.92150-1.2675	0.153	1.13972	0.95277-1.36334	0.048	1.12614	1.00090-1.26706	0.617	1.08082	0.80044-1.45941	0.213	1.12358	0.94039-1.34244	0.02511	0.46058	0.915	12.8848	21	0.91261	12.3187	20	0.90467
ebi-a-GCST90001435	18	0.101	0.89252	0.78531-1.0144	0.068	0.87622	0.76034-1.00976	0.051	0.89742	0.80513-1.00028	0.19	0.84388	0.66151-1.07654	0.078	0.89121	0.79014-1.00521	0.00416	0.87642	0.836	11.9433	17	0.80356	11.9184	16	0.74958
ebi-a-GCST90001552	36	0.071	1.08524	0.99575-1.1828	0.111	1.09348	0.97968-1.22050	0.054	1.07685	0.99873-1.16107	0.057	1.17059	1.00065-1.36938	0.14	1.07606	0.97836-1.18353	-0.00724	0.71724	0.901	24.791	35	0.90015	24.6576	34	0.87988
ebi-a-GCST90002001	15	0.159	0.85526	0.69679-1.0498	0.213	0.86746	0.69337-1.08526	0.054	0.85854	0.73506-1.00277	0.562	0.89484	0.62002-1.29146	0.179	0.87352	0.72430-1.05349	0.00182	0.95616	0.65	12.7434	14	0.54682	12.7403	13	0.46807
ebi-a-GCST90001778	25	0.288	0.91747	0.78567-1.0714	0.185	0.8936	0.75671-1.05525	0.056	0.89483	0.79827-1.00306	0.724	0.95368	0.73536-1.23682	0.128	0.88902	0.76800-1.02910	-0.0135	0.63842	0.39	26.91	24	0.30867	26.6472	23	0.27127
ebi-a-GCST90001575	36	0.117	1.15983	0.96787-1.3899	0.638	1.04753	0.86314-1.27132	0.058	1.12942	0.99599-1.28074	0.701	1.06663	0.76963-1.47824	0.221	1.14081	0.92733-1.40344	-0.00908	0.69151	0.854	26.6323	35	0.84416	26.4721	34	0.81807
ebi-a-GCST90001583	27	0.247	1.08704	0.94686-1.2480	0.307	1.09149	0.92280-1.29102	0.061	1.11344	0.99511-1.24583	0.457	1.10518	0.85227-1.43313	0.186	1.09692	0.95990-1.25350	0.01353	0.56301	0.677	23.6591	26	0.59545	23.3155	25	0.55915
ebi-a-GCST90001652	24	0.699	0.95112	0.73997-1.2225	0.67	1.05	0.83881-1.31436	0.062	1.16204	0.99263-1.36037	0.72	1.073	0.73382-1.56895	0.845	1.0243	0.80754-1.29924	0.05908	0.05697	0.728	18.9733	23	0.70277	14.9373	22	0.86492
ebi-a-GCST90001562	32	0.088	1.08589	0.99084-1.1901	0.039	1.12108	1.00565-1.24976	0.062	1.07845	0.99615-1.16755	0.011	1.28938	1.07264-1.54991	0.038	1.10269	1.00936-1.20465	-0.00884	0.75935	0.056	45.208	31	0.04776	45.0644	30	0.03807
ebi-a-GCST90001782	22	0.238	1.06142	0.96412-1.1685	0.224	1.06957	0.95977-1.19192	0.062	1.07576	0.99626-1.16160	0.231	1.11765	0.93672-1.33353	0.506	1.03725	0.93295-1.15322	0.01261	0.65452	0.458	19.7278	21	0.53856	19.5215	20	0.4882
ebi-a-GCST90002037	21	0.051	1.17899	1.00966-1.3767	0.079	1.15574	0.98353-1.35810	0.062	1.11692	0.99432-1.25464	0.25	1.15166	0.91165-1.45486	0.041	1.16501	1.01550-1.33654	-0.02765	0.31531	0.345	22.7921	20	0.29912	21.5837	19	0.30546
ebi-a-GCST90001704	20	0.103	0.88281	0.76588-1.0176	0.131	0.90376	0.79254-1.03058	0.063	0.9037	0.81209-1.00565	0.146	0.82303	0.63995-1.05848	0.175	0.90557	0.78889-1.03951	0.01479	0.62082	0.43	20.7359	19	0.35158	20.4481	18	0.30817
ebi-a-GCST90001498	18	0.389	0.85633	0.60752-1.2071	0.592	0.92738	0.70381-1.22198	0.065	0.82894	0.67902-1.01196	0.287	0.78731	0.51407-1.20578	0.833	0.96354	0.68558-1.35420	-0.00833	0.82243	0.828	11.2551	17	0.843	11.203	16	0.79678
ebi-a-GCST90001556	14	0.236	0.90894	0.78243-1.0559	0.208	0.90366	0.77184-1.05800	0.068	0.89498	0.79454-1.00812	0.803	0.97236	0.78385-1.20620	0.247	0.91366	0.78946-1.05739	-0.01108	0.74481	0.671	10.5337	13	0.64982	10.4228	12	0.57893
ebi-a-GCST90001488	18	0.421	0.90363	0.71040-1.1494	0.26	0.88412	0.71346-1.09560	0.069	0.86086	0.73264-1.01151	0.281	0.83586	0.60976-1.14580	0.249	0.87584	0.70454-1.08879	-0.0187	0.5953	0.453	18.3174	17	0.36909	17.9871	16	0.32465
ebi-a-GCST90001903	22	0.413	0.86931	0.62602-1.2071	0.261	0.85565	0.65192-1.12306	0.069	0.85011	0.71366-1.01265	0.318	0.79478	0.51202-1.23370	0.274	0.83662	0.61303-1.14177	-0.0063	0.87522	0.402	22.4849	21	0.37205	22.4565	20	0.31626
ebi-a-GCST90001510	21	0.015	0.82864	0.72204-0.9510	0.067	0.88965	0.78507-1.00817	0.07	0.90718	0.81647-1.00796	0.216	0.90508	0.77669-1.05470	0.052	0.88546	0.78903-0.99368	0.08905	0.07816	0.196	26.9021	20	0.13804	22.7511	19	0.24848
ebi-a-GCST90001675	26	0.14	1.13168	0.96534-1.3267	0.693	1.03769	0.86335-1.24723	0.07	1.11761	0.99096-1.26045	0.703	1.07171	0.75338-1.52454	0.521	1.05988	0.88968-1.26264	-0.00536	0.81554	0.856	16.2782	25	0.90629	16.2225	24	0.87988
ebi-a-GCST90001852	20	0.5	1.0656	0.88926-1.2769	0.378	1.08906	0.90097-1.31641	0.072	1.12234	0.98985-1.27256	0.271	1.19391	0.87904-1.62157	0.333	1.08691	0.92214-1.28113	0.02713	0.44488	0.672	15.4601	19	0.69294	14.8499	18	0.67224
ebi-a-GCST90001648	17	0.243	1.2204	0.88508-1.6828	0.317	1.12888	0.89034-1.43133	0.072	1.17962	0.98526-1.41232	0.382	1.18902	0.81501-1.73469	0.269	1.13229	0.91523-1.40084	-0.00976	0.80572	0.749	12.8354	16	0.68476	12.7727	15	0.61985
ebi-a-GCST90001834	24	0.155	1.22438	0.93522-1.6029	0.144	1.18347	0.94404-1.48362	0.072	1.14133	0.98815-1.31824	0.348	1.19158	0.83269-1.70516	0.131	1.19787	0.95581-1.50123	-0.02281	0.55148	0.629	20.8094	23	0.59272	20.4436	22	0.55531
ebi-a-GCST90001816	25	0.132	1.21472	0.95156-1.5506	0.201	1.16072	0.92377-1.45845	0.074	1.15568	0.98619-1.35430	0.925	1.02116	0.66237-1.57430	0.099	1.24879	0.96864-1.60998	-0.01606	0.5998	0.349	26.2776	24	0.33923	25.9581	23	0.30285
ebi-a-GCST90001534	16	0.245	0.92353	0.81217-1.0502	0.231	0.91435	0.78974-1.05861	0.076	0.90766	0.81556-1.01016	0.677	0.94911	0.74588-1.20771	0.187	0.90928	0.79461-1.04051	-0.01423	0.63443	0.479	14.4559	15	0.49127	14.216	14	0.43375
ebi-a-GCST90001442	24	0.577	1.03775	0.91271-1.1799	0.416	1.06684	0.91297-1.24664	0.076	1.10456	0.98955-1.23293	0.053	1.44723	1.01441-2.06472	0.769	1.02202	0.88515-1.18006	0.0419	0.09005	0.428	23.7065	23	0.4202	20.5624	22	0.5479
ebi-a-GCST90001784	23	0.732	1.02363	0.89734-1.1677	0.387	1.06807	0.92003-1.23993	0.077	1.10902	0.98882-1.24383	0.636	1.06754	0.81744-1.39417	0.284	1.08241	0.93978-1.24668	0.06157	0.05281	0.329	26.0532	22	0.2494	21.7005	21	0.41694
ebi-a-GCST90001621	32	0.47	0.90458	0.69169-1.1830	0.683	1.04585	0.84347-1.29679	0.077	0.87139	0.74799-1.01514	0.919	1.01993	0.70007-1.48592	0.656	1.07357	0.78791-1.46279	-0.01062	0.74037	0.261	36.4279	31	0.23074	36.2926	30	0.19865
ebi-a-GCST90001965	18	0.263	0.92469	0.81017-1.0554	0.225	0.92353	0.81209-1.05025	0.079	0.90723	0.81376-1.01145	0.793	0.94378	0.61693-1.44380	0.211	0.92398	0.82004-1.04109	-0.01508	0.60912	0.52	18.1914	17	0.37686	17.8873	16	0.33054
ebi-a-GCST90001504	21	0.558	0.94795	0.79520-1.1300	0.461	0.93877	0.79361-1.11047	0.083	0.89876	0.79663-1.01398	0.584	0.92384	0.69897-1.22106	0.327	0.92384	0.79150-1.07831	-0.04091	0.42043	0.381	22.5553	20	0.31115	21.778	19	0.29545
ebi-a-GCST90002068	27	0.578	0.94537	0.77776-1.1491	0.185	1.12571	0.94482-1.34124	0.083	1.12404	0.98467-1.28314	0.466	1.11439	0.83638-1.48482	0.313	1.11439	0.90646-1.37003	0.07157	0.03411	0.276	30.9319	26	0.23082	25.7553	25	0.42075
ebi-a-GCST90001811	16	0.774	0.94644	0.65417-1.3693	0.448	1.11714	0.83906-1.48738	0.086	1.20117	0.97467-1.48030	0.715	1.09028	0.69150-1.71904	0.756	1.06424	0.72399-1.56441	0.06242	0.14733	0.866	9.35039	15	0.8585	6.99744	14	0.93481
ebi-a-GCST90002025	22	0.189	1.09341	0.96121-1.2438	0.117	1.11713	0.97265-1.28307	0.089	1.08853	0.98723-1.20023	0.637	1.07171	0.80713-1.42300	0.128	1.10287	0.97718-1.24473	-0.00234	0.91799	0.813	15.6523	21	0.78886	15.6415	20	0.7386
ebi-a-GCST90001831	15	0.401	1.22805	0.77264-1.9519	0.852	1.02846	0.76635-1.38021	0.09	1.19609	0.97227-1.47143	0.923	0.97947	0.64959-1.47687	0.975	0.99376	0.67210-1.46937	-0.00611	0.90267	0.554	12.6653	14	0.55303	12.6497	13	0.47522
ebi-a-GCST90001910	17	0.733	1.03248	0.86233-1.2362	0.092	1.19126	0.97204-1.45991	0.092	1.12968	0.98013-1.30204	0.566	1.12571	0.75792-1.67197	0.145	1.20174	0.94983-1.52045	0.04422	0.1533	0.233	19.0878	16	0.26413	16.5861	15	0.3442
ebi-a-GCST90001818	16	0.974	1.01099	0.53404-1.9139	0.397	1.17833	0.80602-1.72259	0.093	1.3006	0.95745-1.76673	0.395	1.3027	0.72054-2.35521	0.585	1.16709	0.67845-2.00767	0.05013	0.39175	0.274	18.701	15	0.2276	17.7128	14	0.22018
ebi-a-GCST90001663	28	0.397	1.10241	0.88320-1.3760	0.147	1.16409	0.94812-1.42926	0.094	1.12666	0.97990-1.29541	0.721	1.07469	0.72721-1.58820	0.401	1.13581	0.84798-1.52135	0.0075	0.80638	0.633	24.2124	27	0.61851	24.1511	26	0.56732
ebi-a-GCST90001934	21	0.156	0.88519	0.75310-1.0404	0.393	0.92319	0.76848-1.10904	0.096	0.89847	0.79216-1.01905	0.838	0.96581	0.69426-1.34359	0.294	0.91666	0.78239-1.07398	0.00752	0.77631	0.791	15.563	20	0.74334	15.4799	19	0.69165
ebi-a-GCST90001814	14	0.165	0.94476	0.87616-1.0187	0.26	0.94415	0.85423-1.04353	0.098	0.94333	0.88042-1.01074	0.734	0.96994	0.81643-1.15231	0.184	0.94014	0.86238-1.02490	-0.00313	0.92371	0.77	8.39133	13	0.8172	8.38177	12	0.75463
ebi-a-GCST90001542	21	0.084	0.88454	0.77523-1.0093	0.105	0.88457	0.76258-1.02608	0.098	0.91595	0.82549-1.01631	0.205	0.85521	0.67679-1.08067	0.068	0.88485	0.78157-1.00177	0.03466	0.41012	0.5	19.504	20	0.48931	18.7946	19	0.47008
ebi-a-GCST90001809	19	0.293	1.37736	0.77287-2.4546	0.242	1.22674	0.87107-1.72763	0.101	1.25916	0.95605-1.65835	0.337	1.35327	0.74186-2.46857	0.319	1.31484	0.77902-2.21923	-0.01839	0.73148	0.115	26.3818	18	0.09134	26.1942	17	0.07099
ebi-a-GCST90001613	20	0.113	1.14783	0.97592-1.3500	0.38	1.08959	0.89971-1.31955	0.102	1.11188	0.97925-1.26247	0.958	1.009	0.72656-1.40124	0.224	1.10322	0.94662-1.28572	-0.01653	0.54445	0.826	13.7196	19	0.79978	13.338	18	0.77112
ebi-a-GCST90001719	20	0.157	0.88992	0.76223-1.0390	0.122	0.9025	0.79257-1.02768	0.105	0.91086	0.81360-1.01975	0.154	1.2396	0.93389-1.64540	0.153	0.90478	0.79312-1.03217	0.01528	0.66428	0.331	22.4524	19	0.26232	22.2121	18	0.2227
ebi-a-GCST90001402	14	0.442	1.1112	0.85662-1.4415	0.131	1.20319	0.94622-1.52995	0.106	1.15757	0.96958-1.38200	0.248	1.23713	0.87633-1.74649	0.254	1.16845	0.90486-1.50882	0.0141	0.68159	0.919	6.80834	13	0.91176	6.63157	12	0.88097
ebi-a-GCST90001716	21	0.152	0.88284	0.74947-1.0399	0.13	0.90117	0.78770-1.03100	0.107	0.90775	0.80687-1.02124	0.269	0.85402	0.65055-1.12114	0.147	0.90322	0.79130-1.03096	0.01759	0.62983	0.244	26.2446	20	0.15789	25.9172	19	0.13251
ebi-a-GCST90001429	25	0.992	1.00223	0.66587-1.5085	0.307	1.15521	0.87568-1.52397	0.108	1.17142	0.96593-1.42063	0.829	1.05528	0.65103-1.71055	0.56	1.13119	0.75132-1.70311	0.03363	0.40516	0.894	16.2066	24	0.88048	15.4874	23	0.87632
ebi-a-GCST90001405	23	0.365	0.93675	0.81570-1.0758	0.086	0.87285	0.74732-1.01947	0.109	0.91009	0.81113-1.02112	0.012	0.69531	0.53564-0.90258	0.097	0.88866	0.77760-1.01558	-0.01894	0.46924	0.694	19.0946	22	0.63948	18.5513	21	0.6139
ebi-a-GCST90001481	29	0.164	1.08179	0.97128-1.2049	0.036	1.13356	1.00847-1.27416	0.109	1.07163	0.98469-1.16626	0.567	0.94334	0.77427-1.14934	0.034	1.12837	1.01476-1.25469	-0.00913	0.77794	0.319	30.9318	28	0.32012	30.8392	27	0.27779
ebi-a-GCST90001674	16	0.043	1.30827	1.03205-1.6584	0.106	1.2158	0.95963-1.54036	0.109	1.14474	0.97022-1.35066	0.507	0.86249	0.56287-1.32160	0.077	1.28251	0.99184-1.65837	-0.05287	0.14587	0.711	9.68013	15	0.83936	7.30869	14	0.92216
ebi-a-GCST90002100	22	0.543	1.10054	0.81242-1.4909	0.36	1.11422	0.88393-1.40452	0.109	1.14544	0.96997-1.35266	0.786	0.94753	0.64512-1.39171	0.947	0.989	0.71834-1.36165	0.01216	0.7608	0.965	11.0257	21	0.96229	10.9304	20	0.94801
ebi-a-GCST90001776	17	0.57	0.93309	0.73854-1.1789	0.246	0.87508	0.69840-1.09646	0.117	0.87503	0.74034-1.03423	0.508	0.88408	0.61872-1.26326	0.38	0.90543	0.72966-1.12354	-0.0259	0.45319	0.874	10.3518	16	0.84762	9.75867	15	0.83464
ebi-a-GCST90001553	28	0.103	1.13339	0.97999-1.3108	0.381	1.08208	0.90702-1.29093	0.122	1.10377	0.97398-1.25086	0.076	1.31915	0.98241-1.77133	0.22	1.09912	0.94840-1.27378	-0.01476	0.49026	0.935	17.442	27	0.91965	16.9523	26	0.91052
ebi-a-GCST90001907	24	0.284	0.9332	0.82489-1.0557	0.157	0.90891	0.79643-1.03728	0.123	0.92676	0.84134-1.02084	0.856	0.96955	0.69756-1.34760	0.159	0.9153	0.81242-1.03120	-0.00477	0.85704	0.503	22.8051	23	0.4722	22.7707	22	0.41477
ebi-a-GCST90002113	19	0.482	1.0777	0.87869-1.3218	0.268	1.1256	0.91294-1.38779	0.123	1.11772	0.97025-1.28760	0.644	1.07868	0.78633-1.47974	0.328	1.11311	0.90344-1.37144	0.01397	0.63349	0.813	13.5267	18	0.75938	13.2909	17	0.7165
ebi-a-GCST90001774	20	0.069	1.29877	0.99622-1.6932	0.139	1.2031	0.94157-1.53727	0.124	1.14332	0.96412-1.35583	0.538	1.13046	0.77057-1.65843	0.143	1.2214	0.94518-1.57836	-0.05088	0.23456	0.7	15.8625	19	0.66643	14.3498	18	0.70602
ebi-a-GCST90001397	31	0.127	1.16026	0.96364-1.3970	0.255	1.12882	0.91639-1.39050	0.124	1.10692	0.97240-1.26005	0.438	1.14989	0.81200-1.62837	0.101	1.18434	0.97358-1.44074	-0.01761	0.49348	0.868	21.8619	30	0.85902	21.3809	29	0.8449
ebi-a-GCST90001530	17	0.076	0.71857	0.51135-1.0098	0.115	0.86329	0.71920-1.03624	0.125	0.89377	0.77423-1.03177	0.487	0.90049	0.67448-1.20223	0.174	0.86008	0.69877-1.05863	0.0654	0.18588	0.99	6.66007	16	0.97927	4.73788	15	0.99412
ebi-a-GCST90001592	23	0.181	0.90547	0.78671-1.0422	0.138	0.89313	0.76911-1.03714	0.125	0.9173	0.82143-1.02435	0.502	0.91209	0.70029-1.18795	0.094	0.88666	0.77485-1.01461	0.00655	0.77292	0.574	21.1074	22	0.51411	21.0219	21	0.45761
ebi-a-GCST90001753	29	0.156	1.13491	0.95744-1.3453	0.105	1.16021	0.96925-1.38879	0.129	1.10159	0.97226-1.24813	0.225	1.22209	0.89010-1.67789	0.134	1.12879	0.96764-1.31677	-0.01307	0.61126	0.205	34.0846	28	0.1981	33.7539	27	0.17332
ebi-a-GCST90002120	17	0.351	0.69386	0.32941-1.4615	0.069	0.74461	0.54183-1.02328	0.131	0.83774	0.66562-1.05438	0.8	1.08742	0.57445-2.05847	0.118	0.65628	0.39820-1.08164	0.04047	0.6089	0.335	18.0336	16	0.32193	17.7112	15	0.27815
ebi-a-GCST90001551	24	0.288	1.0939	0.93085-1.2855	0.404	1.08344	0.89747-1.30795	0.135	1.11039	0.96776-1.27405	0.262	1.22851	0.86487-1.74503	0.246	1.09928	0.94078-1.28447	0.00839	0.73204	0.839	17.3598	23	0.79123	17.2395	22	0.75001
ebi-a-GCST90001779	24	0.31	1.05263	0.95565-1.1595	0.206	1.07467	0.96112-1.20162	0.138	1.06365	0.98026-1.15412	0.396	1.09257	0.89401-1.33524	0.329	1.05165	0.95257-1.16104	0.01139	0.69704	0.656	19.8813	23	0.64906	19.7257	22	0.60019
ebi-a-GCST90002073	21	0.117	1.20866	0.96395-1.5155	0.476	1.06446	0.89641-1.26401	0.139	1.1134	0.96583-1.28350	0.998	1.0004	0.68179-1.46790	0.512	1.06137	0.89125-1.26396	-0.03896	0.37072	0.203	25.8217	20	0.17178	24.7277	19	0.1697
ebi-a-GCST90001750	19	0.745	0.91849	0.55518-1.5195	0.398	1.11205	0.86909-1.42294	0.141	1.13739	0.95819-1.35010	0.282	1.2395	0.84838-1.81094	0.268	1.24518	0.85477-1.81391	0.05181	0.38843	0.746	14.2487	18	0.71274	13.4652	17	0.70453
ebi-a-GCST90001851	30	0.319	1.09354	0.92020-1.2995	0.572	0.9527	0.80516-1.12728	0.143	0.91315	0.80867-1.03114	0.815	0.96761	0.73567-1.27268	0.802	0.98034	0.84031-1.14371	-0.07119	0.01209	0.244	34.3881	29	0.22534	27.1857	28	0.50815
ebi-a-GCST90001623	32	0.39	1.12511	0.86352-1.4660	0.206	1.15005	0.92611-1.42814	0.143	1.12068	0.96210-1.30540	0.77	1.06692	0.69423-1.63969	0.23	1.2754	0.86407-1.88251	-0.00107	0.97144	0.257	34.4155	31	0.30754	34.414	30	0.26458
ebi-a-GCST90001708	25	0.961	1.00341	0.87780-1.1470	0.283	0.93088	0.81670-1.06103	0.143	0.93037	0.84463-1.02482	0.359	1.14	0.86644-1.49992	0.359	0.93689	0.81735-1.07391	-0.0488	0.12258	0.528	23.0705	24	0.51564	20.5008	23	0.61154
ebi-a-GCST90001616	17	0.678	1.06864	0.78561-1.4536	0.714	1.04218	0.83553-1.29992	0.145	1.19131	0.94147-1.50744	0.122	1.73327	0.89600-3.35292	0.69	1.042	0.85411-1.27121	0.04534	0.3023	0.049	31.8233	16	0.01054	29.5734	15	0.01356
ebi-a-GCST90001720	23	0.797	1.01932	0.88251-1.1773	0.412	0.94137	0.81488-1.08750	0.146	0.92165	0.82570-1.02875	0.453	1.10834	0.85150-1.44264	0.42	0.94943	0.83899-1.07440	-0.05978	0.054	0.465	23.294	22	0.38529	19.1275	21	0.57696
ebi-a-GCST90001798	29	0.003	1.36932	1.13492-1.6521	0.103	1.14106	0.97354-1.33741	0.146	1.09268	0.96965-1.23132	0.331	1.12642	0.88979-1.42596	0.081	1.1527	0.98814-1.34466	-0.10372	0.00631	0.359	30.8505	28	0.32376	22.077	27	0.73345
ebi-a-GCST90001928	17	0.983	1.00199	0.83324-1.2049	0.963	1.00471	0.82581-1.22235	0.148	1.11123	0.96326-1.28193	0.717	1.05744	0.78597-1.42268	0.939	1.00757	0.83327-1.21833	0.06511	0.12413	0.368	17.8729	16	0.33139	15.1863	15	0.43808
ebi-a-GCST90001799	20	0.333	0.91571	0.76994-1.0891	0.134	0.86392	0.71352-1.04604	0.149	0.914	0.80903-1.03259	0.746	0.95022	0.70049-1.28897	0.144	0.87015	0.72755-1.04071	-0.0011	0.97659	0.614	16.5254	19	0.62198	16.5246	18	0.55599
ebi-a-GCST90001467	29	0.664	0.94082	0.71654-1.2353	0.307	1.12811	0.89535-1.42136	0.15	1.12521	0.95837-1.32109	0.617	1.10391	0.75256-1.61929	0.456	1.13511	0.81736-1.57639	0.04848	0.12245	0.513	26.1907	28	0.56256	23.648	27	0.64976
ebi-a-GCST90001477	23	0.13	0.87793	0.74666-1.0323	0.584	0.95495	0.80955-1.12646	0.15	0.91425	0.80921-1.03292	0.286	1.15773	0.89033-1.50543	0.229	0.91141	0.78681-1.05574	0.02554	0.45801	0.331	25.2485	22	0.28534	24.5795	21	0.26584
ebi-a-GCST90001846	16	0.854	0.96642	0.67660-1.3804	0.177	1.18206	0.92729-1.50683	0.155	1.13509	0.95336-1.35146	0.4	1.19139	0.80192-1.77001	0.208	1.17801	0.92297-1.50353	0.04949	0.32773	0.685	12.3259	15	0.65422	11.2974	14	0.66253
ebi-a-GCST90001826	17	0.629	0.92492	0.67810-1.2616	0.463	0.90358	0.68931-1.18446	0.161	0.87283	0.72182-1.05544	0.58	0.89441	0.60697-1.31798	0.546	0.90962	0.67338-1.22874	-0.01771	0.65014	0.896	9.72271	16	0.8807	9.50851	15	0.84947
ebi-a-GCST90001396	18	0.295	0.64425	0.29078-1.4274	0.519	1.13014	0.77955-1.63840	0.161	0.80159	0.58818-1.09242	0.635	1.15543	0.64343-2.07483	0.564	1.1861	0.67204-2.09337	0.04398	0.5657	0.03	29.5288	17	0.02995	28.9072	16	0.02457
ebi-a-GCST90001916	13	0.13	1.60379	0.91038-2.8254	0.183	1.25629	0.89795-1.75762	0.165	1.18222	0.93325-1.49761	0.11	1.6371	0.93470-2.86732	0.079	1.6371	0.98944-2.70867	-0.06108	0.26992	0.659	9.78339	12	0.63496	8.43368	11	0.67401
ebi-a-GCST90001643	28	0.046	0.90487	0.82413-0.9935	0.167	0.9304	0.83982-1.03075	0.166	0.94728	0.87743-1.02269	0.455	0.9305	0.77227-1.12114	0.132	0.9305	0.84957-1.01913	0.04189	0.10578	0.795	21.944	27	0.74022	19.136	26	0.83064
ebi-a-GCST90001756	15	0.127	1.10879	0.97918-1.2556	0.271	1.08417	0.93877-1.25209	0.166	1.07834	0.96920-1.19978	0.872	1.01951	0.80961-1.28384	0.293	1.07171	0.94639-1.21361	-0.02551	0.40757	0.803	10.3398	14	0.73695	9.60724	13	0.72569
ebi-a-GCST90001691	27	0.222	0.94969	0.87602-1.0296	0.811	1.01357	0.90762-1.13188	0.166	0.95082	0.88531-1.02118	0.728	0.96706	0.80239-1.16553	0.386	0.96253	0.88411-1.04789	0.00134	0.95136	0.899	16.2719	26	0.92944	16.2681	25	0.90661
ebi-a-GCST90001902	18	0.295	0.87921	0.69648-1.1099	0.526	0.92911	0.74027-1.16613	0.168	0.89413	0.76276-1.04813	0.805	0.9586	0.68901-1.33366	0.518	0.9279	0.74322-1.15846	0.00582	0.84895	0.64	14.8548	17	0.60594	14.8173	16	0.53806
ebi-a-GCST90001703	17	0.167	0.89311	0.76666-1.0404	0.221	0.92157	0.80849-1.05046	0.17	0.92643	0.83063-1.03328	0.677	0.94363	0.72206-1.23319	0.197	0.91325	0.80026-1.04219	0.02729	0.50385	0.427	18.1004	16	0.31805	17.5515	15	0.28698
ebi-a-GCST90001622	32	0.764	1.04192	0.79847-1.3596	0.222	1.1464	0.92072-1.42741	0.171	1.11608	0.95361-1.30624	0.856	1.03868	0.69217-1.55865	0.204	1.2483	0.89329-1.74438	0.02002	0.53268	0.178	38.0587	31	0.17891	37.5599	30	0.16138
ebi-a-GCST90001705	22	0.107	0.88874	0.77509-1.0191	0.148	0.90362	0.78782-1.03645	0.172	0.92932	0.83657-1.03237	0.239	0.83023	0.61435-1.12197	0.107	0.89905	0.79427-1.01765	0.02665	0.3294	0.609	20.2487	21	0.50556	19.2493	20	0.50568
ebi-a-GCST90001558	22	0.513	1.07803	0.86408-1.3450	0.391	1.09625	0.88856-1.35247	0.175	1.1063	0.95613-1.28006	0.692	1.07355	0.75961-1.51723	0.282	1.12015	0.91594-1.36989	0.01122	0.7594	0.39	22.8322	21	0.35299	22.7227	20	0.30262
ebi-a-GCST90002034	20	0.153	0.93503	0.85615-1.0212	0.116	0.92658	0.84252-1.01903	0.176	0.9501	0.88218-1.02325	0.797	1.02408	0.85640-1.22459	0.099	0.93063	0.85803-1.00937	0.02269	0.50352	0.297	23.3736	19	0.22129	22.7837	18	0.19904
ebi-a-GCST90001823	16	0.583	0.84798	0.47724-1.5068	0.379	1.14043	0.85073-1.52878	0.177	1.15002	0.93884-1.40870	0.595	1.13529	0.71815-1.79473	0.487	1.15174	0.78100-1.69845	0.07604	0.2856	0.835	9.93151	15	0.82403	8.69886	14	0.84984
ebi-a-GCST90001576	15	0.175	1.3894	0.88665-2.1772	0.085	1.32044	0.96272-1.81109	0.177	1.1815	0.92737-1.50526	0.402	1.22645	0.77180-1.94892	0.198	1.31369	0.88427-1.95166	-0.03774	0.41619	0.929	7.0242	14	0.93378	6.3189	13	0.93377
ebi-a-GCST90001715	17	0.26	0.91569	0.79004-1.0613	0.241	0.92208	0.80508-1.05608	0.181	0.92919	0.83438-1.03477	0.661	0.9333	0.68967-1.26299	0.257	0.9224	0.80609-1.05550	0.01099	0.77333	0.526	15.9159	16	0.45885	15.8251	15	0.39377
ebi-a-GCST90001772	23	0.39	1.05174	0.93966-1.1772	0.337	1.06244	0.93891-1.20223	0.182	1.06499	0.97089-1.16821	0.43	1.08901	0.88475-1.34042	0.418	1.04778	0.93783-1.17062	0.0098	0.70672	0.817	16.5168	22	0.78944	16.3713	21	0.74844
ebi-a-GCST90001411	20	0.441	1.2382	0.72798-2.1060	0.193	1.26289	0.88843-1.79518	0.183	1.19467	0.91952-1.55215	0.93	1.03101	0.52805-2.01304	0.087	1.49536	0.96592-2.31500	-0.00813	0.88001	0.091	26.3989	19	0.11945	26.3646	18	0.09171
ebi-a-GCST90002004	25	0.2	1.15183	0.93372-1.4209	0.957	0.99505	0.83028-1.19254	0.185	1.11199	0.95032-1.30117	0.33	1.2064	0.83323-1.74671	0.839	0.98256	0.83093-1.16186	-0.01771	0.61772	0.006	46.1385	24	0.00426	45.6307	23	0.00332
ebi-a-GCST90002010	16	0.821	1.02293	0.84325-1.2409	0.118	1.13292	0.96889-1.32471	0.187	1.08364	0.96186-1.22084	0.542	1.0694	0.86640-1.31995	0.155	1.12277	0.96493-1.30643	0.03109	0.46953	0.63	13.2649	15	0.58184	12.7123	14	0.54929
ebi-a-GCST90001701	16	0.1	0.83578	0.68463-1.0203	0.199	0.88245	0.72919-1.06792	0.188	0.9047	0.77936-1.05020	0.308	0.84607	0.62042-1.15378	0.14	0.88117	0.75144-1.03331	0.05857	0.2669	0.354	18.8749	15	0.21946	17.2294	14	0.24416
ebi-a-GCST90001797	19	0.479	1.0796	0.87748-1.3283	0.366	1.11609	0.87946-1.41639	0.19	1.11096	0.94932-1.30014	0.828	1.0476	0.69316-1.58327	0.659	1.05312	0.84033-1.31978	0.01106	0.68297	0.707	14.2506	18	0.71262	14.0779	17	0.66158
ebi-a-GCST90001724	32	0.295	0.9138	0.77430-1.0784	0.078	0.84792	0.70562-1.01893	0.191	0.92169	0.81569-1.04147	0.313	0.83686	0.59552-1.17602	0.145	0.85772	0.70123-1.04914	0.00404	0.88118	0.718	25.8484	31	0.72856	25.8256	30	0.684
ebi-a-GCST90001777	26	0.261	0.93874	0.84292-1.0455	0.337	0.94681	0.84681-1.05861	0.193	0.94321	0.86379-1.02993	0.854	1.02649	0.77977-1.35127	0.337	0.95269	0.86455-1.04980	0.00369	0.87695	0.316	30.2571	25	0.21481	30.2262	24	0.17737
ebi-a-GCST90002045	15	0.831	0.95408	0.62517-1.4560	0.215	0.85113	0.65956-1.09834	0.194	0.88343	0.73266-1.06523	0.523	0.88422	0.61179-1.27796	0.229	0.81178	0.58653-1.12355	-0.02589	0.69721	0.608	12.2354	14	0.58741	12.0771	13	0.52133
ebi-a-GCST90001614	14	0.49	1.68657	0.40081-7.0970	0.073	1.47536	0.96449-2.25684	0.194	1.32912	0.86479-2.04275	0.169	1.76995	0.82069-3.81715	0.124	1.67848	0.90528-3.11207	-0.0433	0.7385	0.002	33.0686	13	0.00166	32.75	12	0.00106
ebi-a-GCST90001459	25	0.944	0.99088	0.77075-1.2739	0.38	0.90856	0.73332-1.12567	0.195	0.90396	0.77606-1.05294	0.469	0.87182	0.60503-1.25626	0.412	0.91275	0.73652-1.13116	-0.02883	0.37559	0.492	24.8336	24	0.41485	23.9823	23	0.40479
ebi-a-GCST90001845	27	0.429	1.0804	0.89476-1.3046	0.49	0.93781	0.78152-1.12536	0.195	0.92354	0.81892-1.04153	0.821	1.03913	0.74822-1.44313	0.919	1.00813	0.86439-1.17577	-0.06075	0.04437	0.637	22.0801	26	0.68431	17.5975	25	0.85899
ebi-a-GCST90001878	22	0.751	0.98027	0.86833-1.1066	0.546	0.96788	0.87065-1.07598	0.197	0.94997	0.87876-1.02695	0.861	0.98082	0.79163-1.21522	0.545	0.96823	0.87364-1.07307	-0.01931	0.51534	0.993	8.78663	21	0.9908	8.348	20	0.9893
ebi-a-GCST90001723	29	0.154	1.13867	0.95747-1.3542	0.337	1.10602	0.90043-1.35856	0.198	1.08604	0.95769-1.23160	0.953	1.01017	0.72322-1.41096	0.255	1.10594	0.93330-1.31052	-0.02029	0.44348	0.884	20.5626	28	0.8431	19.9577	27	0.83253
ebi-a-GCST90001574	25	0.207	0.87348	0.71215-1.0713	0.458	0.9313	0.77160-1.12406	0.199	0.91436	0.79751-1.04833	0.43	0.88737	0.66296-1.18773	0.524	0.92347	0.72552-1.17543	0.01703	0.56015	0.995	9.79044	24	0.99536	9.44092	23	0.99424
ebi-a-GCST90001755	27	0.818	0.94829	0.60659-1.4825	0.18	1.19882	0.91969-1.56266	0.2	1.13641	0.93471-1.38164	0.252	1.40643	0.79536-2.48699	0.208	1.37696	0.84750-2.23721	0.03654	0.3853	0.258	29.5935	26	0.28479	28.6971	25	0.27677
ebi-a-GCST90001844	26	0.824	1.02623	0.81929-1.2854	0.067	1.1969	0.98743-1.45081	0.2	1.09951	0.95113-1.27104	0.123	1.30671	0.94119-1.81419	0.061	1.24401	0.99993-1.54766	0.02422	0.43799	0.174	32.0316	25	0.1571	31.2223	24	0.14748
ebi-a-GCST90001963	19	0.171	0.92436	0.82986-1.0296	0.233	0.92927	0.82378-1.04827	0.2	0.94396	0.86429-1.03098	0.595	0.94204	0.75889-1.16938	0.219	0.93096	0.83387-1.03935	0.01714	0.51676	0.957	9.61189	18	0.94384	9.17347	17	0.93466
ebi-a-GCST90001870	14	0.343	0.93052	0.80652-1.0736	0.304	0.93063	0.81140-1.06738	0.204	0.93908	0.85228-1.03473	0.816	1.02764	0.82078-1.28663	0.313	0.93559	0.82618-1.05948	0.00582	0.86712	0.823	9.27244	13	0.75207	9.24322	12	0.68203
ebi-a-GCST90002076	21	0.723	0.9465	0.70160-1.2769	0.183	0.84364	0.65676-1.08369	0.205	0.89781	0.75987-1.06080	0.412	0.81059	0.49592-1.32490	0.235	0.78723	0.53678-1.15453	-0.01548	0.67893	0.304	21.96	20	0.34269	21.7576	19	0.29648
ebi-a-GCST90001883	24	0.614	0.94986	0.77994-1.1568	0.651	0.95682	0.79041-1.15826	0.206	0.91593	0.79934-1.04951	0.394	0.88234	0.66534-1.17012	0.71	0.9591	0.77186-1.19176	-0.01627	0.62187	0.991	9.90719	23	0.99184	9.65694	22	0.98916
ebi-a-GCST90001975	18	0.159	1.21293	0.93885-1.5670	0.728	1.04346	0.82095-1.32628	0.206	1.13465	0.93277-1.38021	0.95	0.98673	0.65367-1.48948	0.921	1.01611	0.74330-1.38905	-0.02834	0.43282	0.026	29.1395	17	0.03326	28.0063	16	0.03157
ebi-a-GCST90001645	22	0.333	1.15472	0.86929-1.5339	0.138	1.20474	0.94183-1.54104	0.211	1.11468	0.94025-1.32147	0.659	1.10411	0.71514-1.70466	0.258	1.17688	0.89445-1.54849	-0.00929	0.76402	0.638	17.9526	21	0.652	17.86	20	0.59663
ebi-a-GCST90001718	18	0.75	0.97676	0.84738-1.1259	0.383	0.94157	0.82235-1.07806	0.211	0.93647	0.84487-1.03800	0.444	1.11553	0.84846-1.46668	0.393	0.94441	0.83100-1.07330	-0.03276	0.41172	0.619	15.4123	17	0.56581	14.7019	16	0.54657
ebi-a-GCST90001571	23	0.574	0.93733	0.75083-1.1702	0.381	0.90565	0.72547-1.13059	0.213	0.9101	0.78457-1.05571	0.761	0.95194	0.69581-1.30237	0.356	0.90532	0.73612-1.11342	-0.0111	0.72951	0.824	16.6205	22	0.78394	16.4977	21	0.74107
ebi-a-GCST90001692	28	0.334	0.96289	0.89311-1.0381	0.745	0.98359	0.89011-1.08689	0.215	0.95915	0.89801-1.02446	0.265	0.91998	0.79682-1.06218	0.34	0.96285	0.89206-1.03926	-0.00445	0.83537	0.777	20.7396	27	0.79833	20.6955	26	0.75751
ebi-a-GCST90001580	17	0.211	1.17053	0.92437-1.4822	0.369	1.10024	0.89322-1.35523	0.215	1.10713	0.94265-1.30031	0.394	1.1448	0.84600-1.54913	0.287	1.11968	0.91558-1.36929	-0.02575	0.53726	0.713	13.7727	16	0.61564	13.374	15	0.57343
ebi-a-GCST90002027	27	0.032	0.72066	0.54307-0.9563	0.569	0.94169	0.76589-1.15785	0.217	0.91569	0.79621-1.05308	0.973	0.99399	0.70260-1.40623	0.707	0.95351	0.74622-1.21838	0.06959	0.06786	0.59	24.4574	26	0.54983	20.8148	25	0.70289
ebi-a-GCST90001771	30	0.661	1.04104	0.87125-1.2439	0.83	1.01829	0.86327-1.20116	0.219	1.08375	0.95336-1.23197	0.933	1.01302	0.75247-1.36378	0.887	0.98681	0.82355-1.18244	0.01918	0.52418	0.121	38.1137	29	0.11983	37.5557	28	0.1071
ebi-a-GCST90002007	19	0.913	1.00564	0.91048-1.1107	0.326	1.05218	0.95059-1.16463	0.219	1.05231	0.97008-1.14152	0.394	1.09872	0.88944-1.35723	0.414	1.04175	0.94657-1.14649	0.04635	0.15994	0.444	19.7327	18	0.34807	17.5085	17	0.42046
ebi-a-GCST90001706	28	0.673	0.96368	0.81302-1.1423	0.334	0.93605	0.81850-1.07048	0.221	0.93316	0.83529-1.04250	0.5	0.90794	0.68842-1.19745	0.217	0.92388	0.81724-1.04444	-0.0176	0.62511	0.184	35.4426	27	0.12801	35.1124	26	0.10924
ebi-a-GCST90002104	17	0.145	0.88211	0.75170-1.0351	0.116	0.9043	0.79764-1.02522	0.224	0.94095	0.85309-1.03787	0.623	1.05699	0.85096-1.31290	0.142	0.90308	0.79336-1.02798	0.04188	0.3326	0.618	14.4577	16	0.56465	13.4553	15	0.56718
ebi-a-GCST90002051	18	0.313	0.8283	0.58116-1.1805	0.253	0.88755	0.72343-1.08890	0.224	0.913	0.78849-1.05718	0.487	0.89316	0.65422-1.21938	0.49	0.90371	0.68209-1.19734	0.03229	0.56241	0.863	11.2146	17	0.8452	10.8646	16	0.81776
ebi-a-GCST90001789	23	0.179	0.82495	0.62900-1.0820	0.159	0.84991	0.67789-1.06559	0.224	0.90029	0.76004-1.06643	0.441	0.85868	0.58665-1.25685	0.121	0.79492	0.60153-1.05047	0.02895	0.42549	0.178	27.4872	22	0.1933	26.6489	21	0.18278
ebi-a-GCST90001569	19	0.641	0.92296	0.66270-1.2854	0.947	0.98926	0.72047-1.35833	0.224	0.88156	0.71932-1.08040	0.69	0.90137	0.54539-1.48970	0.902	0.97829	0.69426-1.37852	-0.01248	0.73504	0.865	11.6181	18	0.86632	11.4997	17	0.82944
ebi-a-GCST90001939	17	0.834	0.94313	0.55118-1.6138	0.938	1.0127	0.73633-1.39280	0.226	0.83673	0.62713-1.11636	0.909	1.03534	0.57482-1.86479	0.595	1.09878	0.78188-1.54413	-0.03455	0.60875	0.04	28.0356	16	0.03131	27.5339	15	0.02468
ebi-a-GCST90001867	29	0.848	0.97546	0.75902-1.2536	0.371	0.89709	0.70726-1.13787	0.226	0.90726	0.77504-1.06204	0.521	0.87061	0.57309-1.32259	0.309	0.88835	0.71004-1.11144	-0.02386	0.47075	0.209	35.2833	28	0.16177	34.5976	27	0.14936
ebi-a-GCST90001795	21	0.323	0.85942	0.64139-1.1516	0.359	0.87673	0.66179-1.16148	0.226	0.89212	0.74151-1.07332	0.535	1.19238	0.69071-2.05841	0.699	1.08431	0.72398-1.62398	0.01197	0.74658	0.359	21.8128	20	0.35076	21.69	19	0.29995
ebi-a-GCST90001748	23	0.242	1.14708	0.91758-1.4340	0.48	1.0865	0.86292-1.36802	0.239	1.09292	0.94275-1.26701	0.909	1.02554	0.67005-1.56963	0.447	1.08507	0.88261-1.33398	-0.01742	0.57225	0.52	22.751	22	0.4159	22.3999	21	0.37679
ebi-a-GCST90001699	34	0.24	1.00264	0.99832-1.0070	0.115	1.00453	0.99891-1.01018	0.243	1.00225	0.99848-1.00604	0.711	0.99822	0.98891-1.00761	0.143	1.00337	0.99897-1.00779	-0.00959	0.70759	0.382	34.5026	33	0.39585	34.3489	32	0.35581
ebi-a-GCST90001612	17	0.229	0.87107	0.70194-1.0809	0.342	0.88742	0.69356-1.13547	0.243	0.90964	0.77581-1.06656	0.386	1.22513	0.78405-1.91435	0.285	0.88032	0.70246-1.10322	0.02191	0.56902	0.74	12.3446	16	0.71994	12.0055	15	0.67861
ebi-a-GCST90001673	16	0.013	1.47353	1.12838-1.9242	0.152	1.2312	0.92600-1.63700	0.244	1.11515	0.92848-1.33937	0.77	1.08159	0.64512-1.81337	0.098	1.30096	0.97163-1.74192	-0.0956	0.01378	0.541	11.0158	15	0.75147	3.0938	14	0.9989
ebi-a-GCST90001856	26	0.863	0.97775	0.75912-1.2593	0.242	1.12613	0.92300-1.37397	0.244	1.08923	0.94340-1.25760	0.557	1.11627	0.77696-1.60378	0.416	1.0795	0.90069-1.29381	0.03953	0.31997	0.209	30.9233	25	0.19157	29.6492	24	0.19665
ebi-a-GCST90001767	22	0.663	1.05663	0.82804-1.3483	0.775	1.02569	0.86181-1.22073	0.245	0.9289	0.82036-1.05180	0.153	0.80312	0.60087-1.07344	0.914	1.0113	0.82719-1.23638	-0.05561	0.24266	0.62	18.5643	21	0.61307	17.1147	20	0.64551
ebi-a-GCST90001550	22	0.645	1.08691	0.76696-1.5403	0.726	0.94441	0.68619-1.29979	0.247	0.88691	0.72379-1.08679	0.337	0.76562	0.44960-1.30375	0.799	0.95631	0.68085-1.34321	-0.05131	0.17481	0.678	17.5156	21	0.67942	15.5362	20	0.74495
ebi-a-GCST90001835	18	0.301	0.81905	0.56795-1.1812	0.05	0.76819	0.58992-1.00033	0.248	0.87868	0.70541-1.09450	0.202	0.73671	0.46904-1.15713	0.086	0.78179	0.59973-1.01913	0.02058	0.64008	0.164	23.5833	17	0.13121	23.2531	16	0.10713
ebi-a-GCST90001709	22	0.348	0.94418	0.83977-1.0616	0.24	0.92558	0.81349-1.05311	0.256	0.94838	0.86556-1.03913	0.425	1.10291	0.87102-1.39652	0.357	0.94169	0.83096-1.06717	0.00333	0.90679	0.656	17.949	21	0.65223	17.9349	20	0.59169
ebi-a-GCST90002019	24	0.63	0.95769	0.80523-1.1390	0.467	0.94912	0.82462-1.09241	0.257	0.93423	0.83052-1.05089	0.869	0.97997	0.77297-1.24240	0.519	0.95664	0.83779-1.09236	-0.01445	0.70165	0.078	35.2086	23	0.04959	34.9692	22	0.03903
ebi-a-GCST90002017	22	0.977	0.99427	0.67714-1.4599	0.194	1.1619	0.92657-1.45699	0.258	1.10684	0.92838-1.31961	0.353	1.20348	0.82138-1.76335	0.229	1.21521	0.89303-1.65363	0.03438	0.54352	0.157	27.2703	21	0.16208	26.7592	20	0.14218
ebi-a-GCST90001997	25	0.75	1.05196	0.77362-1.4305	0.2	0.87723	0.71787-1.07197	0.258	0.91502	0.78453-1.06720	0.43	0.85	0.57137-1.26451	0.178	0.83863	0.65392-1.07551	-0.04264	0.31506	0.203	30.2427	24	0.17684	28.9164	23	0.1831
ebi-a-GCST90001849	25	0.678	1.06549	0.79262-1.4323	0.618	0.94824	0.76939-1.16867	0.259	0.92014	0.79622-1.06335	0.627	0.90446	0.60622-1.34943	0.575	1.07061	0.84622-1.35452	-0.03947	0.27683	0.635	19.5996	24	0.7193	18.3589	23	0.73774
ebi-a-GCST90001448	17	0.115	0.74934	0.53443-1.0507	0.1	0.80469	0.62126-1.04229	0.26	0.89637	0.74113-1.08413	0.313	0.82251	0.56936-1.18821	0.211	0.806	0.58284-1.11459	0.06314	0.22804	0.98	6.88832	16	0.97535	5.30873	15	0.98917
ebi-a-GCST90002071	18	0.713	1.03966	0.84806-1.2746	0.849	1.02144	0.82166-1.26979	0.26	1.09328	0.93620-1.27672	0.689	1.07076	0.77005-1.48889	0.871	1.0173	0.83025-1.24650	0.02306	0.46619	0.963	7.80999	17	0.97044	7.25273	16	0.96808
ebi-a-GCST90001453	19	0.259	0.77839	0.51103-1.1856	0.131	0.8157	0.62614-1.06266	0.265	0.89425	0.73475-1.08838	0.295	0.779	0.49491-1.22616	0.239	0.8062	0.57021-1.13986	0.03702	0.47484	0.715	14.3312	18	0.70726	13.7971	17	0.68141
ebi-a-GCST90001712	17	0.535	0.95635	0.83327-1.0976	0.264	0.92504	0.80681-1.06059	0.265	0.94442	0.85400-1.04442	0.668	0.94279	0.72371-1.22818	0.401	0.94279	0.82461-1.07791	-0.00973	0.79724	0.605	14.2043	16	0.5835	14.1358	15	0.51525
ebi-a-GCST90001641	18	0.495	0.90533	0.68498-1.1966	0.344	0.88398	0.68478-1.14112	0.266	0.89796	0.74278-1.08556	0.332	0.82849	0.57279-1.19833	0.311	0.86714	0.66369-1.13297	-0.00329	0.93679	0.346	19.8898	17	0.27991	19.8817	16	0.2256
ebi-a-GCST90001796	16	0.273	0.84693	0.63670-1.1266	0.317	0.87596	0.67575-1.13547	0.267	0.89019	0.72494-1.09311	0.338	0.77375	0.46546-1.28623	0.151	0.83573	0.66223-1.05467	0.02059	0.61983	0.14	22.4866	15	0.09567	22.0806	14	0.07697
ebi-a-GCST90001733	21	0.229	1.20597	0.89786-1.6198	0.133	1.21221	0.94295-1.55836	0.268	1.10369	0.92679-1.31436	0.292	1.27654	0.82065-1.98566	0.174	1.30626	0.90101-1.89378	-0.02181	0.47112	0.414	20.2827	20	0.44037	19.7215	19	0.41151
ebi-a-GCST90001759	24	0.462	1.06008	0.91003-1.2349	0.27	1.09249	0.93348-1.27859	0.273	1.0671	0.95010-1.19851	0.187	1.224	0.91456-1.63814	0.15	1.11137	0.96709-1.27717	0.00328	0.89397	0.285	27.656	23	0.22907	27.6331	22	0.18816
ebi-a-GCST90001523	30	0.847	0.98981	0.89302-1.0971	0.883	1.00823	0.90375-1.12479	0.274	1.04686	0.96440-1.13636	0.362	0.92321	0.77953-1.09338	0.914	0.9933	0.88030-1.12081	0.04575	0.10355	0.391	31.4801	29	0.34315	28.5891	28	0.43359
ebi-a-GCST90001736	24	0.207	1.22236	0.90304-1.6546	0.383	1.12204	0.86610-1.45361	0.276	1.10202	0.92525-1.31256	0.694	1.08426	0.72807-1.61471	0.306	1.16812	0.87312-1.56279	-0.02992	0.42003	0.673	20.0161	23	0.64094	19.3408	22	0.6242
ebi-a-GCST90001794	27	0.6	1.03477	0.91230-1.1737	0.206	1.0749	0.96108-1.20219	0.276	1.05954	0.95476-1.17583	0.714	1.04109	0.84139-1.28819	0.198	1.07176	0.96693-1.18797	0.02262	0.50892	0.093	37.2328	26	0.07122	36.5758	25	0.06331
ebi-a-GCST90001745	29	0.45	0.8862	0.65089-1.2066	0.724	0.95721	0.75062-1.22066	0.279	1.09669	0.92801-1.29604	0.556	0.88105	0.58107-1.33589	0.655	0.93224	0.68778-1.26358	0.05689	0.1208	0.44	28.6605	28	0.42989	26.0942	27	0.51338
ebi-a-GCST90002108	25	0.322	0.93564	0.82245-1.0644	0.287	0.9309	0.81589-1.06212	0.282	0.95515	0.87857-1.03840	0.193	0.86074	0.69120-1.07186	0.178	0.88935	0.75351-1.04968	0.0164	0.68034	0.084	31.0921	24	0.15115	30.8585	23	0.12631
ebi-a-GCST90002109	19	0.456	0.91391	0.72517-1.1518	0.16	0.87074	0.71795-1.05605	0.283	0.93237	0.82057-1.05940	0.37	0.84916	0.59925-1.20329	0.233	0.82103	0.60014-1.12322	0.00785	0.84135	0.583	14.6446	18	0.68621	14.6033	17	0.62403
ebi-a-GCST90001588	29	0.708	0.94236	0.69308-1.2813	0.596	0.93905	0.74409-1.18509	0.286	0.91633	0.78049-1.07582	0.138	0.70623	0.45177-1.10403	0.528	1.11539	0.79796-1.55909	-0.00613	0.83553	0.491	27.113	28	0.5121	27.0689	27	0.46008
ebi-a-GCST90001485	34	0.482	1.03267	0.94513-1.1283	0.463	1.03652	0.94186-1.14069	0.286	1.03816	0.96910-1.11214	0.603	1.05419	0.86583-1.28353	0.282	1.04825	0.96343-1.14054	0.00434	0.85342	0.541	30.5211	33	0.59112	30.4864	32	0.54319
ebi-a-GCST90001482	33	0.189	1.08346	0.96391-1.2178	0.047	1.13929	1.00149-1.29606	0.289	1.05107	0.95859-1.15247	0.462	0.91981	0.73828-1.14598	0.039	1.11878	1.01019-1.23904	-0.02632	0.41141	0.164	40.1112	32	0.15366	39.2337	31	0.14725
ebi-a-GCST90001974	18	0.95	1.0108	0.72797-1.4035	0.716	1.05552	0.78896-1.41212	0.292	1.11819	0.90826-1.37664	0.414	1.23975	0.74934-2.05110	0.82	1.03929	0.74962-1.44090	0.02556	0.44726	0.85	11.5629	17	0.82585	10.9559	16	0.8122
ebi-a-GCST90002020	16	0.031	1.45995	1.07165-1.9889	0.336	1.10818	0.89897-1.36607	0.293	1.08664	0.93074-1.26866	0.375	0.82646	0.54938-1.24329	0.23	1.23611	0.88684-1.72294	-0.10668	0.05126	0.368	16.4568	15	0.35236	11.9137	14	0.61323
ebi-a-GCST90001993	16	0.18	1.30438	0.90199-1.8863	0.718	1.05727	0.78180-1.42979	0.294	1.14077	0.89191-1.45907	0.664	0.86831	0.46509-1.62114	0.028	1.6235	1.09860-2.39918	-0.04986	0.35427	0.114	21.2583	15	0.12878	19.9502	14	0.13172
ebi-a-GCST90001422	24	0.49	0.88939	0.64119-1.2337	0.455	0.90217	0.68858-1.18202	0.295	0.90385	0.74798-1.09221	0.773	0.93859	0.61276-1.43768	0.595	0.91491	0.66216-1.26412	0.00419	0.90573	0.414	23.6606	23	0.4228	23.6452	22	0.3661
ebi-a-GCST90001465	22	0.215	0.92238	0.81499-1.0439	0.225	0.91408	0.79065-1.05679	0.296	0.94903	0.86031-1.04691	0.506	0.92255	0.73038-1.16529	0.261	0.92717	0.81558-1.05403	0.02759	0.45983	0.32	22.762	21	0.3568	22.1334	20	0.33332
ebi-a-GCST90001937	19	0.63	1.04987	0.86426-1.2753	0.68	1.03998	0.86340-1.25268	0.298	1.08289	0.93221-1.25793	0.056	1.68785	1.02226-2.78681	0.711	1.03396	0.86890-1.23036	0.01374	0.62733	0.525	17.491	18	0.48963	17.2431	17	0.43802
ebi-a-GCST90002038	21	0.251	1.11916	0.92883-1.3485	0.198	1.1183	0.94312-1.32601	0.299	1.07246	0.93983-1.22380	0.488	1.11809	0.82057-1.52350	0.199	1.1309	0.94333-1.35578	-0.0187	0.52685	0.293	23.5709	20	0.26164	23.0664	19	0.23443
ebi-a-GCST90001513	21	0.765	1.04575	0.78340-1.3960	0.688	1.05299	0.81810-1.35532	0.301	0.91333	0.76909-1.08463	0.14	0.72505	0.48131-1.09225	0.761	1.05002	0.76996-1.43193	-0.04419	0.26901	0.419	20.5729	20	0.42265	19.2587	19	0.44035
ebi-a-GCST90001591	22	0.723	0.94801	0.70844-1.2686	0.456	0.91049	0.71149-1.16516	0.301	0.9081	0.75635-1.09029	0.581	0.90038	0.62415-1.29885	0.616	0.9291	0.70023-1.23278	-0.01299	0.71398	0.995	8.81646	21	0.99059	8.67826	20	0.98634
ebi-a-GCST90001615	18	0.674	1.09827	0.71481-1.6874	0.593	1.09735	0.78040-1.54303	0.303	1.14976	0.88142-1.49979	0.152	1.79857	0.83601-3.86939	0.951	1.012	0.69332-1.47717	0.01337	0.78981	0.062	27.1537	17	0.05585	27.0296	16	0.04116
ebi-a-GCST90001893	18	0.099	0.75839	0.55642-1.0337	0.461	0.90161	0.68439-1.18779	0.304	0.91057	0.76175-1.08847	0.255	0.77104	0.50007-1.18882	0.394	0.87502	0.64877-1.18016	0.05276	0.17588	0.523	16.5765	17	0.4834	14.5708	16	0.55627
ebi-a-GCST90002098	32	0.296	1.06656	0.94710-1.2011	0.818	0.98451	0.86163-1.12491	0.31	1.04888	0.95656-1.15011	0.895	0.98351	0.76942-1.25717	0.55	1.04438	0.90723-1.20226	-0.01218	0.66532	0.926	19.5289	31	0.94537	19.338	30	0.93265
ebi-a-GCST90001537	25	0.299	0.86736	0.66698-1.1280	0.015	0.75892	0.60784-0.94755	0.312	0.91105	0.76053-1.09137	0.367	0.79563	0.48888-1.29486	0.05	0.7774	0.61182-0.98778	0.02078	0.61341	0.041	37.0448	24	0.04331	36.627	23	0.03556
ebi-a-GCST90001694	24	0.391	0.89743	0.70408-1.1439	0.556	0.9298	0.72970-1.18477	0.313	0.92414	0.79294-1.07705	0.658	0.92531	0.65893-1.29938	0.609	0.94462	0.76161-1.17160	0.00962	0.76295	0.914	15.2133	23	0.88683	15.1201	22	0.85703
ebi-a-GCST90001743	25	0.934	1.01129	0.77697-1.3163	0.329	1.10889	0.90121-1.36443	0.314	1.07624	0.93284-1.24169	0.983	0.99613	0.69557-1.42656	0.421	1.11744	0.85677-1.45742	0.01767	0.58693	0.817	18.1394	24	0.79619	17.8358	23	0.76634
ebi-a-GCST90001921	18	0.337	1.09268	0.91676-1.3024	0.392	1.0919	0.89285-1.33532	0.314	1.07146	0.93672-1.22558	0.255	1.2183	0.87747-1.69152	0.167	1.17257	0.94487-1.45513	-0.00938	0.73804	0.602	14.6683	17	0.61936	14.5525	16	0.55762
ebi-a-GCST90001801	24	0.497	0.93048	0.75827-1.1418	0.543	1.05439	0.88892-1.25067	0.319	0.94506	0.84573-1.05606	0.73	1.06261	0.75544-1.49467	0.356	1.1136	0.89012-1.39319	0.00729	0.86091	0.801	15.7423	23	0.86608	15.7108	22	0.82997
ebi-a-GCST90001961	23	0.237	1.08384	0.95201-1.2339	0.59	1.03355	0.91661-1.16541	0.319	1.04637	0.95719-1.14387	0.989	1.00158	0.80987-1.23867	0.436	1.04651	0.93538-1.17085	-0.02551	0.4725	0.811	16.6597	22	0.78185	16.1244	21	0.76262
ebi-a-GCST90001734	16	0.255	1.20302	0.88677-1.6321	0.409	1.12734	0.84806-1.49859	0.319	1.106	0.90701-1.34864	0.528	0.8362	0.48599-1.43878	0.224	1.23354	0.89180-1.70624	-0.0314	0.48328	0.315	16.792	15	0.33145	16.1921	14	0.30178
ebi-a-GCST90001888	18	0.301	0.86184	0.65620-1.1319	0.458	0.91767	0.73128-1.15157	0.32	0.9219	0.78535-1.08219	0.26	0.79716	0.54463-1.16680	0.554	0.92614	0.72182-1.18829	0.02245	0.55762	0.63	15.2817	17	0.5752	14.923	16	0.53029
ebi-a-GCST90002058	29	0.651	0.9492	0.75907-1.1869	0.893	0.98778	0.82607-1.18115	0.321	1.07584	0.93108-1.24311	0.257	1.23017	0.86641-1.74665	0.903	0.9888	0.82612-1.18351	0.04733	0.16658	0.061	41.2903	28	0.0505	38.4148	27	0.07154
ebi-a-GCST90001964	25	0.136	0.87279	0.73441-1.0372	0.234	0.90315	0.76355-1.06829	0.322	0.93836	0.82724-1.06440	0.347	1.16554	0.85236-1.59377	0.422	0.93188	0.78680-1.10371	0.03975	0.24544	0.078	34.971	24	0.06883	32.9365	23	0.08218
ebi-a-GCST90001881	16	0.477	0.8412	0.52896-1.3378	0.478	0.91928	0.72860-1.15987	0.325	0.89798	0.72464-1.11278	0.809	0.94513	0.60341-1.48035	0.902	0.97194	0.62190-1.51902	0.02105	0.7582	0.009	31.7537	15	0.00695	31.5317	14	0.00467
ebi-a-GCST90001443	19	0.586	1.07994	0.82328-1.4166	0.756	0.96044	0.74427-1.23940	0.333	0.91097	0.75420-1.10033	0.817	0.94653	0.59818-1.49773	0.753	0.96029	0.74859-1.23185	-0.05945	0.1182	0.28	22.006	18	0.23172	18.9822	17	0.32956
ebi-a-GCST90002103	10	0.345	0.8898	0.70852-1.1175	0.556	0.93491	0.74735-1.16953	0.336	0.91779	0.77065-1.09302	0.513	0.87415	0.59332-1.28791	0.56	0.93302	0.74519-1.16820	0.02265	0.68885	0.657	7.69115	9	0.56555	7.51869	8	0.48184
ebi-a-GCST90001665	26	0.677	1.02062	0.92828-1.1221	0.28	1.05447	0.95777-1.16094	0.336	1.04169	0.95849-1.13210	0.029	1.20829	1.02958-1.41802	0.306	1.04032	0.96603-1.12033	0.02434	0.3806	0.055	39.3148	25	0.03425	38.0499	24	0.03427
ebi-a-GCST90001395	23	0.977	1.00276	0.83214-1.2084	0.377	1.10542	0.88496-1.38080	0.339	0.9291	0.79913-1.08020	0.986	1.00378	0.65983-1.52701	0.546	1.06877	0.86398-1.32210	-0.03632	0.20083	0.291	23.9679	22	0.34891	22.13	21	0.39205
ebi-a-GCST90002112	14	0.512	0.94566	0.80424-1.1120	0.315	0.92863	0.80384-1.07280	0.339	0.94876	0.85181-1.05673	0.81	1.03552	0.78329-1.36898	0.243	0.91341	0.79000-1.05611	0.00195	0.95866	0.733	9.1495	13	0.76156	9.1467	12	0.69035
ebi-a-GCST90001455	13	0.976	1.00982	0.53852-1.8936	0.538	1.10778	0.79952-1.53490	0.341	1.13824	0.87203-1.48570	0.482	0.82567	0.49218-1.38513	0.844	0.95505	0.61009-1.49506	0.02639	0.68584	0.25	15.4144	12	0.21955	15.1763	11	0.17457
ebi-a-GCST90001486	15	0.363	0.92546	0.78780-1.0872	0.71	1.02649	0.89455-1.17789	0.342	0.93801	0.82199-1.07040	0.401	0.87696	0.65160-1.18025	0.633	0.96721	0.84608-1.10568	0.01293	0.76231	0.162	21.0475	14	0.10042	20.8941	13	0.07505
ebi-a-GCST90001747	24	0.42	1.07032	0.91031-1.2585	0.321	1.08109	0.92681-1.26104	0.342	1.05796	0.94181-1.18843	0.479	1.11985	0.82302-1.52372	0.349	1.08263	0.91998-1.27402	-0.00501	0.83799	0.359	26.0149	23	0.30017	25.9643	22	0.25322
ebi-a-GCST90001653	26	0.484	0.91496	0.71593-1.1693	0.486	0.91825	0.72228-1.16740	0.344	0.92832	0.79580-1.08290	0.545	0.89167	0.61817-1.28617	0.322	0.89938	0.73201-1.10502	0.00434	0.88177	0.531	24.7511	25	0.47639	24.7279	24	0.42067
ebi-a-GCST90001656	26	0.484	1.09295	0.85520-1.3968	0.489	1.08903	0.85551-1.38629	0.344	1.07722	0.92344-1.25660	0.558	1.12149	0.76812-1.63743	0.358	1.11187	0.89055-1.38821	-0.00434	0.88177	0.533	24.7511	25	0.47639	24.7279	24	0.42067
ebi-a-GCST90001758	28	0.444	1.09433	0.87184-1.3736	0.486	1.08693	0.85982-1.37401	0.344	1.07705	0.92354-1.25608	0.307	0.8017	0.52865-1.21577	0.388	1.09727	0.89186-1.34997	-0.00492	0.85127	0.405	29.5735	27	0.33365	29.5328	26	0.28742
ebi-a-GCST90001660	25	0.168	0.87896	0.73579-1.0500	0.974	0.99695	0.82827-1.19998	0.344	0.94226	0.83301-1.06584	0.994	0.99883	0.74649-1.33648	0.825	0.98062	0.82572-1.16458	0.0317	0.29852	0.823	18.0862	24	0.79881	16.9548	23	0.81146
ebi-a-GCST90001454	17	0.49	0.82449	0.48299-1.4075	0.873	1.02581	0.74964-1.40372	0.345	1.12173	0.88379-1.42372	0.663	0.88566	0.51847-1.51292	0.569	0.85676	0.50858-1.44331	0.05982	0.22674	0.746	12.052	16	0.74039	10.4631	15	0.78964
ebi-a-GCST90001717	23	0.275	0.92852	0.81561-1.0571	0.31	0.93481	0.82068-1.06481	0.346	0.95415	0.86547-1.05191	0.319	0.88137	0.69137-1.12359	0.331	0.93933	0.83026-1.06272	0.02032	0.53138	0.46	22.8131	22	0.41235	22.3815	21	0.37782
ebi-a-GCST90001602	21	0.789	1.02722	0.84639-1.2467	0.703	0.96356	0.79626-1.16602	0.347	0.92652	0.79026-1.08629	0.326	0.8372	0.59258-1.18279	0.941	0.99404	0.85042-1.16192	-0.05691	0.10754	0.113	30.8959	20	0.05658	26.8621	19	0.10791
ebi-a-GCST90001892	16	0.994	0.99933	0.84666-1.1795	0.814	0.98199	0.84397-1.14258	0.347	0.94858	0.84974-1.05892	0.899	0.98643	0.80086-1.21499	0.743	0.9773	0.85429-1.11804	-0.03345	0.42387	0.892	9.32117	15	0.86013	8.64255	14	0.85325
ebi-a-GCST90001617	20	0.958	1.00455	0.85098-1.1858	0.666	1.04139	0.86607-1.25219	0.348	1.06883	0.93005-1.22833	0.723	0.94977	0.71688-1.25831	0.801	1.02064	0.87241-1.19407	0.03472	0.21232	0.297	23.1014	19	0.2329	21.1378	18	0.27252
ebi-a-GCST90001702	18	0.54	0.95291	0.81927-1.1083	0.373	0.94345	0.82995-1.07247	0.349	0.9492	0.85104-1.05868	0.65	1.06552	0.81392-1.39491	0.445	0.94932	0.83336-1.08141	-0.00304	0.94057	0.383	19.596	17	0.29542	19.5889	16	0.23931
ebi-a-GCST90001791	25	0.961	0.99592	0.84788-1.1698	0.845	0.982	0.81871-1.17785	0.35	1.06144	0.93665-1.20285	0.817	1.03995	0.74886-1.44419	0.882	0.98717	0.83392-1.16858	0.03214	0.2299	0.728	18.1863	24	0.79388	16.6651	23	0.82535
ebi-a-GCST90001859	22	0.804	1.02592	0.84004-1.2529	0.531	0.94085	0.77748-1.13856	0.355	0.93731	0.81719-1.07509	0.849	0.96989	0.71057-1.32385	0.782	0.97733	0.83236-1.14754	-0.03681	0.24184	0.341	24.0189	21	0.29214	22.3903	20	0.31971
ebi-a-GCST90001729	18	0.449	0.85058	0.56524-1.2800	0.165	0.81273	0.60661-1.08889	0.356	0.89459	0.70608-1.13344	0.261	0.7416	0.44808-1.22741	0.266	0.75288	0.46403-1.22151	0.01577	0.76724	0.12	23.9598	17	0.12053	23.8248	16	0.0934
ebi-a-GCST90002086	21	0.765	0.96377	0.75930-1.2233	0.811	0.97458	0.78885-1.20404	0.357	0.9285	0.79301-1.08714	0.561	0.89152	0.60936-1.30432	0.713	0.95397	0.74507-1.22144	-0.01226	0.68733	1	5.97661	20	0.99893	5.80958	19	0.99834
ebi-a-GCST90001713	15	0.058	0.63168	0.40939-0.9747	0.332	0.84855	0.60903-1.18228	0.359	0.89956	0.71735-1.12806	0.511	1.21336	0.69176-2.12826	0.259	0.80762	0.56571-1.15298	0.08862	0.08374	0.596	12.3179	14	0.58079	8.81013	13	0.78713
ebi-a-GCST90002059	18	0.855	1.02846	0.76436-1.3838	0.724	1.04365	0.82346-1.32271	0.361	0.91883	0.76627-1.10177	0.264	0.80237	0.55236-1.16555	0.911	1.01251	0.81606-1.25626	-0.0383	0.35974	0.175	22.9026	17	0.15245	21.6969	16	0.15325
ebi-a-GCST90001936	22	0.471	0.95495	0.84440-1.0800	0.908	0.99187	0.86422-1.13838	0.362	0.95374	0.86145-1.05592	0.778	0.96002	0.72535-1.27061	0.977	1.0017	0.89533-1.12070	-0.00097	0.97001	0.329	23.4152	21	0.32225	23.4135	20	0.26895
ebi-a-GCST90001452	24	0.424	1.08161	0.89559-1.3063	0.939	1.00753	0.83176-1.22046	0.363	0.93739	0.81553-1.07747	0.168	0.77766	0.55015-1.09925	0.866	1.01567	0.84982-1.21389	-0.06505	0.04661	0.347	24.8923	23	0.35586	20.4466	22	0.55512
ebi-a-GCST90001629	30	0.585	1.06348	0.85482-1.3231	0.523	0.9409	0.78044-1.13434	0.363	0.94136	0.82642-1.07229	0.291	0.83558	0.60215-1.15948	0.584	0.9417	0.76140-1.16470	-0.03941	0.18361	0.683	24.7758	29	0.68983	22.9169	28	0.73719
ebi-a-GCST90001773	39	0.051	0.89217	0.79864-0.9966	0.492	0.95603	0.84088-1.08695	0.364	0.96146	0.88331-1.04653	0.74	0.9632	0.77310-1.20005	0.184	0.90569	0.78473-1.04530	0.0411	0.04669	0.634	34.0068	38	0.65465	29.7716	37	0.79483
ebi-a-GCST90001806	28	0.035	1.40122	1.04176-1.8847	0.158	1.16873	0.94107-1.45147	0.364	1.07671	0.91776-1.26318	0.337	1.18747	0.84148-1.67572	0.153	1.1775	0.94698-1.46415	-0.07773	0.0532	0.22	33.3764	27	0.18493	28.8278	26	0.31897
ebi-a-GCST90001769	28	0.947	0.99398	0.83379-1.1850	0.815	0.9812	0.83699-1.15025	0.366	1.05927	0.93497-1.20010	0.903	1.017	0.77838-1.32877	0.854	1.017	0.85106-1.21530	0.03077	0.32289	0.253	32.106	27	0.22818	30.8992	26	0.23204
ebi-a-GCST90001805	25	0.687	1.0406	0.85929-1.2602	0.731	1.03087	0.86672-1.22610	0.367	1.05971	0.93413-1.20217	0.409	1.11758	0.86228-1.44847	0.423	1.07209	0.90701-1.26723	0.00783	0.80654	0.645	22.0699	24	0.5751	22.0085	23	0.51974
ebi-a-GCST90001604	17	0.146	0.5183	0.22393-1.1996	0.659	1.07681	0.77532-1.49555	0.368	0.88306	0.67361-1.15764	0.514	1.2061	0.69609-2.08977	0.633	1.12433	0.70132-1.80251	0.10385	0.20942	0.12	22.847	16	0.11788	20.4968	15	0.15369
ebi-a-GCST90001865	19	0.765	0.93385	0.60051-1.4522	0.329	0.87638	0.67224-1.14252	0.369	0.91909	0.76448-1.10498	0.339	0.76876	0.45470-1.29972	0.248	0.73598	0.44482-1.21771	-0.00359	0.93852	0.398	18.8516	18	0.40102	18.8448	17	0.33751
ebi-a-GCST90002065	14	0.227	1.20161	0.90550-1.5945	0.229	1.16807	0.90694-1.50438	0.372	1.08777	0.90445-1.30825	0.477	1.1332	0.81113-1.58317	0.306	1.15928	0.88359-1.52099	-0.03641	0.38091	0.747	10.0745	13	0.68783	9.24702	12	0.6817
ebi-a-GCST90001832	15	0.954	1.00754	0.78552-1.2923	0.421	1.09462	0.87812-1.36450	0.372	1.08252	0.90952-1.28842	0.014	1.73815	1.17884-2.56283	0.504	1.06808	0.88503-1.28899	0.03096	0.43753	0.182	19.8306	14	0.13557	18.8979	13	0.1263
ebi-a-GCST90001624	21	0.492	1.10458	0.83625-1.4590	0.584	1.06024	0.85981-1.30741	0.372	1.08296	0.90903-1.29018	0.764	1.05276	0.75555-1.46688	0.592	1.06175	0.85589-1.31713	-0.00669	0.85737	0.17	27.103	20	0.13239	27.0558	19	0.10336
ebi-a-GCST90002072	23	0.898	1.01558	0.80446-1.2821	0.776	1.03405	0.82085-1.30264	0.373	1.07132	0.92055-1.24679	0.16	1.45133	0.87810-2.39877	0.267	0.84314	0.62867-1.13079	0.01898	0.55585	0.131	27.5171	22	0.19224	27.0555	21	0.16902
ebi-a-GCST90001401	24	0.385	0.78077	0.45192-1.3489	0.108	0.79249	0.59693-1.05211	0.373	0.89329	0.69676-1.14525	0.377	0.80429	0.50087-1.29151	0.16	0.79431	0.58217-1.08375	0.03275	0.59191	0.012	39.9503	23	0.01557	39.42	22	0.01263
ebi-a-GCST90002024	19	0.404	1.16863	0.81769-1.6702	0.218	1.15091	0.92022-1.43944	0.377	1.07814	0.91229-1.27414	0.804	1.04501	0.74219-1.47137	0.394	1.1356	0.85389-1.51024	-0.02086	0.62318	0.956	8.91762	18	0.96162	8.66718	17	0.95013
ebi-a-GCST90002044	9	0.931	0.94739	0.28997-3.0954	0.429	0.87525	0.62916-1.21758	0.378	0.8929	0.69404-1.14873	0.592	0.87214	0.53972-1.40929	0.621	0.88029	0.54175-1.43038	-0.01189	0.92286	0.865	3.90601	8	0.8655	3.89593	7	0.79168
ebi-a-GCST90001471	19	0.154	0.85848	0.70248-1.0491	0.335	0.90421	0.73684-1.10960	0.38	0.939	0.81586-1.08072	0.628	0.91721	0.65021-1.29385	0.324	0.8921	0.71543-1.11240	0.03899	0.236	0.948	8.73866	18	0.96549	7.2295	17	0.98038
ebi-a-GCST90002083	23	0.212	1.30344	0.87103-1.9505	0.963	0.99419	0.77573-1.27418	0.386	0.92509	0.77568-1.10326	0.854	0.95753	0.60572-1.51367	0.766	1.05872	0.73052-1.53438	-0.07461	0.0779	0.683	18.6252	22	0.66835	15.1895	21	0.81333
ebi-a-GCST90001639	16	0.84	1.04078	0.71109-1.5233	0.77	0.95571	0.70493-1.29570	0.387	0.90972	0.73411-1.12733	0.602	0.87564	0.53691-1.42807	0.688	0.92605	0.64135-1.33713	-0.03371	0.41613	0.818	9.81897	15	0.83097	9.11678	14	0.8235
ebi-a-GCST90001833	25	0.346	0.85274	0.61642-1.1797	0.978	1.00334	0.79454-1.26703	0.388	1.07492	0.91233-1.26649	0.529	1.14867	0.75106-1.75676	0.71	0.94168	0.68894-1.28715	0.0572	0.11874	0.49	22.7344	24	0.53552	20.1081	23	0.63538
ebi-a-GCST90001684	15	0.802	1.06817	0.64422-1.7711	0.573	0.91678	0.67748-1.24061	0.388	0.90595	0.72381-1.13392	0.758	0.92718	0.57909-1.48452	0.831	0.95621	0.63798-1.43319	-0.03464	0.48875	0.625	12.124	14	0.59635	11.6163	13	0.55933
ebi-a-GCST90001392	28	0.13	0.91767	0.82392-1.0221	0.581	0.96408	0.84653-1.09795	0.39	0.95962	0.87361-1.05410	0.611	0.92461	0.68602-1.24617	0.405	0.95544	0.85972-1.06182	0.03804	0.10959	0.802	21.7731	27	0.74882	19.0283	26	0.83523
ebi-a-GCST90001792	24	0.411	0.94099	0.81623-1.0848	0.553	0.95646	0.82575-1.10785	0.39	0.95205	0.85109-1.06498	0.978	0.99615	0.76265-1.30113	0.666	0.97313	0.86145-1.09929	0.00755	0.78886	0.16	30.5305	23	0.13477	30.4289	22	0.10841
ebi-a-GCST90001901	20	0.17	0.93628	0.85543-1.0248	0.498	0.96231	0.86098-1.07555	0.39	0.96575	0.89194-1.04567	0.281	1.13624	0.90672-1.42384	0.329	0.95467	0.87187-1.04533	0.0388	0.17348	0.793	14.4243	19	0.75842	12.4156	18	0.82506
ebi-a-GCST90001869	34	0.914	0.9884	0.80075-1.2200	0.162	0.87489	0.72533-1.05531	0.394	0.94662	0.83446-1.07386	0.416	0.87831	0.64483-1.19633	0.172	0.87139	0.71840-1.05695	-0.01434	0.61676	0.46	33.424	33	0.44668	33.1594	32	0.41044
ebi-a-GCST90001711	20	0.887	1.00991	0.88275-1.1554	0.321	0.93476	0.81811-1.06804	0.394	0.9572	0.86559-1.05849	0.436	1.10843	0.86029-1.42815	0.79	0.9824	0.86345-1.11774	-0.03871	0.2551	0.61	17.2981	19	0.56968	15.9163	18	0.59839
ebi-a-GCST90001638	30	0.58	0.90921	0.65160-1.2687	0.516	0.92512	0.73152-1.16997	0.396	0.93111	0.78950-1.09812	0.447	0.85953	0.58497-1.26294	0.755	0.95137	0.69771-1.29725	0.00645	0.87311	0.75	23.4318	29	0.75642	23.4058	28	0.71247
ebi-a-GCST90001519	18	0.525	0.93446	0.76151-1.1467	0.386	0.92609	0.77854-1.10160	0.397	0.94671	0.83395-1.07471	0.458	0.90817	0.70835-1.16436	0.361	0.92146	0.77668-1.09322	0.00593	0.87334	0.455	18.2761	17	0.37163	18.2461	16	0.30968
ebi-a-GCST90001484	27	0.396	1.06804	0.91981-1.2402	0.73	1.02184	0.90401-1.15503	0.399	1.04556	0.94278-1.15955	0.172	1.2245	0.92310-1.62431	0.705	1.02528	0.90244-1.16485	-0.01208	0.69763	0.403	28.3372	26	0.34207	28.1631	25	0.3004
ebi-a-GCST90001904	23	0.729	0.96039	0.76656-1.2032	0.52	0.93135	0.74989-1.15673	0.401	0.94019	0.81408-1.08583	0.228	0.80939	0.57950-1.13047	0.406	0.89049	0.68087-1.16466	-0.00779	0.8124	0.736	17.5294	22	0.7335	17.4716	21	0.68215
ebi-a-GCST90001633	28	0.259	1.17147	0.89534-1.5327	0.999	0.99984	0.78784-1.26888	0.404	1.07187	0.91070-1.26156	0.56	0.87859	0.57182-1.34993	0.852	0.96542	0.66964-1.39185	-0.02626	0.42272	0.537	25.4793	27	0.54762	24.8158	26	0.52942
ebi-a-GCST90001541	35	0.115	1.21262	0.96013-1.5315	0.372	1.10671	0.88592-1.38251	0.404	1.06204	0.92207-1.22327	0.78	1.05832	0.71374-1.56928	0.381	1.135	0.85802-1.50138	-0.03682	0.1713	0.977	20.1855	34	0.97089	18.2298	33	0.9825
ebi-a-GCST90001410	18	0.788	0.93902	0.59868-1.4728	0.434	0.88967	0.66367-1.19264	0.404	0.90996	0.72900-1.13584	0.717	0.9149	0.56968-1.46932	0.681	0.90984	0.58430-1.41673	-0.00681	0.87697	0.972	8.12177	17	0.96387	8.09703	16	0.94593
ebi-a-GCST90001837	21	0.435	0.89517	0.68190-1.1751	0.786	1.02564	0.85437-1.23124	0.405	0.94708	0.83328-1.07644	0.674	1.075	0.77099-1.49888	0.691	1.05526	0.81281-1.37003	0.01876	0.64871	0.37	21.9167	20	0.34505	21.6723	19	0.30087
ebi-a-GCST90001577	31	0.409	0.88189	0.65742-1.1830	0.606	0.92876	0.70113-1.23030	0.406	0.93072	0.78562-1.10262	0.642	0.89351	0.55811-1.43047	0.592	0.91477	0.66274-1.26265	0.01273	0.66303	0.977	16.8881	30	0.97389	16.6943	29	0.96672
ebi-a-GCST90001998	25	0.848	1.02136	0.82512-1.2643	0.558	1.06427	0.86418-1.31069	0.41	1.06649	0.91502-1.24304	0.936	1.01664	0.68194-1.51559	0.568	1.06754	0.85586-1.33158	0.0181	0.56789	0.152	31.4682	24	0.14074	31.0154	23	0.12242
ebi-a-GCST90002082	18	0.861	0.98296	0.81307-1.1883	0.89	0.98532	0.79902-1.21506	0.411	0.93777	0.80458-1.09300	0.869	1.0267	0.75405-1.39794	0.88	0.98491	0.81022-1.19727	-0.02941	0.42216	0.891	10.0798	17	0.90023	9.40108	16	0.89598
ebi-a-GCST90001949	21	0.741	1.02618	0.88231-1.1935	0.691	0.97804	0.87657-1.09127	0.413	0.96279	0.87924-1.05427	0.398	1.14335	0.84349-1.54982	0.806	0.98587	0.88157-1.10251	-0.03335	0.31402	0.491	21.349	20	0.37685	20.2112	19	0.38197
ebi-a-GCST90001744	15	0.217	1.74247	0.75316-4.0313	0.458	1.16628	0.77669-1.75131	0.414	1.13242	0.84035-1.52602	0.616	1.16647	0.64744-2.10160	0.48	1.2261	0.70744-2.12503	-0.07121	0.30088	0.553	12.8846	14	0.53563	11.7238	13	0.55042
ebi-a-GCST90001677	25	0.981	0.99581	0.71312-1.3906	0.801	0.96573	0.73667-1.26601	0.415	0.9241	0.76444-1.11711	0.985	0.99498	0.59308-1.66924	0.809	1.05586	0.68227-1.63401	-0.01694	0.59912	0.502	23.1761	24	0.50942	22.892	23	0.46709
ebi-a-GCST90001841	24	0.433	1.06991	0.90640-1.2629	0.716	0.96957	0.82106-1.14494	0.415	0.95467	0.85395-1.06726	0.932	1.0132	0.75198-1.36517	0.921	1.00704	0.87794-1.15511	-0.05334	0.08251	0.476	22.7088	23	0.47788	19.399	22	0.62057
ebi-a-GCST90001413	18	0.196	1.09263	0.96074-1.2426	0.313	1.08466	0.92623-1.27019	0.416	1.04494	0.93987-1.16175	0.455	1.10678	0.85350-1.43522	0.186	1.10096	0.96024-1.26232	-0.03913	0.24777	0.553	15.2853	17	0.57494	13.8463	16	0.61016
ebi-a-GCST90002029	23	0.144	0.76564	0.54211-1.0813	0.472	0.90916	0.70136-1.17853	0.417	1.08416	0.89205-1.31765	0.99	1.00333	0.61375-1.64018	0.319	0.87133	0.66849-1.13571	0.09778	0.03139	0.119	29.0029	22	0.14478	23.1419	21	0.33646
ebi-a-GCST90001507	26	0.967	1.00253	0.89145-1.1274	0.774	0.98057	0.85782-1.12089	0.418	0.9627	0.87801-1.05556	0.258	0.87121	0.68991-1.10015	0.861	0.98855	0.86985-1.12344	-0.03232	0.28632	0.571	22.6124	25	0.60018	21.4232	24	0.61365
ebi-a-GCST90001654	31	0.406	0.90426	0.71552-1.1428	0.615	0.93999	0.73868-1.19616	0.42	0.94075	0.81089-1.09142	0.839	0.95993	0.64997-1.41769	0.618	0.94359	0.75298-1.18245	0.01157	0.67142	0.926	20.2462	30	0.90997	20.0626	29	0.89097
ebi-a-GCST90001636	10	0.51	1.64469	0.40021-6.7590	0.775	0.9388	0.60939-1.44628	0.421	0.86661	0.61164-1.22786	0.744	0.89474	0.46873-1.70790	0.844	0.94297	0.53516-1.66155	-0.1073	0.38576	0.296	11.7086	9	0.23024	10.5941	8	0.22577
ebi-a-GCST90002031	21	0.303	1.06105	0.95085-1.1840	0.86	0.99065	0.89257-1.09950	0.424	1.03446	0.95209-1.12395	0.838	0.97635	0.77861-1.22430	0.936	1.00418	0.90788-1.11069	-0.01723	0.49615	0.822	13.4462	20	0.85743	12.9647	19	0.84037
ebi-a-GCST90002110	20	0.712	1.02753	0.89144-1.1844	0.671	1.02741	0.90706-1.16374	0.426	0.95803	0.86198-1.06478	0.764	0.96115	0.74459-1.24069	0.341	1.06276	0.94047-1.20096	-0.04537	0.17748	0.056	28.7071	19	0.07073	25.8754	18	0.10264
ebi-a-GCST90001793	19	0.323	1.26872	0.80239-2.0061	0.325	1.15543	0.86669-1.54035	0.427	1.10533	0.86337-1.41511	0.927	1.02505	0.61027-1.72173	0.501	1.13053	0.79664-1.60438	-0.03369	0.49067	0.022	32.0125	18	0.02191	31.1044	17	0.0194
ebi-a-GCST90001840	21	0.216	1.23994	0.89195-1.7237	0.961	0.99393	0.77847-1.26902	0.427	1.07034	0.90504-1.26583	0.699	0.91422	0.58430-1.43044	0.487	0.86233	0.57215-1.29967	-0.04747	0.32197	0.72	15.6083	20	0.74061	14.5742	19	0.74925
ebi-a-GCST90001930	18	0.61	0.92438	0.68749-1.2429	0.452	0.91302	0.72041-1.15712	0.427	0.93185	0.78286-1.10920	0.55	0.88125	0.58694-1.32313	0.909	0.98301	0.73524-1.31427	0.00219	0.94826	0.831	11.341	17	0.8383	11.3367	16	0.78824
ebi-a-GCST90001564	16	0.503	0.92223	0.73218-1.1616	0.79	1.03559	0.80072-1.33936	0.428	0.93383	0.78832-1.10620	0.884	0.96978	0.64656-1.45457	0.924	1.0126	0.78682-1.30317	0.00544	0.878	0.564	12.8109	15	0.6169	12.7865	14	0.5434
ebi-a-GCST90001839	18	0.656	0.95236	0.77122-1.1760	0.953	1.00641	0.81504-1.24272	0.431	1.06409	0.91156-1.24215	0.577	1.11758	0.76218-1.63870	0.876	1.01479	0.84677-1.21613	0.04856	0.16273	0.332	19.5858	17	0.29596	17.2738	16	0.3681
ebi-a-GCST90001668	30	0.287	0.95389	0.87596-1.0387	0.831	0.9895	0.89802-1.09030	0.432	0.97151	0.90386-1.04421	0.907	0.991	0.85258-1.15188	0.59	0.97731	0.89993-1.06135	0.01789	0.43546	0.953	18.2454	29	0.93912	17.6194	28	0.93533
ebi-a-GCST90001682	15	0.59	0.83238	0.43436-1.5951	0.6	1.09513	0.77985-1.53787	0.434	1.12913	0.83291-1.53071	0.592	1.15608	0.68841-1.94146	0.919	1.02145	0.68241-1.52892	0.07143	0.31783	0.057	24.9534	14	0.03503	23.0408	13	0.04119
ebi-a-GCST90001908	22	0.812	1.03502	0.78205-1.3698	0.783	1.03445	0.81258-1.31690	0.437	0.93879	0.80049-1.10099	0.589	1.10449	0.77432-1.57544	0.61	1.07895	0.80933-1.43839	-0.02962	0.41653	0.696	17.5785	21	0.6755	16.8902	20	0.66009
ebi-a-GCST90001922	18	0.696	0.87576	0.45520-1.6849	0.961	0.99214	0.72423-1.35916	0.438	0.91391	0.72787-1.14752	0.993	1.00241	0.59029-1.70224	0.917	0.97308	0.58704-1.61299	0.00844	0.89334	0.796	11.9501	17	0.80315	11.9316	16	0.74868
ebi-a-GCST90001875	18	0.813	0.97896	0.82298-1.1645	0.683	1.03348	0.88257-1.21019	0.439	0.95859	0.86126-1.06691	0.471	0.91278	0.71608-1.16351	0.688	1.04492	0.84655-1.28977	-0.0111	0.76275	0.4	17.6289	17	0.41261	17.5256	16	0.3524
ebi-a-GCST90001651	23	0.785	1.04011	0.78667-1.3752	0.964	1.00551	0.79225-1.27618	0.44	0.92352	0.75459-1.13028	0.265	0.71896	0.40860-1.26507	0.62	1.06083	0.84297-1.33500	-0.04192	0.24503	0.036	36.0846	22	0.02974	33.7834	21	0.03822
ebi-a-GCST90001492	22	0.822	0.99106	0.91763-1.0704	0.56	0.97413	0.89196-1.06386	0.44	0.97506	0.91448-1.03965	0.903	1.00747	0.89469-1.13447	0.516	0.97293	0.89694-1.05536	-0.02296	0.45205	0.5	21.5863	21	0.42367	20.9695	20	0.39893
ebi-a-GCST90001421	23	0.971	1.00575	0.74164-1.3639	0.78	0.96157	0.73017-1.26631	0.442	0.92904	0.77021-1.12061	0.97	1.00987	0.60424-1.68778	0.727	0.95112	0.72067-1.25527	-0.01976	0.52079	0.39	23.6174	22	0.3676	23.1472	21	0.33618
ebi-a-GCST90001514	19	0.705	0.9645	0.80252-1.1592	0.724	0.96755	0.80586-1.16169	0.442	1.04957	0.92784-1.18728	0.931	0.98702	0.73687-1.32209	0.623	0.94818	0.76980-1.16789	0.04078	0.24107	0.653	14.6924	18	0.68297	13.2168	17	0.72156
ebi-a-GCST90001787	22	0.687	1.03868	0.86598-1.2458	0.51	1.06323	0.88595-1.27597	0.444	1.05219	0.92357-1.19872	0.955	1.00787	0.77182-1.31613	0.626	1.0427	0.88334-1.23080	0.00621	0.83959	0.374	23.8932	21	0.29826	23.8431	20	0.24931
ebi-a-GCST90001593	22	0.08	0.7548	0.55966-1.0180	0.216	0.85663	0.67032-1.09472	0.445	0.93117	0.77559-1.11797	0.134	0.69355	0.43779-1.09873	0.224	0.84818	0.65557-1.09737	0.06202	0.10513	0.168	26.6568	21	0.1825	23.3002	20	0.2743
ebi-a-GCST90001790	24	0.82	1.02321	0.84144-1.2442	0.826	1.02137	0.84543-1.23394	0.447	1.05219	0.92296-1.19951	0.635	1.07231	0.80658-1.42560	0.855	1.01859	0.83806-1.23802	0.01052	0.70977	0.594	20.957	23	0.58371	20.8149	22	0.5322
ebi-a-GCST90001399	16	0.329	0.82335	0.56474-1.2004	0.305	0.8584	0.64117-1.14925	0.448	0.92532	0.75734-1.13057	0.94	1.02084	0.60392-1.72559	0.287	0.83295	0.60220-1.15211	0.02912	0.48547	0.543	13.8502	15	0.53692	13.3369	14	0.50019
ebi-a-GCST90002046	22	0.484	1.03808	0.93669-1.1505	0.36	1.04814	0.94780-1.15910	0.448	1.03175	0.95175-1.11848	0.276	1.11872	0.91904-1.36180	0.64	1.02372	0.92919-1.12788	-0.00575	0.84651	0.18	26.8924	21	0.17444	26.8408	20	0.1398
ebi-a-GCST90001650	23	0.951	1.008	0.78230-1.2988	0.415	1.09565	0.87974-1.36456	0.449	1.06042	0.91105-1.23429	0.471	1.14869	0.79327-1.66334	0.353	1.11056	0.89407-1.37947	0.01604	0.62954	0.809	16.6257	22	0.78367	16.386	21	0.74758
ebi-a-GCST90001470	23	0.368	1.16799	0.83888-1.6262	0.818	1.02965	0.80262-1.32091	0.452	1.07209	0.89427-1.28527	0.92	1.02484	0.63883-1.64407	0.945	1.01075	0.74945-1.36316	-0.02373	0.54818	0.337	24.772	22	0.3081	24.3402	21	0.27687
ebi-a-GCST90002107	6	0.752	1.1006	0.63173-1.9175	0.878	1.02076	0.78440-1.32835	0.452	1.07824	0.88608-1.31208	0.912	0.97986	0.69588-1.37972	0.973	0.99411	0.71588-1.38047	-0.01915	0.94197	0.84	1.97707	5	0.85231	1.97107	4	0.74108
ebi-a-GCST90001584	23	0.273	1.12286	0.91768-1.3739	0.204	1.14401	0.92961-1.40785	0.452	1.05801	0.91328-1.22568	0.121	1.2771	0.94866-1.71925	0.269	1.1279	0.91605-1.38875	-0.02355	0.40812	0.604	19.9882	22	0.58378	19.2756	21	0.56746
ebi-a-GCST90001547	26	0.581	1.03198	0.92417-1.1524	0.864	1.01136	0.88867-1.15099	0.454	1.03649	0.94371-1.13840	0.133	1.25849	0.94159-1.68204	0.549	1.03458	0.92702-1.15463	0.00324	0.88443	0.675	21.957	25	0.63823	21.9354	24	0.58312
ebi-a-GCST90002079	21	0.985	1.00427	0.64875-1.5546	0.833	1.03354	0.76107-1.40354	0.462	0.92316	0.74588-1.14258	0.812	1.05894	0.66420-1.68827	0.614	1.10989	0.74494-1.65363	-0.01584	0.67006	0.784	14.6871	20	0.79402	14.4998	19	0.75381
ebi-a-GCST90001749	17	0.873	0.96475	0.62678-1.4850	0.77	1.03908	0.80350-1.34373	0.463	1.07135	0.89142-1.28761	0.514	1.15576	0.75573-1.76753	0.813	1.04021	0.75465-1.43383	0.03004	0.6043	0.311	19.1839	16	0.25924	18.8321	15	0.22144
ebi-a-GCST90001457	17	0.569	0.94326	0.77478-1.1484	0.741	0.97725	0.85239-1.12040	0.463	0.94206	0.80313-1.10502	0.244	0.7832	0.52696-1.16404	0.558	0.96193	0.84710-1.09233	-0.00092	0.98173	0.097	30.6736	16	0.01481	30.6725	15	0.00971
ebi-a-GCST90001914	22	0.263	0.86763	0.68150-1.1046	0.737	0.96129	0.76322-1.21076	0.467	1.06058	0.90521-1.24260	0.902	1.02434	0.70244-1.49375	0.849	0.97739	0.77507-1.23251	0.06273	0.04314	0.574	19.3626	21	0.56189	14.6996	20	0.79333
ebi-a-GCST90001567	21	0.732	1.03851	0.83938-1.2849	0.999	1.00016	0.78978-1.26659	0.467	0.9432	0.80563-1.10426	0.871	1.03536	0.68383-1.56759	0.936	1.00869	0.81983-1.24106	-0.03343	0.20289	0.644	17.9705	20	0.58935	16.2311	19	0.64181
ebi-a-GCST90001630	24	0.496	1.12519	0.80605-1.5707	0.367	1.1283	0.86824-1.46626	0.468	1.06918	0.89243-1.28093	0.96	1.01148	0.64895-1.57654	0.507	1.12627	0.79673-1.59211	-0.01078	0.72453	0.716	19.053	23	0.69814	18.9256	22	0.64992
ebi-a-GCST90001456	18	0.822	1.04094	0.73828-1.4677	0.434	0.88624	0.65474-1.19959	0.471	1.07932	0.87713-1.32811	0.33	0.74018	0.41096-1.33315	0.321	0.74952	0.43111-1.30311	0.01092	0.79548	0.328	18.4959	17	0.35822	18.4159	16	0.30011
ebi-a-GCST90001693	28	0.462	1.03815	0.94092-1.1454	0.853	1.01075	0.90275-1.13168	0.471	1.03031	0.94992-1.11751	0.741	1.03496	0.84605-1.26605	0.708	1.01856	0.92615-1.12018	-0.00626	0.78258	0.388	29.0096	27	0.36043	28.9231	26	0.31459
ebi-a-GCST90001987	29	0.913	0.99599	0.92738-1.0697	0.96	1.00209	0.92438-1.08633	0.473	0.97657	0.91533-1.04191	0.843	1.02094	0.83273-1.25169	0.869	0.99455	0.93270-1.06050	-0.02968	0.22779	0.171	36.2317	28	0.13679	34.297	27	0.15758
ebi-a-GCST90001924	20	0.871	1.02194	0.78864-1.3243	0.817	0.97454	0.78316-1.21269	0.477	1.06121	0.90086-1.25011	0.762	1.05705	0.74242-1.50502	0.974	1.00405	0.79348-1.27049	0.01371	0.71272	0.074	27.6792	19	0.0898	27.4657	18	0.07067
ebi-a-GCST90001872	20	0.38	1.05304	0.94100-1.1784	0.612	0.97262	0.87358-1.08288	0.478	0.97066	0.89402-1.05388	0.99	0.99875	0.82851-1.20397	0.67	0.97996	0.89405-1.07412	-0.05855	0.06782	0.307	23.3835	19	0.22087	19.3292	18	0.37182
ebi-a-GCST90001802	31	0.125	1.22168	0.95300-1.5661	0.134	1.17029	0.95271-1.43756	0.481	1.05019	0.91645-1.20346	0.321	1.21339	0.83353-1.76637	0.077	1.22328	0.98572-1.51809	-0.04347	0.16696	0.353	32.3115	30	0.35318	30.2176	29	0.4032
ebi-a-GCST90001394	23	0.925	0.99505	0.89883-1.1016	0.599	0.97026	0.86704-1.08576	0.483	0.96948	0.88912-1.05709	0.515	0.94354	0.79428-1.12085	0.685	0.97857	0.88240-1.08521	-0.02384	0.35051	0.992	9.33486	22	0.9914	8.42308	21	0.99307
ebi-a-GCST90001730	22	0.832	0.98383	0.84801-1.1414	0.861	1.01528	0.85713-1.20261	0.483	0.95943	0.85462-1.07709	0.044	0.69322	0.49588-0.96909	0.798	1.01998	0.87794-1.18501	-0.01524	0.60324	0.614	18.2787	21	0.6313	17.9999	20	0.58742
ebi-a-GCST90001644	35	0.168	0.83697	0.65359-1.0718	0.306	0.88876	0.70928-1.11367	0.484	0.95074	0.82525-1.09530	0.214	1.36286	0.84419-2.20021	0.249	0.82282	0.59385-1.14008	0.03222	0.22835	0.391	35.7522	34	0.38608	34.1913	33	0.41027
ebi-a-GCST90001539	25	0.442	1.17977	0.77940-1.7858	0.258	1.17499	0.88865-1.55359	0.484	1.07382	0.87952-1.31105	0.475	0.81405	0.46688-1.41937	0.489	1.14956	0.77929-1.69576	-0.01951	0.61487	0.263	28.1582	24	0.25342	27.8432	23	0.22177
ebi-a-GCST90001746	22	0.832	1.03659	0.74639-1.4396	0.69	0.94245	0.70426-1.26120	0.485	1.07149	0.88258-1.30082	0.161	1.44454	0.87969-2.37208	0.646	0.92256	0.65706-1.29533	0.00942	0.80908	0.792	15.4519	21	0.79962	15.3919	20	0.75356
ebi-a-GCST90001508	32	0.995	0.99977	0.92903-1.0759	0.74	1.01499	0.92951-1.10833	0.486	0.97807	0.91894-1.04101	0.378	0.93158	0.79759-1.08807	0.881	1.00585	0.93227-1.08523	-0.02617	0.2749	0.746	24.8251	31	0.77549	23.5882	30	0.79033
ebi-a-GCST90001533	18	0.584	0.93017	0.72138-1.1994	0.483	0.93563	0.77704-1.12658	0.486	0.95359	0.83428-1.08997	0.766	1.04836	0.77148-1.42461	0.666	0.95658	0.78445-1.16648	0.00848	0.82452	0.869	11.0623	17	0.85331	11.0115	16	0.80877
ebi-a-GCST90001670	20	0.255	0.83364	0.61542-1.1293	0.1	0.81454	0.63801-1.03991	0.487	0.93327	0.76822-1.13379	0.3	0.80134	0.53326-1.20418	0.109	0.80134	0.61880-1.03773	0.04143	0.35382	0.128	25.8977	19	0.13306	24.6568	18	0.13466
ebi-a-GCST90002016	18	0.035	0.78474	0.63861-0.9643	0.129	0.8608	0.70922-1.04476	0.488	0.95051	0.82359-1.09700	0.254	0.8139	0.57843-1.14524	0.14	0.87255	0.73430-1.03682	0.07711	0.02468	0.446	17.9054	17	0.39483	11.7583	16	0.76044
ebi-a-GCST90001478	18	0.933	0.98277	0.65867-1.4663	0.494	0.90383	0.67629-1.20793	0.489	0.92279	0.73492-1.15867	0.886	0.96402	0.58827-1.57979	0.821	0.96402	0.70487-1.31845	-0.01993	0.70898	0.095	25.5143	17	0.08378	25.2861	16	0.06494
ebi-a-GCST90001458	20	0.28	0.91708	0.78750-1.0680	0.294	0.91383	0.77230-1.08130	0.489	0.96023	0.85584-1.07735	0.631	1.07596	0.80162-1.44419	0.244	0.91332	0.78777-1.05889	0.02886	0.37852	0.986	7.54347	19	0.9907	6.72831	18	0.99222
ebi-a-GCST90001503	30	0.622	0.98383	0.92274-1.0490	0.133	0.9441	0.87578-1.01774	0.491	0.98091	0.92857-1.03621	0.848	1.01064	0.90772-1.12523	0.133	0.94759	0.88502-1.01458	-0.00428	0.85522	0.428	30.4204	29	0.39325	30.3836	28	0.34512
ebi-a-GCST90002009	26	0.415	0.93505	0.79777-1.0960	0.804	0.98032	0.83761-1.14735	0.491	0.962	0.86155-1.07416	0.99	0.99842	0.78383-1.27176	0.654	0.9626	0.81655-1.13478	0.01484	0.63033	0.803	19.554	25	0.76981	19.3164	24	0.73491
ebi-a-GCST90002003	18	0.728	1.05192	0.79450-1.3927	0.521	0.90911	0.67967-1.21599	0.492	0.9351	0.77207-1.13254	0.799	1.0627	0.66976-1.68615	0.584	0.92116	0.69045-1.22895	-0.0406	0.27722	0.566	16.1252	17	0.51498	14.8597	16	0.53494
ebi-a-GCST90001500	27	0.556	1.05584	0.88333-1.2621	0.21	1.11736	0.93926-1.32924	0.493	1.04594	0.91990-1.18924	0.33	1.16698	0.86029-1.58300	0.236	1.10965	0.93801-1.31269	-0.00457	0.88007	0.23	30.994	26	0.22849	30.9652	25	0.19017
ebi-a-GCST90001447	24	0.253	1.19857	0.88562-1.6221	0.535	1.07647	0.85307-1.35836	0.494	1.06611	0.88733-1.28092	0.99	1.00236	0.68735-1.46175	0.427	1.10492	0.86760-1.40716	-0.04827	0.34984	0.136	31.4175	23	0.11288	30.1664	22	0.11448
ebi-a-GCST90002018	18	0.827	0.97027	0.74305-1.2670	0.262	0.8816	0.70722-1.09898	0.496	0.93757	0.77892-1.12853	0.521	0.86329	0.55616-1.34004	0.303	0.88951	0.71657-1.10419	-0.01434	0.72403	0.089	27.7216	17	0.0483	27.4996	16	0.03625
ebi-a-GCST90001540	26	0.747	1.05211	0.77532-1.4277	0.718	0.95727	0.75522-1.21336	0.5	0.94317	0.79575-1.11790	0.365	0.82949	0.55784-1.23342	0.647	0.92664	0.67168-1.27837	-0.0294	0.40653	0.936	15.6735	25	0.9242	14.9597	24	0.92193
ebi-a-GCST90001655	24	0.155	1.18531	0.94528-1.4863	0.584	1.06636	0.84750-1.34175	0.501	1.05444	0.90346-1.23065	0.965	0.99109	0.66707-1.47251	0.535	1.07054	0.86603-1.32335	-0.04173	0.17925	0.787	18.8183	23	0.71172	16.8937	22	0.7692
ebi-a-GCST90002002	16	0.763	1.0574	0.74082-1.5093	0.331	0.86313	0.64152-1.16129	0.501	0.93016	0.75315-1.14876	0.47	0.85092	0.55500-1.30463	0.432	0.876	0.63507-1.20833	-0.04096	0.39511	0.67	12.5063	15	0.64037	11.7366	14	0.62744
ebi-a-GCST90001786	21	0.588	1.12098	0.74642-1.6835	0.79	0.96256	0.72667-1.27502	0.501	1.07314	0.87352-1.31838	0.998	0.99954	0.66850-1.49453	0.937	0.9844	0.66908-1.44833	-0.01004	0.80847	0.38	21.9607	20	0.34265	21.8911	19	0.28971
ebi-a-GCST90001549	31	0.639	1.07889	0.78857-1.4761	0.923	0.98828	0.77797-1.25545	0.503	0.94536	0.80204-1.11430	0.856	0.96079	0.62531-1.47627	0.996	0.99927	0.73302-1.36222	-0.03173	0.33995	0.539	29.048	30	0.51508	28.1066	29	0.51222
ebi-a-GCST90001864	23	0.098	1.23221	0.97291-1.5606	0.305	1.09795	0.91844-1.31254	0.503	0.95703	0.84157-1.08833	0.705	0.93454	0.66137-1.32053	0.634	1.04694	0.86903-1.26128	-0.09158	0.02083	0.383	21.9899	22	0.46049	15.7456	21	0.78377
ebi-a-GCST90001808	29	0.05	1.31894	1.01201-1.7190	0.361	1.09445	0.90167-1.32844	0.504	1.04814	0.91325-1.20295	0.918	1.02109	0.68817-1.51507	0.333	1.11601	0.89699-1.38851	-0.0809	0.06066	0.333	31.1582	28	0.3101	27.2848	27	0.44851
ebi-a-GCST90001707	20	0.541	0.95283	0.81837-1.1094	0.272	0.92882	0.81418-1.05959	0.505	0.96601	0.87265-1.06937	0.768	1.04269	0.79253-1.37182	0.538	0.95867	0.84027-1.09376	0.00965	0.81465	0.569	17.4948	19	0.55638	17.4382	18	0.49319
ebi-a-GCST90001493	29	0.602	0.9663	0.85092-1.0973	0.381	0.94378	0.82925-1.07412	0.506	0.96714	0.87640-1.06727	0.395	0.88858	0.67979-1.16149	0.364	0.95131	0.85564-1.05769	0.00055	0.98287	0.38	30.9682	28	0.31849	30.9676	27	0.27247
ebi-a-GCST90002035	25	0.899	1.01597	0.79700-1.2951	0.694	1.04116	0.85166-1.27282	0.507	1.05278	0.90440-1.22550	0.102	1.28876	0.96227-1.72603	0.777	1.03224	0.83077-1.28256	0.01122	0.7159	0.937	15.1661	24	0.91581	15.0303	23	0.89354
ebi-a-GCST90001810	18	0.106	0.76986	0.57050-1.0389	0.231	0.87085	0.69456-1.09188	0.508	0.94637	0.80376-1.11429	0.485	0.85876	0.56559-1.30392	0.201	0.81044	0.59474-1.10437	0.07127	0.12997	0.365	17.7316	17	0.40596	15.1832	16	0.51126
ebi-a-GCST90001468	15	0.296	0.86421	0.66450-1.1239	0.402	0.9182	0.75220-1.12082	0.509	0.94615	0.80276-1.11516	0.543	0.8894	0.61553-1.28512	0.42	0.91465	0.74116-1.12874	0.03561	0.40223	0.905	8.27139	14	0.87471	7.52155	13	0.87331
ebi-a-GCST90002015	18	0.042	0.79352	0.64607-0.9746	0.147	0.87259	0.72591-1.04891	0.51	0.95322	0.82662-1.09920	0.396	0.85479	0.60031-1.21714	0.153	0.87475	0.73418-1.04224	0.07039	0.03052	0.434	17.8705	17	0.39705	12.2399	16	0.72731
ebi-a-GCST90001685	16	0.47	1.25548	0.68887-2.2882	0.898	1.02351	0.71682-1.46140	0.512	1.08537	0.84987-1.38613	0.653	0.8708	0.48191-1.57352	0.97	1.01017	0.60088-1.69825	-0.03019	0.60896	0.421	15.6276	15	0.40722	15.3278	14	0.35612
ebi-a-GCST90001988	21	0.133	1.21727	0.95256-1.5555	0.169	1.13388	0.94809-1.35608	0.512	1.04792	0.91105-1.20535	0.587	1.0905	0.80181-1.48312	0.206	1.11651	0.94639-1.31721	-0.05987	0.16596	0.428	21.1501	20	0.38834	19.0673	19	0.45253
ebi-a-GCST90001803	13	0.673	0.73712	0.18535-2.9315	0.257	1.25885	0.84533-1.87467	0.514	1.1069	0.81602-1.50148	0.344	1.35024	0.74285-2.45426	0.289	1.35024	0.79442-2.29494	0.06347	0.56536	0.426	12.7696	12	0.38601	12.3744	11	0.33617
ebi-a-GCST90001968	19	0.908	1.02795	0.64808-1.6305	0.284	1.18498	0.86861-1.61659	0.515	1.07995	0.85689-1.36108	0.116	1.69426	0.90555-3.16990	0.159	1.55903	0.86185-2.82018	0.01305	0.80966	0.138	24.6804	18	0.13398	24.5938	17	0.10418
ebi-a-GCST90001407	16	0.473	0.93129	0.77079-1.1252	0.415	0.91643	0.74305-1.13026	0.515	0.9516	0.81949-1.10501	0.592	0.90739	0.64065-1.28519	0.489	0.93281	0.76955-1.13070	0.01108	0.7208	0.593	13.9198	15	0.53162	13.7868	14	0.46571
ebi-a-GCST90001985	27	0.925	1.00513	0.90410-1.1175	0.91	1.00601	0.90688-1.11597	0.517	1.0274	0.94677-1.11490	0.658	1.05063	0.84635-1.30421	0.927	1.00417	0.91996-1.09609	0.01983	0.52268	0.161	33.7069	26	0.14256	33.1495	25	0.12737
ebi-a-GCST90001918	18	0.586	1.06619	0.85047-1.3366	0.616	1.05402	0.85802-1.29480	0.517	1.05086	0.90434-1.22112	0.922	0.98432	0.72120-1.34345	0.487	1.06856	0.88993-1.28304	-0.00731	0.86542	0.424	18.3028	17	0.36998	18.2689	16	0.30839
ebi-a-GCST90001483	28	0.854	0.98684	0.85848-1.1344	0.119	1.12843	0.96948-1.31345	0.517	1.03526	0.93216-1.14977	0.343	1.15367	0.86281-1.54258	0.155	1.11147	0.96458-1.28072	0.034	0.31594	0.337	29.7542	27	0.32531	28.6039	26	0.3294
ebi-a-GCST90001406	28	0.634	1.0596	0.83720-1.3411	0.514	1.07834	0.85984-1.35237	0.519	1.05094	0.90364-1.22227	0.687	1.08711	0.72770-1.62403	0.48	1.08711	0.86492-1.36638	-0.00267	0.92886	0.49	27.3317	27	0.44601	27.3231	26	0.39254
ebi-a-GCST90001842	27	0.964	1.00393	0.84617-1.1911	0.731	0.97369	0.83658-1.13328	0.519	0.96282	0.85808-1.08034	0.791	0.9621	0.72506-1.27663	0.803	0.98203	0.85316-1.13037	-0.01912	0.51852	0.141	32.8502	26	0.16649	32.2962	25	0.14962
ebi-a-GCST90001977	17	0.85	1.02329	0.80878-1.2947	0.531	1.07019	0.86545-1.32337	0.52	1.05646	0.89380-1.24872	0.391	1.15582	0.83766-1.59482	0.731	1.04308	0.82324-1.32163	0.01352	0.71082	0.964	8.05178	16	0.94731	7.909	15	0.92738
ebi-a-GCST90001740	26	0.72	1.05643	0.78543-1.4209	0.781	1.03592	0.80810-1.32796	0.521	1.05683	0.89255-1.25135	0.733	0.92459	0.59193-1.44418	0.798	0.94548	0.61836-1.44564	0.00011	0.99756	0.683	20.4695	25	0.72179	20.4695	24	0.66979
ebi-a-GCST90001463	23	0.543	0.9563	0.83015-1.1016	0.259	0.92107	0.79852-1.06242	0.525	0.96602	0.86827-1.07476	0.676	0.95527	0.77296-1.18058	0.296	0.92877	0.81126-1.06331	0.0064	0.83322	0.956	12.8833	22	0.93637	12.8378	21	0.9142
ebi-a-GCST90001927	22	0.365	1.13978	0.86408-1.5035	0.35	1.1211	0.88214-1.42480	0.526	1.05621	0.89194-1.25074	0.83	1.04602	0.69756-1.56854	0.294	1.14389	0.89530-1.46152	-0.02133	0.50074	0.319	24.491	21	0.26988	23.9284	20	0.24553
ebi-a-GCST90002048	16	0.391	0.85812	0.61151-1.2042	0.179	0.85153	0.67374-1.07623	0.526	0.9362	0.76350-1.14797	0.362	0.81608	0.53438-1.24628	0.118	0.81608	0.64198-1.03740	0.03892	0.53358	0.048	25.5317	15	0.04324	24.8097	14	0.03649
ebi-a-GCST90001710	23	0.518	0.94239	0.78964-1.1247	0.257	0.92438	0.80675-1.05915	0.527	0.95919	0.84293-1.09148	0.818	1.04303	0.73166-1.48691	0.522	0.95097	0.81736-1.10642	0.00975	0.77158	0.203	29.4724	22	0.13186	29.3515	21	0.10581
ebi-a-GCST90001813	24	0.486	0.91066	0.70311-1.1795	0.918	1.01192	0.80796-1.26736	0.527	1.05615	0.89152-1.25119	0.633	1.09471	0.75874-1.57945	0.963	0.9929	0.73792-1.33598	0.05788	0.1581	0.162	29.5502	23	0.16276	26.9361	22	0.21366
ebi-a-GCST90001676	7	0.777	0.86586	0.33749-2.2214	0.551	0.85762	0.51796-1.42003	0.528	0.87818	0.58680-1.31425	0.983	0.99177	0.48465-2.02952	0.765	0.89177	0.43546-1.82622	0.00248	0.97474	0.365	6.91436	6	0.32884	6.91283	5	0.2272
ebi-a-GCST90001479	15	0.236	0.77445	0.51731-1.1594	0.351	0.86964	0.64850-1.16619	0.528	0.92126	0.71402-1.18865	0.361	0.78116	0.46797-1.30393	0.247	0.8351	0.62362-1.11831	0.05039	0.29842	0.066	24.2585	14	0.04263	22.2505	13	0.0516
ebi-a-GCST90001427	28	0.496	1.13797	0.78856-1.6422	0.861	1.02456	0.78159-1.34306	0.528	0.93423	0.75611-1.15431	0.922	0.9779	0.62814-1.52242	0.846	1.03133	0.75815-1.40295	-0.04419	0.21081	0.09	38.7511	27	0.06673	36.4438	26	0.0838
ebi-a-GCST90001825	18	0.78	1.02379	0.87075-1.2037	0.764	1.02379	0.87791-1.19391	0.529	1.04025	0.91993-1.17631	0.863	1.03217	0.72394-1.47162	0.837	1.01563	0.87820-1.17457	0.00877	0.76928	0.613	16.2129	17	0.50879	16.1232	16	0.44439
ebi-a-GCST90001866	15	0.674	1.08933	0.73748-1.6090	0.443	1.09436	0.86939-1.37754	0.531	1.05682	0.88897-1.25635	0.78	0.94291	0.62956-1.41224	0.571	1.09061	0.81344-1.46224	-0.00908	0.86776	0.566	12.8921	14	0.53504	12.8632	13	0.45843
ebi-a-GCST90001528	24	0.182	0.90203	0.77895-1.0445	0.322	0.93453	0.81744-1.06840	0.532	0.97218	0.88983-1.06216	0.4	0.8969	0.69939-1.15019	0.154	0.8929	0.76799-1.03812	0.04018	0.22267	0.601	19.7481	23	0.65706	18.1732	22	0.69567
ebi-a-GCST90001474	22	0.859	1.02004	0.82144-1.2667	0.278	1.09947	0.92650-1.30473	0.532	1.05047	0.90000-1.22608	0.315	1.22709	0.83128-1.81136	0.261	1.09199	0.94041-1.26800	0.01309	0.70171	0.053	35.0446	21	0.02792	34.7821	20	0.0213
ebi-a-GCST90001672	23	0.26	0.88666	0.72336-1.0868	0.503	0.93549	0.76957-1.13720	0.535	0.95625	0.83030-1.10130	0.248	0.82352	0.59754-1.13496	0.243	0.88394	0.72257-1.08134	0.03788	0.32408	0.273	25.7305	22	0.26343	24.5389	21	0.26768
ebi-a-GCST90002042	18	0.67	1.12452	0.66158-1.9114	0.602	1.06364	0.84354-1.34118	0.536	1.05296	0.89414-1.23998	0.642	1.09717	0.74731-1.61083	0.582	1.10684	0.77620-1.57832	-0.01606	0.80169	0.692	13.7176	17	0.68698	13.6524	16	0.62459
ebi-a-GCST90001885	25	0.989	0.99879	0.84395-1.1820	0.578	0.9466	0.78017-1.14853	0.538	0.96205	0.85046-1.08827	0.5	0.89643	0.65570-1.22556	0.931	0.99054	0.80160-1.22403	-0.01687	0.52854	0.907	14.5146	24	0.93416	14.1051	23	0.92382
ebi-a-GCST90001586	23	0.615	1.03428	0.90873-1.1772	0.651	1.03355	0.89582-1.19245	0.539	1.03444	0.92861-1.15233	0.611	1.06174	0.84574-1.33291	0.596	1.03543	0.91218-1.17534	0.00012	0.99661	0.976	11.1215	22	0.97297	11.1214	21	0.96037
ebi-a-GCST90001649	23	0.953	1.00707	0.80015-1.2675	0.56	1.0635	0.86448-1.30834	0.541	0.95712	0.83170-1.10145	0.163	0.70742	0.44227-1.13154	0.389	1.10727	0.88230-1.38962	-0.01673	0.58985	0.572	19.4408	22	0.61798	19.1411	21	0.57609
ebi-a-GCST90002105	22	0.472	0.95603	0.84769-1.0782	0.19	0.92326	0.81941-1.04027	0.545	0.97468	0.89708-1.05899	0.622	1.05666	0.85172-1.31092	0.23	0.9313	0.83195-1.04252	0.01268	0.66838	0.647	16.8709	21	0.7189	16.6819	20	0.67353
ebi-a-GCST90002074	24	0.634	1.06266	0.83002-1.3605	0.433	1.08329	0.88679-1.32333	0.546	1.0478	0.90056-1.21911	0.863	0.96851	0.67685-1.38586	0.569	1.06609	0.85798-1.32469	-0.00451	0.88737	0.366	25.8514	23	0.30793	25.8273	22	0.25917
ebi-a-GCST90001603	19	0.485	0.88519	0.63353-1.2368	0.561	1.09464	0.80681-1.48515	0.551	1.06059	0.87415-1.28680	0.733	0.92172	0.58128-1.46154	0.928	0.98435	0.70169-1.38087	0.04571	0.2116	0.714	14.5841	18	0.6903	12.8991	17	0.74291
ebi-a-GCST90001948	21	0.724	1.02947	0.87827-1.2067	0.677	0.97796	0.88056-1.08615	0.553	0.97065	0.87975-1.07093	0.112	0.77087	0.56732-1.04745	0.738	0.98135	0.88020-1.09413	-0.03203	0.36587	0.297	24.7683	20	0.21044	23.698	19	0.20799
ebi-a-GCST90001521	24	0.643	0.95611	0.79301-1.1528	0.499	0.94147	0.79058-1.12116	0.555	0.96419	0.85424-1.08829	0.534	0.89911	0.64616-1.25108	0.313	0.86873	0.66490-1.13505	0.00325	0.909	0.838	15.6185	23	0.87111	15.6051	22	0.83499
ebi-a-GCST90002040	31	0.85	1.02676	0.78311-1.3462	0.075	1.20168	0.98133-1.47152	0.557	1.05036	0.89167-1.23729	0.404	1.16796	0.81544-1.67288	0.144	1.19375	0.94746-1.50408	0.00743	0.83635	0.031	49.029	30	0.01561	48.9557	29	0.01167
ebi-a-GCST90001847	26	0.238	1.0962	0.94473-1.2720	0.725	1.02893	0.87758-1.20639	0.558	1.03365	0.92526-1.15474	0.24	1.20806	0.88786-1.64373	0.473	1.05357	0.91551-1.21244	-0.02923	0.26085	0.44	26.373	25	0.38791	24.9921	24	0.40619
ebi-a-GCST90001391	17	0.755	0.96236	0.75984-1.2189	0.574	0.93896	0.75365-1.16984	0.56	0.95447	0.81587-1.11661	0.789	1.04863	0.74431-1.47739	0.643	0.94622	0.75241-1.18996	-0.00343	0.92839	0.585	14.3816	16	0.57031	14.3733	15	0.49743
ebi-a-GCST90001827	18	0.738	1.16538	0.48255-2.8144	0.984	0.99623	0.68790-1.44276	0.564	0.91165	0.66606-1.24778	0.809	1.08147	0.57866-2.02119	0.787	1.07127	0.65505-1.75197	-0.04432	0.56617	0.03	29.6355	17	0.0291	29.0132	16	0.02385
ebi-a-GCST90001995	24	0.766	1.05632	0.73925-1.5094	0.409	0.9081	0.72225-1.14178	0.564	0.9525	0.80737-1.12373	0.862	1.04341	0.64958-1.67603	0.335	0.88083	0.68423-1.13393	-0.03125	0.52666	0.193	28.2624	23	0.20602	27.7405	22	0.18444
ebi-a-GCST90001595	7	0.783	0.84394	0.26828-2.6549	0.991	0.99701	0.58230-1.70709	0.565	0.88718	0.59026-1.33346	0.81	0.91157	0.44199-1.88004	0.921	1.02935	0.59384-1.78425	0.00928	0.93069	0.615	5.01723	6	0.54161	5.00885	5	0.4148
ebi-a-GCST90001451	24	0.425	1.16412	0.80698-1.6793	0.433	0.91381	0.72953-1.14462	0.566	0.95457	0.81447-1.11877	0.605	1.11328	0.74516-1.66323	0.322	0.85823	0.63849-1.15360	-0.05202	0.25234	0.409	24.427	23	0.38049	22.9833	22	0.40267
ebi-a-GCST90001946	19	0.692	1.03141	0.88729-1.1989	0.637	0.97426	0.87423-1.08575	0.568	0.97208	0.88212-1.07122	0.96	0.99315	0.76269-1.29324	0.694	0.97847	0.87951-1.08857	-0.03447	0.32693	0.329	21.682	18	0.24641	20.4559	17	0.25158
ebi-a-GCST90001935	16	0.297	1.31447	0.80110-2.1568	0.613	1.0843	0.79271-1.48314	0.569	1.0797	0.82922-1.40583	0.493	0.83366	0.50167-1.38534	0.314	1.21052	0.84478-1.73459	-0.05138	0.37204	0.095	23.6871	15	0.0706	22.3305	14	0.07207
ebi-a-GCST90001469	24	0.148	0.88921	0.76261-1.0368	0.274	0.92113	0.79497-1.06732	0.571	0.96889	0.86857-1.08079	0.55	0.93324	0.74661-1.16652	0.336	0.93846	0.82672-1.06530	0.04723	0.13327	0.603	21.4924	23	0.55104	19.062	22	0.6415
ebi-a-GCST90001487	29	0.133	0.87037	0.73019-1.0375	0.224	0.89239	0.74264-1.07235	0.571	0.96382	0.84835-1.09500	0.393	1.14429	0.84399-1.55143	0.184	0.86845	0.70894-1.06383	0.04375	0.10918	0.572	25.3811	28	0.60702	22.6368	27	0.70436
ebi-a-GCST90002075	11	0.129	1.76784	0.90649-3.4477	0.623	1.10277	0.74687-1.62825	0.572	1.08316	0.82110-1.42885	0.551	1.2357	0.63084-2.42050	0.607	1.17929	0.64214-2.16577	-0.11485	0.14997	0.419	10.3731	10	0.40839	7.89604	9	0.54466
ebi-a-GCST90002077	28	0.193	1.09168	0.96001-1.2414	0.215	1.08758	0.95242-1.24193	0.576	1.02798	0.93316-1.13243	0.663	0.95239	0.76658-1.18324	0.255	1.0756	0.95132-1.21612	-0.03366	0.17536	0.797	22.0144	27	0.73664	20.0735	26	0.78806
ebi-a-GCST90001738	21	0.579	1.09064	0.80710-1.4738	0.758	1.04953	0.77186-1.42710	0.577	0.94161	0.76239-1.16296	0.32	0.76579	0.45837-1.27942	0.511	1.12819	0.79260-1.60586	-0.05047	0.20282	0.225	23.8438	20	0.24928	21.8434	19	0.29212
ebi-a-GCST90001517	30	0.968	1.00165	0.92423-1.0855	0.905	1.00588	0.91342-1.10770	0.577	1.01912	0.95354-1.08920	0.821	0.98303	0.84897-1.13826	0.948	1.00268	0.92557-1.08622	0.01612	0.46017	0.727	25.8899	29	0.63137	25.3291	28	0.60987
ebi-a-GCST90002069	22	0.434	1.09231	0.87939-1.3568	0.47	1.06986	0.89060-1.28521	0.578	0.95689	0.81940-1.11744	0.889	0.97816	0.72054-1.32790	0.667	1.04158	0.86758-1.25048	-0.05821	0.1149	0.068	32.174	21	0.05622	28.3258	20	0.10191
ebi-a-GCST90001600	11	0.44	0.83665	0.54300-1.2891	0.953	0.99079	0.73074-1.34339	0.58	0.94333	0.76732-1.15970	0.315	0.76597	0.46738-1.25532	0.843	0.96791	0.70691-1.32527	0.07111	0.55106	0.516	8.97007	10	0.53495	8.58653	9	0.47628
ebi-a-GCST90001678	24	0.259	1.10557	0.93299-1.3101	0.826	1.02144	0.84500-1.23472	0.58	1.03708	0.91168-1.17972	0.798	1.04269	0.75993-1.43066	0.725	1.0307	0.87266-1.21735	-0.03192	0.26856	0.926	14.354	23	0.91628	13.0656	22	0.93132
ebi-a-GCST90002090	25	0.74	1.05105	0.78620-1.4051	0.293	1.13213	0.89851-1.42650	0.58	1.04506	0.89396-1.22169	0.454	1.17771	0.77275-1.79490	0.316	1.15599	0.87583-1.52578	-0.00156	0.96351	0.404	24.8884	24	0.41184	24.8861	23	0.35618
ebi-a-GCST90001501	22	0.749	0.98596	0.90523-1.0739	0.665	0.98034	0.89600-1.07261	0.581	0.98054	0.91444-1.05142	0.946	1.00439	0.88609-1.13849	0.677	0.98048	0.89467-1.07453	-0.00795	0.82021	0.372	23.492	21	0.31832	23.4299	20	0.26818
ebi-a-GCST90001913	16	0.813	1.03977	0.75751-1.4272	0.847	0.97223	0.73052-1.29391	0.582	0.9486	0.78630-1.14440	0.946	0.98432	0.62565-1.54861	0.986	1.00325	0.70807-1.42147	-0.02796	0.48844	0.453	15.0299	15	0.44927	14.5054	14	0.41278
ebi-a-GCST90001819	24	0.284	0.87006	0.67861-1.1155	0.712	0.96106	0.77861-1.18627	0.583	1.04656	0.88971-1.23106	0.961	0.98986	0.66170-1.48076	0.304	0.8825	0.69911-1.11399	0.07113	0.07654	0.148	29.5258	23	0.1635	25.5194	22	0.27289
ebi-a-GCST90001669	34	0.903	0.9974	0.95676-1.0398	0.325	1.0256	0.97522-1.07858	0.583	1.01055	0.97339-1.04914	0.972	1.0012	0.93799-1.06866	0.52	1.01402	0.97234-1.05749	0.03337	0.18605	0.379	35.4424	33	0.35375	33.5288	32	0.39309
ebi-a-GCST90001462	17	0.874	1.0086	0.90925-1.1188	0.687	1.02351	0.91427-1.14581	0.584	0.97569	0.89345-1.06551	0.711	0.95258	0.74014-1.22600	0.937	1.00381	0.91445-1.10190	-0.0411	0.25366	0.544	14.8769	16	0.53367	13.4678	15	0.56622
ebi-a-GCST90002022	22	0.083	0.74173	0.53797-1.0227	0.5	0.92716	0.74442-1.15476	0.587	0.95774	0.81958-1.11920	0.755	0.9397	0.63922-1.38142	0.588	0.91401	0.66343-1.25924	0.06486	0.08969	0.89	13.5092	21	0.88975	10.3284	20	0.96182
ebi-a-GCST90001991	21	0.164	1.20722	0.93576-1.5574	0.165	1.13677	0.94863-1.36222	0.588	1.041	0.90021-1.20381	0.582	1.08468	0.81574-1.44229	0.193	1.11878	0.95029-1.31715	-0.05618	0.18547	0.34	22.1397	20	0.33298	20.1391	19	0.38626
ebi-a-GCST90001821	25	0.712	0.92373	0.60945-1.4001	0.456	1.10688	0.84770-1.44530	0.594	0.94542	0.76929-1.16188	0.346	1.23986	0.79985-1.92194	0.507	1.13053	0.79127-1.61524	0.00528	0.90017	0.097	34.0944	24	0.083	34.0706	23	0.06414
ebi-a-GCST90002000	26	0.655	0.97155	0.85747-1.1008	0.611	0.96341	0.83459-1.11211	0.595	0.97262	0.87799-1.07746	0.892	1.02819	0.69019-1.53172	0.561	0.96631	0.86219-1.08300	0.0008	0.97586	0.572	24.2491	25	0.50502	24.2482	24	0.44748
ebi-a-GCST90002011	12	0.52	1.21131	0.68954-2.1279	0.941	0.98577	0.67410-1.44155	0.597	0.92855	0.70537-1.22234	0.742	1.11712	0.58667-2.12721	0.53	1.22283	0.66601-2.24518	-0.05789	0.31433	0.522	9.88537	11	0.54073	8.76304	10	0.55473
ebi-a-GCST90001419	19	0.334	1.14299	0.87805-1.4879	0.328	1.14217	0.87527-1.49045	0.597	1.04834	0.87998-1.24890	0.44	1.22509	0.74030-2.02737	0.252	1.16191	0.90643-1.48940	-0.02975	0.40225	0.606	16.2427	18	0.57561	15.5047	17	0.55918
ebi-a-GCST90001891	12	0.72	0.892	0.48624-1.6364	0.508	0.90867	0.68416-1.20687	0.599	0.92799	0.70252-1.22583	0.47	0.83361	0.51728-1.34339	0.562	0.90705	0.65900-1.24846	0.00982	0.88705	0.078	19.7202	11	0.04933	19.6785	10	0.03244
ebi-a-GCST90001424	17	0.826	0.98104	0.82923-1.1606	0.945	1.00612	0.84592-1.19667	0.601	1.03711	0.90483-1.18874	0.998	0.9995	0.70668-1.41365	0.995	0.9995	0.84574-1.18121	0.03207	0.28474	0.727	13.0698	16	0.66765	11.8391	15	0.69117
ebi-a-GCST90002085	21	0.442	0.90494	0.70526-1.1611	0.553	0.93473	0.74777-1.16844	0.602	0.95731	0.81266-1.12770	0.687	0.9361	0.68203-1.28481	0.423	0.89603	0.68876-1.16567	0.02016	0.56427	0.998	6.9965	20	0.9967	6.65221	19	0.99585
ebi-a-GCST90001763	22	0.21	1.13366	0.93764-1.3707	0.077	1.17628	0.98274-1.40793	0.602	1.0377	0.90288-1.19264	0.267	1.22088	0.86616-1.72086	0.124	1.15999	0.96730-1.39107	-0.03873	0.20275	0.287	24.236	21	0.28176	22.3021	20	0.32435
ebi-a-GCST90001912	13	0.902	1.01772	0.77336-1.3393	0.568	0.93282	0.73478-1.18424	0.603	0.95064	0.78540-1.15065	1	0.99988	0.60731-1.64621	0.587	0.93643	0.74348-1.17945	-0.02734	0.50317	0.446	13.2826	12	0.34884	12.7282	11	0.31146
ebi-a-GCST90001414	18	0.321	0.83669	0.59497-1.1766	0.158	0.80793	0.60075-1.08655	0.607	0.94825	0.77439-1.16114	0.642	0.88833	0.54405-1.45048	0.272	0.82245	0.58688-1.15258	0.03862	0.38434	0.592	14.9353	17	0.60014	14.1352	16	0.58864
ebi-a-GCST90001967	24	0.77	0.96468	0.76032-1.2240	0.809	0.97118	0.76621-1.23098	0.609	0.96087	0.82458-1.11969	0.539	0.89148	0.62152-1.27871	0.73	0.95723	0.74936-1.22276	-0.00141	0.96646	0.898	14.941	23	0.89674	14.9392	22	0.86483
ebi-a-GCST90002061	26	0.829	0.97223	0.75522-1.2516	0.818	0.97869	0.81459-1.17585	0.609	1.03909	0.89702-1.20366	0.825	0.96431	0.70135-1.32586	0.867	1.01594	0.84619-1.21975	0.02367	0.52911	0.172	32.6089	25	0.14114	32.064	24	0.12541
ebi-a-GCST90001953	20	0.341	0.93669	0.82156-1.0680	0.641	0.97519	0.87751-1.08374	0.609	0.97845	0.90000-1.06375	0.973	0.99575	0.78155-1.26864	0.636	0.97484	0.87874-1.08146	0.02813	0.40873	0.66	16.5102	19	0.62301	15.7947	18	0.60688
ebi-a-GCST90001783	12	0.158	1.63665	0.86891-3.0827	0.747	1.06355	0.73136-1.54662	0.612	1.07342	0.81645-1.41126	0.536	1.25041	0.62966-2.48312	0.751	1.114	0.58206-2.13206	-0.08425	0.18097	0.413	11.7002	11	0.3866	9.63218	10	0.47333
ebi-a-GCST90001605	18	0.295	1.10496	0.92216-1.3240	0.819	1.02216	0.84727-1.23315	0.615	0.96193	0.82691-1.11900	0.907	0.97434	0.63406-1.49725	0.693	1.03628	0.87062-1.23345	-0.07317	0.02534	0.368	18.9091	17	0.33377	12.8276	16	0.68532
ebi-a-GCST90001449	20	0.309	0.8401	0.60637-1.1639	0.822	1.02849	0.80543-1.31334	0.616	0.95736	0.80726-1.13537	0.611	1.1061	0.75474-1.62105	0.905	1.01853	0.75647-1.37136	0.03778	0.36892	0.685	15.7681	19	0.67269	14.9187	18	0.66754
ebi-a-GCST90001440	24	0.577	0.92568	0.70860-1.2092	0.438	0.90609	0.70616-1.16262	0.619	0.95326	0.78939-1.15114	0.593	0.89366	0.59499-1.34227	0.338	0.89366	0.71351-1.11930	0.01081	0.75917	0.092	34.6176	23	0.05674	34.4666	22	0.04401
ebi-a-GCST90002087	29	0.698	1.04864	0.82689-1.3299	0.463	0.9238	0.74742-1.14179	0.62	0.96353	0.83209-1.11574	0.459	0.86144	0.58352-1.27171	0.542	0.91666	0.69549-1.20817	-0.02675	0.38259	0.71	24.1887	28	0.67154	23.4009	27	0.6633
ebi-a-GCST90001722	20	0.142	1.27404	0.93502-1.7360	0.966	1.00617	0.75758-1.33633	0.622	1.04677	0.87305-1.25506	0.924	0.97807	0.62273-1.53617	0.996	0.99914	0.71557-1.39509	-0.06107	0.1417	0.681	14.7668	19	0.7373	12.4046	18	0.82566
ebi-a-GCST90001438	19	0.231	1.2235	0.88992-1.6821	0.099	1.25101	0.95901-1.63190	0.624	1.04997	0.86383-1.27621	0.285	1.312	0.80956-2.12627	0.173	1.29823	0.90496-1.86240	-0.04004	0.24967	0.662	15.0608	18	0.65779	13.6402	17	0.69239
ebi-a-GCST90001820	25	0.241	0.87066	0.69497-1.0908	0.15	0.85606	0.69265-1.05802	0.624	0.96462	0.83508-1.11427	0.497	1.15805	0.76324-1.75709	0.257	0.85853	0.66355-1.11082	0.03731	0.25809	0.793	17.3136	24	0.83498	15.9688	23	0.8566
ebi-a-GCST90001754	18	0.359	1.25263	0.78512-1.9985	0.366	1.14016	0.85786-1.51536	0.625	1.05171	0.85920-1.28736	0.222	0.72335	0.43816-1.19415	0.229	1.29382	0.86359-1.93838	-0.03855	0.42781	0.594	15.4207	17	0.5652	14.7588	16	0.54237
ebi-a-GCST90001398	21	0.625	1.08422	0.78803-1.4917	0.765	1.04517	0.78220-1.39655	0.625	1.05035	0.86236-1.27932	0.774	0.92656	0.55485-1.54728	0.871	1.02257	0.78403-1.33369	-0.00919	0.80387	0.385	22.2949	20	0.32472	22.2208	19	0.27341
ebi-a-GCST90001696	46	0.835	1.00043	0.99642-1.0044	0.73	0.99914	0.99425-1.00404	0.627	1.00087	0.99738-1.00437	0.84	0.9992	0.99155-1.00692	0.965	1.0001	0.99584-1.00437	0.0101	0.65659	0.287	51.0225	45	0.24884	50.7912	44	0.22363
ebi-a-GCST90001635	25	0.535	1.09967	0.81824-1.4779	0.715	0.95661	0.75426-1.21326	0.627	1.04092	0.88533-1.22385	0.488	0.86392	0.57488-1.29829	0.532	0.90419	0.66218-1.23464	-0.01618	0.66684	0.503	23.4318	24	0.49444	23.2397	23	0.44685
ebi-a-GCST90001860	27	0.603	0.95514	0.80527-1.1329	0.782	0.97826	0.83724-1.14304	0.628	0.97423	0.87651-1.08286	0.334	0.87955	0.68122-1.13561	0.883	1.0119	0.86524-1.18341	0.00897	0.77461	0.767	19.9407	26	0.79436	19.8569	25	0.75429
ebi-a-GCST90001460	29	0.13	0.87573	0.74155-1.0342	0.277	0.91187	0.77210-1.07693	0.631	0.96791	0.84730-1.10568	0.208	1.25021	0.89007-1.75606	0.406	0.92549	0.77306-1.10799	0.06065	0.07654	0.002	50.1374	28	0.00624	44.5423	27	0.01816
ebi-a-GCST90001535	29	0.142	0.85431	0.69660-1.0477	0.408	0.91583	0.74363-1.12791	0.632	1.03457	0.90041-1.18871	0.556	1.13302	0.75166-1.70786	0.356	0.91055	0.74875-1.10733	0.06339	0.0184	0.467	27.5885	28	0.48641	21.292	27	0.77242
ebi-a-GCST90002119	21	0.193	0.8318	0.63678-1.0866	0.791	0.97423	0.80322-1.18166	0.632	0.96316	0.82599-1.12312	0.419	1.1797	0.79688-1.74641	0.875	0.98283	0.79409-1.21643	0.05179	0.20781	0.07	29.5497	20	0.07749	27.1223	19	0.10184
ebi-a-GCST90001828	28	0.881	0.97443	0.69673-1.3628	0.727	0.95634	0.74436-1.22868	0.634	1.04265	0.87794-1.23825	0.851	0.95685	0.60665-1.50921	0.77	0.93999	0.62308-1.41808	0.01481	0.64903	0.894	17.7494	27	0.91099	17.5374	26	0.89195
ebi-a-GCST90001461	19	0.154	0.78752	0.57561-1.0775	0.281	0.8699	0.67530-1.12057	0.634	0.95729	0.79971-1.14592	0.378	0.83871	0.57279-1.22810	0.276	0.85935	0.65950-1.11975	0.05993	0.15446	0.865	12.2943	18	0.83168	10.0732	17	0.90051
ebi-a-GCST90001420	22	0.933	0.99369	0.85916-1.1493	0.455	1.06616	0.90130-1.26117	0.635	0.97205	0.86465-1.09278	0.757	0.94583	0.66821-1.33879	0.624	1.03881	0.89413-1.20689	-0.01533	0.62265	0.54	17.4905	21	0.68098	17.2407	20	0.63729
ebi-a-GCST90001857	21	0.498	1.06513	0.89066-1.2738	0.226	1.10391	0.94081-1.29530	0.636	0.97283	0.86800-1.09031	0.543	1.1062	0.80333-1.52324	0.484	1.06335	0.89801-1.25914	-0.04111	0.2129	0.486	18.7746	20	0.53652	17.1133	19	0.58219
ebi-a-GCST90001642	31	0.149	0.83502	0.65783-1.0599	0.211	0.86296	0.68514-1.08693	0.636	0.96491	0.83223-1.11873	0.677	0.91255	0.59583-1.39761	0.246	0.854	0.65757-1.10911	0.03609	0.14067	0.666	26.097	30	0.67017	23.8026	29	0.7386
ebi-a-GCST90002056	24	0.989	0.99787	0.73006-1.3639	0.551	1.07237	0.85241-1.34909	0.637	0.95832	0.80309-1.14356	0.297	1.28495	0.81041-2.03734	0.704	1.0672	0.76661-1.48566	-0.01241	0.75907	0.056	33.5603	23	0.07179	33.4139	22	0.05628
ebi-a-GCST90001590	23	0.183	1.16906	0.93599-1.4602	0.269	1.13328	0.90780-1.41478	0.64	1.03669	0.89133-1.20575	0.918	1.01966	0.70766-1.46923	0.252	1.12955	0.92209-1.38370	-0.03801	0.1636	0.763	16.9547	22	0.76586	14.8707	21	0.82938
ebi-a-GCST90001464	22	0.909	1.01086	0.84124-1.2147	0.589	0.95109	0.79289-1.14086	0.646	1.03107	0.90486-1.17488	0.624	0.91909	0.65908-1.28168	0.898	0.987	0.80957-1.20331	0.01021	0.76697	0.793	15.4107	21	0.80179	15.3205	20	0.75779
ebi-a-GCST90002070	31	0.851	0.987	0.86232-1.1297	0.586	1.04067	0.90147-1.20136	0.646	1.02418	0.92479-1.13425	0.499	1.08993	0.85179-1.39465	0.942	0.99506	0.87080-1.13705	0.02279	0.41582	0.174	36.8267	30	0.18225	35.9812	29	0.17411
ebi-a-GCST90001822	24	0.702	0.9387	0.68181-1.2924	0.572	0.92778	0.71561-1.20287	0.647	0.95832	0.79856-1.15004	0.588	0.89273	0.59582-1.33761	0.501	0.90969	0.69347-1.19332	0.00539	0.87738	0.291	27.1516	23	0.24957	27.1215	22	0.20665
ebi-a-GCST90001582	27	0.948	0.99445	0.84205-1.1744	0.309	1.09926	0.91590-1.31933	0.649	1.03079	0.90450-1.17472	0.428	1.1766	0.79226-1.74740	0.31	1.09377	0.92313-1.29595	0.01722	0.49342	0.338	28.4821	26	0.33515	27.9421	25	0.31053
ebi-a-GCST90001418	25	0.521	0.94241	0.78839-1.1265	0.734	0.96621	0.79256-1.17792	0.649	1.03284	0.89853-1.18724	0.584	1.09227	0.79956-1.49215	0.817	0.98034	0.83052-1.15720	0.04443	0.12093	0.916	14.9741	24	0.92151	12.3805	23	0.96417
ebi-a-GCST90001982	28	0.87	0.98986	0.87710-1.1171	0.808	1.0163	0.89199-1.15792	0.65	1.02265	0.92826-1.12664	0.826	1.02414	0.82913-1.26503	0.959	0.99667	0.87952-1.12944	0.0245	0.38588	0.967	14.7937	27	0.97223	14.0159	26	0.97279
ebi-a-GCST90001765	24	0.912	1.00951	0.85533-1.1915	0.473	1.05972	0.90447-1.24161	0.652	1.03027	0.90515-1.17268	0.409	1.13592	0.84416-1.52852	0.877	1.01188	0.87261-1.17339	0.01194	0.69475	0.045	35.5786	23	0.04552	35.3247	22	0.03582
ebi-a-GCST90001628	32	0.489	1.04703	0.92079-1.1906	0.618	0.96667	0.84618-1.10432	0.652	0.97826	0.88910-1.07637	0.183	0.85177	0.67622-1.07290	0.88	0.99079	0.87977-1.11582	-0.03647	0.1315	0.898	21.3293	31	0.90295	18.9252	30	0.94156
ebi-a-GCST90001996	33	0.959	1.00411	0.86054-1.1716	0.642	0.96205	0.81723-1.13253	0.654	1.02416	0.92279-1.13666	0.636	1.07402	0.80115-1.43981	0.943	0.99392	0.84175-1.17360	0.01036	0.7327	0.245	36.4154	32	0.27062	36.2764	31	0.23603
ebi-a-GCST90001741	25	0.81	0.9812	0.84194-1.1435	0.804	1.01929	0.87625-1.18569	0.654	1.02741	0.91277-1.15645	0.105	0.72636	0.50099-1.05312	0.831	1.01682	0.87366-1.18344	0.02576	0.3608	0.559	24.0529	24	0.45858	23.1768	23	0.45049
ebi-a-GCST90002064	13	0.17	0.69525	0.42821-1.1288	0.668	0.93168	0.67456-1.28681	0.656	0.93176	0.68274-1.27161	0.847	0.95014	0.57154-1.57954	0.978	0.9925	0.59287-1.66152	0.08542	0.16286	0.009	25.9142	12	0.01104	21.5346	11	0.02824
ebi-a-GCST90001848	15	0.489	1.12809	0.80985-1.5714	0.48	1.10773	0.83395-1.47139	0.656	1.04792	0.85260-1.28799	0.468	1.17072	0.77385-1.77112	0.531	1.09757	0.82606-1.45832	-0.02548	0.58093	0.4	15.6669	14	0.33414	15.2899	13	0.28961
ebi-a-GCST90001625	25	0.03	0.69493	0.51019-0.9466	0.606	0.93253	0.71526-1.21581	0.657	0.95522	0.78035-1.16928	0.895	1.03924	0.58938-1.83246	0.303	0.84504	0.61774-1.15596	0.07317	0.01979	0.176	30.3651	24	0.17294	23.8582	23	0.4117
ebi-a-GCST90001880	18	0.774	1.01662	0.91028-1.1354	0.637	0.97612	0.88280-1.07930	0.66	0.9832	0.91182-1.06018	0.561	1.06397	0.86673-1.30609	0.701	0.98222	0.89767-1.07473	-0.02309	0.42932	0.918	10.1482	17	0.89728	9.49061	16	0.89184
ebi-a-GCST90002043	16	0.671	0.93396	0.68590-1.2717	0.133	0.85361	0.69438-1.04935	0.661	0.95897	0.79539-1.15618	0.212	0.77305	0.52512-1.13805	0.194	0.82228	0.62024-1.09014	0.00963	0.83277	0.034	26.858	15	0.02991	26.7695	14	0.02063
ebi-a-GCST90001609	18	0.432	1.12525	0.84448-1.4994	0.325	1.12713	0.88810-1.43050	0.661	1.03962	0.87393-1.23672	0.868	1.03631	0.68489-1.56806	0.359	1.10229	0.90019-1.34977	-0.02334	0.50309	0.437	17.8493	17	0.39841	17.3407	16	0.36389
ebi-a-GCST90001433	18	0.582	0.79664	0.36008-1.7625	0.14	0.79013	0.57808-1.07996	0.662	1.07166	0.78569-1.46171	0.498	0.83027	0.49044-1.40556	0.393	0.85029	0.59168-1.22194	0.06565	0.4372	0.005	36.0295	17	0.00455	34.6542	16	0.00443
ebi-a-GCST90001446	15	0.836	1.03089	0.77717-1.3674	0.686	1.05812	0.80425-1.39213	0.663	0.95595	0.78068-1.17056	0.964	0.99059	0.65919-1.48861	0.701	1.05695	0.80132-1.39414	-0.0415	0.46596	0.646	12.0732	14	0.60042	11.509	13	0.56825
ebi-a-GCST90001981	21	0.791	0.96965	0.77469-1.2137	0.524	0.95237	0.81973-1.10648	0.664	0.97213	0.85574-1.10436	0.755	0.95835	0.73658-1.24691	0.543	0.95835	0.83765-1.09645	0.0016	0.97834	0.052	33.017	20	0.0336	33.0157	19	0.02394
ebi-a-GCST90001543	26	0.127	0.87434	0.74026-1.0327	0.289	0.91024	0.76508-1.08296	0.664	0.9713	0.85166-1.10774	0.701	0.94932	0.73038-1.23390	0.22	0.91029	0.78627-1.05387	0.05245	0.07237	0.332	28.269	25	0.29562	24.642	24	0.42542
ebi-a-GCST90001494	24	0.584	0.97581	0.89501-1.0639	0.272	0.94583	0.85631-1.04471	0.664	0.98386	0.91415-1.05889	0.869	1.01304	0.87026-1.17925	0.314	0.95639	0.87858-1.04110	0.00882	0.7124	0.413	24.5252	23	0.37522	24.3708	22	0.3281
ebi-a-GCST90001570	27	0.9	1.01102	0.85309-1.1982	0.862	1.01523	0.85570-1.20450	0.666	1.02688	0.91027-1.15844	0.787	1.03692	0.79895-1.34578	0.767	1.02759	0.86015-1.22763	0.00619	0.80074	0.991	11.9497	26	0.99145	11.8846	25	0.98747
ebi-a-GCST90001941	14	0.321	1.07247	0.93930-1.2245	0.363	1.06642	0.92843-1.22492	0.666	1.02473	0.91698-1.14515	0.648	1.0515	0.85161-1.29829	0.42	1.05645	0.92843-1.20212	-0.04205	0.24101	0.754	10.0436	13	0.69036	8.52212	12	0.74311
ebi-a-GCST90001618	31	0.689	0.96093	0.79205-1.1658	0.949	0.99445	0.83848-1.17943	0.667	1.02848	0.90501-1.16880	0.871	0.97592	0.72981-1.30501	0.984	1.00187	0.83168-1.20689	0.02612	0.36482	0.219	36.6663	30	0.18707	35.625	29	0.18475
ebi-a-GCST90001532	22	0.77	1.01062	0.94229-1.0839	0.769	1.01174	0.93591-1.09371	0.667	1.01307	0.95486-1.07483	0.825	0.9859	0.87089-1.11610	0.891	1.0047	0.94030-1.07351	0.00301	0.90036	0.629	18.1952	21	0.63662	18.1791	20	0.57561
ebi-a-GCST90001911	23	0.64	1.06943	0.81068-1.4108	0.776	1.03716	0.80686-1.33321	0.668	0.96286	0.81008-1.14445	0.798	0.94534	0.61798-1.44611	0.965	0.9937	0.74918-1.31804	-0.0332	0.35277	0.831	16.0506	22	0.81336	15.1476	21	0.81548
ebi-a-GCST90001658	30	0.529	0.95836	0.84081-1.0923	0.609	0.96234	0.83080-1.11469	0.668	0.97758	0.88141-1.08424	0.964	0.99493	0.79954-1.23808	0.57	0.96588	0.85792-1.08742	0.01084	0.63036	0.786	24.1959	29	0.71921	23.9592	28	0.68369
ebi-a-GCST90002084	19	0.705	1.02644	0.89857-1.1725	0.813	0.98266	0.85004-1.13596	0.669	0.97639	0.87517-1.08931	0.453	0.90364	0.69752-1.17066	0.992	1.00065	0.88785-1.12777	-0.03104	0.21259	0.97	8.31798	18	0.97352	6.6406	17	0.98774
ebi-a-GCST90001897	18	0.961	1.00234	0.91519-1.0978	0.904	0.99307	0.88710-1.11170	0.67	0.98304	0.90873-1.06343	0.643	0.95054	0.77005-1.17334	0.878	0.9932	0.91171-1.08198	-0.0218	0.41737	0.917	9.40904	17	0.92655	8.71594	16	0.92465
ebi-a-GCST90001637	31	0.971	0.99394	0.71444-1.3828	0.623	0.94296	0.74630-1.19145	0.67	0.96501	0.81929-1.13663	0.337	0.8169	0.54423-1.22617	0.744	0.9552	0.72769-1.25384	-0.00796	0.84137	0.798	23.9559	30	0.77402	23.9151	29	0.73311
ebi-a-GCST90001599	15	0.836	1.06155	0.60930-1.8495	0.9	0.97959	0.70997-1.35161	0.673	0.94947	0.74648-1.20766	0.828	0.94573	0.57656-1.55130	0.789	0.94173	0.61149-1.45032	-0.02111	0.66922	0.93	7.19511	14	0.92693	7.00407	13	0.90194
ebi-a-GCST90001502	37	0.679	0.98412	0.91272-1.0611	0.363	0.95667	0.86965-1.05238	0.675	0.98653	0.92601-1.05101	0.11	1.13567	0.97518-1.32257	0.495	0.97459	0.90580-1.04860	0.00345	0.90363	0.057	48.5822	36	0.07852	48.5615	35	0.06344
ebi-a-GCST90001439	15	0.126	2.15396	0.85960-5.3973	0.378	1.21724	0.78600-1.88508	0.677	1.07962	0.75300-1.54792	0.415	1.41426	0.62996-3.17504	0.396	1.39545	0.66158-2.94337	-0.12549	0.13629	0.07	22.8056	14	0.06351	19.1003	13	0.12003
ebi-a-GCST90001601	19	0.647	0.93471	0.70375-1.2415	0.894	0.98348	0.76984-1.25642	0.68	1.04103	0.86008-1.26004	0.441	0.85225	0.57252-1.26867	0.653	0.93994	0.72076-1.22577	0.03619	0.32888	0.243	22.7083	18	0.20205	21.4343	17	0.20747
ebi-a-GCST90002121	25	0.971	1.00733	0.68024-1.4917	0.803	0.97123	0.77266-1.22085	0.68	0.9587	0.78466-1.17134	0.271	0.8028	0.54799-1.17609	0.668	0.94466	0.73068-1.22129	-0.01476	0.77499	0.031	39.8042	24	0.02245	39.66	23	0.01677
ebi-a-GCST90001499	27	0.743	1.02119	0.90203-1.1561	0.381	1.05841	0.93225-1.20164	0.681	1.02052	0.92643-1.12417	0.67	1.05889	0.81631-1.37355	0.394	1.0509	0.93920-1.17589	-0.00042	0.9866	0.418	27.4647	26	0.38529	27.4644	25	0.33309
ebi-a-GCST90001915	14	0.691	0.96305	0.80365-1.1541	0.839	1.02054	0.83882-1.24164	0.681	1.03079	0.89198-1.19120	0.96	1.00829	0.73250-1.38791	0.566	1.05683	0.87914-1.27043	0.04331	0.25596	0.221	16.172	13	0.23997	14.4575	12	0.27245
ebi-a-GCST90001473	16	0.816	0.97834	0.81599-1.1730	0.536	0.94739	0.79820-1.12445	0.682	0.97336	0.85558-1.10735	0.961	0.99173	0.71638-1.37291	0.919	0.99173	0.84651-1.16186	-0.00324	0.9367	0.503	14.8174	15	0.46465	14.8104	14	0.39123
ebi-a-GCST90001969	18	0.503	1.09765	0.84079-1.4330	0.633	1.05083	0.85710-1.28836	0.682	1.0353	0.87679-1.22247	0.183	1.2919	0.89965-1.85519	0.386	1.09442	0.89702-1.33528	-0.02081	0.58497	0.347	20.3308	17	0.25766	19.9435	16	0.22278
ebi-a-GCST90002028	24	0.496	0.90432	0.68036-1.2020	0.95	0.99246	0.78308-1.25783	0.684	0.96574	0.81659-1.14215	0.677	1.09727	0.71306-1.68849	0.875	1.02672	0.74195-1.42078	0.01838	0.57782	0.466	23.5479	23	0.42918	23.2112	22	0.38989
ebi-a-GCST90001807	16	0.837	0.97316	0.75484-1.2546	0.591	0.93399	0.72806-1.19818	0.686	0.96103	0.79277-1.16498	0.543	1.16642	0.71811-1.89459	0.693	0.95314	0.75476-1.20366	-0.00579	0.87841	0.366	17.5505	15	0.28703	17.5201	14	0.22952
ebi-a-GCST90001659	25	0.296	0.89029	0.71963-1.1014	0.75	0.96707	0.78704-1.18829	0.687	0.97186	0.84599-1.11646	0.537	1.09888	0.81790-1.47637	0.995	1.00061	0.81664-1.22602	0.03403	0.29807	0.663	21.2362	24	0.62476	20.1026	23	0.63571
ebi-a-GCST90001956	21	0.304	0.93576	0.82738-1.0583	0.666	0.97821	0.88520-1.08100	0.689	1.01623	0.93920-1.09958	0.313	1.12905	0.89737-1.42054	0.729	0.98208	0.88768-1.08651	0.05148	0.10345	0.565	18.2098	20	0.57359	15.2839	19	0.70439
ebi-a-GCST90001894	26	0.313	0.90218	0.74172-1.0974	0.77	0.97407	0.81702-1.16131	0.689	0.97258	0.84880-1.11442	0.952	0.9905	0.72810-1.34746	0.578	0.95687	0.82074-1.11559	0.03584	0.3068	0.128	33.9077	25	0.1099	32.4342	24	0.11659
ebi-a-GCST90001431	20	0.525	1.06301	0.88357-1.2789	0.414	1.08099	0.89674-1.30311	0.691	1.03002	0.89024-1.19173	0.501	1.20694	0.70532-2.06532	0.286	1.10021	0.92773-1.30475	-0.01997	0.58152	0.425	20.7164	19	0.35268	20.3601	18	0.31292
ebi-a-GCST90001959	20	0.18	1.30568	0.89772-1.8990	0.547	0.92138	0.70573-1.20294	0.693	1.03833	0.86140-1.25159	0.425	0.8332	0.53750-1.29156	0.443	0.84387	0.55210-1.28982	-0.05652	0.18369	0.455	19.0232	19	0.45535	17.1115	18	0.51545
ebi-a-GCST90001518	28	0.487	0.97729	0.91684-1.0417	0.744	0.9875	0.91565-1.06499	0.694	0.98917	0.93694-1.04431	0.43	0.95916	0.86622-1.06207	0.49	0.97696	0.91520-1.04289	0.01634	0.48786	0.903	18.5913	27	0.88441	18.0961	26	0.87225
ebi-a-GCST90002118	15	0.62	0.90169	0.60475-1.3444	0.878	0.9781	0.73719-1.29773	0.694	0.96144	0.79023-1.16973	0.589	1.13185	0.72976-1.75549	0.928	0.98511	0.71502-1.35724	0.0159	0.72365	0.618	12.329	14	0.5799	12.1985	13	0.51144
ebi-a-GCST90001978	17	0.57	1.03942	0.91226-1.1843	0.936	1.00569	0.87625-1.15426	0.695	1.02163	0.91787-1.13712	0.33	1.10987	0.90571-1.36006	0.74	1.02199	0.90063-1.15970	-0.01519	0.65633	0.803	11.8739	16	0.75262	11.6678	15	0.70398
ebi-a-GCST90001762	20	0.279	1.1864	0.87888-1.6015	0.406	1.10693	0.87112-1.40657	0.696	1.03255	0.87947-1.21227	0.319	1.22202	0.83248-1.79384	0.386	1.13242	0.86020-1.49079	-0.03804	0.2978	0.419	20.6383	19	0.35712	19.3994	18	0.36763
ebi-a-GCST90002008	23	0.586	0.95381	0.80652-1.1280	0.448	0.94059	0.80297-1.10179	0.697	0.9747	0.85687-1.10874	0.516	1.11245	0.81049-1.52690	0.56	0.9556	0.82223-1.11060	0.01501	0.68798	0.33	25.4186	22	0.27748	25.2195	21	0.23778
ebi-a-GCST90001515	23	0.81	0.97271	0.77858-1.2152	0.412	1.07534	0.90404-1.27909	0.7	0.97449	0.85458-1.11122	0.545	1.10422	0.80523-1.51422	0.363	1.11644	0.88513-1.40819	0.00075	0.98409	0.166	28.0171	22	0.17511	28.0166	21	0.13968
ebi-a-GCST90001742	23	0.847	0.97836	0.78592-1.2179	0.806	1.0288	0.82020-1.29045	0.702	1.03091	0.88225-1.20463	0.431	0.85446	0.58168-1.25515	0.769	1.03306	0.83352-1.28037	0.02198	0.50727	0.31	25.7577	22	0.26223	25.2113	21	0.23813
ebi-a-GCST90002047	17	0.807	1.05272	0.70174-1.5792	0.764	1.03358	0.83305-1.28237	0.702	0.96575	0.80801-1.15427	0.666	1.07865	0.76966-1.51169	0.629	1.06516	0.82882-1.36890	-0.03058	0.64732	0.088	25.1534	16	0.06717	24.7932	15	0.05279
ebi-a-GCST90001687	15	0.686	0.86712	0.44160-1.7027	0.725	0.93931	0.66235-1.33207	0.703	0.95217	0.74004-1.22511	0.408	0.78819	0.45593-1.36260	0.862	0.95446	0.56996-1.59837	0.01801	0.77415	0.594	12.197	14	0.59048	12.1112	13	0.51855
ebi-a-GCST90001437	20	0.938	0.97581	0.52971-1.7976	0.94	1.0136	0.71280-1.44132	0.706	0.95357	0.74461-1.22117	0.901	1.03692	0.59122-1.81863	0.87	1.05664	0.55110-2.02594	-0.00454	0.93607	0.35	20.1555	19	0.38527	20.1481	18	0.32454
ebi-a-GCST90001573	26	0.983	0.99796	0.83256-1.1962	0.915	0.99051	0.83210-1.17909	0.709	0.97598	0.85884-1.10910	0.888	1.02009	0.77507-1.34256	0.839	0.98346	0.83881-1.15305	-0.00856	0.73689	0.862	18.3998	25	0.82495	18.2843	24	0.789
ebi-a-GCST90001686	21	0.437	1.24862	0.72185-2.1598	0.481	0.89105	0.64645-1.22819	0.711	0.95182	0.73270-1.23647	0.339	0.75101	0.42369-1.33120	0.994	1.00168	0.65743-1.52619	-0.05462	0.28374	0.105	28.8814	20	0.09012	27.1429	19	0.10137
ebi-a-GCST90001506	19	0.484	0.90806	0.69742-1.1823	0.868	1.0184	0.82083-1.26352	0.713	1.03472	0.86279-1.24092	0.603	1.09085	0.79036-1.50557	0.91	0.98823	0.80736-1.20961	0.05177	0.20619	0.137	25.7417	18	0.10581	23.3672	17	0.13767
ebi-a-GCST90001812	17	0.649	0.92522	0.66649-1.2844	0.442	0.90057	0.68942-1.17639	0.713	0.96495	0.79763-1.16738	0.522	0.86102	0.54979-1.34842	0.337	0.8284	0.57043-1.20302	0.01689	0.76192	0.907	8.46233	16	0.9339	8.36714	15	0.90822
ebi-a-GCST90002026	25	0.191	0.88796	0.74687-1.0557	0.454	0.93469	0.78327-1.11537	0.714	0.97796	0.86802-1.10183	0.857	0.97588	0.75031-1.26926	0.523	0.94605	0.80000-1.11877	0.03825	0.14487	0.598	22.4053	24	0.55509	20.1277	23	0.63419
ebi-a-GCST90001979	19	0.856	1.01215	0.89008-1.1510	0.567	1.03865	0.91222-1.18260	0.715	0.9825	0.89376-1.08005	0.83	0.97104	0.74597-1.26403	0.527	1.03991	0.92322-1.17135	-0.02019	0.50821	0.436	17.7023	18	0.47542	17.2391	17	0.43829
ebi-a-GCST90002091	18	0.676	0.97139	0.84995-1.1102	0.437	0.94838	0.82965-1.08411	0.717	1.01727	0.92741-1.11583	0.742	0.95165	0.71220-1.27161	0.881	0.99131	0.88562-1.10961	0.03185	0.36039	0.318	19.5455	17	0.29813	18.5193	16	0.29438
ebi-a-GCST90001785	26	0.944	0.99237	0.80411-1.2247	0.483	0.91845	0.72410-1.16495	0.718	1.02781	0.88569-1.19274	0.509	0.86223	0.55893-1.33011	0.335	0.90446	0.74028-1.10505	0.01139	0.64778	0.568	21.8226	25	0.64597	21.6086	24	0.60262
ebi-a-GCST90001432	24	0.335	1.15944	0.86419-1.5556	0.679	1.06092	0.80200-1.40343	0.719	1.03326	0.86443-1.23507	0.22	1.38013	0.83643-2.27726	0.479	1.11999	0.82245-1.52518	-0.03314	0.3441	0.531	21.8533	23	0.52912	20.9184	22	0.52578
ebi-a-GCST90001984	15	0.729	0.9302	0.62347-1.3878	0.744	1.03722	0.83280-1.29181	0.72	1.03098	0.87261-1.21810	0.509	1.10946	0.82136-1.49862	0.881	1.01733	0.81603-1.26830	0.02872	0.5867	0.471	14.5824	14	0.40728	14.242	13	0.35703
ebi-a-GCST90001505	24	0.737	0.9533	0.72367-1.2558	0.942	1.00829	0.80618-1.26107	0.72	1.03315	0.86432-1.23495	0.793	1.05322	0.71818-1.54456	0.705	0.9565	0.76192-1.20076	0.03052	0.45781	0.137	31.1702	23	0.11867	30.3814	22	0.10948
ebi-a-GCST90001986	15	0.212	1.26598	0.89032-1.8001	0.373	1.14065	0.85409-1.52335	0.72	1.03846	0.84456-1.27688	0.55	1.15903	0.72243-1.85948	0.308	1.18062	0.86815-1.60555	-0.05569	0.19616	0.585	12.2324	14	0.58765	10.3758	13	0.66295
ebi-a-GCST90001900	5	0.675	0.7748	0.26263-2.2858	0.473	0.89956	0.67373-1.20109	0.722	0.90613	0.52673-1.55881	0.722	0.91724	0.58856-1.42945	0.514	0.90887	0.69968-1.18060	0.05534	0.75311	0.019	20.7933	4	0.00035	20.0014	3	0.00017
ebi-a-GCST90001732	24	0.925	0.97958	0.64012-1.4991	0.463	1.11351	0.83535-1.48428	0.722	1.03951	0.83984-1.28664	0.805	1.06887	0.63433-1.80108	0.609	1.11149	0.74557-1.65699	0.01237	0.75326	0.231	27.3862	23	0.23988	27.2607	22	0.20149
ebi-a-GCST90001572	21	0.394	0.85456	0.60008-1.2170	0.816	1.03111	0.79645-1.33490	0.723	0.96516	0.79316-1.17445	0.972	1.00783	0.65459-1.55168	0.796	1.04562	0.74866-1.46037	0.02965	0.42551	0.387	21.5199	20	0.36712	20.7941	19	0.34829
ebi-a-GCST90001950	18	0.557	0.942	0.77482-1.1453	0.503	0.95537	0.83588-1.09193	0.724	0.98193	0.88730-1.08665	0.474	1.1083	0.84144-1.45978	0.508	0.95109	0.82250-1.09979	0.01956	0.62988	0.462	17.8381	17	0.39912	17.573	16	0.34949
ebi-a-GCST90001920	18	0.074	0.85685	0.73132-1.0039	0.945	0.9933	0.82127-1.20136	0.726	0.97483	0.84541-1.12406	0.146	1.29852	0.92825-1.81650	0.772	0.97394	0.81691-1.16115	0.07371	0.01712	0.229	21.4784	17	0.20562	14.4028	16	0.56873
ebi-a-GCST90002096	18	0.468	0.8257	0.49815-1.3686	0.9	0.98444	0.77067-1.25750	0.726	0.96311	0.78018-1.18892	0.367	1.29588	0.74911-2.24174	0.518	0.89476	0.64323-1.24464	0.04764	0.51912	0.022	29.659	17	0.02891	28.8747	16	0.02479
ebi-a-GCST90001896	16	0.762	1.033	0.84058-1.2695	0.622	1.04882	0.86752-1.26801	0.728	0.97501	0.84525-1.12469	0.35	1.18864	0.83662-1.68877	0.515	1.0577	0.89677-1.24751	-0.02981	0.45305	0.324	17.721	15	0.27762	16.9977	14	0.2563
ebi-a-GCST90001671	21	0.26	0.88463	0.71914-1.0882	0.973	0.99618	0.80058-1.23959	0.731	0.97494	0.84367-1.12664	0.406	0.86226	0.61222-1.21441	0.742	0.96304	0.77228-1.20093	0.0459	0.21416	0.605	18.0681	20	0.58292	16.4163	19	0.62935
ebi-a-GCST90001409	20	0.733	0.97271	0.83201-1.1372	0.902	0.98872	0.82569-1.18395	0.731	0.97853	0.86459-1.10749	0.616	0.92015	0.66836-1.26682	0.9	0.99054	0.85623-1.14593	0.00323	0.90363	0.669	16.6906	19	0.61082	16.6755	18	0.54551
ebi-a-GCST90001955	20	0.464	0.93324	0.77881-1.1183	0.441	0.95868	0.86102-1.06742	0.732	1.02076	0.90730-1.14841	0.447	1.12865	0.83156-1.53187	0.35	0.9506	0.85702-1.05439	0.05783	0.22169	0.043	36.6761	19	0.00871	33.6779	18	0.0138
ebi-a-GCST90001657	12	0.92	1.02394	0.65301-1.6056	0.309	0.83089	0.58132-1.18760	0.736	0.95391	0.72497-1.25515	0.63	0.87299	0.51009-1.49408	0.422	0.8311	0.53822-1.28335	-0.01908	0.70501	0.759	7.19596	11	0.783	7.04419	10	0.72127
ebi-a-GCST90001620	25	0.072	1.19456	0.99298-1.4371	0.774	1.02648	0.85870-1.22705	0.737	1.02356	0.89352-1.17254	0.851	0.96799	0.69169-1.35466	0.284	1.09898	0.92812-1.30128	-0.07372	0.03532	0.078	33.9611	24	0.08536	27.8956	23	0.21976
ebi-a-GCST90002066	23	0.959	1.00368	0.87449-1.1520	0.912	0.99147	0.85120-1.15487	0.739	0.98217	0.88361-1.09173	0.942	1.01024	0.77081-1.32404	0.688	0.97229	0.84937-1.11300	-0.01393	0.62682	0.315	25.0625	22	0.2941	24.7752	21	0.25703
ebi-a-GCST90001909	15	0.741	0.9388	0.65069-1.3545	0.514	1.09513	0.83376-1.43845	0.739	1.04494	0.80652-1.35384	0.318	1.25901	0.81442-1.94631	0.437	1.11173	0.85750-1.44132	0.04328	0.42745	0.016	28.4604	14	0.01235	27.0634	13	0.01219
ebi-a-GCST90001529	16	0.992	0.99888	0.79868-1.2493	0.812	1.02456	0.83912-1.25097	0.743	0.97668	0.84839-1.12438	0.92	1.01738	0.73087-1.41621	0.838	1.02156	0.83560-1.24890	-0.01007	0.79924	0.429	16.1921	15	0.3694	16.1148	14	0.30642
ebi-a-GCST90001632	27	0.496	1.11323	0.82144-1.5087	0.327	1.1385	0.87826-1.47585	0.744	1.02948	0.86501-1.22523	0.873	1.03789	0.66023-1.63155	0.495	1.11888	0.81430-1.53740	-0.01926	0.54384	0.536	25.4231	26	0.49514	25.0437	25	0.45993
ebi-a-GCST90001416	20	0.322	0.94374	0.84415-1.0551	0.529	0.96437	0.86134-1.07973	0.746	0.9849	0.89817-1.08001	0.674	0.95799	0.78670-1.16657	0.568	0.96948	0.87331-1.07624	0.03973	0.19912	0.626	17.6524	19	0.54576	15.8751	18	0.60126
ebi-a-GCST90001962	5	0.108	2.68337	1.14232-6.3034	0.704	0.90171	0.52858-1.53824	0.749	1.08199	0.66751-1.75383	0.513	0.74901	0.34014-1.64938	0.586	0.7576	0.30173-1.90221	-0.2121	0.10328	0.195	6.69045	4	0.15318	1.31764	3	0.72495
ebi-a-GCST90001938	13	0.47	0.84961	0.55438-1.3021	0.607	0.9136	0.64734-1.28937	0.75	0.96062	0.75057-1.22944	0.499	0.83304	0.49816-1.39301	0.517	0.86148	0.55637-1.33392	0.03323	0.504	0.825	7.3516	12	0.83353	6.87438	11	0.80916
ebi-a-GCST90001428	26	0.397	1.05903	0.92958-1.2065	0.927	1.00631	0.87908-1.15196	0.75	1.01783	0.91311-1.13455	0.037	1.32088	1.03104-1.69218	0.413	1.0482	0.93830-1.17097	-0.03021	0.2951	0.25	31.1075	25	0.18548	29.6902	24	0.19523
ebi-a-GCST90002081	30	0.802	1.05661	0.68991-1.6182	0.54	1.08161	0.84155-1.39014	0.751	1.03382	0.84173-1.26974	0.933	0.97895	0.60035-1.59632	0.882	1.02937	0.70461-1.50380	-0.00477	0.90921	0.102	39.9037	29	0.08552	39.8849	28	0.0677
ebi-a-GCST90001489	27	0.518	0.94867	0.81052-1.1104	0.853	0.9881	0.87077-1.12123	0.752	1.01647	0.91872-1.12462	0.542	0.9202	0.70706-1.19760	0.781	0.982	0.86507-1.11473	0.02894	0.27261	0.797	20.5679	26	0.76391	19.3095	25	0.78204
ebi-a-GCST90001721	19	0.893	1.01659	0.80240-1.2880	0.602	1.07116	0.82712-1.38720	0.753	0.97269	0.81871-1.15564	0.476	0.84332	0.53323-1.33372	0.841	1.02489	0.80918-1.29809	-0.01575	0.60047	0.732	13.7927	18	0.7425	13.5079	17	0.70158
ebi-a-GCST90001606	15	0.355	0.8242	0.55505-1.2239	0.878	0.97617	0.71827-1.32666	0.754	1.03961	0.81501-1.32611	0.47	1.20849	0.73325-1.99174	0.963	1.0113	0.63687-1.60586	0.06461	0.17614	0.225	17.7315	14	0.21929	15.3196	13	0.28783
ebi-a-GCST90001780	26	0.284	0.94283	0.84864-1.0475	0.456	0.95201	0.83665-1.08328	0.757	0.98636	0.90404-1.07617	0.71	0.95704	0.76156-1.20269	0.164	0.92502	0.83147-1.02911	0.04071	0.14695	0.542	23.7113	25	0.5361	21.4648	24	0.61118
ebi-a-GCST90001415	18	0.211	1.1457	0.93378-1.4057	0.165	1.1701	0.93735-1.46064	0.758	1.02493	0.87659-1.19837	0.582	0.8854	0.57869-1.35468	0.413	1.08647	0.89520-1.31860	-0.05625	0.1359	0.192	21.3266	17	0.21202	18.4786	16	0.29662
ebi-a-GCST90001999	19	0.774	1.04402	0.78193-1.3940	0.54	1.0756	0.85199-1.35790	0.759	0.97608	0.83646-1.13902	0.537	0.89228	0.62571-1.27241	0.657	1.06406	0.81264-1.39326	-0.02497	0.59646	0.704	13.9067	18	0.73516	13.6155	17	0.69411
ebi-a-GCST90001858	30	0.585	0.95562	0.81332-1.1228	0.271	1.08338	0.93935-1.24949	0.76	0.98274	0.87906-1.09865	0.945	0.99146	0.78042-1.25957	0.904	0.99146	0.86373-1.13809	0.01272	0.63719	0.209	35.6137	29	0.18509	35.3269	28	0.16055
ebi-a-GCST90001940	11	0.464	0.7298	0.32547-1.6364	0.928	1.01935	0.67406-1.54153	0.76	1.05403	0.75251-1.47636	0.964	1.01617	0.51513-2.00454	0.975	0.99179	0.59845-1.64368	0.0744	0.35167	0.197	14.1768	10	0.16508	12.8043	9	0.17166
ebi-a-GCST90001544	19	0.634	0.94158	0.73837-1.2007	0.567	0.93479	0.74212-1.17748	0.76	1.02457	0.87665-1.19744	0.936	0.98409	0.66790-1.44996	0.383	0.90002	0.71455-1.13362	0.03442	0.3872	0.687	14.3772	18	0.70419	13.5895	17	0.69591
ebi-a-GCST90001855	20	0.592	1.05425	0.87199-1.2746	0.594	1.04851	0.88072-1.24828	0.763	0.98155	0.86985-1.10759	0.63	0.92183	0.66533-1.27721	0.859	1.01703	0.84652-1.22189	-0.03366	0.35069	0.368	20.0581	19	0.39109	19.0848	18	0.38662
ebi-a-GCST90002030	20	0.262	0.7862	0.52324-1.1813	0.31	1.13236	0.89079-1.43944	0.763	1.02753	0.86141-1.22569	0.5	1.15376	0.76731-1.73486	0.608	1.08258	0.80323-1.45907	0.08492	0.16995	0.891	11.8236	19	0.89303	9.77978	18	0.93886
ebi-a-GCST90002099	31	0.353	0.94111	0.82972-1.0674	0.212	0.92582	0.82031-1.04490	0.763	0.98503	0.89309-1.08643	0.416	0.91805	0.74908-1.12513	0.248	0.93078	0.82600-1.04886	0.03234	0.27113	0.107	40.8159	30	0.09	39.1182	29	0.09942
ebi-a-GCST90002053	16	0.164	0.89546	0.77277-1.0376	0.583	0.95752	0.82023-1.11780	0.765	0.98159	0.86886-1.10895	0.508	1.13287	0.79005-1.62446	0.427	0.94182	0.81551-1.08769	0.06298	0.0789	0.172	20.289	15	0.16113	16.1464	14	0.30451
ebi-a-GCST90001631	26	0.445	1.14884	0.80921-1.6310	0.334	1.13634	0.87691-1.47252	0.766	1.0311	0.84297-1.26122	0.816	1.05562	0.67234-1.65740	0.415	1.13504	0.84118-1.53156	-0.02746	0.46506	0.171	33.0776	25	0.12914	32.3351	24	0.1189
ebi-a-GCST90001403	23	0.745	1.04786	0.79341-1.3839	0.55	1.07751	0.84332-1.37674	0.77	1.02594	0.86419-1.21796	0.299	1.26544	0.82022-1.95232	0.395	1.14407	0.84406-1.55071	-0.00571	0.8517	0.577	20.1807	22	0.57174	20.1449	21	0.5121
ebi-a-GCST90001546	22	0.769	0.94698	0.66189-1.3549	0.203	1.19381	0.90878-1.56823	0.773	1.03075	0.83921-1.26600	0.55	1.14962	0.73303-1.80296	0.259	1.21226	0.87591-1.67778	0.02203	0.57432	0.173	27.0861	21	0.16802	26.6515	20	0.14536
ebi-a-GCST90001426	24	0.749	0.97127	0.81450-1.1582	0.799	0.97802	0.82401-1.16082	0.776	0.98003	0.85315-1.12578	0.9	0.97694	0.68086-1.40175	0.779	0.97694	0.83177-1.14744	0.00454	0.86771	0.262	28.9996	23	0.18032	28.9622	22	0.14594
ebi-a-GCST90001634	20	0.643	1.07853	0.78794-1.4763	0.614	0.93634	0.72499-1.20930	0.776	1.02674	0.85638-1.23099	0.448	0.84644	0.55528-1.29027	0.406	0.88541	0.66877-1.17224	-0.01466	0.71095	0.673	15.9803	19	0.65859	15.8386	18	0.60381
ebi-a-GCST90001788	20	0.237	0.79182	0.54487-1.1507	0.42	0.88541	0.65883-1.18993	0.777	0.97004	0.78591-1.19730	0.742	0.92395	0.58098-1.46938	0.381	0.84733	0.58994-1.21704	0.04505	0.21404	0.875	12.5171	19	0.86235	10.858	18	0.90029
ebi-a-GCST90001423	15	0.384	0.73023	0.36875-1.4460	0.989	0.99742	0.68255-1.45754	0.777	1.0481	0.75688-1.45136	0.546	1.2344	0.63360-2.40489	0.857	1.04676	0.64172-1.70745	0.07478	0.26124	0.092	21.6979	14	0.08504	19.6161	13	0.1052
ebi-a-GCST90001947	25	0.394	0.95094	0.84886-1.0653	0.659	0.97829	0.88732-1.07859	0.778	1.01071	0.93849-1.08848	0.735	1.03851	0.83619-1.28978	0.752	0.98503	0.89800-1.08050	0.03802	0.17821	0.597	21.774	24	0.59276	19.8453	23	0.65123
ebi-a-GCST90001874	27	0.077	1.20738	0.98804-1.4754	0.348	1.07161	0.92749-1.23813	0.78	0.98371	0.87662-1.10388	0.986	0.99752	0.76071-1.30805	0.339	1.10615	0.90275-1.35538	-0.0799	0.02627	0.085	35.8224	26	0.09498	29.2863	25	0.25212
ebi-a-GCST90001766	20	0.674	0.96439	0.81658-1.1390	0.568	0.94922	0.79372-1.13517	0.781	1.01734	0.90136-1.14824	0.306	1.19078	0.85990-1.64897	0.473	0.9322	0.77256-1.12482	0.02877	0.37085	0.891	10.7984	19	0.93043	9.95599	18	0.93333
ebi-a-GCST90001589	15	0.232	1.29833	0.86364-1.9518	0.245	1.20488	0.87986-1.64997	0.784	0.96609	0.75472-1.23666	0.474	1.28814	0.65661-2.52711	0.251	1.23114	0.87609-1.73007	-0.07499	0.10818	0.156	19.6018	14	0.1432	15.9504	13	0.25182
ebi-a-GCST90001400	15	0.478	0.95252	0.83608-1.0852	0.566	0.95958	0.83358-1.10464	0.784	0.98537	0.88666-1.09507	0.863	1.02175	0.80399-1.29849	0.559	0.96313	0.85173-1.08911	0.02625	0.40084	0.724	11.2793	14	0.66397	10.5249	13	0.65055
ebi-a-GCST90001466	20	0.441	1.16982	0.79169-1.7286	0.874	1.02882	0.72317-1.46363	0.788	0.96709	0.75799-1.23387	0.358	1.33012	0.73454-2.40861	0.393	1.30805	0.71631-2.38861	-0.05824	0.24073	0.042	29.0228	19	0.06563	26.829	18	0.08226
ebi-a-GCST90001890	14	0.997	1.00099	0.64315-1.5579	0.911	0.98599	0.76904-1.26415	0.791	1.02941	0.83119-1.27491	0.898	0.97512	0.66919-1.42092	0.794	1.03565	0.80071-1.33953	0.00826	0.88824	0.256	17.3362	13	0.18439	17.3065	12	0.13843
ebi-a-GCST90001887	17	0.805	0.98201	0.85244-1.1313	0.818	1.01705	0.88033-1.17502	0.791	0.98543	0.88410-1.09839	0.567	1.05975	0.87238-1.28737	0.833	1.01538	0.88298-1.16764	0.0024	0.93854	0.495	15.8613	16	0.46269	15.8548	15	0.39177
ebi-a-GCST90001476	7	0.419	0.73751	0.37432-1.4531	0.355	1.19786	0.81701-1.75625	0.793	0.95325	0.66684-1.36267	0.465	0.73892	0.34547-1.58046	0.586	1.17727	0.67546-2.05189	0.08202	0.41953	0.121	11.8168	6	0.06618	10.2345	5	0.06886
ebi-a-GCST90001944	17	0.43	0.94066	0.81144-1.0905	0.366	0.93824	0.81717-1.07724	0.796	0.98404	0.87092-1.11185	0.113	0.85101	0.70468-1.02772	0.185	0.9133	0.80344-1.03819	0.04152	0.30853	0.039	29.0323	16	0.02372	27.0301	15	0.02849
ebi-a-GCST90001490	8	0.855	0.96404	0.66230-1.4033	0.519	0.90111	0.65687-1.23615	0.796	1.03483	0.79785-1.34220	0.773	0.92152	0.53973-1.57336	0.395	0.83657	0.56858-1.23087	0.03906	0.60748	0.249	9.24737	7	0.23538	8.81605	6	0.18419
ebi-a-GCST90001853	20	0.127	1.18199	0.96284-1.4510	0.224	1.10853	0.93873-1.30905	0.797	0.98256	0.85921-1.12363	0.644	1.0789	0.78605-1.48086	0.387	1.0789	0.91186-1.27654	-0.0781	0.04058	0.239	22.6346	19	0.25382	17.7662	18	0.47115
ebi-a-GCST90001945	17	0.431	0.94083	0.81158-1.0907	0.366	0.93851	0.81781-1.07704	0.797	0.98412	0.87097-1.11197	0.128	0.85285	0.70238-1.03555	0.162	0.90989	0.80207-1.03221	0.04145	0.3092	0.04	29.0336	16	0.02371	27.0367	15	0.02844
ebi-a-GCST90002114	21	0.336	0.80553	0.52427-1.2377	0.576	0.92233	0.69464-1.22465	0.798	0.97395	0.79583-1.19194	0.59	0.89182	0.59208-1.34332	0.47	0.87694	0.61812-1.24415	0.04979	0.33855	0.994	8.66046	20	0.98652	7.6966	19	0.98947
ebi-a-GCST90002014	14	0.895	0.97602	0.68634-1.3880	0.93	0.98876	0.76711-1.27445	0.799	0.97516	0.80326-1.18385	0.825	1.0508	0.68264-1.61753	0.818	1.03904	0.75493-1.43009	-0.00029	0.99529	0.425	13.238	13	0.4296	13.2379	12	0.35199
ebi-a-GCST90001472	19	0.908	0.98961	0.83044-1.1793	0.518	0.94562	0.79824-1.12020	0.799	0.98426	0.87089-1.11239	0.309	0.84593	0.61842-1.15714	0.787	0.97584	0.81908-1.16260	-0.0033	0.93358	0.613	15.8644	18	0.60201	15.8572	17	0.53398
ebi-a-GCST90001598	19	0.495	0.81131	0.45053-1.4610	0.294	0.8358	0.59794-1.16828	0.8	0.97047	0.76949-1.22393	0.355	0.76651	0.44269-1.32719	0.336	0.77787	0.47283-1.27970	0.03174	0.5239	0.478	17.7746	18	0.47059	17.3426	17	0.4314
ebi-a-GCST90001444	23	0.917	0.97521	0.61155-1.5551	0.95	0.99004	0.72494-1.35207	0.801	1.03205	0.80787-1.31842	0.726	1.10462	0.63705-1.91537	0.953	1.01131	0.70042-1.46018	0.01285	0.78083	0.16	29.0667	22	0.14297	28.9572	21	0.11503
ebi-a-GCST90001899	23	0.289	1.06518	0.95052-1.1937	0.741	0.97666	0.84899-1.12352	0.803	1.01196	0.92150-1.11131	0.587	0.93636	0.74115-1.18299	0.554	0.96321	0.85230-1.08856	-0.04158	0.13611	0.702	17.9044	22	0.71164	15.5022	21	0.79694
ebi-a-GCST90001815	18	0.934	1.00693	0.85627-1.1841	0.476	0.94585	0.81169-1.10220	0.807	1.01651	0.89119-1.15944	0.035	1.45282	1.05472-2.00119	0.649	0.97066	0.85592-1.10078	0.00994	0.8376	0.075	27.6518	17	0.04917	27.577	16	0.0355
ebi-a-GCST90001495	24	0.638	0.95993	0.81131-1.1358	0.879	0.99076	0.87901-1.11671	0.808	1.01284	0.91390-1.12248	0.9	1.0164	0.79137-1.30542	0.821	0.98656	0.87844-1.10799	0.02856	0.43591	0.368	27.0252	23	0.2549	26.2731	22	0.24014
ebi-a-GCST90001509	27	0.55	0.97673	0.90505-1.0541	0.502	0.96992	0.88708-1.06049	0.808	0.99222	0.93163-1.05676	0.179	0.91692	0.81074-1.03700	0.501	1.02575	0.95359-1.10337	0.02138	0.46999	0.424	27.3609	26	0.3906	26.7842	25	0.36675
ebi-a-GCST90001516	20	0.832	1.02614	0.81137-1.2978	0.739	1.03321	0.85250-1.25223	0.812	0.98269	0.85092-1.13488	0.817	1.04098	0.74494-1.45466	0.582	1.07914	0.82673-1.40863	-0.01898	0.64885	0.195	23.2217	19	0.22772	22.9483	18	0.19259
ebi-a-GCST90001898	25	0.799	0.96773	0.75391-1.2422	0.645	1.0496	0.85411-1.28983	0.813	0.98093	0.83641-1.15043	0.886	1.02649	0.71970-1.46405	0.829	0.97702	0.79338-1.20317	0.00518	0.88965	0.033	37.6346	24	0.03778	37.6024	23	0.02809
ebi-a-GCST90001727	16	0.756	1.02835	0.86534-1.2221	0.927	1.00821	0.84708-1.20000	0.815	0.98431	0.86213-1.12382	0.415	0.84056	0.56015-1.26136	0.794	1.02373	0.86094-1.21731	-0.02343	0.45061	0.578	13.505	15	0.56335	12.9027	14	0.5342
ebi-a-GCST90001877	17	0.773	1.02433	0.87247-1.2026	0.655	0.97428	0.86904-1.09226	0.816	0.98812	0.89357-1.09267	0.816	1.02377	0.84290-1.24343	0.77	0.98539	0.89426-1.08580	-0.024	0.57557	0.19	23.0438	16	0.11257	22.5513	15	0.09414
ebi-a-GCST90001441	20	0.405	0.81874	0.51705-1.2965	0.206	0.80278	0.57100-1.12864	0.816	0.97385	0.77889-1.21760	0.614	0.87556	0.52706-1.45450	0.304	0.82374	0.57473-1.18064	0.03738	0.40837	0.607	16.751	19	0.60673	16.0344	18	0.59015
ebi-a-GCST90001992	36	0.369	1.04185	0.95376-1.1381	0.387	1.04697	0.94355-1.16173	0.817	1.00868	0.93746-1.08532	0.862	0.98615	0.84358-1.15281	0.456	1.03581	0.94524-1.13505	-0.02953	0.20807	0.909	24.7669	35	0.90079	23.12	34	0.92085
ebi-a-GCST90001627	34	0.753	0.97122	0.81080-1.1634	0.671	0.96688	0.82763-1.12956	0.82	0.9863	0.87575-1.11080	0.508	0.92291	0.72951-1.16760	0.504	0.95086	0.82143-1.10069	0.00603	0.82349	0.156	41.6788	33	0.14291	41.613	32	0.11893
ebi-a-GCST90001824	22	0.69	1.12488	0.63576-1.9903	0.832	1.03113	0.77691-1.36854	0.823	1.02272	0.84038-1.24462	0.916	1.0289	0.60976-1.73617	0.986	1.00373	0.65946-1.52773	-0.01881	0.73116	0.482	20.2251	21	0.50705	20.1031	20	0.4515
ebi-a-GCST90001861	24	0.523	1.10938	0.81077-1.5180	0.279	1.13529	0.90210-1.42875	0.824	1.01878	0.86433-1.20083	0.648	0.90856	0.60537-1.36359	0.369	1.11931	0.87966-1.42426	-0.02793	0.53608	0.174	28.6984	23	0.19052	28.192	22	0.1694
ebi-a-GCST90001512	30	0.253	0.90778	0.77173-1.0678	0.334	0.93021	0.80317-1.07734	0.825	1.0141	0.89575-1.14809	0.445	0.92216	0.75116-1.13208	0.4	0.9409	0.81815-1.08207	0.06044	0.06062	0.117	39.8469	29	0.08647	35.0608	28	0.1681
ebi-a-GCST90001971	17	0.893	0.98568	0.80147-1.2122	0.939	0.99142	0.79600-1.23482	0.825	1.01834	0.86664-1.19658	0.819	0.95947	0.67671-1.36037	0.823	0.97874	0.81279-1.17857	0.01429	0.62907	0.795	11.9294	16	0.74883	11.6862	15	0.70261
ebi-a-GCST90002021	18	0.506	0.91222	0.70012-1.1886	0.5	0.9418	0.79119-1.12108	0.829	0.98571	0.86486-1.12345	0.945	0.98854	0.71608-1.36468	0.548	0.93079	0.74001-1.17075	0.03032	0.51856	0.62	14.6577	17	0.62012	14.222	16	0.58218
ebi-a-GCST90001980	23	0.83	0.97957	0.81309-1.1801	0.394	1.07842	0.90643-1.28303	0.829	1.01266	0.90317-1.13541	0.685	1.05633	0.81310-1.37230	0.395	1.08088	0.90673-1.28848	0.01596	0.65866	0.276	23.7879	22	0.35845	23.5626	21	0.31473
ebi-a-GCST90001538	32	0.557	0.97693	0.90444-1.0552	0.478	0.96776	0.88395-1.05953	0.836	0.99293	0.92832-1.06204	0.416	1.10631	0.86986-1.40705	0.642	0.98302	0.91524-1.05583	0.01748	0.39763	0.489	31.6654	31	0.43307	30.9067	30	0.42
ebi-a-GCST90001445	12	0.916	1.02868	0.61675-1.7157	0.772	1.05566	0.73143-1.52361	0.836	1.0295	0.78116-1.35678	0.849	1.06101	0.58486-1.92479	0.739	1.06887	0.72956-1.56598	0.00022	0.99712	0.326	13.6382	11	0.25366	13.6382	10	0.19014
ebi-a-GCST90002052	8	0.484	1.0817	0.87981-1.3299	0.859	0.98477	0.83175-1.16595	0.839	1.01342	0.89141-1.15212	0.839	0.97455	0.76637-1.23927	0.846	0.98295	0.83192-1.16140	-0.03998	0.46002	0.862	2.91807	7	0.89248	2.29519	6	0.89065
ebi-a-GCST90001626	21	0.119	0.76826	0.55977-1.0544	0.992	1.00147	0.75456-1.32917	0.84	1.02186	0.82888-1.25978	0.739	1.09099	0.65789-1.80921	0.439	0.88971	0.66592-1.18872	0.06635	0.03901	0.198	24.9087	20	0.20495	19.7889	19	0.40738
ebi-a-GCST90001417	25	0.592	1.06814	0.84221-1.3547	0.652	1.04881	0.85249-1.29035	0.841	1.01605	0.87012-1.18645	0.635	1.07221	0.80722-1.42420	0.674	1.05104	0.83594-1.32149	-0.01991	0.59155	0.872	17.2746	24	0.83672	16.9784	23	0.81031
ebi-a-GCST90001752	29	0.647	1.04516	0.86688-1.2601	0.611	1.04602	0.87959-1.24394	0.841	1.01299	0.89284-1.14931	0.326	0.83135	0.57896-1.19375	0.553	1.05271	0.89035-1.24467	-0.01118	0.6565	0.285	32.5751	28	0.25174	32.3329	27	0.21998
ebi-a-GCST90001680	21	0.82	1.03696	0.76243-1.4103	0.811	1.03149	0.80057-1.32901	0.841	0.98155	0.81798-1.17784	0.612	1.10171	0.76227-1.59231	0.822	1.0324	0.78522-1.35739	-0.01687	0.66881	0.72	16.4645	20	0.68742	16.2757	19	0.63881
ebi-a-GCST90001942	16	0.848	0.98833	0.87820-1.1123	0.891	0.99053	0.86502-1.13425	0.842	0.98978	0.89495-1.09465	0.782	0.96947	0.78173-1.20231	0.91	0.99295	0.87989-1.12054	0.00135	0.96368	0.868	10.5628	15	0.78292	10.5607	14	0.72015
ebi-a-GCST90001954	21	0.362	0.96424	0.89333-1.0408	0.671	1.01887	0.93459-1.11075	0.842	0.99411	0.93790-1.05369	0.429	0.93048	0.78110-1.10842	0.718	0.98831	0.92809-1.05244	0.03234	0.24168	0.77	15.0904	20	0.77121	13.6299	19	0.80482
ebi-a-GCST90001884	28	0.744	1.0306	0.86168-1.2326	0.985	0.99845	0.84529-1.17935	0.847	1.01053	0.90866-1.12383	0.884	0.98027	0.75201-1.27783	0.88	0.986	0.82192-1.18284	-0.00999	0.79116	0.846	19.584	27	0.84775	19.5125	26	0.81408
ebi-a-GCST90001531	23	0.585	1.02041	0.95001-1.0960	0.863	1.00738	0.92690-1.09485	0.85	1.00572	0.94807-1.06687	0.362	0.94691	0.84409-1.06226	0.96	0.99817	0.92981-1.07156	-0.01821	0.48856	0.73	17.5613	22	0.73166	17.0643	21	0.7072
ebi-a-GCST90001836	27	0.707	1.03675	0.86050-1.2491	0.499	1.06236	0.89137-1.26614	0.85	0.9886	0.87791-1.11324	0.186	1.22295	0.91490-1.63473	0.375	1.07122	0.92247-1.24396	-0.02353	0.51899	0.221	31.5589	26	0.20811	31.0279	25	0.1881
ebi-a-GCST90001768	24	0.926	1.01071	0.80975-1.2616	0.963	0.99582	0.83362-1.18958	0.853	1.01441	0.87234-1.17962	0.452	1.12172	0.83588-1.50530	0.684	1.03571	0.87657-1.22374	0.00166	0.96453	0.107	33.127	23	0.07888	33.124	22	0.06015
ebi-a-GCST90001863	19	0.543	0.84742	0.50236-1.4295	0.263	1.16481	0.89180-1.52138	0.854	1.02244	0.80786-1.29400	0.818	1.07504	0.58535-1.97439	0.651	1.09886	0.73496-1.64293	0.05355	0.44017	0.006	36.9687	18	0.00529	35.6582	17	0.00509
ebi-a-GCST90001661	25	0.606	0.943	0.75684-1.1750	0.573	0.93473	0.73909-1.18215	0.857	1.01339	0.87708-1.17088	0.964	0.99137	0.68663-1.43137	0.453	0.91422	0.72610-1.15110	0.02446	0.4036	0.52	22.9112	24	0.52505	22.1872	23	0.50898
ebi-a-GCST90001587	23	0.613	1.09852	0.76705-1.5732	0.309	1.15925	0.87208-1.54100	0.857	1.0184	0.83521-1.24177	0.243	1.39569	0.80961-2.40602	0.3	1.19348	0.86081-1.65470	-0.01776	0.62526	0.584	19.9428	22	0.58662	19.6971	21	0.54051
ebi-a-GCST90001404	27	0.354	1.08795	0.91317-1.2962	0.918	0.99005	0.81763-1.19883	0.857	1.01175	0.89071-1.14922	0.549	1.10166	0.80624-1.50532	0.797	1.02277	0.86282-1.21238	-0.03348	0.2473	0.958	15.8776	26	0.9391	14.4743	25	0.95282
ebi-a-GCST90001882	16	0.191	0.91098	0.79764-1.0404	0.495	0.96334	0.86540-1.07237	0.858	0.99189	0.90730-1.08436	0.895	0.98533	0.79383-1.22303	0.329	0.95032	0.86073-1.04924	0.05432	0.12585	0.275	18.8243	15	0.22181	15.8285	14	0.32396
ebi-a-GCST90001597	18	0.304	0.80117	0.53214-1.2062	0.32	1.17173	0.85765-1.60085	0.858	1.02099	0.81336-1.28162	0.405	1.23941	0.75701-2.02920	0.607	1.10638	0.75821-1.61444	0.0768	0.18615	0.377	18.5535	17	0.35476	16.5765	16	0.4135
ebi-a-GCST90002006	24	0.708	1.0326	0.87483-1.2188	0.913	0.98999	0.82613-1.18635	0.859	0.98932	0.87884-1.11368	0.507	1.10589	0.82521-1.48204	0.933	1.00761	0.84552-1.20078	-0.02299	0.47251	0.366	25.224	23	0.33884	24.6259	22	0.3153
ebi-a-GCST90001800	28	0.586	0.95251	0.80111-1.1325	0.635	0.95735	0.79953-1.14632	0.863	0.98928	0.87561-1.11771	0.735	1.05857	0.76384-1.46702	0.378	0.92686	0.78504-1.09430	0.01621	0.54584	0.298	30.8887	27	0.27573	30.45	26	0.24939
ebi-a-GCST90001662	16	0.756	0.98604	0.90401-1.0755	0.436	0.95996	0.86610-1.06399	0.863	0.99308	0.91762-1.07474	0.914	1.01126	0.82826-1.23470	0.691	0.98289	0.90418-1.06845	0.01088	0.70465	0.94	5.6199	15	0.98545	5.47022	14	0.97813
ebi-a-GCST90001480	25	0.397	1.10005	0.88575-1.3662	0.617	1.0505	0.86589-1.27448	0.863	0.98788	0.85978-1.13507	0.897	0.97537	0.67177-1.41619	0.317	1.12222	0.89938-1.40028	-0.04275	0.21769	0.68	18.9352	24	0.75544	17.3288	23	0.79281
ebi-a-GCST90001871	24	0.223	0.86904	0.69797-1.0821	0.871	0.98647	0.83723-1.16231	0.866	0.98921	0.87236-1.12172	0.837	0.9711	0.73686-1.27981	0.725	0.9613	0.77364-1.19449	0.05469	0.17552	0.098	31.7571	23	0.1053	29.1601	22	0.14035
ebi-a-GCST90001568	20	0.879	0.98453	0.80796-1.1997	0.55	0.93596	0.75350-1.16262	0.866	0.98734	0.85138-1.14501	0.873	1.02941	0.72589-1.45984	0.531	0.94147	0.78211-1.13330	0.00134	0.96647	0.694	15.469	19	0.69236	15.4672	18	0.62968
ebi-a-GCST90002101	13	0.74	1.12007	0.58229-2.1545	0.441	1.15032	0.80577-1.64221	0.867	1.02307	0.78406-1.33495	0.417	1.26865	0.72820-2.21020	0.459	1.19153	0.76044-1.86700	-0.02066	0.77196	0.824	7.68272	12	0.80941	7.59447	11	0.7491
ebi-a-GCST90001524	21	0.919	0.98983	0.81565-1.2012	0.916	0.99069	0.83331-1.17778	0.868	0.98977	0.87663-1.11752	0.717	0.94973	0.72131-1.25048	0.763	0.97211	0.81098-1.16525	-2e-05	0.99944	0.613	17.934	20	0.59176	17.934	19	0.52685
ebi-a-GCST90001876	17	0.575	0.96586	0.85763-1.0877	0.705	0.982	0.89389-1.07880	0.872	0.9934	0.91664-1.07659	0.235	0.87784	0.71377-1.07961	0.617	0.97839	0.89956-1.06414	0.02419	0.53164	0.284	20.3059	16	0.20676	19.7657	15	0.18111
ebi-a-GCST90001594	19	0.253	1.25825	0.86015-1.8406	0.697	0.948	0.72481-1.23991	0.874	1.01785	0.81866-1.26550	0.6	0.86862	0.51761-1.45767	0.563	0.88782	0.59767-1.31882	-0.05844	0.20436	0.115	24.9571	18	0.1261	22.6372	17	0.16144
ebi-a-GCST90001739	23	0.404	0.86666	0.62347-1.2047	0.773	0.96037	0.73006-1.26332	0.874	0.9848	0.81514-1.18977	0.791	0.94251	0.61170-1.45223	0.667	0.93012	0.67143-1.28850	0.03538	0.36353	0.851	15.6794	22	0.83147	14.8166	21	0.83204
ebi-a-GCST90001735	24	0.737	1.05563	0.77295-1.4417	0.917	1.0129	0.79596-1.28896	0.874	0.98592	0.82762-1.17450	0.824	0.9507	0.61184-1.47723	0.783	0.94073	0.61187-1.44632	-0.01881	0.6088	0.83	16.2375	23	0.84492	15.9679	22	0.81748
ebi-a-GCST90001436	28	0.432	1.06509	0.91234-1.2434	0.324	0.91123	0.75757-1.09606	0.875	0.99025	0.87615-1.11921	0.983	0.99574	0.68011-1.45786	0.809	1.02044	0.86720-1.20077	-0.03418	0.15333	0.316	27.8326	27	0.41965	25.6691	26	0.48141
ebi-a-GCST90001838	25	0.234	1.14614	0.92114-1.4261	0.187	1.12436	0.94466-1.33825	0.88	1.00942	0.89364-1.14020	0.775	1.05452	0.73539-1.51214	0.298	1.11109	0.91504-1.34914	-0.04339	0.18323	0.495	23.2573	24	0.50465	21.3744	23	0.55824
ebi-a-GCST90002102	27	0.557	0.96675	0.86480-1.0807	0.92	1.00607	0.89398-1.13222	0.88	0.9937	0.91506-1.07909	0.931	1.00882	0.82741-1.23001	0.824	1.01315	0.90378-1.13576	0.02714	0.47425	0.146	31.7865	26	0.20028	31.1292	25	0.18478
ebi-a-GCST90001843	18	0.243	1.12209	0.93123-1.3521	0.711	1.03386	0.86695-1.23290	0.881	0.99066	0.87636-1.11986	0.905	0.98295	0.74336-1.29975	0.499	1.05344	0.90887-1.22101	-0.0605	0.10137	0.557	15.4726	17	0.56148	12.451	16	0.71239
ebi-a-GCST90001496	27	0.827	1.01672	0.87732-1.1783	0.86	0.98542	0.83678-1.16046	0.881	1.00843	0.90369-1.12532	0.757	1.0432	0.80069-1.35916	0.732	0.97374	0.83769-1.13189	-0.00484	0.87199	0.741	21.8785	26	0.69533	21.852	25	0.64428
ebi-a-GCST90001926	27	0.558	0.88221	0.58347-1.3339	0.33	0.87446	0.66752-1.14556	0.883	0.9844	0.79780-1.21463	0.335	0.78598	0.48602-1.27105	0.294	0.79223	0.51708-1.21380	0.02799	0.54999	0.019	41.7576	26	0.026	41.1531	25	0.02212
ebi-a-GCST90001610	21	0.976	1.00603	0.68841-1.4702	0.845	1.02797	0.77939-1.35584	0.884	1.01441	0.83710-1.22929	0.747	1.07282	0.70429-1.63417	0.768	1.0467	0.77579-1.41221	0.00182	0.96085	0.893	13.3703	20	0.86094	13.3678	19	0.81922
ebi-a-GCST90001976	21	0.695	0.92084	0.61386-1.3813	0.851	0.97031	0.70815-1.32954	0.884	1.01535	0.82742-1.24597	0.304	1.28055	0.80868-2.02774	0.943	1.01301	0.71515-1.43493	0.02452	0.59071	0.668	16.9207	20	0.65812	16.6215	19	0.6155
ebi-a-GCST90002050	19	0.487	1.10448	0.83980-1.4526	0.999	0.99982	0.80944-1.23499	0.889	1.01018	0.87611-1.16478	0.481	0.86461	0.58163-1.28528	0.35	1.20571	0.82261-1.76722	-0.03682	0.46505	0.427	17.2837	18	0.50369	16.7251	17	0.47313
ebi-a-GCST90001475	21	0.836	0.97372	0.75884-1.2494	0.461	1.08721	0.87043-1.35797	0.89	0.98925	0.84894-1.15275	0.334	1.21115	0.82909-1.76927	0.332	1.12057	0.89514-1.40278	0.00531	0.87652	0.764	14.8451	20	0.7852	14.8203	19	0.73395
ebi-a-GCST90002080	22	0.491	1.09575	0.84875-1.4146	0.757	1.0427	0.79973-1.35947	0.89	1.01235	0.85063-1.20481	0.945	1.01471	0.67510-1.52516	0.655	1.05942	0.82516-1.36018	-0.02317	0.41636	0.54	20.2441	21	0.50585	19.5553	20	0.48604
ebi-a-GCST90002078	23	0.619	0.94529	0.75990-1.1759	0.62	0.95133	0.78104-1.15876	0.891	0.99034	0.86212-1.13763	0.753	0.94558	0.67064-1.33323	0.481	0.91978	0.73165-1.15630	0.01841	0.58996	0.304	24.4112	22	0.32605	24.0679	21	0.28978
ebi-a-GCST90001923	17	0.456	0.9356	0.78905-1.1094	0.787	0.97562	0.81562-1.16700	0.893	0.99103	0.86966-1.12934	0.375	0.86344	0.62995-1.18349	0.74	0.9731	0.83048-1.14022	0.02943	0.31845	0.577	15.2272	16	0.50807	14.1623	15	0.51326
ebi-a-GCST90002033	27	0.563	0.93402	0.74345-1.1734	0.172	0.8807	0.73385-1.05695	0.893	0.98936	0.84679-1.15593	0.854	1.03496	0.72029-1.48710	0.169	0.8787	0.73457-1.05111	0.0244	0.5014	0.037	41.6006	26	0.02698	40.8404	25	0.02386
ebi-a-GCST90002116	21	0.394	0.90878	0.73299-1.1267	0.465	0.93805	0.79027-1.11346	0.895	1.00941	0.87878-1.15947	0.911	1.01686	0.76078-1.35914	0.587	0.95213	0.80001-1.13318	0.04764	0.2297	0.103	28.6481	20	0.09492	26.5	19	0.11685
ebi-a-GCST90001983	16	0.626	1.22244	0.55527-2.6912	0.71	0.93938	0.67543-1.30648	0.897	1.01661	0.79310-1.30312	0.7	0.89301	0.50739-1.57171	0.726	0.88723	0.46028-1.71022	-0.03399	0.63596	0.241	17.6641	15	0.28073	17.3736	14	0.23682
ebi-a-GCST90001525	26	0.905	0.98756	0.80572-1.2104	0.634	0.95822	0.80401-1.14202	0.902	0.9926	0.88224-1.11677	0.32	1.20616	0.83984-1.73226	0.388	0.88188	0.66628-1.16725	0.00198	0.95203	0.441	25.1253	25	0.45537	25.1214	24	0.39919
ebi-a-GCST90002039	20	0.792	1.04148	0.77322-1.4028	0.519	1.07722	0.85929-1.35041	0.902	0.98846	0.82178-1.18896	0.994	1.0014	0.71727-1.39808	0.713	1.05074	0.81039-1.36237	-0.01968	0.66206	0.192	24.3654	19	0.18251	24.101	18	0.15175
ebi-a-GCST90002012	21	0.361	1.11312	0.88941-1.3931	0.235	1.12261	0.92749-1.35877	0.902	1.01009	0.86027-1.18602	0.158	0.76304	0.53137-1.09571	0.407	1.07506	0.90922-1.27115	-0.03761	0.24448	0.1	29.8716	20	0.07196	27.7636	19	0.08808
ebi-a-GCST90001520	28	0.528	1.03779	0.92632-1.1627	0.855	1.01119	0.89769-1.13903	0.903	1.00541	0.92163-1.09682	0.813	1.02085	0.86196-1.20903	0.789	1.01602	0.90559-1.13991	-0.02313	0.40305	0.734	23.1181	27	0.67865	22.3955	26	0.66687
ebi-a-GCST90001966	21	0.314	1.24402	0.82213-1.8824	0.828	0.96916	0.73047-1.28583	0.903	1.01489	0.79948-1.28834	0.18	0.69088	0.41028-1.16338	0.435	0.85211	0.57503-1.26272	-0.06312	0.25529	0.006	40.8074	20	0.00394	38.0518	19	0.00585
ebi-a-GCST90001527	28	0.308	1.07489	0.93810-1.2316	0.898	1.01043	0.86221-1.18412	0.904	1.00661	0.90466-1.12005	0.468	0.86415	0.58605-1.27423	0.234	1.09095	0.94842-1.25490	-0.04041	0.15207	0.032	41.1411	27	0.03992	37.9621	26	0.06105
ebi-a-GCST90001725	23	0.668	0.9662	0.82765-1.1279	0.846	1.01694	0.85884-1.20414	0.905	1.00739	0.89223-1.13740	0.111	0.72869	0.50154-1.05871	0.815	1.0178	0.87963-1.17766	0.02371	0.40379	0.735	18.7567	22	0.6603	18.0306	21	0.64706
ebi-a-GCST90001681	30	0.439	1.14255	0.81916-1.5936	0.653	1.0524	0.84217-1.31510	0.906	1.01096	0.84428-1.21055	0.632	1.09598	0.75591-1.58904	0.671	1.0635	0.80261-1.40920	-0.03593	0.39766	0.05	42.7141	29	0.04837	41.6175	28	0.04709
ebi-a-GCST90001522	18	0.603	0.93437	0.72728-1.2004	0.786	0.97188	0.79095-1.19420	0.906	0.99188	0.86587-1.13623	0.444	0.89068	0.66691-1.18952	0.549	0.9337	0.74936-1.16338	0.02403	0.58586	0.937	9.64283	17	0.91792	9.33362	16	0.89904
ebi-a-GCST90001497	21	0.987	1.0013	0.85529-1.1722	0.831	0.98213	0.83240-1.15880	0.907	1.00712	0.89425-1.13423	0.474	1.10579	0.84394-1.44888	0.641	0.96201	0.81958-1.12919	0.00386	0.91379	0.595	18.3211	20	0.56626	18.3091	19	0.50189
ebi-a-GCST90002055	17	0.975	1.00495	0.73934-1.3660	0.91	1.01386	0.79898-1.28653	0.908	0.98963	0.82956-1.18060	0.297	1.25435	0.83047-1.89460	0.643	1.05751	0.83870-1.33341	-0.00527	0.90467	0.394	17.7216	16	0.34045	17.7041	15	0.27854
ebi-a-GCST90001989	27	0.887	0.98924	0.85333-1.1468	0.728	1.02839	0.87839-1.20401	0.91	1.00565	0.91237-1.10846	0.383	1.12462	0.86765-1.45769	0.831	1.01569	0.88166-1.17011	0.00916	0.77431	0.56	21.8355	26	0.69766	21.7515	25	0.65005
ebi-a-GCST90001879	23	0.486	1.06818	0.89002-1.2820	0.668	1.03847	0.87391-1.23401	0.91	1.00636	0.90141-1.12353	0.613	1.08404	0.79614-1.47604	0.625	1.04416	0.88003-1.23889	-0.0241	0.42873	0.378	23.8915	22	0.35294	23.1729	21	0.33483
ebi-a-GCST90001760	22	0.822	1.02165	0.85013-1.2278	0.635	1.04819	0.86283-1.27336	0.911	0.99228	0.86681-1.13591	0.253	0.81749	0.58399-1.14435	0.981	1.00239	0.82771-1.21393	-0.01266	0.65106	0.848	14.0299	21	0.86831	13.8191	20	0.83955
ebi-a-GCST90001917	23	0.766	0.99064	0.93187-1.0531	0.996	1.00021	0.92932-1.07650	0.914	0.99698	0.94393-1.05301	0.302	1.06287	0.94920-1.19015	0.977	0.99911	0.94073-1.06112	0.01429	0.62751	0.145	29.2248	22	0.13855	28.8912	21	0.11664
ebi-a-GCST90001393	15	0.591	1.15823	0.68696-1.9528	0.552	1.11083	0.78547-1.57095	0.914	0.98453	0.74155-1.30714	0.778	0.91745	0.51038-1.64921	0.783	1.06356	0.69129-1.63630	-0.03363	0.47773	0.159	20.183	14	0.12448	19.3861	13	0.11161
ebi-a-GCST90001679	18	0.872	1.02243	0.78400-1.3334	0.879	1.01855	0.80314-1.29174	0.916	1.00914	0.85290-1.19401	0.867	1.03075	0.72606-1.46331	0.778	1.04019	0.79475-1.36143	-0.00488	0.90221	0.693	13.8973	17	0.67435	13.8818	16	0.60752
ebi-a-GCST90001579	17	0.444	1.07987	0.89167-1.3078	0.931	1.00961	0.81236-1.25477	0.916	1.00772	0.87320-1.16297	0.381	1.17884	0.82400-1.68647	0.861	1.01907	0.82812-1.25403	-0.03928	0.30295	0.647	13.5128	16	0.63496	12.3749	15	0.65046
ebi-a-GCST90001957	19	0.368	0.93985	0.82410-1.0719	0.645	0.97639	0.88212-1.08072	0.917	1.00432	0.92608-1.08917	0.244	1.16141	0.91017-1.48201	0.695	0.98043	0.88948-1.08069	0.04158	0.22557	0.628	14.9081	18	0.66827	13.3267	17	0.71405
ebi-a-GCST90001886	18	0.831	0.9836	0.84736-1.1417	0.953	0.99542	0.85468-1.15934	0.918	1.00581	0.90018-1.12383	0.698	0.96058	0.78673-1.17285	0.939	0.9944	0.86319-1.14555	0.01429	0.66615	0.714	14.1647	17	0.65541	13.9715	16	0.60083
ebi-a-GCST90002089	18	0.384	0.87995	0.66519-1.1640	0.511	0.93057	0.75085-1.15332	0.921	0.99109	0.82978-1.18375	0.969	0.993	0.69653-1.41566	0.704	0.95609	0.76123-1.20082	0.04422	0.29825	0.091	26.2448	17	0.07011	24.4764	16	0.0796
ebi-a-GCST90001804	32	0.445	1.08188	0.88657-1.3202	0.283	1.10656	0.91990-1.33110	0.924	1.00608	0.88904-1.13852	0.429	1.17465	0.79243-1.74125	0.278	1.11392	0.91965-1.34925	-0.02557	0.36797	0.382	32.9759	31	0.37064	32.0824	30	0.3637
ebi-a-GCST90001951	18	0.823	1.02302	0.84112-1.2443	0.71	0.97801	0.86994-1.09952	0.926	0.99515	0.89861-1.10205	0.755	1.03684	0.82898-1.29684	0.752	0.98052	0.86963-1.10557	-0.01512	0.74753	0.382	19.5739	17	0.2966	19.4435	16	0.24634
ebi-a-GCST90001434	16	0.81	1.06947	0.62449-1.8315	0.875	1.02633	0.74156-1.42046	0.929	1.01257	0.76875-1.33372	0.836	1.05597	0.63680-1.75106	0.806	1.04734	0.72891-1.50486	-0.01302	0.81784	0.067	25.5857	15	0.04261	25.4854	14	0.03007
ebi-a-GCST90001737	26	0.51	1.05647	0.89951-1.2408	0.69	1.03727	0.86679-1.24128	0.932	1.00551	0.88700-1.13985	0.143	0.74428	0.50750-1.09154	0.618	1.0446	0.88198-1.23720	-0.02528	0.34558	0.749	21.2264	25	0.67992	20.3007	24	0.67956
ebi-a-GCST90001726	26	0.593	1.05354	0.87224-1.2725	0.786	1.02355	0.86529-1.21076	0.932	0.99362	0.85841-1.15013	0.07	0.66419	0.43513-1.01383	0.79	1.01941	0.88597-1.17294	-0.03474	0.3452	0.085	37.5726	25	0.0509	36.1751	24	0.05278
ebi-a-GCST90002041	17	0.088	1.30393	0.98081-1.7335	0.362	1.10628	0.89025-1.37474	0.933	0.99349	0.85377-1.15607	0.533	1.12618	0.78166-1.62255	0.258	1.14994	0.91029-1.45267	-0.10108	0.043	0.598	13.4443	16	0.64003	8.55678	15	0.89953
ebi-a-GCST90001854	25	0.963	1.0048	0.82165-1.2288	0.501	1.05674	0.89990-1.24091	0.934	1.00497	0.89380-1.12997	0.927	0.98749	0.75703-1.28810	0.626	1.04359	0.88097-1.23622	7e-05	0.99837	0.542	22.2168	24	0.56633	22.2168	23	0.5072
ebi-a-GCST90002049	17	0.513	0.88951	0.63175-1.2524	0.957	0.9939	0.79463-1.24314	0.934	0.99264	0.83351-1.18216	0.972	1.00642	0.70843-1.42976	0.921	0.9858	0.74683-1.30125	0.04467	0.47389	0.288	19.5271	16	0.24228	18.8489	15	0.22066
ebi-a-GCST90001972	21	0.927	0.99194	0.83596-1.1770	0.982	1.00218	0.82813-1.21281	0.936	1.0055	0.88025-1.14856	0.763	1.04775	0.77687-1.41307	0.71	1.03395	0.86937-1.22969	0.00647	0.80737	0.644	17.5212	20	0.61892	17.4601	19	0.55873
ebi-a-GCST90001526	22	0.351	1.10683	0.89874-1.3631	0.171	1.12277	0.95111-1.32541	0.936	0.99561	0.89399-1.10879	0.467	0.8784	0.62324-1.23801	0.181	1.16293	0.93894-1.44035	-0.04463	0.25801	0.511	18.8148	21	0.59702	17.4593	20	0.62298
ebi-a-GCST90001905	16	0.828	0.9751	0.77975-1.2194	0.973	1.00358	0.81657-1.23342	0.937	1.00625	0.86300-1.17327	0.464	0.87119	0.60787-1.24858	0.977	0.99665	0.79453-1.25019	0.0171	0.70247	0.219	18.7874	15	0.22353	18.5856	14	0.1814
ebi-a-GCST90002093	16	0.593	0.93514	0.73537-1.1892	0.403	1.09664	0.88355-1.36110	0.941	0.99455	0.86083-1.14903	0.254	1.22175	0.87749-1.70108	0.318	1.15465	0.87877-1.51714	0.0292	0.53982	0.568	12.7764	15	0.61957	12.3814	14	0.5757
ebi-a-GCST90002023	13	0.1	0.68849	0.45830-1.0343	0.624	0.93841	0.72764-1.21023	0.941	0.99302	0.82388-1.19689	0.682	1.08328	0.74579-1.57349	0.681	0.93806	0.69662-1.26318	0.09665	0.07261	0.701	8.91751	12	0.70996	4.97623	11	0.93231
ebi-a-GCST90001906	20	0.455	1.16225	0.79026-1.7093	0.294	1.14876	0.88669-1.48831	0.942	0.9917	0.79112-1.24313	0.562	1.1197	0.76924-1.62982	0.306	1.16274	0.87792-1.53995	-0.04609	0.33291	0.048	30.7944	19	0.04252	29.1889	18	0.04612
ebi-a-GCST90001557	18	0.521	0.87685	0.59229-1.2981	0.48	0.90639	0.68989-1.19084	0.944	0.992	0.79438-1.23880	0.893	0.96775	0.60352-1.55180	0.509	0.90861	0.68780-1.20032	0.043	0.46266	0.192	22.8876	17	0.15295	22.1052	16	0.13983
ebi-a-GCST90001757	29	0.882	0.99472	0.92845-1.0657	0.66	0.98447	0.91824-1.05548	0.944	0.99777	0.93801-1.06135	0.378	1.11727	0.87635-1.42442	0.939	0.99777	0.94306-1.05565	0.00469	0.83378	0.238	35.6188	28	0.15256	35.5597	27	0.12525
ebi-a-GCST90001536	26	0.513	1.04307	0.92101-1.1813	0.221	1.09607	0.94634-1.26950	0.944	1.00364	0.90710-1.11045	0.658	0.93116	0.68136-1.27254	0.411	1.06067	0.92382-1.21780	-0.02546	0.30798	0.636	19.894	25	0.75236	18.8091	24	0.76209
ebi-a-GCST90001990	19	0.569	1.17298	0.68454-2.0099	0.71	1.05701	0.78932-1.41550	0.944	1.00834	0.79866-1.27307	0.57	1.1619	0.69922-1.93076	0.478	1.18245	0.75110-1.86152	-0.03159	0.54791	0.237	22.5734	18	0.20752	22.085	17	0.18147
ebi-a-GCST90001559	18	0.567	1.10597	0.78915-1.5500	0.241	1.15014	0.91055-1.45276	0.945	0.9922	0.79408-1.23977	0.373	0.80942	0.51443-1.27358	0.29	1.13357	0.90519-1.41958	-0.03959	0.41078	0.015	32.4077	17	0.01338	31.0245	16	0.01336
ebi-a-GCST90001667	28	0.971	0.99805	0.89882-1.1082	0.674	1.02324	0.91927-1.13896	0.947	1.00307	0.91713-1.09706	0.143	1.15024	0.95880-1.37991	0.817	1.01035	0.92695-1.10127	0.00542	0.85011	0.108	38.3668	27	0.07225	38.3131	26	0.05662
ebi-a-GCST90001728	23	0.326	1.0691	0.93858-1.2178	0.854	0.98791	0.86797-1.12443	0.947	0.99689	0.90871-1.09362	0.854	1.02119	0.81833-1.27435	0.747	1.02119	0.90056-1.15799	-0.05645	0.14911	0.753	16.7999	22	0.77431	14.557	21	0.84451
ebi-a-GCST90001430	30	0.961	1.00369	0.86623-1.1630	0.897	0.98927	0.84061-1.16423	0.948	0.99604	0.88469-1.12139	0.899	0.98093	0.73114-1.31607	0.959	0.99651	0.87412-1.13603	-0.00376	0.86499	0.892	20.0138	29	0.8925	19.9843	28	0.86504
ebi-a-GCST90001925	24	0.301	1.19536	0.85921-1.6630	0.999	1.00023	0.77531-1.29041	0.95	1.00571	0.84093-1.20279	0.863	0.95763	0.58967-1.55521	0.824	0.95763	0.65677-1.39631	-0.04847	0.23531	0.536	21.6233	23	0.54308	20.1345	22	0.57463
ebi-a-GCST90001943	20	0.849	0.98931	0.88735-1.1030	0.965	0.99723	0.88181-1.12777	0.952	1.00274	0.91739-1.09602	0.646	0.95928	0.80548-1.14243	0.961	1.00269	0.90207-1.11454	0.01404	0.67792	0.663	17.3278	19	0.56767	17.1496	18	0.51284
ebi-a-GCST90001640	6	0.974	0.96246	0.10874-8.5186	0.534	0.84134	0.48783-1.45101	0.954	1.01541	0.60497-1.70430	0.457	0.75093	0.37405-1.50758	0.512	0.79773	0.42569-1.49493	0.00896	0.96257	0.247	7.64511	5	0.17691	7.64035	4	0.10568
ebi-a-GCST90001830	14	0.713	0.93183	0.64493-1.3463	0.855	0.9727	0.72309-1.30847	0.955	0.99365	0.79715-1.23860	0.706	0.92012	0.60283-1.40442	0.666	0.92573	0.65718-1.30402	0.02306	0.67681	0.953	6.1881	13	0.93904	6.00562	12	0.9158
ebi-a-GCST90002054	14	0.614	0.87279	0.52158-1.4605	0.723	0.94752	0.70305-1.27701	0.955	1.00638	0.80700-1.25501	0.747	0.92622	0.58751-1.46019	0.762	0.94635	0.66709-1.34252	0.03852	0.55729	0.337	14.4943	13	0.33997	14.0671	12	0.29644
ebi-a-GCST90001873	17	0.814	0.9792	0.82443-1.1630	0.865	0.98538	0.83131-1.16800	0.957	0.99695	0.89305-1.11294	0.842	1.02757	0.79039-1.33592	0.963	1.00411	0.84648-1.19111	0.00932	0.79361	0.633	14.4358	16	0.56628	14.3649	15	0.49805
ebi-a-GCST90001958	14	0.736	0.96691	0.79858-1.1707	0.79	0.97429	0.80402-1.18061	0.957	1.00387	0.87120-1.15674	0.686	0.94436	0.71978-1.23901	0.753	0.9708	0.81025-1.16315	0.01761	0.57617	0.589	12.4048	13	0.49476	12.0726	12	0.43987
ebi-a-GCST90001491	22	0.767	1.01674	0.91214-1.1333	0.884	0.99164	0.88610-1.10974	0.958	0.99785	0.92062-1.08155	0.562	0.95249	0.81010-1.11990	0.999	1.00007	0.90507-1.10503	-0.01358	0.61898	0.931	12.7673	21	0.91656	12.5121	20	0.89732
ebi-a-GCST90002036	26	0.529	0.93767	0.76978-1.1422	0.919	0.98949	0.80626-1.21435	0.96	0.99645	0.86608-1.14643	0.698	1.05918	0.79500-1.41115	0.977	1.00271	0.83328-1.20659	0.02659	0.39665	0.309	27.9279	25	0.31118	27.0872	24	0.30041
ebi-a-GCST90001511	23	0.596	0.94436	0.76687-1.1629	0.438	0.92575	0.76185-1.12492	0.961	0.99628	0.85927-1.15513	0.811	0.95646	0.66656-1.37244	0.272	0.90205	0.75391-1.07930	0.02913	0.47691	0.138	28.2618	22	0.16717	27.5731	21	0.15268
ebi-a-GCST90002063	28	0.501	0.93907	0.78409-1.1247	0.619	0.95924	0.81421-1.13010	0.963	1.00313	0.87912-1.14463	0.631	1.0777	0.79677-1.45769	0.441	0.94037	0.80604-1.09709	0.03367	0.30347	0.031	40.9892	27	0.04128	39.3224	26	0.0454
ebi-a-GCST90001611	16	0.924	0.97545	0.58918-1.6150	0.859	1.0269	0.76675-1.37532	0.965	1.00486	0.80668-1.25174	0.843	1.05124	0.64707-1.70785	0.849	1.03183	0.75123-1.41725	0.00596	0.89973	0.729	11.9868	15	0.68003	11.9703	14	0.60869
ebi-a-GCST90001596	28	0.393	1.08813	0.89920-1.3168	0.638	1.05159	0.85302-1.29639	0.969	0.99726	0.86647-1.14779	0.128	0.70265	0.45226-1.09168	0.592	1.05661	0.86582-1.28943	-0.04275	0.20275	0.39	28.9937	27	0.36121	27.2069	26	0.39855
ebi-a-GCST90002013	13	0.849	0.98187	0.81675-1.1804	0.992	1.00088	0.85080-1.17743	0.97	1.00267	0.87405-1.15023	0.541	1.07574	0.85706-1.35023	0.966	1.0034	0.86160-1.16853	0.01428	0.73098	0.437	13.7815	12	0.31488	13.6274	11	0.2543
ebi-a-GCST90001450	18	0.131	1.20951	0.95693-1.5288	0.866	1.02286	0.78743-1.32866	0.971	0.99663	0.83305-1.19232	0.236	0.73209	0.44517-1.20393	0.191	1.21848	0.91715-1.61882	-0.07358	0.04007	0.083	23.7588	17	0.12614	18.1083	16	0.31759
ebi-a-GCST90001408	27	0.892	0.98859	0.83894-1.1649	0.784	1.02605	0.85376-1.23311	0.972	1.00223	0.88635-1.13327	0.656	0.93376	0.69294-1.25829	0.819	0.9812	0.83545-1.15237	0.00656	0.80246	0.5	26.4921	26	0.43633	26.4245	25	0.38523
ebi-a-GCST90002111	15	0.648	0.93389	0.70114-1.2439	0.857	0.98368	0.82242-1.17656	0.972	0.99759	0.87320-1.13970	0.268	1.17744	0.89201-1.55419	0.865	0.98101	0.78966-1.21873	0.02142	0.61892	0.91	7.58943	14	0.9096	7.3298	13	0.88437
ebi-a-GCST90001608	21	0.735	1.10101	0.63598-1.9061	0.541	0.90551	0.65844-1.24528	0.972	0.99575	0.78470-1.26357	0.54	0.82612	0.45299-1.50659	0.648	0.91372	0.62417-1.33758	-0.02525	0.69335	0.119	27.7986	20	0.11425	27.5661	19	0.09214
ebi-a-GCST90001973	24	0.832	1.01496	0.88611-1.1626	0.892	0.98928	0.84677-1.15578	0.972	1.00189	0.90036-1.11488	0.84	1.02737	0.79254-1.33177	0.846	0.98222	0.82164-1.17417	-0.00842	0.76452	0.912	13.1897	23	0.94776	13.0977	22	0.9304
ebi-a-GCST90001868	11	0.039	1.39094	1.06417-1.8181	0.263	1.1106	0.92427-1.33449	0.975	1.0029	0.83485-1.20477	0.535	1.13874	0.76600-1.69284	0.251	1.1202	0.93339-1.34438	-0.14073	0.01857	0.2	15.4949	10	0.11503	7.27555	9	0.60845
ebi-a-GCST90001578	24	0.862	0.96259	0.62955-1.4718	0.673	1.0683	0.78565-1.45263	0.977	1.003	0.81447-1.23517	0.864	0.95294	0.55190-1.64539	0.904	1.03237	0.61778-1.72518	0.00839	0.82958	0.85	15.7818	23	0.86445	15.7343	22	0.82885
ebi-a-GCST90001933	26	0.801	0.98375	0.86726-1.1159	0.935	0.99418	0.86400-1.14397	0.978	1.00135	0.90845-1.10375	0.833	1.02074	0.84503-1.23299	0.988	0.99914	0.89097-1.12044	0.01282	0.66802	0.765	20.3421	25	0.72866	20.1536	24	0.68801
ebi-a-GCST90001563	4	0.87	0.96992	0.70223-1.3396	0.995	1.00076	0.76856-1.30311	0.981	1.00265	0.80736-1.24517	0.475	0.83407	0.53875-1.29127	0.649	1.07172	0.81889-1.40260	0.03332	0.81138	0.584	1.90459	3	0.59244	1.83081	2	0.40035
ebi-a-GCST90001929	22	0.749	0.96226	0.76298-1.2136	0.484	0.93672	0.78000-1.12493	0.982	1.00188	0.85154-1.17876	0.076	1.50186	0.98020-2.30113	0.501	0.9394	0.78556-1.12336	0.01701	0.63191	0.088	32.2993	21	0.05459	31.9215	20	0.04414
ebi-a-GCST90001683	13	0.277	1.19299	0.88170-1.6142	0.588	1.08688	0.80423-1.46887	0.982	0.99751	0.80329-1.23869	0.673	1.10827	0.69597-1.76482	0.465	1.12075	0.83343-1.50711	-0.06494	0.12469	0.742	8.90359	12	0.71114	6.14096	11	0.86379
ebi-a-GCST90001775	26	0.723	0.97432	0.84520-1.1232	0.48	1.05679	0.90663-1.23180	0.983	0.99876	0.89058-1.12008	0.59	0.92696	0.70614-1.21683	0.59	1.0378	0.90820-1.18590	0.0175	0.55922	0.194	31.1978	25	0.18255	30.7484	24	0.16117
ebi-a-GCST90001581	20	0.817	1.02782	0.81784-1.2917	0.855	1.01983	0.82642-1.25850	0.983	1.00178	0.84900-1.18205	0.66	0.92251	0.64759-1.31414	0.989	1.00136	0.82484-1.21566	-0.01283	0.74659	0.114	27.922	19	0.08494	27.7559	18	0.06587
ebi-a-GCST90001862	16	0.528	0.94247	0.78755-1.1278	0.728	1.0327	0.86157-1.23783	0.986	1.0012	0.87573-1.14464	0.658	1.0654	0.80899-1.40309	0.809	1.02427	0.84623-1.23975	0.03621	0.33887	0.658	12.6101	15	0.63238	11.6296	14	0.63602
ebi-a-GCST90002062	22	0.553	0.90087	0.64206-1.2640	0.771	0.96293	0.74685-1.24152	0.986	0.99847	0.83608-1.19240	0.327	0.79811	0.51369-1.24002	0.74	0.94456	0.67712-1.31763	0.02811	0.49058	0.35	22.5844	21	0.36653	22.0409	20	0.3383
ebi-a-GCST90002088	27	0.509	1.07596	0.86831-1.3333	0.993	1.00092	0.80882-1.23865	0.987	0.99876	0.86384-1.15474	0.12	1.39721	0.92978-2.09964	0.932	1.0114	0.78155-1.30886	-0.03099	0.36297	0.282	29.4244	26	0.29214	28.4473	25	0.28768
ebi-a-GCST90001770	7	0.499	1.12907	0.81433-1.5655	0.753	1.04894	0.77936-1.41177	0.987	0.99799	0.78764-1.26450	0.768	1.06177	0.72613-1.55255	0.744	1.0551	0.77629-1.43403	-0.05172	0.33206	0.958	1.54849	6	0.95621	0.39587	5	0.99544
ebi-a-GCST90001952	20	0.818	0.98415	0.86080-1.1252	0.73	0.98145	0.88232-1.09171	0.987	1.00074	0.91705-1.09207	0.21	1.19759	0.91223-1.57222	0.748	0.9814	0.87676-1.09853	0.00876	0.75047	0.823	12.7545	19	0.8509	12.6502	18	0.81192
ebi-a-GCST90001607	18	0.108	0.55985	0.28684-1.0927	0.674	0.93663	0.69032-1.27081	0.988	1.00193	0.77167-1.30088	0.523	0.83614	0.48858-1.43093	0.457	0.85867	0.57993-1.27139	0.10964	0.08549	0.075	27.0229	17	0.05773	22.3333	16	0.13275
ebi-a-GCST90001412	23	0.778	0.94487	0.64008-1.3948	0.828	1.03465	0.76034-1.40794	0.989	1.00162	0.79627-1.25994	0.381	0.7822	0.45648-1.34035	0.854	0.97169	0.71803-1.31498	0.01483	0.71702	0.085	32.9825	22	0.06212	32.7719	21	0.04881
ebi-a-GCST90001850	27	0.84	1.02634	0.79924-1.3180	0.455	1.08166	0.88024-1.32917	0.989	1.00097	0.86923-1.15269	0.627	1.08014	0.79441-1.46862	0.319	1.13448	0.88948-1.44697	-0.00792	0.81356	0.512	25.3804	26	0.49753	25.3229	25	0.4444
ebi-a-GCST90002032	20	0.57	0.95711	0.82515-1.1102	0.815	0.98643	0.87967-1.10615	0.989	1.00069	0.90520-1.10625	0.983	1.00301	0.75919-1.32513	0.855	0.98934	0.88324-1.10819	0.02025	0.43522	0.961	9.81631	19	0.95733	9.17934	18	0.95544
ebi-a-GCST90001889	24	0.793	1.02502	0.85404-1.2302	0.803	1.02032	0.87143-1.19465	0.991	1.00076	0.87186-1.14872	0.62	1.06036	0.84398-1.33222	0.713	1.0274	0.89123-1.18437	-0.01509	0.69079	0.036	38.6202	23	0.02183	38.3371	22	0.01679
ebi-a-GCST90001545	11	0.781	0.9039	0.45297-1.8037	0.428	1.13698	0.82747-1.56224	0.995	1.00119	0.70553-1.42074	0.224	1.34109	0.86006-2.09116	0.475	1.15078	0.79450-1.66683	0.03003	0.7401	0.017	25.2513	10	0.00489	24.9271	9	0.00305
