# Supplementary material for: Adenosine 5′-Monophosphate-to-Threonine Ratio Promotes Abdominal Aortic Aneurysms via Up-Regulation of HLA-DR on Natural Killer Cells: A Bidirectional Mendelian Randomized Analysis
Source: Biomedicines. 2024 May 25;12(6):1179. doi: 10.3390/biomedicines12061179 (PMC11200785; doi:10.3390/biomedicines12061179)
Supplement: Supplementary file 1 [file biomedicines-12-01179-s001.zip › step2_RMR_Additional_files.xlsx]

## Sheet: Table of Contents
Table of Contents
S2.1 The reverse MR analysis between abdominal aortic aneuryme (AAA) of FinnGen and UK Biobank databases and immune cells phenotypes
S2.2 The single SNP's effect estimated in reverse MR analysis between abdominal aortic aneuryme (AAA) of FinnGen and UK Biobank databases and immune cells phenotypes

## Sheet: S2.1
The IVs SNPs involved in immune cells phenotypes to abdominal aortic aneuryme (AAA) of FinnGen database.												S2.1 The reverse MR analysis between abdominal aortic aneuryme (AAA) of FinnGen database and immune cells phenotypes
SNP	effect_allele.exposure	other_allele.exposure	effect_allele.outcome	other_allele.outcome	beta.exposure	beta.outcome	eaf.exposure	eaf.outcome	remove	palindromic	ambiguous	id.outcome	se.outcome	pval.outcome	mr_keep.outcome	pval_origin.outcome	data_source.outcome	se.exposure	pval.exposure	mr_keep.exposure	pval_origin.exposure	samplesize.exposure	mr_keep	R2	f	meanf
rs10086012	A	G	A	G	0.126802	0.01821	0.167034	0.9081	FALSE	FALSE	FALSE	cfizis	0.04813	0.7052	TRUE	reported	textfile	0.0307738	3.78129e-05	TRUE	reported	385846	TRUE	4.40004e-05	16.978	19.6931
rs10193919	C	T	C	T	0.139076	0.01887	0.33124	0.6296	FALSE	FALSE	FALSE	cfizis	0.02878	0.512	TRUE	reported	textfile	0.0245968	1.56545e-08	TRUE	reported	385846	TRUE	8.28509e-05	31.9702	19.6931
rs10846670	C	T	C	T	-0.113296	-0.009831	0.517782	0.4221	FALSE	FALSE	FALSE	cfizis	0.02812	0.7266	TRUE	reported	textfile	0.0235483	1.5002e-06	TRUE	reported	385846	TRUE	5.99888e-05	23.1477	19.6931
rs10864088	G	A	G	A	-0.100964	-0.002376	0.656069	0.1661	FALSE	FALSE	FALSE	cfizis	0.03759	0.9496	TRUE	reported	textfile	0.0245256	3.84406e-05	TRUE	reported	385846	TRUE	4.39198e-05	16.947	19.6931
rs10927914	A	G	A	G	-0.107076	-0.01876	0.393689	0.516	FALSE	FALSE	FALSE	cfizis	0.02723	0.4909	TRUE	reported	textfile	0.0241536	9.28774e-06	TRUE	reported	385846	TRUE	5.09313e-05	19.6525	19.6931
rs11021301	A	G	A	G	-0.119119	-0.05306	0.34717	0.569	FALSE	FALSE	FALSE	cfizis	0.0278	0.05644	TRUE	reported	textfile	0.0249004	1.7202e-06	TRUE	reported	385846	TRUE	5.93075e-05	22.8848	19.6931
rs111834169	T	G	T	G	-0.138183	0.08994	0.158427	0.9071	FALSE	FALSE	FALSE	cfizis	0.04671	0.05427	TRUE	reported	textfile	0.0335435	3.79673e-05	TRUE	reported	385846	TRUE	4.39804e-05	16.9703	19.6931
rs113224031	C	G	C	G	0.159516	0.07663	0.123738	0.1008	FALSE	TRUE	FALSE	cfizis	0.04625	0.09767	TRUE	reported	textfile	0.0343302	3.37559e-06	TRUE	reported	385846	TRUE	5.59522e-05	21.59	19.6931
rs113320651	T	G	T	G	-0.525713	0.05423	0.0141095	0.9919	FALSE	FALSE	FALSE	cfizis	0.1495	0.7168	TRUE	reported	textfile	0.111962	2.66011e-06	TRUE	reported	385846	TRUE	5.7137e-05	22.0472	19.6931
rs11607832	T	C	T	C	-0.159255	0.02743	0.125851	0.8581	FALSE	FALSE	FALSE	cfizis	0.0397	0.4897	TRUE	reported	textfile	0.0371081	1.77345e-05	TRUE	reported	385846	TRUE	4.77325e-05	18.4182	19.6931
rs116219465	C	T	C	T	0.287889	0.3011	0.0293103	0.9963	FALSE	FALSE	FALSE	cfizis	0.2229	0.177	TRUE	reported	textfile	0.0660243	1.29855e-05	TRUE	reported	385846	TRUE	4.92728e-05	19.0125	19.6931
rs116874310	C	T	C	T	-0.379849	-0.02463	0.0197427	0.9132	FALSE	FALSE	FALSE	cfizis	0.04757	0.6046	TRUE	reported	textfile	0.0916752	3.42168e-05	TRUE	reported	385846	TRUE	4.44923e-05	17.1679	19.6931
rs117824655	G	A	G	A	0.247397	0.09884	0.0440583	0.9973	FALSE	FALSE	FALSE	cfizis	0.2717	0.7161	TRUE	reported	textfile	0.0543197	5.25231e-06	TRUE	reported	385846	TRUE	5.37572e-05	20.743	19.6931
rs118156215	T	C	T	C	0.245116	-0.1089	0.0562642	0.9933	FALSE	FALSE	FALSE	cfizis	0.165	0.5094	TRUE	reported	textfile	0.0483514	3.98933e-07	TRUE	reported	385846	TRUE	6.66012e-05	25.6994	19.6931
rs118158359	G	T	G	T	0.795941	0.1858	0.00240731	0.9774	FALSE	FALSE	FALSE	cfizis	0.09131	0.04196	TRUE	reported	textfile	0.187817	2.25663e-05	TRUE	reported	385846	TRUE	4.65434e-05	17.9593	19.6931
rs12331859	T	C	T	C	0.182104	0.07558	0.0828294	0.931	FALSE	FALSE	FALSE	cfizis	0.05543	0.1728	TRUE	reported	textfile	0.0417198	1.27157e-05	TRUE	reported	385846	TRUE	4.93764e-05	19.0525	19.6931
rs12485162	G	C	G	C	-0.210779	-0.06237	0.0853834	0.0007	FALSE	TRUE	FALSE	cfizis	0.5287	0.9061	TRUE	reported	textfile	0.044785	2.52064e-06	TRUE	reported	385846	TRUE	5.74051e-05	22.1507	19.6931
rs12734881	G	A	G	A	0.174423	-0.06629	0.075557	0.8696	FALSE	FALSE	FALSE	cfizis	0.04051	0.1018	TRUE	reported	textfile	0.0421391	3.4849e-05	TRUE	reported	385846	TRUE	4.44021e-05	17.1331	19.6931
rs12740374	G	T	G	T	-0.144698	-0.0633	0.214493	0.8564	FALSE	FALSE	FALSE	cfizis	0.03902	0.1048	TRUE	reported	textfile	0.029266	7.64504e-07	TRUE	reported	385846	TRUE	6.33515e-05	24.4453	19.6931
rs12903896	C	T	C	T	0.131104	-0.04369	0.554001	0.3437	FALSE	FALSE	FALSE	cfizis	0.02963	0.1405	TRUE	reported	textfile	0.0236972	3.15726e-08	TRUE	reported	385846	TRUE	7.93212e-05	30.608	19.6931
rs1343928	C	T	C	T	-0.512589	0.05964	0.0118532	0.9832	FALSE	FALSE	FALSE	cfizis	0.1036	0.5647	TRUE	reported	textfile	0.12571	4.55103e-05	TRUE	reported	385846	TRUE	4.3089e-05	16.6263	19.6931
rs138554259	T	A	T	A	-0.37792	0.1328	0.0248842	0.0025	FALSE	TRUE	FALSE	cfizis	0.2707	0.6237	TRUE	reported	textfile	0.0854887	9.8383e-06	TRUE	reported	385846	TRUE	5.06461e-05	19.5425	19.6931
rs140749467	G	A	G	A	-0.587633	0.2104	0.0142412	0.9992	FALSE	FALSE	FALSE	cfizis	0.5287	0.6906	TRUE	reported	textfile	0.118836	7.61816e-07	TRUE	reported	385846	TRUE	6.33687e-05	24.452	19.6931
rs140876287	G	A	G	A	0.69165	-0.1288	0.00498127	0.9729	FALSE	FALSE	FALSE	cfizis	0.0845	0.1275	TRUE	reported	textfile	0.146521	2.35294e-06	TRUE	reported	385846	TRUE	5.77476e-05	22.2829	19.6931
rs141712789	C	A	C	A	0.267472	0.05825	0.0284109	0.9788	FALSE	FALSE	FALSE	cfizis	0.09522	0.5407	TRUE	reported	textfile	0.0651258	4.0083e-05	TRUE	reported	385846	TRUE	4.37137e-05	16.8674	19.6931
rs142170163	A	G	A	G	0.702614	-0.001549	0.00318151	0.983	FALSE	FALSE	FALSE	cfizis	0.1042	0.9881	TRUE	reported	textfile	0.171483	4.18042e-05	TRUE	reported	385846	TRUE	4.35069e-05	16.7876	19.6931
rs144637297	C	A	C	A	0.255642	0.05509	0.034526	0.9581	FALSE	FALSE	FALSE	cfizis	0.0705	0.4347	TRUE	reported	textfile	0.0609683	2.75264e-05	TRUE	reported	385846	TRUE	4.55641e-05	17.5814	19.6931
rs145109226	C	T	C	T	0.565512	-0.6196	0.0068975	0.9988	FALSE	FALSE	FALSE	cfizis	0.3831	0.1059	TRUE	reported	textfile	0.119197	2.09185e-06	TRUE	reported	385846	TRUE	5.83329e-05	22.5087	19.6931
rs145998624	G	C	G	C	-1.0877	0.09603	0.00391269	0.0034	FALSE	TRUE	FALSE	cfizis	0.23	0.6763	TRUE	reported	textfile	0.258474	2.57454e-05	TRUE	reported	385846	TRUE	4.58934e-05	17.7085	19.6931
rs147347517	T	G	T	G	0.454761	-0.06022	0.00908151	0.9818	FALSE	FALSE	FALSE	cfizis	0.1002	0.5479	TRUE	reported	textfile	0.111079	4.23906e-05	TRUE	reported	385846	TRUE	4.3438e-05	16.761	19.6931
rs148588009	G	A	G	A	0.405698	-0.5543	0.0108038	0.9973	FALSE	FALSE	FALSE	cfizis	0.2612	0.03387	TRUE	reported	textfile	0.0986035	3.88132e-05	TRUE	reported	385846	TRUE	4.38721e-05	16.9285	19.6931
rs148719221	G	A	G	A	-0.334812	0.2472	0.0352148	0.9956	FALSE	FALSE	FALSE	cfizis	0.2161	0.2527	TRUE	reported	textfile	0.068814	1.14185e-06	TRUE	reported	385846	TRUE	6.1349e-05	23.6726	19.6931
rs17355148	C	T	C	T	-0.230619	0.1814	0.0508263	0.9586	FALSE	FALSE	FALSE	cfizis	0.069	0.008592	TRUE	reported	textfile	0.0567758	4.86687e-05	TRUE	reported	385846	TRUE	4.27593e-05	16.4991	19.6931
rs188869951	T	C	T	C	-0.162749	0.5126	0.107738	0.9988	FALSE	FALSE	FALSE	cfizis	0.4054	0.2062	TRUE	reported	textfile	0.0400727	4.87933e-05	TRUE	reported	385846	TRUE	4.27471e-05	16.4944	19.6931
rs1933737	T	C	T	C	-0.116141	0.05452	0.226232	0.674	FALSE	FALSE	FALSE	cfizis	0.02974	0.06683	TRUE	reported	textfile	0.0286009	4.89181e-05	TRUE	reported	385846	TRUE	4.27346e-05	16.4896	19.6931
rs209341	G	A	G	A	0.121071	0.02238	0.265131	0.7169	FALSE	FALSE	FALSE	cfizis	0.02993	0.4546	TRUE	reported	textfile	0.0265088	4.94311e-06	TRUE	reported	385846	TRUE	5.40583e-05	20.8592	19.6931
rs2291347	G	A	G	A	0.102214	-0.03513	0.485812	0.3182	FALSE	FALSE	FALSE	cfizis	0.02925	0.2298	TRUE	reported	textfile	0.023569	1.44564e-05	TRUE	reported	385846	TRUE	4.8742e-05	18.8077	19.6931
rs2478833	A	C	A	C	-0.10479	0.007281	0.537045	0.6262	FALSE	FALSE	FALSE	cfizis	0.0286	0.7991	TRUE	reported	textfile	0.0234666	7.98748e-06	TRUE	reported	385846	TRUE	5.16777e-05	19.9405	19.6931
rs2878419	C	T	C	T	0.0975461	0.009107	0.438716	0.6772	FALSE	FALSE	FALSE	cfizis	0.0298	0.7599	TRUE	reported	textfile	0.0235343	3.40032e-05	TRUE	reported	385846	TRUE	4.45229e-05	17.1797	19.6931
rs34915139	C	A	C	A	-0.207073	-0.07529	0.0701041	0.9544	FALSE	FALSE	FALSE	cfizis	0.06661	0.2584	TRUE	reported	textfile	0.0484537	1.92314e-05	TRUE	reported	385846	TRUE	4.73324e-05	18.2638	19.6931
rs35413590	C	T	C	T	-0.120615	0.07665	0.214621	0.7407	FALSE	FALSE	FALSE	cfizis	0.03114	0.0139	TRUE	reported	textfile	0.0290184	3.23147e-05	TRUE	reported	385846	TRUE	4.47736e-05	17.2764	19.6931
rs397797	G	T	G	T	0.126942	-0.02122	0.350511	0.5034	FALSE	FALSE	FALSE	cfizis	0.02763	0.4425	TRUE	reported	textfile	0.0246623	2.64363e-07	TRUE	reported	385846	TRUE	6.86594e-05	26.4936	19.6931
rs4073948	A	T	A	T	-0.113969	0.04353	0.47248	0.4581	FALSE	TRUE	TRUE	cfizis	0.03083	0.1581	TRUE	reported	textfile	0.0236543	1.44924e-06	TRUE	reported	385846	FALSE	6.01607e-05	23.2141	19.6931
rs4268090	C	T	C	T	-0.105213	0.01213	0.412048	0.5584	FALSE	FALSE	FALSE	cfizis	0.02764	0.6609	TRUE	reported	textfile	0.0239081	1.0788e-05	TRUE	reported	385846	TRUE	5.01895e-05	19.3663	19.6931
rs4696625	G	C	G	C	0.120831	0.04279	0.220884	0.315	FALSE	TRUE	FALSE	cfizis	0.02954	0.1475	TRUE	reported	textfile	0.0277786	1.36273e-05	TRUE	reported	385846	TRUE	4.90344e-05	18.9206	19.6931
rs4760	A	G	A	G	0.159577	-0.02381	0.167266	0.9293	FALSE	FALSE	FALSE	cfizis	0.05404	0.6596	TRUE	reported	textfile	0.0309651	2.55735e-07	TRUE	reported	385846	TRUE	6.88259e-05	26.5579	19.6931
rs4837886	T	C	T	C	0.138544	-0.03854	0.269736	0.8055	FALSE	FALSE	FALSE	cfizis	0.03483	0.2686	TRUE	reported	textfile	0.0259929	9.81703e-08	TRUE	reported	385846	TRUE	7.36241e-05	28.4095	19.6931
rs4903273	G	A	G	A	0.107675	-0.01033	0.578743	0.5178	FALSE	FALSE	FALSE	cfizis	0.02732	0.7055	TRUE	reported	textfile	0.0238727	6.47143e-06	TRUE	reported	385846	TRUE	5.27217e-05	20.3434	19.6931
rs55744432	C	T	C	T	0.315793	-0.117	0.0195305	0.9936	FALSE	FALSE	FALSE	cfizis	0.1692	0.4893	TRUE	reported	textfile	0.0771352	4.23955e-05	TRUE	reported	385846	TRUE	4.34377e-05	16.7609	19.6931
rs56132444	G	A	G	A	0.137869	0.009999	0.128855	0.8701	FALSE	FALSE	FALSE	cfizis	0.04056	0.8053	TRUE	reported	textfile	0.0339503	4.88832e-05	TRUE	reported	385846	TRUE	4.27379e-05	16.4909	19.6931
rs561375	G	A	G	A	-0.112037	-0.03174	0.668817	0.4305	FALSE	FALSE	FALSE	cfizis	0.02761	0.2503	TRUE	reported	textfile	0.024768	6.08331e-06	TRUE	reported	385846	TRUE	5.30279e-05	20.4616	19.6931
rs6069662	A	G	A	G	0.102318	0.01742	0.536209	0.3339	FALSE	FALSE	FALSE	cfizis	0.02906	0.5489	TRUE	reported	textfile	0.0238133	1.73388e-05	TRUE	reported	385846	TRUE	4.78443e-05	18.4613	19.6931
rs62181727	A	G	A	G	-0.130384	-0.005905	0.2606	0.7868	FALSE	FALSE	FALSE	cfizis	0.03313	0.8585	TRUE	reported	textfile	0.0270957	1.49441e-06	TRUE	reported	385846	TRUE	6.00078e-05	23.155	19.6931
rs62287203	G	C	G	C	-2.16746	-0.08502	0.00228793	0.0273	FALSE	TRUE	FALSE	cfizis	0.08498	0.3172	TRUE	reported	textfile	0.480794	6.54124e-06	TRUE	reported	385846	TRUE	5.2668e-05	20.3227	19.6931
rs62409363	T	C	T	C	-0.96832	-0.06547	0.00459688	0.9473	FALSE	FALSE	FALSE	cfizis	0.06238	0.2941	TRUE	reported	textfile	0.232768	3.18207e-05	TRUE	reported	385846	TRUE	4.48495e-05	17.3057	19.6931
rs67715439	G	C	G	C	-0.284011	-0.02519	0.0378048	0.0887	FALSE	TRUE	FALSE	cfizis	0.04816	0.601	TRUE	reported	textfile	0.0670386	2.27002e-05	TRUE	reported	385846	TRUE	4.65143e-05	17.9481	19.6931
rs71421554	C	T	C	T	0.147275	-0.07333	0.124112	0.8714	FALSE	FALSE	FALSE	cfizis	0.04093	0.07331	TRUE	reported	textfile	0.0347252	2.22372e-05	TRUE	reported	385846	TRUE	4.66159e-05	17.9873	19.6931
rs7239677	C	T	C	T	-0.131152	-0.01741	0.70002	0.3958	FALSE	FALSE	FALSE	cfizis	0.02822	0.5374	TRUE	reported	textfile	0.0252665	2.0945e-07	TRUE	reported	385846	TRUE	6.98257e-05	26.9437	19.6931
rs72738465	G	A	G	A	0.226301	0.008007	0.0414459	0.9217	FALSE	FALSE	FALSE	cfizis	0.05096	0.8752	TRUE	reported	textfile	0.0546601	3.47072e-05	TRUE	reported	385846	TRUE	4.44221e-05	17.1408	19.6931
rs72841383	T	C	T	C	0.257868	-0.06393	0.0349445	0.9709	FALSE	FALSE	FALSE	cfizis	0.08389	0.4461	TRUE	reported	textfile	0.0598673	1.65234e-05	TRUE	reported	385846	TRUE	4.80818e-05	18.553	19.6931
rs72893903	G	T	G	T	0.341815	-0.07469	0.0178222	0.9426	FALSE	FALSE	FALSE	cfizis	0.05856	0.2023	TRUE	reported	textfile	0.0801819	2.01702e-05	TRUE	reported	385846	TRUE	4.70972e-05	18.173	19.6931
rs72926983	G	A	G	A	-0.313271	0.03741	0.0353237	0.9221	FALSE	FALSE	FALSE	cfizis	0.05218	0.4735	TRUE	reported	textfile	0.0692294	6.03643e-06	TRUE	reported	385846	TRUE	5.30667e-05	20.4766	19.6931
rs73729501	G	C	G	C	0.26769	0.07111	0.0280796	0.073	FALSE	TRUE	FALSE	cfizis	0.05165	0.1687	TRUE	reported	textfile	0.0652114	4.04399e-05	TRUE	reported	385846	TRUE	4.36701e-05	16.8506	19.6931
rs74576273	G	A	G	A	-0.369062	-0.03913	0.0211789	0.9574	FALSE	FALSE	FALSE	cfizis	0.06742	0.5617	TRUE	reported	textfile	0.0903508	4.41215e-05	TRUE	reported	385846	TRUE	4.32416e-05	16.6852	19.6931
rs75709749	G	A	G	A	0.21932	-0.1526	0.0466716	0.9971	FALSE	FALSE	FALSE	cfizis	0.2513	0.5436	TRUE	reported	textfile	0.0528779	3.35885e-05	TRUE	reported	385846	TRUE	4.45836e-05	17.2031	19.6931
rs75810078	C	T	C	T	0.252641	0.01387	0.0343109	0.9785	FALSE	FALSE	FALSE	cfizis	0.09502	0.884	TRUE	reported	textfile	0.061029	3.47776e-05	TRUE	reported	385846	TRUE	4.44122e-05	17.1369	19.6931
rs76606431	C	T	C	T	0.302967	0.1167	0.023064	0.9965	FALSE	FALSE	FALSE	cfizis	0.2248	0.6036	TRUE	reported	textfile	0.0721753	2.69687e-05	TRUE	reported	385846	TRUE	4.56646e-05	17.6202	19.6931
rs77142590	G	A	G	A	0.167391	-0.4424	0.0838288	0.9958	FALSE	FALSE	FALSE	cfizis	0.2153	0.04	TRUE	reported	textfile	0.0404597	3.51512e-05	TRUE	reported	385846	TRUE	4.43594e-05	17.1166	19.6931
rs77354520	C	T	C	T	0.310654	-0.05126	0.0224011	0.9944	FALSE	FALSE	FALSE	cfizis	0.1782	0.7736	TRUE	reported	textfile	0.073406	2.31633e-05	TRUE	reported	385846	TRUE	4.64148e-05	17.9097	19.6931
rs78329574	C	T	C	T	-0.606886	0.1033	0.01006	0.9774	FALSE	FALSE	FALSE	cfizis	0.09234	0.2632	TRUE	reported	textfile	0.144919	2.81715e-05	TRUE	reported	385846	TRUE	4.54496e-05	17.5372	19.6931
rs9302215	T	C	T	C	-0.10674	0.01256	0.645239	0.5143	FALSE	FALSE	FALSE	cfizis	0.02758	0.6488	TRUE	reported	textfile	0.0242903	1.11099e-05	TRUE	reported	385846	TRUE	5.00441e-05	19.3102	19.6931
rs9466443	C	T	C	T	-0.101907	-0.009154	0.362672	0.4283	FALSE	FALSE	FALSE	cfizis	0.02788	0.7427	TRUE	reported	textfile	0.0246687	3.61152e-05	TRUE	reported	385846	TRUE	4.42265e-05	17.0653	19.6931
rs948187	T	C	T	C	0.505353	-0.1144	0.00755546	0.9988	FALSE	FALSE	FALSE	cfizis	0.3784	0.7624	TRUE	reported	textfile	0.119641	2.40082e-05	TRUE	reported	385846	TRUE	4.62376e-05	17.8413	19.6931
rs964184	G	C	G	C	-0.132108	0.02605	0.855516	0.9031	FALSE	TRUE	FALSE	cfizis	0.0474	0.5827	TRUE	reported	textfile	0.0324169	4.59547e-05	TRUE	reported	385846	TRUE	4.3041e-05	16.6078	19.6931
rs9653126	C	G	C	G	-0.300874	0.02273	0.0310968	0.1675	FALSE	TRUE	FALSE	cfizis	0.03711	0.5402	TRUE	reported	textfile	0.0740539	4.84641e-05	TRUE	reported	385846	TRUE	4.278e-05	16.5071	19.6931
The IVs SNPs involved in immune cells phenotypes to abdominal aortic aneuryme (AAA) of UK Biobank database.												S2.1 The reverse MR analysis between abdominal aortic aneuryme (AAA) of UK Biobank database and immune cells phenotypes
SNP	effect_allele.exposure	other_allele.exposure	effect_allele.outcome	other_allele.outcome	beta.exposure	beta.outcome	eaf.exposure	eaf.outcome	remove	palindromic	ambiguous	id.outcome	se.outcome	pval.outcome	mr_keep.outcome	pval_origin.outcome	data_source.outcome	se.exposure	pval.exposure	mr_keep.exposure	pval_origin.exposure	samplesize.exposure	mr_keep	R2	f	meanf
rs10085783	T	C	T	C	0.962909	-0.2906	0.0205692	0.003	FALSE	FALSE	FALSE	G7Udou	0.2541	0.2528	TRUE	reported	textfile	0.229265	2.6693e-05	TRUE	reported	385846	TRUE	4.57153e-05	17.6398	18.413
rs10747658	G	A	G	A	0.258941	0.0001475	0.402676	0.3325	FALSE	FALSE	FALSE	G7Udou	0.02948	0.996	TRUE	reported	textfile	0.0618032	2.79245e-05	TRUE	reported	385846	TRUE	4.54931e-05	17.5541	18.413
rs11142913	C	T	C	T	0.356709	0.007332	0.157826	0.2408	FALSE	FALSE	FALSE	G7Udou	0.03134	0.815	TRUE	reported	textfile	0.0834608	1.92021e-05	TRUE	reported	385846	TRUE	4.734e-05	18.2667	18.413
rs112167917	A	T	A	T	1.32125	-0.23	0.0122425	0.0098	FALSE	TRUE	FALSE	G7Udou	0.1396	0.09935	TRUE	reported	textfile	0.311294	2.19193e-05	TRUE	reported	385846	TRUE	4.66868e-05	18.0147	18.413
rs113472053	A	G	A	G	1.28538	0.2247	0.0115612	0.0067	FALSE	FALSE	FALSE	G7Udou	0.1678	0.1807	TRUE	reported	textfile	0.312864	3.98339e-05	TRUE	reported	385846	TRUE	4.3744e-05	16.8791	18.413
rs114506169	T	G	T	G	1.51867	-0.3448	0.00868348	0.0024	FALSE	FALSE	FALSE	G7Udou	0.2736	0.2077	TRUE	reported	textfile	0.368268	3.72666e-05	TRUE	reported	385846	TRUE	4.40723e-05	17.0058	18.413
rs114669291	G	A	G	A	0.428487	0.004825	0.122827	0.1301	FALSE	FALSE	FALSE	G7Udou	0.04118	0.9067	TRUE	reported	textfile	0.0983571	1.32194e-05	TRUE	reported	385846	TRUE	4.91845e-05	18.9785	18.413
rs116563606	A	G	A	G	1.2143	-0.4881	0.0131443	0.0017	FALSE	FALSE	FALSE	G7Udou	0.3328	0.1426	TRUE	reported	textfile	0.28791	2.46887e-05	TRUE	reported	385846	TRUE	4.61004e-05	17.7884	18.413
rs11669671	A	T	A	T	0.367564	0.008056	0.133384	0.1267	FALSE	TRUE	FALSE	G7Udou	0.04151	0.8461	TRUE	reported	textfile	0.0895323	4.03655e-05	TRUE	reported	385846	TRUE	4.36791e-05	16.854	18.413
rs117501298	A	T	A	T	1.48249	-0.2336	0.0119043	0.0054	FALSE	TRUE	FALSE	G7Udou	0.1841	0.2045	TRUE	reported	textfile	0.314696	2.46682e-06	TRUE	reported	385846	TRUE	5.75125e-05	22.1921	18.413
rs117770003	T	C	T	C	1.07194	0.05644	0.0191056	0.0385	FALSE	FALSE	FALSE	G7Udou	0.07244	0.436	TRUE	reported	textfile	0.24235	9.72853e-06	TRUE	reported	385846	TRUE	5.07013e-05	19.5638	18.413
rs12139312	G	A	G	A	1.39743	-0.1689	0.0130931	0.0059	FALSE	FALSE	FALSE	G7Udou	0.1819	0.3533	TRUE	reported	textfile	0.302151	3.74696e-06	TRUE	reported	385846	TRUE	5.54337e-05	21.39	18.413
rs12504053	C	T	C	T	0.694015	0.0401	0.0392142	0.0337	FALSE	FALSE	FALSE	G7Udou	0.07663	0.6008	TRUE	reported	textfile	0.163381	2.15862e-05	TRUE	reported	385846	TRUE	4.67628e-05	18.044	18.413
rs138444039	G	A	G	A	1.91454	0.08447	0.00582763	0.036	FALSE	FALSE	FALSE	G7Udou	0.07495	0.2598	TRUE	reported	textfile	0.471338	4.86693e-05	TRUE	reported	385846	TRUE	4.27594e-05	16.4992	18.413
rs140698301	A	C	A	C	1.08084	-0.08147	0.0161534	0.0146	FALSE	FALSE	FALSE	G7Udou	0.1128	0.4702	TRUE	reported	textfile	0.2634	4.0708e-05	TRUE	reported	385846	TRUE	4.36373e-05	16.8379	18.413
rs141292109	T	G	T	G	0.883312	0.1464	0.0306294	0.0326	FALSE	FALSE	FALSE	G7Udou	0.0776	0.05928	TRUE	reported	textfile	0.18833	2.72892e-06	TRUE	reported	385846	TRUE	5.70099e-05	21.9982	18.413
rs141846388	T	C	T	C	1.6453	-0.109	0.0101927	0.0123	FALSE	FALSE	FALSE	G7Udou	0.1232	0.3765	TRUE	reported	textfile	0.350515	2.68005e-06	TRUE	reported	385846	TRUE	5.71003e-05	22.0331	18.413
rs143689298	G	A	G	A	0.953627	-0.01779	0.0223721	0.0325	FALSE	FALSE	FALSE	G7Udou	0.07959	0.8231	TRUE	reported	textfile	0.223862	2.04535e-05	TRUE	reported	385846	TRUE	4.70286e-05	18.1465	18.413
rs144935489	A	G	A	G	1.14877	-0.6809	0.0141743	0.0013	FALSE	FALSE	FALSE	G7Udou	0.3705	0.06621	TRUE	reported	textfile	0.280943	4.33249e-05	TRUE	reported	385846	TRUE	4.33308e-05	16.7197	18.413
rs145031421	G	A	G	A	2.59935	-1.057	0.00346819	0.0015	FALSE	FALSE	FALSE	G7Udou	0.3967	0.007767	TRUE	reported	textfile	0.622718	2.99023e-05	TRUE	reported	385846	TRUE	4.51558e-05	17.4239	18.413
rs145463737	T	C	T	C	1.67273	-0.06183	0.00730591	0.0641	FALSE	FALSE	FALSE	G7Udou	0.05567	0.2669	TRUE	reported	textfile	0.410183	4.54255e-05	TRUE	reported	385846	TRUE	4.30986e-05	16.6301	18.413
rs148423306	T	C	T	C	2.1418	-0.07658	0.00544862	0.0305	FALSE	FALSE	FALSE	G7Udou	0.07941	0.3349	TRUE	reported	textfile	0.487257	1.10449e-05	TRUE	reported	385846	TRUE	5.00733e-05	19.3214	18.413
rs149492915	A	G	A	G	1.61009	-0.3419	0.00904084	0.005	FALSE	FALSE	FALSE	G7Udou	0.1912	0.07386	TRUE	reported	textfile	0.365447	1.05395e-05	TRUE	reported	385846	TRUE	5.03055e-05	19.4111	18.413
rs17438981	T	C	T	C	0.952317	-0.4027	0.0230189	0.0025	FALSE	FALSE	FALSE	G7Udou	0.2715	0.1382	TRUE	reported	textfile	0.217837	1.23282e-05	TRUE	reported	385846	TRUE	4.95295e-05	19.1116	18.413
rs191341871	C	T	C	T	1.53078	-0.01485	0.00856752	0.0109	FALSE	FALSE	FALSE	G7Udou	0.1309	0.9097	TRUE	reported	textfile	0.377054	4.91048e-05	TRUE	reported	385846	TRUE	4.27155e-05	16.4822	18.413
rs34782489	T	C	T	C	1.42564	-0.1082	0.00972571	0.0395	FALSE	FALSE	FALSE	G7Udou	0.06966	0.1205	TRUE	reported	textfile	0.351032	4.88054e-05	TRUE	reported	385846	TRUE	4.27458e-05	16.4939	18.413
rs3776057	T	C	T	C	0.587745	-0.06319	0.0489067	0.0167	FALSE	FALSE	FALSE	G7Udou	0.1067	0.5537	TRUE	reported	textfile	0.144728	4.8854e-05	TRUE	reported	385846	TRUE	4.27406e-05	16.4919	18.413
rs443081	T	C	T	C	0.372173	-0.0708	0.130367	0.1572	FALSE	FALSE	FALSE	G7Udou	0.03797	0.06233	TRUE	reported	textfile	0.0906074	3.999e-05	TRUE	reported	385846	TRUE	4.3725e-05	16.8718	18.413
rs4657361	C	T	C	T	1.77506	-0.1132	0.00781202	0.0035	FALSE	FALSE	FALSE	G7Udou	0.2421	0.6402	TRUE	reported	textfile	0.39758	8.01942e-06	TRUE	reported	385846	TRUE	5.16584e-05	19.9331	18.413
rs4913481	C	T	C	T	0.269067	0.006059	0.388211	0.3835	FALSE	FALSE	FALSE	G7Udou	0.02777	0.8273	TRUE	reported	textfile	0.0619336	1.39631e-05	TRUE	reported	385846	TRUE	4.8914e-05	18.8741	18.413
rs4923545	C	T	C	T	0.362626	0.1075	0.15635	0.157	FALSE	FALSE	FALSE	G7Udou	0.03783	0.004511	TRUE	reported	textfile	0.0845325	1.78845e-05	TRUE	reported	385846	TRUE	4.76909e-05	18.4021	18.413
rs552271945	C	T	C	T	1.86146	0.08031	0.00599742	0.0037	FALSE	FALSE	FALSE	G7Udou	0.2345	0.732	TRUE	reported	textfile	0.453067	3.98127e-05	TRUE	reported	385846	TRUE	4.37471e-05	16.8803	18.413
rs56255423	A	G	A	G	0.998547	0.06332	0.0209161	0.0332	FALSE	FALSE	FALSE	G7Udou	0.0767	0.4092	TRUE	reported	textfile	0.228237	1.21407e-05	TRUE	reported	385846	TRUE	4.96054e-05	19.1409	18.413
rs59295053	C	A	C	A	0.574072	-0.02241	0.0529165	0.0678	FALSE	FALSE	FALSE	G7Udou	0.05464	0.6817	TRUE	reported	textfile	0.139166	3.70585e-05	TRUE	reported	385846	TRUE	4.40995e-05	17.0163	18.413
rs59824776	C	T	C	T	1.29379	0.002262	0.0119036	0.0215	FALSE	FALSE	FALSE	G7Udou	0.09516	0.981	TRUE	reported	textfile	0.309247	2.86827e-05	TRUE	reported	385846	TRUE	4.5361e-05	17.5031	18.413
rs60162264	A	G	A	G	1.64152	-0.04818	0.00957268	0.0303	FALSE	FALSE	FALSE	G7Udou	0.07973	0.5457	TRUE	reported	textfile	0.362111	5.80983e-06	TRUE	reported	385846	TRUE	5.32564e-05	20.5498	18.413
rs62176310	C	T	C	T	0.682647	0.1696	0.0429448	0.0232	FALSE	FALSE	FALSE	G7Udou	0.09166	0.06434	TRUE	reported	textfile	0.154626	1.01089e-05	TRUE	reported	385846	TRUE	5.05116e-05	19.4906	18.413
rs6571388	T	A	T	A	-0.30531	0.01564	0.205777	0.2989	FALSE	TRUE	FALSE	G7Udou	0.03051	0.6083	TRUE	reported	textfile	0.074722	4.38982e-05	TRUE	reported	385846	TRUE	4.32666e-05	16.6949	18.413
rs7005917	G	A	G	A	0.409668	-0.03367	0.102967	0.0959	FALSE	FALSE	FALSE	G7Udou	0.04722	0.4759	TRUE	reported	textfile	0.100562	4.62581e-05	TRUE	reported	385846	TRUE	4.30094e-05	16.5956	18.413
rs7090540	A	C	A	C	0.4131	0.02911	0.135434	0.123	FALSE	FALSE	FALSE	G7Udou	0.04226	0.4909	TRUE	reported	textfile	0.0917978	6.7918e-06	TRUE	reported	385846	TRUE	5.24818e-05	20.2509	18.413
rs7148722	A	G	A	G	0.404082	-0.0183	0.110104	0.12	FALSE	FALSE	FALSE	G7Udou	0.04231	0.6653	TRUE	reported	textfile	0.097876	3.65129e-05	TRUE	reported	385846	TRUE	4.41726e-05	17.0445	18.413
rs7166445	G	A	G	A	0.343402	-0.06253	0.215481	0.3115	FALSE	FALSE	FALSE	G7Udou	0.02946	0.03387	TRUE	reported	textfile	0.0753819	5.22613e-06	TRUE	reported	385846	TRUE	5.37816e-05	20.7524	18.413
rs72773510	G	A	G	A	0.998927	-0.02453	0.0186347	0.0037	FALSE	FALSE	FALSE	G7Udou	0.2246	0.913	TRUE	reported	textfile	0.243467	4.07951e-05	TRUE	reported	385846	TRUE	4.36269e-05	16.8339	18.413
rs72886116	T	C	T	C	1.24485	0.04222	0.0176212	0.0034	FALSE	FALSE	FALSE	G7Udou	0.2296	0.8541	TRUE	reported	textfile	0.257497	1.33536e-06	TRUE	reported	385846	TRUE	6.05689e-05	23.3715	18.413
rs73214370	T	C	T	C	0.610578	0.2669	0.054589	0.0082	FALSE	FALSE	FALSE	G7Udou	0.1533	0.08185	TRUE	reported	textfile	0.14102	1.4929e-05	TRUE	reported	385846	TRUE	4.85832e-05	18.7464	18.413
rs74731839	A	T	A	T	0.620283	-0.1176	0.0450204	0.0707	FALSE	TRUE	FALSE	G7Udou	0.05376	0.02872	TRUE	reported	textfile	0.149851	3.48318e-05	TRUE	reported	385846	TRUE	4.44045e-05	17.134	18.413
rs74760952	A	G	A	G	1.63015	-0.07881	0.00891494	0.0157	FALSE	FALSE	FALSE	G7Udou	0.1095	0.4718	TRUE	reported	textfile	0.373896	1.30122e-05	TRUE	reported	385846	TRUE	4.92627e-05	19.0086	18.413
rs74834254	G	T	G	T	0.614156	0.004688	0.0489813	0.034	FALSE	FALSE	FALSE	G7Udou	0.07416	0.9496	TRUE	reported	textfile	0.145005	2.28131e-05	TRUE	reported	385846	TRUE	4.64898e-05	17.9386	18.413
rs7507672	G	C	G	C	0.591874	0.06794	0.0622957	0.0236	FALSE	TRUE	FALSE	G7Udou	0.09203	0.4604	TRUE	reported	textfile	0.132586	8.04112e-06	TRUE	reported	385846	TRUE	5.16448e-05	19.9279	18.413
rs75170663	A	G	A	G	0.593066	0.04714	0.047993	0.0695	FALSE	FALSE	FALSE	G7Udou	0.05448	0.3869	TRUE	reported	textfile	0.145923	4.81899e-05	TRUE	reported	385846	TRUE	4.28081e-05	16.518	18.413
rs75982876	G	T	G	T	1.26596	0.2069	0.0121355	0.0007	FALSE	FALSE	FALSE	G7Udou	0.5264	0.6943	TRUE	reported	textfile	0.305893	3.49492e-05	TRUE	reported	385846	TRUE	4.43882e-05	17.1277	18.413
rs76044605	G	A	G	A	1.05665	-0.0772	0.0168753	0.0439	FALSE	FALSE	FALSE	G7Udou	0.06605	0.2426	TRUE	reported	textfile	0.254744	3.35561e-05	TRUE	reported	385846	TRUE	4.45883e-05	17.2049	18.413
rs76663857	C	T	C	T	0.900934	0.3571	0.0231597	0.0015	FALSE	FALSE	FALSE	G7Udou	0.3343	0.2855	TRUE	reported	textfile	0.215109	2.81096e-05	TRUE	reported	385846	TRUE	4.54606e-05	17.5415	18.413
rs78781970	T	C	T	C	1.46142	0.02259	0.0124404	0.0072	FALSE	FALSE	FALSE	G7Udou	0.1651	0.8912	TRUE	reported	textfile	0.312728	2.96622e-06	TRUE	reported	385846	TRUE	5.6595e-05	21.8381	18.413
rs78935872	T	A	T	A	1.63973	-0.05745	0.00859711	0.0027	FALSE	TRUE	FALSE	G7Udou	0.2514	0.8193	TRUE	reported	textfile	0.368479	8.58735e-06	TRUE	reported	385846	TRUE	5.13196e-05	19.8024	18.413
rs78970060	A	G	A	G	0.527493	-0.03833	0.0706985	0.0204	FALSE	FALSE	FALSE	G7Udou	0.09733	0.6937	TRUE	reported	textfile	0.120896	1.28182e-05	TRUE	reported	385846	TRUE	4.93372e-05	19.0374	18.413
rs8106852	G	A	G	A	0.27607	0.05647	0.313808	0.4194	FALSE	FALSE	FALSE	G7Udou	0.02785	0.04267	TRUE	reported	textfile	0.0655497	2.53546e-05	TRUE	reported	385846	TRUE	4.59688e-05	17.7376	18.413

## Sheet: S2.2
The single SNP's effect estimated in reverse MR analysis between abdominal aortic aneuryme (AAA) of FinnGen database and immune cells phenotypes
SNP	b	se	p	lo_ci	up_ci	or	or_lci95	or_uci95
rs10086012	0.14361	0.379568	0.70517	-0.600344	0.887563	1.15443	0.548623	2.4292
rs10193919	0.135681	0.206937	0.512041	-0.269916	0.541278	1.14532	0.763444	1.7182
rs10846670	0.0867727	0.248199	0.726632	-0.399698	0.573244	1.09065	0.670522	1.77401
rs10864088	0.0235331	0.372311	0.949601	-0.706196	0.753263	1.02381	0.493518	2.12392
rs10927914	0.175203	0.254305	0.490857	-0.323236	0.673641	1.19149	0.723803	1.96137
rs11021301	0.445437	0.23338	0.0563094	-0.011988	0.902862	1.56117	0.988084	2.46665
rs111834169	-0.650876	0.33803	0.0541671	-1.31341	0.0116628	0.521589	0.2689	1.01173
rs113224031	0.480391	0.28994	0.0975468	-0.0878909	1.04867	1.61671	0.915861	2.85386
rs113320651	-0.103155	0.284376	0.716797	-0.660532	0.454221	0.901987	0.516577	1.57495
rs11607832	-0.172239	0.249286	0.489608	-0.66084	0.316361	0.841778	0.516418	1.37212
rs116219465	1.04589	0.774257	0.17675	-0.471654	2.56343	2.84593	0.623969	12.9803
rs116874310	0.0648416	0.125234	0.604623	-0.180617	0.3103	1.06699	0.834755	1.36383
rs117824655	0.39952	1.09823	0.71602	-1.75302	2.55206	1.49111	0.17325	12.8335
rs118156215	-0.444279	0.673151	0.509254	-1.76365	0.875096	0.641286	0.171417	2.39911
rs118158359	0.233434	0.11472	0.0418683	0.00858405	0.458285	1.26293	1.00862	1.58136
rs12331859	0.415038	0.304387	0.172718	-0.18156	1.01164	1.51443	0.833968	2.75009
rs12485162	0.295902	2.50831	0.906093	-4.62039	5.2122	1.34434	0.00984892	183.497
rs12734881	-0.380053	0.232251	0.101759	-0.835266	0.0751598	0.683825	0.433759	1.07806
rs12740374	0.437463	0.269665	0.104751	-0.0910807	0.966006	1.54877	0.912944	2.62743
rs12903896	-0.333247	0.226004	0.140342	-0.776214	0.109721	0.716593	0.460145	1.11597
rs1343928	-0.116351	0.202111	0.564834	-0.512489	0.279788	0.890163	0.599003	1.32285
rs138554259	-0.351397	0.716289	0.623724	-1.75532	1.05253	0.703704	0.172851	2.86489
rs140749467	-0.358047	0.899711	0.690662	-2.12148	1.40539	0.69904	0.119854	4.07711
rs140876287	-0.186221	0.122172	0.127444	-0.425678	0.053235	0.83009	0.653327	1.05468
rs141712789	0.21778	0.356	0.540709	-0.47998	0.91554	1.24331	0.618796	2.49812
rs142170163	-0.00220462	0.148303	0.988139	-0.292879	0.28847	0.997798	0.746112	1.33438
rs144637297	0.215497	0.275776	0.434556	-0.325025	0.756018	1.24048	0.722509	2.12978
rs145109226	-1.09564	0.677439	0.105807	-2.42343	0.232137	0.334324	0.0886176	1.26129
rs145998624	-0.0882872	0.211455	0.676297	-0.50274	0.326165	0.915498	0.604871	1.38564
rs147347517	-0.132421	0.220336	0.547841	-0.564279	0.299436	0.875972	0.56877	1.3491
rs148588009	-1.36629	0.643829	0.0338269	-2.62819	-0.104383	0.255052	0.0722089	0.90088
rs148719221	-0.738325	0.645437	0.252659	-2.00338	0.526731	0.477914	0.134878	1.69339
rs17355148	-0.786579	0.299195	0.008564	-1.373	-0.200157	0.4554	0.253346	0.818602
rs188869951	-3.14964	2.49095	0.206076	-8.0319	1.73263	0.0428678	0.00032493	5.65552
rs1933737	-0.469429	0.256068	0.0667697	-0.971323	0.032464	0.625359	0.378582	1.033
rs209341	0.18485	0.24721	0.454614	-0.299682	0.669382	1.20304	0.741054	1.95303
rs2291347	-0.343691	0.286164	0.229741	-0.904573	0.217191	0.709148	0.404715	1.24258
rs2478833	-0.0694818	0.272927	0.799047	-0.604418	0.465455	0.932877	0.546392	1.59274
rs2878419	0.093361	0.305497	0.759906	-0.505412	0.692134	1.09786	0.603257	1.99798
rs34915139	0.363592	0.321674	0.258345	-0.266889	0.994073	1.43849	0.765758	2.70222
rs35413590	-0.635493	0.258177	0.0138371	-1.14152	-0.129466	0.529674	0.319333	0.878564
rs397797	-0.167163	0.217658	0.442484	-0.593774	0.259448	0.846062	0.552239	1.29621
rs4268090	-0.11529	0.262705	0.660765	-0.630192	0.399612	0.891108	0.53249	1.49125
rs4696625	0.354131	0.244474	0.147465	-0.125037	0.833299	1.42494	0.882464	2.3009
rs4760	-0.149207	0.338645	0.659503	-0.812952	0.514538	0.861391	0.443547	1.67287
rs4837886	-0.278179	0.2514	0.268503	-0.770923	0.214566	0.757161	0.462586	1.23932
rs4903273	-0.0959368	0.253726	0.705348	-0.593241	0.401367	0.908521	0.552534	1.49387
rs55744432	-0.370496	0.535794	0.489258	-1.42065	0.67966	0.690392	0.241556	1.97321
rs56132444	0.0725254	0.294192	0.805277	-0.504092	0.649142	1.07522	0.604054	1.9139
rs561375	0.283299	0.246436	0.250315	-0.199716	0.766315	1.3275	0.818963	2.15182
rs6069662	0.170254	0.284016	0.548873	-0.386419	0.726926	1.18561	0.679486	2.06871
rs62181727	0.0452893	0.254096	0.858537	-0.452738	0.543317	1.04633	0.635885	1.72171
rs62287203	0.0392256	0.0392072	0.317083	-0.0376204	0.116072	1.04001	0.963078	1.12308
rs62409363	0.0676119	0.0644209	0.293932	-0.0586529	0.193877	1.06995	0.943034	1.21395
rs67715439	0.0886937	0.169571	0.600941	-0.243665	0.421053	1.09275	0.78375	1.52356
rs71421554	-0.497912	0.277915	0.0731978	-1.04263	0.0468022	0.607798	0.352528	1.04791
rs7239677	0.132747	0.21517	0.537275	-0.288987	0.55448	1.14196	0.749022	1.74104
rs72738465	0.0353821	0.225187	0.875148	-0.405984	0.476748	1.03602	0.666321	1.61083
rs72841383	-0.247918	0.325321	0.446019	-0.885548	0.389713	0.780424	0.412488	1.47656
rs72893903	-0.21851	0.171321	0.202152	-0.554299	0.117279	0.803715	0.574475	1.12443
rs72926983	-0.119417	0.166565	0.47341	-0.445885	0.20705	0.887437	0.640257	1.23004
rs73729501	0.265643	0.192947	0.168584	-0.112533	0.643819	1.30427	0.893568	1.90374
rs74576273	0.106026	0.182679	0.561651	-0.252026	0.464077	1.11185	0.777225	1.59055
rs75709749	-0.695787	1.14581	0.54369	-2.94158	1.55001	0.498682	0.0527821	4.71151
rs75810078	0.0549	0.376107	0.883946	-0.682269	0.792069	1.05644	0.505469	2.20796
rs76606431	0.38519	0.741995	0.603671	-1.06912	1.8395	1.46989	0.343311	6.2934
rs77142590	-2.64291	1.28621	0.0398976	-5.16389	-0.121942	0.0711536	0.00571943	0.8852
rs77354520	-0.165007	0.573629	0.773611	-1.28932	0.959305	0.847888	0.275458	2.60988
rs78329574	-0.170213	0.152154	0.263272	-0.468435	0.128008	0.843485	0.625981	1.13656
rs9302215	-0.117669	0.258385	0.64882	-0.624103	0.388765	0.88899	0.535742	1.47516
rs9466443	0.089827	0.273583	0.742658	-0.446395	0.626049	1.09399	0.639931	1.87021
rs948187	-0.226376	0.748784	0.762404	-1.69399	1.24124	0.797418	0.183784	3.4599
rs964184	-0.197187	0.358797	0.582609	-0.90043	0.506056	0.821037	0.406395	1.65874
rs9653126	-0.0755466	0.123341	0.540205	-0.317294	0.166201	0.927237	0.728116	1.18081
All - Inverse variance weighted	0.00346693	0.0239356	0.884834	-0.0434468	0.0503806	1.00347	0.957484	1.05167
All - MR Egger	0.0240354	0.0336933	0.477929	-0.0420034	0.0900743	1.02433	0.958866	1.09426
The single SNP's effect estimated in reverse MR analysis between abdominal aortic aneuryme (AAA) of UK Biobank database and immune cells phenotypes
SNP	b	se	p	lo_ci	up_ci	or	or_lci95	or_uci95
rs10085783	-0.301794	0.263888	0.252771	-0.819014	0.215426	0.739491	0.440866	1.24039
rs10747658	0.000569628	0.113848	0.996008	-0.222573	0.223712	1.00057	0.800456	1.25071
rs11142913	0.0205546	0.0878587	0.815024	-0.151649	0.192758	1.02077	0.85929	1.21259
rs112167917	-0.174078	0.105658	0.0994421	-0.381166	0.0330112	0.840232	0.683064	1.03356
rs113472053	0.174812	0.130545	0.18054	-0.0810562	0.43068	1.19102	0.922142	1.5383
rs114506169	-0.227041	0.180158	0.207585	-0.58015	0.126068	0.796888	0.559815	1.13436
rs114669291	0.0112606	0.0961056	0.906727	-0.177106	0.199628	1.01132	0.837691	1.22095
rs116563606	-0.40196	0.274067	0.142472	-0.939132	0.135212	0.669008	0.390967	1.14478
rs11669671	0.0219173	0.112933	0.846118	-0.199431	0.243265	1.02216	0.819197	1.27541
rs117501298	-0.157573	0.124183	0.204485	-0.400971	0.0858259	0.854215	0.669669	1.08962
rs117770003	0.0526522	0.0675784	0.435905	-0.0798015	0.185106	1.05406	0.9233	1.20335
rs12139312	-0.120865	0.130168	0.353132	-0.375993	0.134264	0.886154	0.686607	1.14369
rs12504053	0.0577797	0.110415	0.60077	-0.158635	0.274194	1.05948	0.853308	1.31547
rs138444039	0.0441203	0.0391478	0.259735	-0.0326094	0.12085	1.04511	0.967917	1.12846
rs140698301	-0.0753766	0.104363	0.47014	-0.279929	0.129175	0.927394	0.755838	1.13789
rs141292109	0.16574	0.0878512	0.0592144	-0.00644846	0.337928	1.18027	0.993572	1.40204
rs141846388	-0.0662493	0.07488	0.376297	-0.213014	0.0805154	0.935898	0.808145	1.08385
rs143689298	-0.0186551	0.0834603	0.82313	-0.182237	0.144927	0.981518	0.833404	1.15596
rs144935489	-0.592721	0.322519	0.0660938	-1.22486	0.0394161	0.552821	0.293799	1.0402
rs145031421	-0.40664	0.152615	0.0077107	-0.705766	-0.107515	0.665884	0.49373	0.898063
rs145463737	-0.0369635	0.0332809	0.266718	-0.102194	0.0282671	0.963711	0.902854	1.02867
rs148423306	-0.035755	0.0370763	0.334864	-0.108425	0.0369146	0.964877	0.897247	1.0376
rs149492915	-0.212348	0.118751	0.073747	-0.445101	0.0204038	0.808683	0.64076	1.02061
rs17438981	-0.422863	0.285094	0.13801	-0.981648	0.135921	0.655168	0.374693	1.14559
rs191341871	-0.00970094	0.085512	0.909677	-0.177304	0.157903	0.990346	0.837525	1.17105
rs34782489	-0.0758957	0.0488623	0.120361	-0.171666	0.0198743	0.926913	0.842261	1.02007
rs3776057	-0.107513	0.181541	0.553702	-0.463334	0.248308	0.898065	0.629183	1.28186
rs443081	-0.190234	0.102022	0.0622333	-0.390198	0.00972988	0.826766	0.676923	1.00978
rs4657361	-0.0637725	0.13639	0.640088	-0.331096	0.203551	0.938218	0.718136	1.22575
rs4913481	0.0225186	0.103208	0.827285	-0.17977	0.224807	1.02277	0.835462	1.25208
rs4923545	0.296449	0.104322	0.00448793	0.0919769	0.500921	1.34507	1.09634	1.65024
rs552271945	0.0431436	0.125976	0.731995	-0.20377	0.290057	1.04409	0.81565	1.3365
rs56255423	0.0634121	0.0768116	0.409057	-0.0871386	0.213963	1.06547	0.91655	1.23858
rs59295053	-0.0390369	0.0951797	0.681704	-0.225589	0.147515	0.961715	0.798046	1.15895
rs59824776	0.00174835	0.0735513	0.981036	-0.142412	0.145909	1.00175	0.867264	1.15709
rs60162264	-0.0293508	0.0485708	0.545651	-0.12455	0.065848	0.971076	0.882894	1.06806
rs62176310	0.248445	0.134271	0.064268	-0.0147274	0.511617	1.28203	0.985381	1.66799
rs6571388	-0.0512266	0.0999312	0.608218	-0.247092	0.144639	0.950063	0.781069	1.15562
rs7005917	-0.0821885	0.115264	0.475818	-0.308106	0.143729	0.921098	0.734837	1.15457
rs7090540	0.0704672	0.1023	0.49093	-0.13004	0.270975	1.07301	0.87806	1.31124
rs7148722	-0.0452878	0.104706	0.665362	-0.250513	0.159937	0.955722	0.778402	1.17344
rs7166445	-0.18209	0.0857887	0.0337925	-0.350236	-0.013944	0.833526	0.704522	0.986153
rs72773510	-0.0245563	0.224841	0.913031	-0.465245	0.416133	0.975743	0.627981	1.51609
rs72886116	0.0339157	0.18444	0.854104	-0.327586	0.395418	1.0345	0.720661	1.485
rs73214370	0.437127	0.251074	0.0816782	-0.0549774	0.929231	1.54825	0.946507	2.53256
rs74731839	-0.189591	0.0866701	0.028706	-0.359464	-0.0197175	0.827298	0.69805	0.980476
rs74760952	-0.0483452	0.0671717	0.471694	-0.180002	0.0833114	0.952805	0.835269	1.08688
rs74834254	0.00763324	0.120751	0.949596	-0.229039	0.244305	1.00766	0.795298	1.27673
rs7507672	0.114788	0.155489	0.46037	-0.189971	0.419547	1.12164	0.826983	1.52127
rs75170663	0.0794853	0.0918616	0.38689	-0.100564	0.259534	1.08273	0.904328	1.29633
rs75982876	0.163433	0.415811	0.694285	-0.651556	0.978423	1.17755	0.521234	2.66026
rs76044605	-0.0730611	0.0625089	0.24248	-0.195578	0.0494563	0.929544	0.822359	1.0507
rs76663857	0.396366	0.371059	0.285429	-0.33091	1.12364	1.48641	0.71827	3.07604
rs78781970	0.0154576	0.112972	0.891168	-0.205968	0.236883	1.01558	0.813859	1.26729
rs78935872	-0.0350363	0.153318	0.819242	-0.335539	0.265467	0.96557	0.714952	1.30404
rs78970060	-0.0726645	0.184514	0.693718	-0.434312	0.288984	0.929913	0.64771	1.33507
rs8106852	0.20455	0.10088	0.0425962	0.00682436	0.402275	1.22697	1.00685	1.49522
All - Inverse variance weighted	-0.020289	0.0133885	0.12967	-0.0465305	0.00595248	0.979915	0.954535	1.00597
All - MR Egger	-0.0413278	0.0217194	0.0623059	-0.0838979	0.00124224	0.959515	0.919525	1.00124
