# Supplementary material for: Adenosine 5′-Monophosphate-to-Threonine Ratio Promotes Abdominal Aortic Aneurysms via Up-Regulation of HLA-DR on Natural Killer Cells: A Bidirectional Mendelian Randomized Analysis
Source: Biomedicines. 2024 May 25;12(6):1179. doi: 10.3390/biomedicines12061179 (PMC11200785; doi:10.3390/biomedicines12061179)
Supplement: Supplementary file 1 [file biomedicines-12-01179-s001.zip › step2_RMR_MainResults.xls]

## Sheet: Sheet1
1. The resluts of reverse univariable MR analysis between immune cells phenotypes and AAA.
id	nsnp	MR-Egger			Weighted median			Inverse variance weighted			Simple mode			Weighted mode			MR-Egger intercept		MR-PRESSO global	MR-IVW			MR-Egeer
		p_value	OR	95% OR	p_value	OR	95% OR	p_value	OR	95% OR	p_value	OR	95% OR	p_value	OR	95% OR	egger intercept	p_value	p_value	Q	Q_df	Q_pval	Q	Q_df	Q_pval
FinnGen	74	0.478	1.02433	0.95887-1.0943	0.283	1.04086	0.96749-1.11979	0.885	1.00347	0.95748-1.05167	0.981	0.99821	0.86253-1.15523	0.242	1.03761	0.97588-1.10324	-0.00685	0.38781	0.117	87.3194	73	0.12105	86.4133	72	0.11822
UK-Biobank	57	0.062	0.95951	0.91953-1.0012	0.053	0.96516	0.93108-1.00049	0.13	0.97992	0.95454-1.00597	0.484	0.9793	0.92400-1.03791	0.152	0.96945	0.92970-1.01090	0.01853	0.22511	0.03	76.0815	56	0.03835	74.0549	55	0.04426
