# Supplementary material for: Adenosine 5′-Monophosphate-to-Threonine Ratio Promotes Abdominal Aortic Aneurysms via Up-Regulation of HLA-DR on Natural Killer Cells: A Bidirectional Mendelian Randomized Analysis
Source: Biomedicines. 2024 May 25;12(6):1179. doi: 10.3390/biomedicines12061179 (PMC11200785; doi:10.3390/biomedicines12061179)
Supplement: Supplementary file 1 [file biomedicines-12-01179-s001.zip › step3_metabolites-AAAFMR_MainResults.xls]

## Sheet: Sheet1
1. The resluts of forward univariable MR analysis between 1400 phenotypes of metabolites and the risk of AAA in FinnGen database.
id	nsnp	MR-Egger			Weighted median			Inverse variance weighted			Simple mode			Weighted mode			MR-Egger intercept		MR-PRESSO global	MR-IVW			MR-Egeer
		p_value	OR	95% OR	p_value	OR	95% OR	p_value	OR	95% OR	p_value	OR	95% OR	p_value	OR	95% OR	egger intercept	p_value	p_value	Q	Q_df	Q_pval	Q	Q_df	Q_pval
GCST90200078	24	0.0144721	0.80474	0.68549-0.9447	0.182591	0.91443	0.80171-1.04299	0.001128	0.85619	0.77980-0.94006	0.237931	0.83315	0.62014-1.11933	0.236324	0.92200	0.80888-1.05094	0.01166	0.36084	0.375	23.50608	23	0.43156	22.61102	22	0.42396
GCST90200126	26	0.0108752	1.33443	1.08728-1.6378	0.054891	1.18604	0.99643-1.41174	0.00115535	1.21087	1.07889-1.35899	0.800226	0.94815	0.63048-1.42588	0.015208	1.50454	1.10659-2.04559	-0.01394	0.27153	0.56	22.81606	25	0.58830	21.54946	24	0.60614
GCST90200042	22	0.0346589	1.06904	1.00907-1.1326	0.0446135	1.07935	1.00184-1.16286	0.00181507	1.08291	1.03004-1.13850	0.0624496	1.26373	1.00092-1.59554	0.0221178	1.07944	1.01594-1.14692	0.00775	0.39005	0.696	19.77929	21	0.53528	19.00734	20	0.52135
GCST90199725	19	0.126443	0.81722	0.63890-1.0453	0.00400918	0.82051	0.71707-0.93887	0.00466546	0.85003	0.75954-0.95131	0.75236	0.95064	0.69745-1.29573	0.00966388	0.79934	0.68685-0.93025	0.00746	0.72708	0.123	26.42593	18	0.09041	26.23165	17	0.07034
GCST90200190	24	0.040024	1.06820	1.00675-1.1334	0.0300875	1.07344	1.00685-1.14443	0.00628949	1.07091	1.01955-1.12486	0.208155	1.15182	0.93000-1.42655	0.017959	1.07277	1.01635-1.13231	0.00166	0.87558	0.579	24.70194	23	0.36583	24.67380	22	0.31293
GCST90200097	15	0.702097	1.05510	0.80639-1.3805	0.148799	1.12870	0.95764-1.33031	0.00663508	1.19630	1.05109-1.36158	0.610514	1.07924	0.81009-1.43781	0.104466	1.16321	0.98070-1.37967	0.02702	0.31561	0.326	17.02130	14	0.25504	15.70515	13	0.26542
GCST90200412	21	0.39777	0.85020	0.58863-1.2280	0.0168039	0.76919	0.62031-0.95380	0.00704055	0.81909	0.70843-0.94703	0.104731	0.72760	0.50421-1.04996	0.0839009	0.75058	0.55099-1.02247	-0.00461	0.83109	0.596	18.63911	20	0.54538	18.59234	19	0.48325
GCST90200284	19	0.154619	0.73994	0.49785-1.0997	0.0180194	0.76116	0.60710-0.95432	0.0072498	0.78595	0.65923-0.93702	0.107916	0.70221	0.46622-1.05764	0.13354	0.73427	0.49948-1.07942	0.00879	0.74169	0.126	25.16951	18	0.12032	25.00440	17	0.09461
GCST90200763	31	0.137624	0.84151	0.67431-1.0502	0.259561	0.90943	0.77107-1.07262	0.00745063	0.85587	0.76365-0.95921	0.462673	0.89755	0.67515-1.19322	0.38547	0.89755	0.70566-1.14162	0.00247	0.86263	0.594	27.88772	30	0.57639	27.85724	29	0.52556
GCST90199831	27	0.0778156	1.26559	0.98463-1.6267	0.00132938	1.24201	1.08804-1.41776	0.00745806	1.17710	1.04458-1.32644	0.433814	1.12125	0.84560-1.48676	0.0119227	1.22378	1.05713-1.41671	-0.01164	0.52441	0.033	42.35083	26	0.02258	41.65629	25	0.01956
GCST90199622	18	0.0251926	0.86983	0.77867-0.9717	0.063323	0.90095	0.80702-1.00581	0.00971983	0.89498	0.82279-0.97351	0.292687	0.89009	0.72138-1.09826	0.0565098	0.90161	0.81646-0.99564	0.01244	0.44899	0.9	10.75351	17	0.86909	10.15112	16	0.85862
GCST90200480	27	0.0476084	0.80264	0.65266-0.9871	0.000662479	0.77878	0.67438-0.89934	0.0101448	0.87369	0.78823-0.96843	0.107395	0.79399	0.60542-1.04128	0.00219031	0.75695	0.64466-0.88880	0.01351	0.36251	0.377	26.59139	26	0.43100	25.70673	25	0.42338
GCST90200045	32	0.112824	1.12438	0.97684-1.2942	0.0225685	1.12591	1.01681-1.24670	0.0101775	1.10503	1.02398-1.19250	0.550001	1.06990	0.85937-1.33200	0.0343099	1.12357	1.01346-1.24565	-0.00369	0.77423	0.136	38.76771	31	0.15925	38.65975	30	0.13354
GCST90200247	20	0.394358	1.14282	0.84675-1.5424	0.298486	1.09560	0.92236-1.30139	0.0113444	1.17578	1.03725-1.33280	0.503102	1.10217	0.83356-1.45732	0.531028	1.07610	0.85905-1.34799	0.00391	0.84018	0.743	14.84994	19	0.73209	14.80808	18	0.67510
GCST90200133	19	0.0341212	0.78377	0.63704-0.9643	0.121164	0.88149	0.75152-1.03394	0.0115026	0.86738	0.77676-0.96858	0.264405	0.87445	0.69600-1.09867	0.307135	0.90408	0.74910-1.09112	0.02103	0.27321	0.603	15.88813	18	0.60035	14.60595	17	0.62384
GCST90200471	25	0.0748784	1.06418	0.99686-1.1360	0.0887785	1.06504	0.99049-1.14519	0.0127748	1.07109	1.01472-1.13058	0.190579	1.13071	0.94562-1.35202	0.0756456	1.06523	0.99650-1.13870	0.00320	0.73317	0.654	22.43168	24	0.55352	22.31260	23	0.50145
GCST90200311	19	0.0102409	0.75804	0.62808-0.9149	0.0100636	0.82545	0.71325-0.95529	0.0133256	0.87358	0.78491-0.97227	0.59845	1.08728	0.80072-1.47638	0.00372187	0.78600	0.68214-0.90566	0.02576	0.08995	0.671	12.39171	18	0.82637	9.15871	17	0.93515
GCST90200393	25	0.042344	0.78623	0.63141-0.9790	0.123472	0.88097	0.74977-1.03513	0.0135609	0.86934	0.77788-0.97156	0.602723	0.93113	0.71426-1.21386	0.420901	0.91096	0.72871-1.13878	0.01496	0.30830	0.725	19.91610	24	0.70154	18.83058	23	0.71101
GCST90200798	23	0.844899	0.96724	0.69560-1.3449	0.123459	1.14072	0.96477-1.34876	0.0138788	1.15713	1.03013-1.29978	0.525822	1.10086	0.82195-1.47441	0.490436	1.11311	0.82506-1.50171	0.02306	0.26756	0.712	18.36918	22	0.68389	17.07204	21	0.70673
GCST90200445	22	0.0195686	1.09703	1.02132-1.1784	0.0353484	1.09103	1.00599-1.18325	0.0154178	1.07701	1.01426-1.14363	0.886594	0.98262	0.77452-1.24664	0.02961	1.09086	1.01403-1.17351	-0.00885	0.36406	0.781	13.31816	21	0.89707	12.45545	20	0.89951
GCST90200721	19	0.300167	0.92737	0.80759-1.0649	0.190041	0.91445	0.79996-1.04532	0.0154785	0.89546	0.81888-0.97919	0.3715	0.90548	0.73227-1.11967	0.283644	0.93078	0.81959-1.05706	-0.00934	0.51929	0.386	20.20600	18	0.32134	19.70402	17	0.28965
GCST90199984	26	0.373239	1.10498	0.89064-1.3709	0.218954	1.09749	0.94621-1.27297	0.0158326	1.13885	1.02470-1.26572	0.728333	1.04480	0.81816-1.33421	0.610073	1.06375	0.84137-1.34491	0.00499	0.75563	0.695	21.65194	25	0.65575	21.55284	24	0.60594
GCST90200075	22	0.308	1.19371	0.85668-1.6634	0.0710111	1.17067	0.98660-1.38909	0.0158575	1.18544	1.03240-1.36116	0.29534	1.17300	0.87648-1.56983	0.199922	1.14873	0.93548-1.41059	-0.00099	0.96420	0.173	28.20389	21	0.13446	28.20098	20	0.10473
GCST90199784	27	0.0961869	1.20028	0.97588-1.4763	0.0906977	1.13858	0.97963-1.32332	0.0171932	1.12732	1.02148-1.24412	0.0635016	1.26698	0.99737-1.60947	0.0682855	1.15338	0.99567-1.33606	-0.01005	0.50561	0.734	22.76185	26	0.64638	22.30566	25	0.61804
GCST90199882	24	0.0050495	1.43362	1.14286-1.7984	0.0315902	1.23763	1.01898-1.50320	0.0179854	1.18373	1.02936-1.36124	0.957796	1.01109	0.67504-1.51443	0.125038	1.32115	0.93765-1.86151	-0.03120	0.05459	0.102	31.38512	23	0.11362	26.43257	22	0.23357
GCST90200531	15	0.103461	0.73764	0.52472-1.0370	0.155	0.85871	0.69610-1.05931	0.0191634	0.81731	0.69036-0.96761	0.281976	0.82660	0.59216-1.15387	0.139913	0.80507	0.61361-1.05626	0.01325	0.50598	0.29	18.36443	14	0.19068	17.72646	13	0.16818
GCST90199883	18	0.173288	0.85539	0.69004-1.0604	0.0282996	0.85489	0.74311-0.98347	0.0217707	0.87427	0.77945-0.98061	0.138817	0.80838	0.61806-1.05731	0.0359371	0.85085	0.74045-0.97771	0.00451	0.81453	0.334	20.31694	17	0.25834	20.24497	16	0.20939
GCST90200680	21	0.27083	0.93611	0.83518-1.0492	0.0227665	0.90511	0.83068-0.98620	0.021866	0.91160	0.84226-0.98666	0.803623	1.03593	0.78722-1.36321	0.0330653	0.89928	0.82114-0.98484	-0.00811	0.52872	0.338	24.01808	20	0.24160	23.50856	19	0.21568
GCST90199662	17	0.689854	1.08930	0.72142-1.6448	0.117388	1.18925	0.95731-1.47740	0.0223057	1.22565	1.02937-1.45936	0.296966	1.20174	0.86043-1.67842	0.232075	1.20174	0.89925-1.60597	0.01813	0.54332	0.19	21.70439	16	0.15300	21.15877	15	0.13183
GCST90199760	34	0.0417831	0.84311	0.72010-0.9871	0.00202222	0.81975	0.72256-0.93001	0.0223191	0.90093	0.82381-0.98528	0.422693	0.88947	0.67039-1.18015	0.00318365	0.81839	0.72334-0.92593	0.01207	0.32432	0.284	35.50954	33	0.35083	34.43132	32	0.35216
GCST90199995	26	0.00878931	1.34332	1.09673-1.6454	0.0358098	1.19375	1.01180-1.40842	0.02335	1.13405	1.01721-1.26431	0.443599	1.11826	0.84396-1.48172	0.0653966	1.20116	0.99688-1.44730	-0.02776	0.06897	0.344	27.51787	25	0.33052	23.89279	24	0.46774
GCST90199936	25	0.999206	1.00008	0.85099-1.1753	0.20925	0.91934	0.80624-1.04831	0.0235296	0.90353	0.82758-0.98644	0.547321	0.93584	0.75636-1.15791	0.778993	0.97682	0.83077-1.14856	-0.02288	0.15539	0.635	21.32705	24	0.61936	19.16923	23	0.69136
GCST90200607	15	0.244033	1.16605	0.91108-1.4924	0.100019	1.19410	0.96657-1.47519	0.0241266	1.18059	1.02196-1.36383	0.113727	1.28554	0.96019-1.72113	0.132287	1.19643	0.96023-1.49072	0.00209	0.90525	0.965	6.42612	14	0.95458	6.41139	13	0.92989
GCST90200855	33	0.663648	0.95078	0.75900-1.1910	0.153169	0.89777	0.77428-1.04095	0.0251785	0.88582	0.79660-0.98502	0.838851	0.97378	0.75531-1.25542	0.284189	0.90226	0.74982-1.08570	-0.00959	0.49032	0.839	24.08281	32	0.84140	23.59546	31	0.82670
GCST90200337	19	0.832616	1.03893	0.73299-1.4726	0.0255976	1.26131	1.02872-1.54648	0.0260891	1.17367	1.01925-1.35148	0.148895	1.30601	0.92311-1.84773	0.103381	1.31035	0.96224-1.78440	0.01763	0.46400	0.708	14.59549	18	0.68953	14.03426	17	0.66468
GCST90199774	26	0.094496	1.19332	0.97801-1.4560	0.0286912	1.18385	1.01772-1.37710	0.0288579	1.12915	1.01261-1.25911	0.0695866	1.29918	0.99119-1.70286	0.0315892	1.26306	1.03307-1.54425	-0.00856	0.52146	0.578	23.46063	25	0.55068	23.03730	24	0.51760
GCST90200351	23	0.147143	0.88802	0.76080-1.0365	0.000226128	0.83925	0.76462-0.92117	0.0297933	0.89553	0.81069-0.98925	0.502638	0.88268	0.61651-1.26376	0.00107235	0.84247	0.77051-0.92114	0.00201	0.88859	0.078	37.85015	22	0.01904	37.81394	21	0.01355
GCST90200162	17	0.298302	1.10384	0.92226-1.3212	0.240268	1.09593	0.94055-1.27698	0.0303176	1.12556	1.01131-1.25271	0.437162	1.09159	0.87994-1.35416	0.357324	1.09159	0.91065-1.30848	0.00476	0.79503	0.927	9.12127	16	0.90834	9.05134	15	0.87482
GCST90199632	22	0.0895516	1.23605	0.97935-1.5600	0.160521	1.13266	0.95179-1.34792	0.0306901	1.14542	1.01271-1.29552	0.297927	1.14881	0.89046-1.48211	0.2577	1.13802	0.91529-1.41495	-0.01270	0.45876	0.863	14.56083	21	0.84433	13.99005	20	0.83100
GCST90200157	27	0.873156	0.98141	0.78136-1.2327	0.386048	0.93490	0.80290-1.08861	0.0308868	0.88090	0.78509-0.98840	0.277996	0.86041	0.65949-1.12255	0.32131	0.91691	0.77498-1.08483	-0.01613	0.29251	0.168	34.13583	26	0.13164	32.62682	25	0.14066
GCST90199932	22	0.0856888	0.93088	0.86133-1.0060	0.03713	0.92244	0.85501-0.99520	0.0309429	0.93103	0.87252-0.99347	0.510242	1.09470	0.84008-1.42648	0.0645336	0.93255	0.86936-1.00032	0.00009	0.99353	0.292	27.47100	21	0.15580	27.47090	20	0.12253
GCST90200092	22	0.415596	1.07727	0.90389-1.2839	0.128818	1.10725	0.97084-1.26283	0.03097	1.10598	1.00926-1.21196	0.287614	1.13459	0.90433-1.42348	0.230552	1.12653	0.93242-1.36104	0.00520	0.73423	0.634	18.49935	21	0.61722	18.38082	20	0.56234
GCST90200990	26	0.0569893	1.13272	1.00247-1.2799	0.132561	1.08651	0.97516-1.21058	0.0311246	1.08852	1.00772-1.17579	0.26403	1.10638	0.93023-1.31590	0.0837404	1.09734	0.99185-1.21406	-0.00842	0.41828	0.572	24.48851	25	0.49131	23.81020	24	0.47249
GCST90200997	30	0.317405	1.12656	0.89559-1.4171	0.466165	1.06292	0.90204-1.25250	0.0312234	1.12824	1.01094-1.25915	0.545964	1.11107	0.79251-1.55768	0.811693	1.02462	0.84033-1.24932	0.00019	0.98851	0.694	24.60663	29	0.69849	24.60642	28	0.64916
GCST90200842	16	0.570243	1.12797	0.75159-1.6928	0.408801	0.91389	0.73806-1.13159	0.0321527	0.84755	0.72854-0.98601	0.707618	0.93885	0.67936-1.29747	0.676294	0.93582	0.68958-1.26999	-0.03847	0.15919	0.572	13.32175	15	0.57746	11.11060	14	0.67733
GCST90200726	32	0.0140035	0.86475	0.77533-0.9645	0.00169492	0.87075	0.79866-0.94934	0.03347	0.92423	0.85949-0.99385	0.353592	1.12949	0.87664-1.45526	0.00174177	0.86108	0.79048-0.93798	0.01549	0.12634	0.208	35.53330	31	0.26315	32.82778	30	0.33006
GCST90200615	20	0.44599	1.14484	0.81466-1.6089	0.0576191	1.20766	0.99392-1.46737	0.0341682	1.16086	1.01119-1.33268	0.324426	1.19197	0.84821-1.67504	0.181491	1.23321	0.91705-1.65836	0.00214	0.93080	0.45	19.05356	19	0.45340	19.04536	18	0.38904
GCST90200984	14	0.725161	1.12501	0.59234-2.1367	0.0443549	1.29100	1.00646-1.65597	0.0351588	1.28860	1.01779-1.63146	0.24687	1.29960	0.85084-1.98505	0.162153	1.29252	0.92059-1.81472	0.01837	0.66187	0.019	27.19259	13	0.01171	26.74453	12	0.00841
GCST90200684	16	0.29177	0.93572	0.83085-1.0538	0.166735	0.92916	0.83727-1.03115	0.0365264	0.90771	0.82895-0.99395	0.471321	0.89953	0.67928-1.19119	0.214585	0.93059	0.83466-1.03755	-0.01203	0.45060	0.76	10.14235	15	0.81069	9.54002	14	0.79498
GCST90200787	24	0.082478	0.89960	0.80270-1.0082	0.0624202	0.91584	0.83495-1.00457	0.0366249	0.92249	0.85527-0.99500	0.748436	0.96722	0.79091-1.18284	0.121946	0.92548	0.84201-1.01722	0.00684	0.56479	0.566	23.00008	23	0.46077	22.64829	22	0.42181
GCST90199834	16	0.0627107	0.69337	0.48619-0.9888	0.492794	0.92980	0.75520-1.14478	0.0367756	0.84122	0.71521-0.98944	0.747249	1.07374	0.70211-1.64209	0.799523	1.05507	0.70269-1.58416	0.02636	0.25167	0.169	20.81930	15	0.14270	18.89020	14	0.16919
GCST90200370	21	0.996136	1.00101	0.66969-1.4962	0.683236	0.95522	0.76655-1.19034	0.0371324	0.84403	0.71963-0.98994	0.994104	0.99873	0.71634-1.39245	0.866174	0.97773	0.75496-1.26624	-0.02206	0.37583	0.196	25.98952	20	0.16616	24.91122	19	0.16349
GCST90200693	23	0.923126	0.98913	0.79434-1.2317	0.377989	1.07646	0.91381-1.26807	0.037522	1.12655	1.00690-1.26042	0.334419	1.15704	0.86604-1.54581	0.226536	1.12181	0.93601-1.34449	0.02129	0.19030	0.767	16.86765	22	0.77062	15.03578	21	0.82115
GCST90199830	22	0.283935	0.88707	0.71667-1.0980	0.0954681	0.86094	0.72198-1.02664	0.0380287	0.87882	0.77786-0.99289	0.287285	0.85008	0.63508-1.13787	0.20108	0.86428	0.69596-1.07330	-0.00136	0.91772	0.823	15.60159	21	0.79160	15.59064	20	0.74167
GCST90200204	17	0.735114	0.91052	0.53432-1.5516	0.0565414	0.79690	0.63104-1.00635	0.0381336	0.84345	0.71806-0.99073	0.958456	1.01059	0.68410-1.49290	0.113368	0.72944	0.50427-1.05515	-0.00807	0.77193	0.946	8.06433	16	0.94693	7.97722	15	0.92469
GCST90200797	21	0.0930397	1.23003	0.97782-1.5473	0.00278937	1.24380	1.07805-1.43502	0.0406546	1.13692	1.00547-1.28554	0.819369	1.03376	0.78034-1.36948	0.00598217	1.23095	1.07823-1.40530	-0.01596	0.43412	0.109	29.71158	20	0.07466	28.74554	19	0.07009
GCST90200387	36	0.644004	1.04935	0.85699-1.2849	0.420225	1.05981	0.92020-1.22059	0.0418526	1.10400	1.00365-1.21437	0.714435	1.04920	0.81290-1.35418	0.826341	1.02337	0.83382-1.25602	0.00749	0.58131	0.899	25.15758	35	0.89017	24.84755	34	0.87408
GCST90200374	22	0.271124	1.23542	0.85666-1.7816	0.0626626	1.18682	0.99099-1.42135	0.0434235	1.14645	1.00404-1.30907	0.273095	1.21845	0.86372-1.71886	0.269854	1.18581	0.88310-1.59227	-0.00921	0.67234	0.761	15.90569	21	0.77493	15.72144	20	0.73375
GCST90199780	28	0.53045	1.09766	0.82361-1.4629	0.15458	1.12223	0.95747-1.31534	0.0434423	1.12804	1.00355-1.26797	0.735224	0.94984	0.70705-1.27600	0.179019	1.16774	0.93685-1.45552	0.00358	0.83939	0.188	33.84238	27	0.17068	33.78792	26	0.14045
GCST90200983	22	0.602755	1.05593	0.86305-1.2919	0.0365166	1.13015	1.00770-1.26747	0.043507	1.14202	1.00388-1.29916	0.649874	1.05199	0.84788-1.30523	0.0308718	1.12172	1.01773-1.23633	0.01888	0.33368	0.003	52.03876	21	0.00019	49.60454	20	0.00025
GCST90200441	22	0.199586	1.24740	0.89984-1.7292	0.295217	1.10269	0.91825-1.32419	0.0438114	1.15149	1.00392-1.32076	0.65145	1.06789	0.80634-1.41428	0.622335	1.07241	0.81532-1.41055	-0.00929	0.60263	0.933	12.81933	21	0.91482	12.53949	20	0.89626
GCST90200849	25	0.638859	1.04018	0.88431-1.2235	0.232164	1.10221	0.93958-1.29299	0.0438539	1.10697	1.00280-1.22195	0.812162	1.03024	0.80796-1.31367	0.225769	1.09268	0.95019-1.25655	0.01183	0.35341	0.868	16.77180	24	0.85823	15.87470	23	0.86058
GCST90200848	18	0.949541	1.01139	0.71608-1.4285	0.191688	1.15177	0.93163-1.42394	0.0458336	1.17529	1.00299-1.37718	0.644038	1.09716	0.74557-1.61455	0.525599	1.11171	0.80704-1.53139	0.02039	0.35151	0.91	10.18332	17	0.89575	9.26237	16	0.90222
GCST90200933	24	0.0339356	1.39215	1.04513-1.8544	0.140189	1.15777	0.95298-1.40657	0.0465323	1.13781	1.00198-1.29205	0.542896	1.12869	0.76865-1.65739	0.514073	1.14951	0.76130-1.73567	-0.02669	0.13814	0.437	21.56140	23	0.54684	19.19380	22	0.63333
GCST90200645	34	0.0536801	1.05593	1.00118-1.1137	0.0482322	1.05971	1.00045-1.12249	0.0469836	1.04477	1.00058-1.09090	0.780234	1.02138	0.88142-1.18356	0.037551	1.05823	1.00542-1.11381	-0.00695	0.50117	0.312	37.63477	33	0.26531	37.09813	32	0.24552
GCST90200458	25	0.229141	1.11431	0.93849-1.3231	0.179158	1.10465	0.95534-1.27729	0.0471935	1.10444	1.00123-1.21830	0.978315	0.99644	0.77256-1.28520	0.277245	1.11786	0.91851-1.36049	-0.00168	0.90214	0.489	23.50047	24	0.49044	23.48469	23	0.43278
GCST90200249	27	0.0108206	1.10609	1.02949-1.1884	0.0462218	1.08249	1.00133-1.17023	0.0473257	1.06601	1.00075-1.13552	0.691864	1.06099	0.79427-1.41726	0.0214414	1.08916	1.01716-1.16626	-0.02128	0.07417	0.237	36.72560	26	0.07911	32.24622	25	0.15101
GCST90200079	28	0.055443	1.17834	1.00371-1.3833	0.0172512	1.12795	1.02153-1.24546	0.0484473	1.09650	1.00063-1.20156	0.0945669	1.23296	0.97290-1.56253	0.0314636	1.12503	1.01618-1.24554	-0.01471	0.29465	0.051	42.20284	27	0.03143	40.42429	26	0.03543
GCST90199718	17	0.15421	0.95943	0.90891-1.0128	0.152504	0.95880	0.90511-1.01568	0.0488148	0.95227	0.90706-0.99975	0.431469	0.90761	0.71722-1.14854	0.195302	0.96270	0.91106-1.01726	-0.00651	0.54407	0.595	13.58958	16	0.62926	13.20423	15	0.58653
GCST90200053	18	0.385161	1.14628	0.84945-1.5468	0.0166674	1.21991	1.03669-1.43552	0.0513033	1.15633	0.99918-1.33819	0.221734	1.18046	0.91352-1.52539	0.0553527	1.20859	1.00898-1.44768	0.00136	0.94818	0.121	26.49850	17	0.06584	26.49128	16	0.04750
GCST90200995	23	0.396704	1.20300	0.79147-1.8285	0.202538	1.14601	0.92930-1.41326	0.0519525	1.17510	0.99863-1.38274	0.153465	1.32986	0.91133-1.94061	0.380715	1.16370	0.83479-1.62220	-0.00301	0.90581	0.141	30.18855	22	0.11395	30.16795	21	0.08866
GCST90200989	25	0.359601	0.93793	0.82002-1.0728	0.0860334	0.90383	0.80528-1.01443	0.0535095	0.91783	0.84132-1.00130	0.55007	1.09122	0.82288-1.44706	0.176137	0.91963	0.81742-1.03462	-0.00435	0.67809	0.47	25.08961	24	0.40090	24.89828	23	0.35555
GCST90200175	23	0.448923	0.91065	0.71796-1.1550	0.512754	0.94444	0.79587-1.12075	0.0560476	0.89618	0.80086-1.00283	0.526187	0.90848	0.67837-1.21665	0.683697	0.95789	0.78094-1.17494	-0.00232	0.88227	0.559	20.29155	22	0.56481	20.26908	21	0.50428
GCST90200896	25	0.10582	1.22813	0.96680-1.5601	0.109707	1.12521	0.97376-1.30022	0.0561925	1.11179	0.99720-1.23954	0.0952	1.27553	0.96925-1.67861	0.129533	1.26486	0.94328-1.69608	-0.01807	0.36909	0.205	30.33460	24	0.17391	29.26658	23	0.17163
GCST90200376	24	0.355784	0.94900	0.85121-1.0580	0.248898	0.94383	0.85550-1.04129	0.0567636	0.92930	0.86177-1.00211	0.96681	1.00388	0.83809-1.20247	0.209717	0.94690	0.87159-1.02871	-0.00737	0.59933	0.248	29.62995	23	0.16032	29.25212	22	0.13780
GCST90199682	29	0.366581	0.91472	0.75626-1.1064	0.499185	0.95005	0.81885-1.10228	0.0571487	0.90901	0.82391-1.00290	0.12401	0.81559	0.63395-1.04927	0.244798	0.91208	0.78360-1.06162	-0.00096	0.94050	0.951	17.04748	28	0.94765	17.04180	27	0.93009
GCST90200130	21	0.907624	1.02428	0.68669-1.5278	0.389548	1.10268	0.88258-1.37767	0.0577772	1.18660	0.99437-1.41599	0.877964	1.03265	0.68884-1.54807	0.83639	0.96274	0.67456-1.37403	0.01960	0.43046	0.038	32.53659	20	0.03791	31.46200	19	0.03590
GCST90199703	28	0.044158	0.90465	0.82443-0.9927	0.066586	0.90998	0.82273-1.00648	0.0604571	0.93091	0.86386-1.00315	0.760334	1.04246	0.80017-1.35812	0.0569255	0.90986	0.82899-0.99863	0.01058	0.31869	0.465	28.51318	27	0.38489	27.42304	26	0.38742
GCST90200171	22	0.168165	1.27888	0.91285-1.7917	0.52059	1.06940	0.87143-1.31235	0.060709	1.15438	0.99356-1.34122	0.988126	0.99699	0.67341-1.47604	0.931726	0.98305	0.66800-1.44670	-0.01278	0.51233	0.279	24.58867	21	0.26542	24.05346	20	0.24006
GCST90200206	24	0.122164	1.33217	0.93908-1.8898	0.343521	1.08602	0.91555-1.28824	0.0611336	1.13052	0.99429-1.28542	0.479828	1.11846	0.82404-1.51806	0.731385	1.05226	0.78948-1.40250	-0.01939	0.33335	0.976	11.47915	23	0.97775	10.50075	22	0.98117
GCST90199968	24	0.824022	0.97274	0.76467-1.2374	0.488656	1.05920	0.90006-1.24648	0.0632751	1.10681	0.99440-1.23194	0.333461	1.14836	0.87274-1.51103	0.483701	1.06717	0.89227-1.27636	0.01840	0.25295	0.492	23.03201	23	0.45890	21.65376	22	0.48071
GCST90199818	27	0.297711	1.11043	0.91549-1.3469	0.660426	1.03771	0.87974-1.22404	0.0638287	1.11324	0.99385-1.24699	0.580276	1.08020	0.82459-1.41506	0.578185	1.05206	0.88170-1.25534	0.00042	0.97489	0.841	18.58271	26	0.85356	18.58170	25	0.81672
GCST90200866	30	0.130432	0.90789	0.80398-1.0252	0.10027	0.90650	0.80636-1.01908	0.0639611	0.92350	0.84893-1.00463	0.310778	0.89788	0.73171-1.10179	0.0810949	0.91073	0.82290-1.00793	0.00381	0.70594	0.93	18.94459	29	0.92270	18.79929	28	0.90421
GCST90200654	14	0.545851	1.09181	0.82768-1.4402	0.211712	1.10757	0.94348-1.30020	0.0643683	1.11761	0.99339-1.25738	0.191142	1.22360	0.91851-1.63003	0.20218	1.21011	0.91616-1.59837	0.00390	0.85809	0.59	11.55162	13	0.56471	11.51824	12	0.48510
GCST90200711	25	0.931252	1.00915	0.82228-1.2385	0.635737	1.03335	0.90218-1.18360	0.0653864	1.10456	0.99368-1.22781	0.0479678	1.45315	1.02250-2.06518	0.573159	1.04296	0.90279-1.20489	0.01661	0.32318	0.217	29.00382	24	0.21999	27.77293	23	0.22449
GCST90200232	18	0.30905	0.95539	0.87740-1.0403	0.16391	0.93798	0.85711-1.02647	0.0654902	0.93758	0.87543-1.00414	0.603289	1.05595	0.86325-1.29166	0.121824	0.93233	0.85692-1.01437	-0.00964	0.47539	0.966	8.33005	17	0.95897	7.79578	16	0.95471
GCST90200478	23	0.828811	1.04262	0.71756-1.5149	0.458766	1.07406	0.88908-1.29752	0.0655973	1.13570	0.99182-1.30046	0.0643284	1.45011	0.99765-2.10776	0.81566	0.96569	0.72255-1.29063	0.01148	0.63433	0.297	25.13649	22	0.29059	24.86070	21	0.25325
GCST90200275	27	0.392619	1.07094	0.91771-1.2497	0.184145	1.06536	0.97033-1.16970	0.0656154	1.10039	0.99384-1.21837	0.640874	1.05425	0.84657-1.31288	0.213964	1.06118	0.96852-1.16271	0.00595	0.64679	0.02	47.53180	26	0.00612	47.12627	25	0.00474
GCST90199644	26	0.930722	0.98358	0.67990-1.4229	0.0312998	0.81828	0.68174-0.98216	0.0678245	0.88614	0.77831-1.00890	0.306155	0.82946	0.58404-1.17800	0.16786	0.80174	0.59102-1.08758	-0.01111	0.55898	0.407	26.88813	25	0.36150	26.50034	24	0.32828
GCST90200646	34	0.08368	1.18434	0.98359-1.4261	0.347346	1.06839	0.93070-1.22646	0.0679814	1.09269	0.99347-1.20183	0.540543	1.09064	0.82843-1.43586	0.958522	1.00657	0.78790-1.28593	-0.01312	0.32968	0.608	30.48234	33	0.59307	29.50258	32	0.59355
GCST90200129	32	0.0426055	1.36994	1.02371-1.8333	0.0678127	1.18612	0.98758-1.42457	0.0683955	1.14745	0.98967-1.33038	0.974304	1.00579	0.70989-1.42503	0.255162	1.17082	0.89681-1.52853	-0.02153	0.17861	0.027	47.65975	31	0.02836	44.82543	30	0.04007
GCST90200071	24	0.787807	1.04121	0.77873-1.3922	0.145449	1.15062	0.95257-1.38986	0.0685069	1.14900	0.98951-1.33420	0.250453	1.26428	0.85612-1.86705	0.315901	1.18064	0.85951-1.62176	0.01617	0.44506	0.031	37.50914	23	0.02874	36.50567	22	0.02678
GCST90200251	17	0.426056	1.05255	0.93102-1.1900	0.143498	1.09674	0.96911-1.24117	0.0695927	1.08969	0.99314-1.19563	0.0897775	1.25881	0.98055-1.61602	0.11126	1.10289	0.98419-1.23592	0.01121	0.40531	0.27	20.68764	16	0.19083	19.72350	15	0.18280
GCST90200261	22	0.604246	1.08770	0.79548-1.4873	0.153705	1.14777	0.94977-1.38705	0.0717947	1.13175	0.98909-1.29499	0.178135	1.30077	0.89854-1.88304	0.146486	1.31929	0.92027-1.89133	0.00485	0.78570	0.64	17.99548	21	0.64929	17.91953	20	0.59271
GCST90199688	23	0.965845	1.00374	0.84797-1.1881	0.874997	0.99026	0.87655-1.11872	0.0730467	1.09121	0.99188-1.20048	0.800255	1.03938	0.77338-1.39687	0.835875	0.98730	0.87605-1.11266	0.01562	0.25200	0.401	19.48282	22	0.61536	18.09528	21	0.64297
GCST90199892	19	0.170714	1.20026	0.93466-1.5413	0.0498582	1.20272	1.00011-1.44638	0.0739334	1.12738	0.98846-1.28582	0.277546	1.19206	0.87649-1.62125	0.0893401	1.25222	0.97964-1.60064	-0.00882	0.56894	0.478	17.93062	18	0.46023	17.58164	17	0.41568
GCST90200369	27	0.63248	1.06430	0.82700-1.3697	0.54611	1.05110	0.89406-1.23572	0.0748707	1.10850	0.98972-1.24153	0.708987	1.05448	0.80052-1.38900	0.793072	1.03096	0.82284-1.29172	0.00662	0.72526	0.201	31.61904	26	0.20602	31.46008	25	0.17423
GCST90200513	15	0.229119	0.81265	0.58882-1.1216	0.242981	0.87651	0.70252-1.09358	0.0752081	0.87232	0.75045-1.01398	0.444307	0.87100	0.61755-1.22848	0.251869	0.83826	0.62766-1.11952	0.00927	0.63134	0.462	14.28825	14	0.42846	14.02770	13	0.37190
GCST90200341	22	0.300495	1.26864	0.81805-1.9674	0.233281	1.11779	0.93076-1.34239	0.0752567	1.15213	0.98569-1.34669	0.204411	1.26408	0.89018-1.79503	0.428898	1.10274	0.86951-1.39854	-0.01265	0.64928	0.037	35.57669	21	0.02438	35.20150	20	0.01906
GCST90200283	23	0.0381696	1.35139	1.03493-1.7646	0.258868	1.11670	0.92198-1.35256	0.0768022	1.13367	0.98659-1.30267	0.859628	1.03321	0.72239-1.47776	0.602506	1.08332	0.80507-1.45775	-0.02402	0.14928	0.244	25.89364	22	0.25628	23.39689	21	0.32319
GCST90200244	24	0.888438	0.98261	0.77118-1.2520	0.934739	1.00621	0.86769-1.16683	0.0785153	0.90983	0.81892-1.01083	0.613377	1.09215	0.77947-1.53026	0.547383	1.09912	0.81154-1.48861	-0.01154	0.49557	0.359	24.79001	23	0.36120	24.26044	22	0.33373
GCST90199636	25	0.535134	1.11256	0.79822-1.5507	0.205221	0.90074	0.76623-1.05887	0.0785417	0.90597	0.81159-1.01133	0.965989	1.00617	0.76063-1.33098	0.906735	0.98570	0.77656-1.25116	-0.02586	0.21155	0.498	23.95094	24	0.46441	22.29945	23	0.50224
GCST90200063	18	0.0556598	1.22222	1.01013-1.4788	0.0529453	1.11462	0.99862-1.24410	0.0788574	1.10590	0.98846-1.23730	0.658189	1.05285	0.84143-1.31739	0.0677593	1.11195	0.99950-1.23704	-0.01978	0.22521	0.076	29.05590	17	0.03401	26.42735	16	0.04830
GCST90199717	28	0.683345	0.96371	0.80847-1.1488	0.341134	0.93939	0.82590-1.06846	0.0789379	0.91672	0.83197-1.01010	0.916669	1.01347	0.79057-1.29922	0.373344	0.94788	0.84414-1.06436	-0.01025	0.50742	0.298	31.75174	27	0.24140	31.20943	26	0.22056
GCST90200500	28	0.560889	0.95056	0.80300-1.1252	0.831106	0.98656	0.87118-1.11721	0.0801655	0.92430	0.84629-1.00950	0.782012	0.97075	0.78831-1.19542	0.870338	0.98717	0.84664-1.15103	-0.00527	0.70399	0.451	28.17969	27	0.40175	28.02065	26	0.35744
GCST90200264	24	0.818709	1.01138	0.91919-1.1128	0.343841	1.04250	0.95642-1.13634	0.0820276	1.06788	0.99169-1.14992	0.618677	1.05504	0.85680-1.29913	0.296246	1.04164	0.96655-1.12257	0.02136	0.10839	0.197	31.72328	23	0.10604	28.14101	22	0.17105
GCST90200852	17	0.0909817	1.30884	0.97735-1.7528	0.13856	1.15823	0.95362-1.40673	0.0824613	1.13566	0.98377-1.31101	0.276106	1.20617	0.87078-1.67074	0.262821	1.18096	0.89176-1.56394	-0.02206	0.29129	0.91	9.37911	16	0.89698	8.18270	15	0.91625
GCST90200306	20	0.0843539	1.43764	0.97389-2.1222	0.258	1.12936	0.91471-1.39437	0.082598	1.13519	0.98376-1.30993	0.434394	1.17582	0.79014-1.74977	0.354616	1.19605	0.82631-1.73122	-0.02771	0.21741	0.524	17.55783	19	0.55213	15.92397	18	0.59785
GCST90200168	21	0.89288	0.96682	0.59549-1.5697	0.191367	1.18603	0.91821-1.53196	0.0885758	1.17330	0.97617-1.41024	0.167907	1.47808	0.86546-2.52434	0.180903	1.45540	0.85617-2.47403	0.01967	0.40743	0.331	22.04198	20	0.33824	21.23964	19	0.32371
GCST90200728	25	0.611577	1.07761	0.81074-1.4323	0.936868	0.99377	0.85143-1.15992	0.088974	1.11530	0.98351-1.26475	0.546227	0.89434	0.62547-1.27879	0.502255	0.90610	0.68228-1.20334	0.00592	0.79316	0.012	43.19860	24	0.00944	43.06683	23	0.00680
GCST90200402	32	0.234047	1.08756	0.94977-1.2453	0.592753	1.03731	0.90700-1.18635	0.0889867	1.07271	0.98936-1.16308	0.373696	1.11136	0.88365-1.39774	0.704729	1.02272	0.91150-1.14750	-0.00327	0.80576	0.598	28.84619	31	0.57724	28.78465	30	0.52893
GCST90200936	16	0.936194	0.98806	0.74024-1.3189	0.158596	0.85927	0.69591-1.06098	0.0906201	0.88226	0.76310-1.02003	0.825943	0.95544	0.64092-1.42429	0.142337	0.80568	0.61290-1.05910	-0.01687	0.38788	0.39	15.73782	15	0.39969	14.89293	14	0.38551
GCST90199763	30	0.17187	1.13753	0.95002-1.3621	0.0162478	1.16195	1.02807-1.31326	0.0911598	1.09166	0.98605-1.20858	0.960303	0.99293	0.75263-1.30994	0.0181775	1.18167	1.03690-1.34665	-0.00800	0.58941	0.02	44.77498	29	0.03094	44.30334	28	0.02592
GCST90200561	19	0.782012	1.05179	0.73965-1.4957	0.296086	1.10419	0.91685-1.32980	0.091398	1.16154	0.97617-1.38211	0.622257	1.07626	0.80746-1.43455	0.539313	1.07626	0.85497-1.35483	0.01664	0.53140	0.034	30.83739	18	0.03006	30.11429	17	0.02553
GCST90200793	27	0.203068	1.19532	0.91474-1.5620	0.309394	1.07789	0.93274-1.24563	0.092996	1.09681	0.98470-1.22168	0.386102	1.11238	0.87784-1.40957	0.575802	1.05499	0.87668-1.26956	-0.01360	0.49662	0.215	31.26004	26	0.21873	30.67605	25	0.19997
GCST90200067	28	0.564214	0.93175	0.73497-1.1812	0.527026	1.04598	0.90997-1.20232	0.0931998	1.10255	0.98378-1.23565	0.579078	1.07156	0.84186-1.36395	0.53854	1.05019	0.90023-1.22513	0.02427	0.12772	0.098	37.20900	27	0.09123	33.97411	26	0.13568
GCST90199987	26	0.909494	0.98552	0.76841-1.2640	0.944972	0.99459	0.85268-1.16012	0.095016	0.91269	0.81986-1.01602	0.857543	0.97276	0.72174-1.31109	0.900598	1.01559	0.79867-1.29142	-0.01339	0.50807	0.394	25.81369	25	0.41759	25.33709	24	0.38763
GCST90199850	29	0.0882458	0.90853	0.81691-1.0104	0.114751	0.93069	0.85121-1.01759	0.0953964	0.94404	0.88226-1.01015	0.331338	0.92809	0.80044-1.07609	0.181263	0.94538	0.87244-1.02442	0.01009	0.36648	0.304	32.50976	28	0.25427	31.52469	27	0.25015
GCST90200377	22	0.573165	1.04148	0.90627-1.1969	0.249267	1.09193	0.94020-1.26815	0.0956087	1.08426	0.98586-1.19249	0.799114	0.96494	0.73556-1.26584	0.220528	1.10509	0.94631-1.29051	0.00761	0.44567	0.572	19.78657	21	0.53481	19.18126	20	0.51007
GCST90200196	20	0.438473	1.10464	0.86359-1.4130	0.327697	0.92149	0.78231-1.08543	0.0968175	0.90675	0.80780-1.01781	0.748428	0.96216	0.76268-1.21381	0.514499	0.93529	0.76777-1.13938	-0.02968	0.09196	0.675	16.72559	19	0.60845	13.55718	18	0.75747
GCST90200211	23	0.911295	0.98040	0.69496-1.3831	0.323215	0.92057	0.78116-1.08486	0.0972176	0.90406	0.80248-1.01850	0.927052	0.98518	0.71819-1.35142	0.428073	0.89843	0.69274-1.16520	-0.01117	0.62685	0.285	24.69351	22	0.31195	24.41053	21	0.27360
GCST90200944	16	0.964107	1.00718	0.74174-1.3676	0.25353	1.12055	0.92168-1.36233	0.100336	1.12730	0.97717-1.30050	0.742843	1.05914	0.75617-1.48350	0.477211	1.10915	0.83953-1.46536	0.01579	0.42789	0.813	9.90166	15	0.82588	9.23497	14	0.81571
GCST90199921	13	0.818957	0.96590	0.72273-1.2909	0.517818	1.08338	0.84990-1.38101	0.102191	1.15656	0.97143-1.37698	0.482575	1.13819	0.80198-1.61533	0.701234	1.05562	0.80586-1.38278	0.03368	0.15722	0.428	12.16470	12	0.43254	9.86044	11	0.54298
GCST90200138	16	0.0377739	0.67012	0.47601-0.9434	0.14604	0.88741	0.75539-1.04249	0.102515	0.89588	0.78512-1.02228	0.453203	0.89405	0.67231-1.18892	0.286167	0.88686	0.71688-1.09715	0.04801	0.09611	0.147	21.27821	15	0.12817	17.33708	14	0.23866
GCST90200546	16	0.49073	0.88518	0.63144-1.2409	0.12855	0.87086	0.72862-1.04086	0.104382	0.89644	0.78563-1.02288	0.20464	0.82783	0.62612-1.09452	0.272813	0.84394	0.63015-1.13027	0.00188	0.93761	0.71	12.04437	15	0.67567	12.03802	14	0.60325
GCST90200830	22	0.875243	0.97885	0.75216-1.2739	0.168276	0.89831	0.77121-1.04636	0.10678	0.91137	0.81416-1.02018	0.180702	0.83272	0.64263-1.07904	0.262942	0.87791	0.70323-1.09598	-0.01100	0.56305	0.64	18.24880	21	0.63321	17.90294	20	0.59380
GCST90200988	16	0.142143	1.25118	0.94339-1.6594	0.287657	1.08748	0.93172-1.26927	0.107451	1.11121	0.97732-1.26343	0.982149	1.00315	0.76479-1.31580	0.294826	1.08893	0.93367-1.27000	-0.02177	0.37023	0.174	22.18535	15	0.10304	20.90544	14	0.10408
GCST90199886	21	0.184846	1.09761	0.96124-1.2533	0.954126	1.00369	0.88545-1.13771	0.107965	1.06737	0.98580-1.15568	0.347429	1.13185	0.87948-1.45663	0.90974	1.00763	0.88502-1.14722	-0.00632	0.61208	0.619	14.70325	20	0.79313	14.43740	19	0.75762
GCST90200026	32	0.00799235	1.14420	1.04268-1.2556	0.0896706	1.07737	0.98852-1.17420	0.108279	1.05728	0.98780-1.13166	0.475577	0.92402	0.74566-1.14504	0.0373061	1.07901	1.00757-1.15551	-0.02812	0.02916	0.029	48.76533	31	0.02219	41.50350	30	0.07887
GCST90200963	20	0.126982	0.78298	0.58023-1.0566	0.0798342	0.86868	0.74207-1.01689	0.108583	0.90064	0.79257-1.02345	0.288431	0.85501	0.64549-1.13255	0.170427	0.83559	0.65267-1.06979	0.02261	0.32484	0.07	29.32428	19	0.06105	27.74497	18	0.06604
GCST90199737	21	0.595116	1.08741	0.80246-1.4735	0.160379	1.13399	0.95140-1.35162	0.110154	1.12268	0.97408-1.29393	0.444149	1.13455	0.82638-1.55763	0.523547	1.10498	0.81748-1.49361	0.00465	0.81713	0.142	26.48151	20	0.15049	26.40511	19	0.11929
GCST90199989	14	0.62891	1.08926	0.77692-1.5272	0.771409	0.96807	0.77774-1.20498	0.110379	0.88494	0.76163-1.02822	0.307665	0.83561	0.59983-1.16407	0.976419	1.00432	0.75866-1.32953	-0.02727	0.20357	0.459	12.94912	13	0.45175	11.14071	12	0.51690
GCST90199702	19	0.494538	0.90941	0.69658-1.1873	0.413774	0.91661	0.74386-1.12947	0.111712	0.89760	0.78573-1.02541	0.0483801	0.68691	0.48523-0.97242	0.513613	0.92145	0.72438-1.17212	-0.00213	0.91219	0.353	20.48178	18	0.30636	20.46669	17	0.25106
GCST90199945	28	0.0368138	0.92918	0.87035-0.9920	0.0342536	0.93110	0.87155-0.99472	0.112405	0.95442	0.90099-1.01101	0.364756	1.12646	0.87451-1.45101	0.0603606	0.93618	0.87643-0.99999	0.01695	0.13006	0.199	41.83890	27	0.03414	38.24384	26	0.05748
GCST90199645	20	0.0319643	1.19915	1.02892-1.3975	0.307303	1.07637	0.93455-1.23970	0.114027	1.09692	0.97802-1.23028	0.314897	1.13613	0.89164-1.44767	0.0538777	1.12971	1.00566-1.26907	-0.02850	0.11851	0.154	27.20867	19	0.09989	23.67419	18	0.16599
GCST90199709	24	0.0417514	1.08435	1.00760-1.1669	0.0480602	1.08148	1.00067-1.16882	0.11574	1.05198	0.98761-1.12054	0.508366	1.07935	0.86381-1.34866	0.0228857	1.07935	1.01510-1.14767	-0.01618	0.15177	0.196	35.42077	23	0.04722	32.19425	22	0.07414
GCST90199998	25	0.269027	1.26746	0.84104-1.9101	0.529188	1.06585	0.87383-1.30005	0.115829	1.12836	0.97068-1.31166	0.839876	0.95826	0.63652-1.44263	0.719316	0.93590	0.65488-1.33752	-0.01411	0.55537	0.123	31.63008	24	0.13643	31.14505	23	0.11927
GCST90200505	21	0.253692	0.88702	0.72649-1.0830	0.285195	0.92441	0.80031-1.06775	0.116121	0.91762	0.82430-1.02150	0.445231	0.91651	0.73595-1.14138	0.518698	0.94236	0.78938-1.12498	0.00645	0.69480	0.301	23.23297	20	0.27750	23.04053	19	0.23556
GCST90200730	32	0.841084	0.98461	0.84720-1.1443	0.531109	0.95926	0.84218-1.09261	0.117094	0.93437	0.85831-1.01717	0.496482	0.92733	0.74801-1.14963	0.4898	0.95413	0.83642-1.08841	-0.01141	0.41334	0.219	37.99949	31	0.18063	37.14736	30	0.17289
GCST90200350	19	0.665877	0.92140	0.63956-1.3274	0.478463	0.92298	0.73949-1.15199	0.118308	0.87763	0.74503-1.03383	0.761124	0.93611	0.61551-1.42369	0.823472	1.04150	0.73243-1.48098	-0.00570	0.77205	0.415	18.78107	18	0.40542	18.68584	17	0.34686
GCST90200179	25	0.233365	1.05704	0.96719-1.1552	0.0843842	1.07610	0.99010-1.16958	0.118325	1.05267	0.98700-1.12271	0.96852	1.00366	0.83859-1.20123	0.192683	1.05878	0.97394-1.15101	-0.00150	0.89554	0.769	19.01656	24	0.75111	18.99894	23	0.70129
GCST90199800	26	0.560792	0.91071	0.66743-1.2427	0.323282	1.08205	0.92531-1.26535	0.119374	1.10034	0.97559-1.24105	0.611155	1.07944	0.80691-1.44400	0.781099	1.03857	0.79755-1.35241	0.02224	0.20804	0.892	16.90423	25	0.88524	15.23025	24	0.91384
GCST90200003	22	0.108604	1.33470	0.95293-1.8694	0.665352	1.04400	0.85895-1.26891	0.119833	1.12959	0.96881-1.31706	0.694469	0.92999	0.65063-1.32929	0.798374	0.96675	0.74824-1.24906	-0.02296	0.28901	0.169	27.82471	21	0.14519	26.26660	20	0.15719
GCST90200269	24	0.726102	1.01602	0.93063-1.1092	0.248302	1.05197	0.96527-1.14647	0.119946	1.05547	0.98604-1.12980	0.906022	0.98674	0.79251-1.22857	0.261759	1.04166	0.97169-1.11667	0.01455	0.20167	0.354	26.94487	23	0.25832	24.97812	22	0.29812
GCST90200631	25	0.016303	1.25132	1.05618-1.4825	0.0616276	1.16069	0.99277-1.35703	0.121728	1.09781	0.97544-1.23554	0.531583	1.10734	0.80826-1.51710	0.0371408	1.16419	1.01715-1.33249	-0.02752	0.05666	0.046	38.48407	24	0.03091	32.74964	23	0.08553
GCST90199769	22	0.938535	1.01154	0.75845-1.3491	0.71124	0.96724	0.81083-1.15381	0.122019	0.89886	0.78524-1.02893	0.838969	1.03369	0.75390-1.41731	0.990804	0.99843	0.76649-1.30055	-0.01889	0.37294	0.116	28.29704	21	0.13193	27.16866	20	0.13059
GCST90199667	23	0.21645	1.03863	0.97982-1.1010	0.238762	1.03917	0.97482-1.10776	0.122227	1.04023	0.98948-1.09358	0.718155	1.03366	0.86554-1.23444	0.186561	1.03884	0.98346-1.09734	0.00096	0.92005	0.609	21.11296	22	0.51377	21.10259	21	0.45269
GCST90200857	29	0.446628	1.15384	0.80248-1.6590	0.393399	1.08974	0.89457-1.32749	0.12313	1.12000	0.96973-1.29355	0.618284	1.09997	0.75930-1.59350	0.619043	1.08086	0.79823-1.46357	-0.00324	0.86190	0.175	34.83145	28	0.17483	34.79170	27	0.14422
GCST90200226	18	0.554282	0.90348	0.64996-1.2559	0.06208	0.83412	0.68941-1.00921	0.123298	0.89920	0.78555-1.02930	0.115328	0.73582	0.51218-1.05710	0.11596	0.74633	0.52794-1.05507	-0.00069	0.97566	0.487	16.08292	17	0.51796	16.08195	16	0.44726
GCST90201016	28	0.658004	1.03441	0.89203-1.1995	0.129088	1.08619	0.97620-1.20857	0.123887	1.07016	0.98160-1.16670	0.18996	1.14741	0.93900-1.40208	0.201336	1.06984	0.96704-1.18356	0.00807	0.58207	0.11	37.55032	27	0.08525	37.10701	26	0.07311
GCST90200796	23	0.269464	0.85018	0.64225-1.1254	0.48051	0.93968	0.79051-1.11699	0.12397	0.90305	0.79302-1.02835	0.748162	0.94628	0.67836-1.32003	0.785479	0.95718	0.70112-1.30676	0.00808	0.63750	0.149	28.44013	22	0.16155	28.13386	21	0.13640
GCST90200015	17	0.28303	1.07312	0.94776-1.2151	0.31235	1.05172	0.95371-1.15980	0.125409	1.06309	0.98308-1.14961	0.874505	0.98253	0.79225-1.21851	0.393148	1.04366	0.94866-1.14816	-0.00277	0.85125	0.929	9.86164	16	0.87375	9.82525	15	0.83059
GCST90200623	24	0.153346	1.20510	0.94111-1.5431	0.293264	1.09092	0.92750-1.28314	0.12562	1.09698	0.97444-1.23493	0.751969	1.04808	0.78598-1.39759	0.805958	1.03531	0.78739-1.36129	-0.01387	0.40508	0.997	8.61669	23	0.99709	7.89607	22	0.99742
GCST90200054	19	0.134582	1.16112	0.96370-1.3990	0.0190271	1.11601	1.01818-1.22324	0.125695	1.08402	0.97767-1.20195	0.0976577	1.22673	0.97541-1.54280	0.0195844	1.11731	1.02642-1.21625	-0.01826	0.39607	0.012	36.53734	18	0.00602	34.97765	17	0.00626
GCST90200237	28	0.0679663	0.71675	0.50876-1.0098	0.560992	0.94675	0.78726-1.13855	0.12584	0.88705	0.76086-1.03418	0.613204	0.90771	0.62629-1.31557	0.690633	0.92882	0.64818-1.33097	0.02516	0.18605	0.013	45.77390	27	0.01345	42.74111	26	0.02056
GCST90200825	26	0.72438	1.05824	0.77539-1.4443	0.425236	1.08427	0.88872-1.32285	0.126586	1.11258	0.97026-1.27577	0.544466	0.87793	0.57956-1.32989	0.497483	0.87793	0.60603-1.27181	0.00684	0.72721	0.332	27.14103	25	0.34888	27.00088	24	0.30441
GCST90200417	22	0.248149	1.04468	0.97209-1.1227	0.169579	1.05440	0.97764-1.13720	0.127267	1.04841	0.98660-1.11408	0.221585	1.20110	0.90316-1.59734	0.116986	1.05729	0.98898-1.13031	0.00197	0.85238	0.649	20.68440	21	0.47836	20.64771	20	0.41812
GCST90199848	29	0.0446738	0.84122	0.71616-0.9881	0.0107898	0.85471	0.75753-0.96435	0.12745	0.93743	0.86268-1.01865	0.591162	1.07702	0.82412-1.40754	0.0123847	0.83934	0.73820-0.95434	0.01990	0.13676	0.351	28.64025	28	0.43094	26.28832	27	0.50265
GCST90200934	19	0.192236	0.84113	0.65527-1.0797	0.138671	0.86387	0.71175-1.04850	0.128892	0.89871	0.78299-1.03154	0.824482	0.96490	0.70686-1.31713	0.364723	0.89084	0.69821-1.13660	0.01110	0.54138	0.928	10.20933	18	0.92486	9.82086	17	0.91095
GCST90199976	24	0.918474	1.01733	0.73485-1.4084	0.0617048	1.17299	0.99221-1.38670	0.129091	1.10489	0.97135-1.25680	0.239467	1.20252	0.89146-1.62211	0.179802	1.21726	0.92134-1.60823	0.01096	0.59230	0.263	27.42970	23	0.23812	27.06637	22	0.20872
GCST90200978	27	0.700159	1.04571	0.83511-1.3094	0.113692	1.12756	0.97171-1.30841	0.132296	1.07969	0.97709-1.19305	0.504604	0.90809	0.68683-1.20064	0.223926	1.14841	0.92375-1.42771	0.00504	0.75841	0.689	21.81142	26	0.69897	21.71472	25	0.65216
GCST90200408	19	0.779543	1.03595	0.81211-1.3215	0.759477	0.96777	0.78468-1.19358	0.132326	0.90093	0.78647-1.03204	0.290121	0.82834	0.59037-1.16223	0.586829	0.94264	0.76469-1.16201	-0.02768	0.19314	0.474	17.61897	18	0.48101	15.78285	17	0.53928
GCST90200538	19	0.15554	0.79937	0.59496-1.0740	0.556397	0.94183	0.77133-1.15002	0.132765	0.90310	0.79071-1.03145	0.913749	0.97906	0.67116-1.42822	0.961666	0.99070	0.68047-1.44237	0.01864	0.37664	0.384	18.42211	18	0.42819	17.57026	17	0.41642
GCST90200114	25	0.2781	0.87295	0.68688-1.1094	0.716856	1.02903	0.88157-1.20115	0.132926	1.08489	0.97551-1.20654	0.593167	1.08032	0.81677-1.42892	0.939158	1.00730	0.83724-1.21191	0.03058	0.05949	0.656	20.71195	24	0.65565	16.78155	23	0.81983
GCST90200073	27	0.0131188	0.76167	0.62373-0.9301	0.12645	0.91295	0.81230-1.02606	0.134742	0.90760	0.79931-1.03056	0.121897	0.83441	0.66837-1.04171	0.0830143	0.90286	0.80793-1.00895	0.03818	0.04215	<0.001	66.52498	26	0.00002	56.21196	25	0.00034
GCST90200920	19	0.108987	0.83271	0.67355-1.0295	0.387422	0.92492	0.77490-1.10400	0.136699	0.90819	0.80002-1.03100	0.225991	0.82973	0.61973-1.11088	0.294504	0.91560	0.78017-1.07453	0.01522	0.33124	0.26	22.32105	18	0.21804	21.08054	17	0.22271
GCST90200667	18	0.0378319	1.64937	1.06948-2.5437	0.70991	1.04594	0.82549-1.32527	0.136919	1.14257	0.95853-1.36194	0.883013	1.03900	0.62890-1.71653	0.871643	1.03900	0.65774-1.64126	-0.04344	0.09131	0.238	20.33319	17	0.25754	16.91998	16	0.39079
GCST90200876	32	0.265449	1.05854	0.95947-1.1678	0.12476	1.10330	0.97316-1.25086	0.137206	1.05631	0.98269-1.13544	0.4496	1.10214	0.85927-1.41367	0.118534	1.09266	0.98062-1.21751	-0.00050	0.95086	0.748	24.21243	31	0.80178	24.20857	30	0.76251
GCST90199947	23	0.401627	1.27734	0.72931-2.2372	0.212159	1.16223	0.91774-1.47184	0.137538	1.20238	0.94275-1.53351	0.430867	1.23899	0.73409-2.09116	0.425503	1.21908	0.75573-1.96652	-0.00665	0.81573	<0.001	58.74889	22	0.00003	58.59350	21	0.00002
GCST90200612	19	0.452506	0.88814	0.65639-1.2017	0.0238505	0.81870	0.68829-0.97383	0.138749	0.89580	0.77437-1.03628	0.154898	0.79177	0.58177-1.07759	0.0796614	0.80007	0.63229-1.01237	0.00163	0.94965	0.113	26.45744	18	0.08975	26.45104	17	0.06663
GCST90200267	27	0.719382	0.95527	0.74633-1.2227	0.233358	0.90647	0.77129-1.06535	0.139135	0.91343	0.81014-1.02989	0.406381	0.89220	0.68458-1.16280	0.401044	0.90503	0.71973-1.13803	-0.00588	0.68747	0.886	18.22522	26	0.86743	18.05956	25	0.83985
GCST90200702	23	0.564065	1.04860	0.89472-1.2289	0.580431	1.02828	0.93146-1.13517	0.139299	1.07940	0.97542-1.19446	0.546026	0.92366	0.71661-1.19054	0.615259	1.02539	0.93117-1.12913	0.00619	0.64293	0.153	32.57521	22	0.06810	32.23557	21	0.05541
GCST90200939	24	0.194507	1.22219	0.91098-1.6397	0.753871	1.03167	0.84898-1.25367	0.140844	1.10563	0.96731-1.26373	0.529111	0.87535	0.58190-1.31678	0.547879	0.87166	0.56061-1.35530	-0.01610	0.45977	0.385	23.92391	23	0.40803	23.32369	22	0.38365
GCST90200214	28	0.526699	0.93257	0.75350-1.1542	0.167908	0.89294	0.76019-1.04887	0.141379	0.91662	0.81620-1.02939	0.620501	0.93325	0.71219-1.22292	0.338059	0.88286	0.68732-1.13403	-0.00294	0.85033	0.391	28.88769	27	0.36637	28.84738	26	0.31807
GCST90200670	21	0.234867	1.14911	0.92030-1.4348	0.150095	1.12458	0.95840-1.31956	0.141671	1.08922	0.97188-1.22073	0.146719	1.28729	0.92747-1.78671	0.122189	1.16010	0.96867-1.38936	-0.00846	0.58826	0.557	19.34030	20	0.49982	19.03644	19	0.45450
GCST90200163	16	0.758741	1.06214	0.72834-1.5489	0.257962	1.12259	0.91877-1.37164	0.141997	1.12228	0.96211-1.30912	0.50396	1.11718	0.81353-1.53415	0.602452	1.09094	0.79170-1.50329	0.00793	0.75858	0.987	5.50793	15	0.98688	5.40969	14	0.97925
GCST90200006	23	0.873392	1.01163	0.87900-1.1643	0.62172	1.03578	0.90078-1.19101	0.142485	0.92689	0.83745-1.02587	0.876188	0.98077	0.77040-1.24859	0.661915	1.03134	0.89980-1.18211	-0.02220	0.10524	0.151	27.51567	22	0.19229	24.21117	21	0.28294
GCST90199663	20	0.223146	0.87371	0.70841-1.0776	0.537147	0.94665	0.79536-1.12671	0.143022	0.91556	0.81360-1.03029	0.72344	0.95203	0.72800-1.24500	0.564688	0.94764	0.79166-1.13435	0.00738	0.60325	0.636	17.32529	19	0.56784	17.04542	18	0.51998
GCST90200550	30	0.46978	0.92017	0.73658-1.1495	0.175942	0.90059	0.77387-1.04805	0.144084	0.92845	0.84042-1.02570	0.959603	0.99279	0.75220-1.31034	0.484491	0.93964	0.79090-1.11634	0.00142	0.93030	0.622	26.49036	29	0.59918	26.48257	28	0.54654
GCST90199704	21	0.460189	1.09224	0.86834-1.3739	0.175726	1.12719	0.94783-1.34050	0.144585	1.09388	0.96965-1.23401	0.556098	1.08273	0.83466-1.40452	0.32008	1.13716	0.88821-1.45588	0.00024	0.98819	0.566	18.28843	20	0.56841	18.28821	19	0.50327
GCST90200548	30	0.841572	1.01636	0.86815-1.1899	0.372661	0.94044	0.82166-1.07638	0.14628	0.93195	0.84743-1.02491	0.867343	1.01843	0.82356-1.25941	0.708639	0.96991	0.82759-1.13670	-0.01585	0.18928	0.459	29.48468	29	0.44005	27.67452	28	0.48179
GCST90199699	26	0.516358	1.07227	0.87123-1.3197	0.280031	1.09513	0.92867-1.29144	0.146564	1.08855	0.97073-1.22066	0.509192	1.10770	0.82113-1.49429	0.511216	1.08821	0.84868-1.39535	0.00242	0.86601	0.868	17.69064	25	0.85524	17.66155	24	0.81911
GCST90199999	20	0.246628	0.81458	0.58231-1.1395	0.237718	0.89499	0.74445-1.07597	0.147096	0.90332	0.78731-1.03642	0.673219	0.93769	0.69855-1.25868	0.558191	0.91772	0.69196-1.21713	0.01331	0.51644	0.984	7.99944	19	0.98668	7.56138	18	0.98448
GCST90200076	21	0.485754	0.90716	0.69347-1.1867	0.154599	1.12985	0.95503-1.33668	0.147395	1.09441	0.96867-1.23648	0.55302	1.07996	0.84119-1.38649	0.360513	1.08923	0.91071-1.30275	0.03225	0.14379	0.26	23.99353	20	0.24267	21.37761	19	0.31632
GCST90200044	19	0.160038	1.25428	0.92711-1.6969	0.161654	1.15301	0.94458-1.40743	0.147409	1.12994	0.95780-1.33302	0.210586	1.29379	0.87696-1.90873	0.240675	1.17036	0.90773-1.50898	-0.01598	0.42805	0.079	28.06040	18	0.06114	27.01285	17	0.05788
GCST90200322	28	0.713038	0.95833	0.76575-1.1994	0.586503	1.04500	0.89173-1.22460	0.149202	1.07811	0.97337-1.19412	0.616468	0.92663	0.69007-1.24428	0.578093	0.90408	0.63640-1.28433	0.01781	0.25828	0.553	24.19021	27	0.61975	22.85436	26	0.64117
GCST90200799	23	0.318464	0.87154	0.66951-1.1345	0.192819	0.91788	0.80682-1.04423	0.150698	0.93227	0.84722-1.02585	0.528219	0.92680	0.73454-1.16937	0.424346	0.92481	0.76615-1.11633	0.01467	0.59679	0.959	12.42061	22	0.94807	12.13204	21	0.93598
GCST90199788	27	0.674847	0.97034	0.84439-1.1151	0.202764	0.94545	0.86727-1.03068	0.152058	0.93686	0.85686-1.02432	0.401637	0.91043	0.73379-1.12960	0.199323	0.94283	0.86373-1.02916	-0.00789	0.52108	0.068	40.70460	26	0.03322	40.02639	25	0.02898
GCST90199926	28	0.269951	0.93531	0.83264-1.0506	0.536835	0.96932	0.87807-1.07007	0.155218	0.94024	0.86365-1.02363	0.0665944	0.79378	0.62641-1.00586	0.271044	0.94846	0.86483-1.04017	0.00135	0.89549	0.182	35.68777	27	0.12229	35.66363	26	0.09803
GCST90199750	26	0.521559	0.92775	0.74010-1.1630	0.281918	0.91051	0.76757-1.08006	0.156504	0.91627	0.81188-1.03408	0.6971	0.93960	0.68906-1.28124	0.408721	0.89997	0.70382-1.15079	-0.00199	0.89933	0.581	22.63815	25	0.59868	22.62180	24	0.54221
GCST90199920	15	0.39267	1.21598	0.78824-1.8758	0.270684	1.13976	0.90306-1.43850	0.156568	1.13118	0.95383-1.34149	0.542899	1.13446	0.76311-1.68652	0.521468	1.12462	0.79246-1.59601	-0.00752	0.72789	0.558	12.84978	14	0.53839	12.72337	13	0.46940
GCST90200704	31	0.773586	1.01683	0.90849-1.1381	0.546766	1.02791	0.93987-1.12421	0.156899	1.05425	0.97989-1.13426	0.464344	0.91133	0.71291-1.16497	0.587002	1.02545	0.93745-1.12172	0.00881	0.41346	0.487	31.17586	30	0.40680	30.45288	29	0.39166
GCST90199732	31	0.258144	1.12758	0.91947-1.3828	0.612175	1.03712	0.90081-1.19406	0.157178	1.07624	0.97207-1.19156	0.695384	1.04905	0.82736-1.33013	0.77575	1.02887	0.84738-1.24922	-0.00743	0.60789	0.372	32.80330	30	0.33114	32.50174	29	0.29829
GCST90199858	22	0.186022	0.94687	0.87570-1.0238	0.127136	0.95352	0.89696-1.01365	0.15982	0.95676	0.89957-1.01758	0.327009	0.91223	0.76241-1.09149	0.197708	0.96095	0.90617-1.01904	0.00523	0.66549	0.271	28.05913	21	0.13848	27.79155	20	0.11443
GCST90200800	16	0.0330263	1.25059	1.03901-1.5053	0.412286	1.07871	0.90000-1.29290	0.159977	1.09217	0.96578-1.23510	0.961468	0.99197	0.71915-1.36830	0.264487	1.13123	0.91835-1.39346	-0.02881	0.07622	0.533	13.77931	15	0.54233	10.11410	14	0.75379
GCST90200891	23	0.0517839	1.24528	1.01092-1.5340	0.0814184	1.15744	0.98192-1.36435	0.161206	1.08490	0.96801-1.21591	0.722386	0.95143	0.72543-1.24783	0.103669	1.19724	0.97257-1.47381	-0.02168	0.13657	0.893	14.46701	22	0.88408	12.07077	21	0.93769
GCST90200407	19	0.159612	0.78621	0.57059-1.0833	0.0918489	0.85169	0.70667-1.02646	0.162957	0.89928	0.77469-1.04391	0.209078	0.80408	0.57918-1.11629	0.216821	0.81268	0.59153-1.11651	0.02163	0.36576	0.222	22.84137	18	0.19676	21.73723	17	0.19504
GCST90200033	24	0.00416955	1.54717	1.18388-2.0219	0.866071	0.98282	0.80349-1.20216	0.163926	1.11063	0.95809-1.28747	0.824836	0.95857	0.66183-1.38837	0.811181	0.95857	0.68013-1.35101	-0.04039	0.01074	0.174	29.03100	23	0.17928	21.26116	22	0.50465
GCST90199729	26	0.710864	0.94145	0.68690-1.2903	0.377776	1.08489	0.90521-1.30023	0.164335	1.11189	0.95750-1.29117	0.587597	1.09546	0.79130-1.51653	0.519066	1.09546	0.83356-1.43965	0.02072	0.25247	0.061	37.06119	25	0.05697	35.05303	24	0.06762
GCST90199824	25	0.916198	1.00985	0.84306-1.2096	0.345006	0.91982	0.77334-1.09405	0.164783	0.92417	0.82685-1.03294	0.473389	0.89905	0.67519-1.19712	0.255287	0.91160	0.78021-1.06513	-0.01524	0.23661	0.456	24.84512	24	0.41422	23.34612	23	0.44072
GCST90199777	34	0.521519	0.89810	0.64891-1.2430	0.648202	0.96432	0.82497-1.12720	0.164783	0.91414	0.80538-1.03758	0.698993	0.93801	0.68008-1.29377	0.890579	0.98142	0.75282-1.27943	0.00229	0.90821	0.05	48.57769	33	0.03937	48.55719	32	0.03055
GCST90199757	26	0.730545	1.04176	0.82762-1.3113	0.592808	1.04409	0.89137-1.22299	0.165161	1.08709	0.96617-1.22315	0.759517	0.95461	0.71130-1.28115	0.776415	1.03506	0.81809-1.30955	0.00677	0.67457	0.339	28.10719	25	0.30294	27.89716	24	0.26440
GCST90199810	23	0.62137	1.06763	0.82661-1.3789	0.194487	1.11603	0.94548-1.31733	0.165605	1.09330	0.96377-1.24023	0.224947	1.21227	0.89612-1.63997	0.282236	1.16908	0.88555-1.54338	0.00319	0.83633	0.963	12.41096	22	0.94830	12.36721	21	0.92917
GCST90200999	19	0.953082	1.01468	0.62889-1.6371	0.300221	1.12330	0.90149-1.39970	0.165979	1.12519	0.95224-1.32957	0.362973	1.17713	0.83580-1.65785	0.334325	1.17713	0.85290-1.62462	0.01373	0.65597	0.284	21.39057	18	0.26017	21.13496	17	0.22031
GCST90199680	20	0.809265	1.03831	0.76855-1.4028	0.625886	1.05183	0.85845-1.28877	0.166072	1.11324	0.95644-1.29575	0.682176	1.06998	0.77790-1.47174	0.691221	1.04550	0.84220-1.29786	0.00954	0.60303	0.177	26.02808	19	0.12941	25.62910	18	0.10855
GCST90199896	29	0.077475	0.77583	0.59163-1.0174	0.453535	0.94258	0.80753-1.10021	0.166659	0.92496	0.82816-1.03308	0.617328	1.09342	0.77327-1.54612	0.638339	1.08571	0.77341-1.52410	0.02238	0.17514	0.655	24.49757	28	0.65502	22.55855	27	0.70848
GCST90200104	17	0.828389	1.05057	0.67773-1.6285	0.240548	1.15792	0.90643-1.47918	0.167333	1.13342	0.94882-1.35394	0.433622	1.16651	0.80106-1.69868	0.37662	1.16651	0.83701-1.62573	0.01062	0.71559	0.6	14.14199	16	0.58814	14.00410	15	0.52522
GCST90200089	30	0.486147	0.93761	0.78402-1.1213	0.870505	0.99016	0.87913-1.11520	0.167369	1.06717	0.97309-1.17035	0.675136	0.96037	0.79642-1.15807	0.748931	0.98106	0.87360-1.10173	0.02227	0.11238	0.147	36.46318	29	0.16046	33.27071	28	0.22592
GCST90200132	24	0.260176	1.20583	0.87788-1.6563	0.201872	1.12365	0.93945-1.34398	0.168737	1.09485	0.96229-1.24568	0.293068	1.16891	0.87967-1.55326	0.320432	1.14112	0.88446-1.47225	-0.01209	0.52080	0.577	21.28323	23	0.56380	20.85741	22	0.52957
GCST90201001	17	0.133624	1.33336	0.93438-1.9027	0.735509	1.03607	0.84353-1.27255	0.169725	1.10531	0.95811-1.27513	0.692337	0.92699	0.64109-1.34039	0.884813	0.97336	0.67937-1.39456	-0.02234	0.27667	0.446	16.04044	16	0.45014	14.76601	15	0.46840
GCST90200108	19	0.100927	1.44712	0.95308-2.1973	0.912375	0.98806	0.79783-1.22367	0.171244	0.88804	0.74914-1.05270	0.457093	1.19223	0.75758-1.87626	0.612889	1.11239	0.74160-1.66858	-0.05061	0.02508	0.136	24.81620	18	0.13006	18.31520	17	0.36922
GCST90200009	22	0.492758	1.06678	0.88986-1.2789	0.842365	1.01665	0.86398-1.19628	0.171319	1.08013	0.96719-1.20626	0.587368	1.07306	0.83505-1.37892	0.803961	1.01900	0.87989-1.18011	0.00224	0.86522	0.455	21.92903	21	0.40361	21.89667	20	0.34614
GCST90201002	17	0.928177	1.01970	0.67192-1.5475	0.0124638	0.78475	0.64887-0.94908	0.171745	0.88447	0.74169-1.05475	0.162544	0.76901	0.54104-1.09304	0.0952429	0.77691	0.58775-1.02696	-0.02173	0.47087	0.023	31.31654	16	0.01226	30.21427	15	0.01117
GCST90199981	24	0.225481	1.13606	0.92967-1.3883	0.607308	0.95955	0.81975-1.12319	0.17178	1.08277	0.96605-1.21358	0.595699	0.92820	0.70758-1.21761	0.587093	0.93966	0.75300-1.17261	-0.00863	0.57095	0.254	27.00169	23	0.25590	26.60155	22	0.22675
GCST90199843	14	0.992539	0.99811	0.67704-1.4714	0.420564	0.93240	0.78639-1.10553	0.17312	0.91500	0.80522-1.03975	0.796933	0.96273	0.72510-1.27823	0.743261	0.95555	0.73214-1.24714	-0.01332	0.65028	0.871	7.56135	13	0.87096	7.34516	12	0.83399
GCST90200282	23	0.295193	1.15632	0.88699-1.5074	0.25025	1.10354	0.93292-1.30537	0.173298	1.09996	0.95900-1.26164	0.159104	1.25154	0.92556-1.69234	0.121506	1.26433	0.95040-1.68196	-0.00810	0.66828	0.029	35.88841	22	0.03121	35.56850	21	0.02443
GCST90200180	18	0.174685	0.80654	0.59949-1.0851	0.120162	0.87286	0.73530-1.03615	0.174387	0.90574	0.78515-1.04484	0.609629	0.91575	0.65729-1.27584	0.158338	0.83387	0.65509-1.06146	0.01865	0.39388	0.041	27.38208	17	0.05270	26.12832	16	0.05225
GCST90200783	17	0.121499	0.72544	0.49448-1.0643	0.00793095	0.76553	0.62850-0.93245	0.174685	0.89088	0.75397-1.05265	0.1686	0.73412	0.48230-1.11744	0.0496366	0.77658	0.61495-0.98070	0.03069	0.26261	0.089	24.66101	16	0.07603	22.61803	15	0.09259
GCST90200814	21	0.384609	1.14297	0.85158-1.5341	0.757682	1.03286	0.84110-1.26833	0.175812	1.11478	0.95251-1.30470	0.476216	0.87979	0.62263-1.24316	0.986258	0.99772	0.77160-1.29010	-0.00380	0.84453	0.102	27.81961	20	0.11374	27.76186	19	0.08812
GCST90199805	25	0.248066	0.84221	0.63398-1.1188	0.0668432	1.15891	0.98981-1.35690	0.176206	1.08800	0.96283-1.22946	0.491739	1.09326	0.85119-1.40418	0.134696	1.15127	0.96321-1.37605	0.04016	0.06533	0.239	29.72361	24	0.19408	25.56091	23	0.32203
GCST90200436	26	0.697561	1.04849	0.82812-1.3275	0.875934	0.98671	0.83420-1.16712	0.17622	1.08589	0.96366-1.22361	0.807022	0.96872	0.75270-1.24673	0.942198	0.99161	0.79142-1.24244	0.00561	0.73859	0.687	21.12975	25	0.68535	21.01577	24	0.63779
GCST90199873	35	0.184006	1.17077	0.93233-1.4702	0.0473961	1.16937	1.00180-1.36498	0.176647	1.07316	0.96868-1.18890	0.260185	1.16703	0.89589-1.52023	0.0864158	1.21134	0.97913-1.49863	-0.01112	0.40756	0.787	27.04041	34	0.79593	26.33665	33	0.78796
GCST90200438	17	0.22691	1.17106	0.91601-1.4971	0.0251614	1.25573	1.02877-1.53276	0.177064	1.10001	0.95783-1.26329	0.275389	1.20648	0.87105-1.67108	0.0373773	1.26257	1.03236-1.54412	-0.00960	0.55074	0.357	17.03220	16	0.38352	16.61941	15	0.34212
GCST90200360	17	0.524033	0.89350	0.63704-1.2532	0.179653	1.16993	0.93025-1.47137	0.178598	1.11870	0.95001-1.31734	0.619074	1.09986	0.76125-1.58908	0.434439	1.14566	0.82165-1.59746	0.03030	0.15765	0.518	15.00522	16	0.52426	12.79314	15	0.61827
GCST90200578	29	0.0413491	1.23619	1.01820-1.5008	0.107063	1.12516	0.97482-1.29867	0.178681	1.06560	0.97136-1.16898	0.246328	0.85173	0.65303-1.11089	0.123831	1.13551	0.97054-1.32853	-0.02511	0.10048	0.442	28.76014	28	0.42477	25.86760	27	0.52596
GCST90199877	15	0.408497	0.89836	0.70248-1.1489	0.388583	0.93080	0.79078-1.09561	0.179735	0.90752	0.78755-1.04575	0.299434	0.85653	0.64627-1.13520	0.821646	1.02065	0.85732-1.21508	0.00252	0.92124	0.04	24.76188	14	0.03699	24.74254	13	0.02495
GCST90200792	31	0.92499	1.01073	0.81087-1.2599	0.870128	0.98803	0.85521-1.14148	0.180094	1.07063	0.96895-1.18297	0.436305	1.12308	0.84175-1.49844	0.547272	0.93588	0.75608-1.15845	0.00793	0.57011	0.629	27.09071	30	0.61850	26.76075	29	0.58461
GCST90200605	20	0.255159	1.10739	0.93417-1.3127	0.596206	0.96389	0.84127-1.10437	0.181049	0.93176	0.84009-1.03344	0.475901	0.91239	0.71264-1.16813	0.648543	0.96138	0.81376-1.13578	-0.03836	0.02888	0.182	24.39970	19	0.18126	18.57850	18	0.41820
GCST90200271	29	0.319157	1.07606	0.93401-1.2397	0.212577	1.06289	0.96569-1.16988	0.181878	1.06454	0.97114-1.16692	0.914335	1.01497	0.77613-1.32731	0.157295	1.07280	0.97579-1.17946	-0.00258	0.84424	0.048	44.89709	28	0.02260	44.83175	27	0.01694
GCST90200549	22	0.244921	1.19393	0.89338-1.5956	0.783062	0.97808	0.83531-1.14525	0.183444	1.07889	0.96469-1.20661	0.750861	0.95823	0.73886-1.24272	0.753057	0.96910	0.79903-1.17537	-0.01409	0.46573	0.31	23.79783	21	0.30296	23.15749	20	0.28113
GCST90200230	20	0.961587	0.99115	0.69379-1.4160	0.242097	0.89580	0.74497-1.07717	0.184573	0.91129	0.79443-1.04533	0.211273	0.81439	0.59668-1.11154	0.227623	0.82572	0.61107-1.11577	-0.01267	0.62306	0.874	12.81621	19	0.84785	12.56609	18	0.81668
GCST90200036	34	0.193558	0.88409	0.73711-1.0604	0.208689	0.91873	0.80499-1.04853	0.186557	0.94084	0.85944-1.02995	0.865708	0.97556	0.73400-1.29662	0.51044	0.90748	0.68177-1.20792	0.01040	0.44414	0.222	38.25387	33	0.24309	37.54944	32	0.22979
GCST90199773	20	0.59474	1.13578	0.71645-1.8005	0.791707	0.97187	0.78639-1.20109	0.187939	0.90385	0.77758-1.05063	0.95776	1.01001	0.70202-1.45312	0.922609	1.01819	0.71119-1.45770	-0.02448	0.31758	0.849	13.22381	19	0.82692	12.16710	18	0.83849
GCST90200777	22	0.582215	1.08037	0.82395-1.4166	0.161893	0.87284	0.72139-1.05609	0.188392	0.91595	0.80363-1.04397	0.39938	0.85265	0.59296-1.22606	0.56556	0.91800	0.68880-1.22346	-0.02572	0.19024	0.341	22.87554	21	0.35065	20.94969	20	0.40010
GCST90200258	26	0.335764	0.90851	0.75022-1.1002	0.322988	0.93092	0.80773-1.07290	0.190304	0.92755	0.82882-1.03805	0.9944	1.00099	0.76151-1.31578	0.423367	0.94159	0.81456-1.08843	0.00371	0.79311	0.106	35.88577	25	0.07335	35.78090	24	0.05763
GCST90200170	32	0.419112	1.04670	0.93842-1.1675	0.212916	1.06078	0.96673-1.16397	0.1906	1.04784	0.97702-1.12379	0.264479	1.12211	0.91990-1.36876	0.252298	1.05519	0.96412-1.15488	0.00025	0.97997	0.933	20.88030	31	0.91503	20.87966	30	0.89161
GCST90200870	26	0.992274	1.00104	0.81325-1.2322	0.0240973	0.82857	0.70366-0.97566	0.191627	0.92396	0.82054-1.04042	0.301508	0.85054	0.62962-1.14897	0.172771	0.85054	0.67843-1.06630	-0.01488	0.36548	0.248	29.67541	25	0.23667	28.65933	24	0.23322
GCST90200679	25	0.457167	1.03932	0.94046-1.1486	0.984798	0.99912	0.91216-1.09436	0.193737	0.95300	0.88627-1.02476	0.34967	0.88132	0.67983-1.14254	0.931405	1.00364	0.92480-1.08919	-0.02649	0.02990	0.257	27.49655	24	0.28185	22.13831	23	0.51192
GCST90200898	34	0.0676077	1.48881	0.98574-2.2486	0.972262	1.00318	0.83876-1.19983	0.197719	1.10393	0.94973-1.28315	0.934803	0.98394	0.66954-1.44598	0.685385	0.93119	0.66157-1.31071	-0.03268	0.13770	0.013	52.99558	33	0.01510	49.41584	32	0.02536
GCST90200039	29	0.0613397	1.26095	0.99909-1.5914	0.0230765	1.13526	1.01758-1.26654	0.199099	1.07926	0.96065-1.21252	0.146698	1.18808	0.94748-1.48979	0.0176701	1.14139	1.02987-1.26498	-0.02961	0.14466	0.003	60.70277	28	0.00033	56.02081	27	0.00085
GCST90199759	25	0.32628	0.87951	0.68437-1.1303	0.328479	0.93614	0.82009-1.06862	0.199656	0.93030	0.83305-1.03890	0.99337	1.00100	0.79192-1.26528	0.627828	0.96104	0.82008-1.12622	0.01096	0.62852	0.056	36.55103	24	0.04848	36.17284	23	0.03961
GCST90200972	22	0.65896	1.10813	0.70715-1.7365	0.246531	1.13400	0.91673-1.40277	0.199945	1.10166	0.95005-1.27747	0.218625	1.28752	0.87121-1.90277	0.267785	1.23045	0.86098-1.75847	-0.00056	0.97866	0.515	20.32711	21	0.50063	20.32637	20	0.43769
GCST90199753	23	0.940917	0.98703	0.70183-1.3881	0.0519591	1.18524	0.99856-1.40683	0.201423	1.09660	0.95193-1.26326	0.0768188	1.33906	0.98386-1.82250	0.100019	1.26057	0.96776-1.64197	0.01507	0.51219	0.059	34.09895	22	0.04800	33.39207	21	0.04205
GCST90200426	25	0.0984128	1.19620	0.97559-1.4667	0.371241	1.07002	0.92250-1.24112	0.202467	1.07206	0.96327-1.19312	0.807835	1.03295	0.79776-1.33747	0.979827	0.99705	0.79458-1.25110	-0.01948	0.22833	0.825	17.80671	24	0.81228	16.27493	23	0.84325
GCST90199691	29	0.311166	0.85454	0.63400-1.1518	0.650477	0.96199	0.81354-1.13754	0.202526	0.92424	0.81876-1.04330	0.754456	0.94805	0.68084-1.32012	0.711035	0.95304	0.74084-1.22603	0.01032	0.57693	0.274	32.56945	28	0.25196	32.18926	27	0.22515
GCST90199677	22	0.0275823	0.70155	0.52372-0.9398	0.344373	0.91611	0.76396-1.09856	0.20266	0.92131	0.81216-1.04512	0.438284	0.87195	0.62068-1.22493	0.580598	0.91148	0.65942-1.25988	0.04091	0.05775	0.354	22.13908	21	0.39153	18.08627	20	0.58173
GCST90200595	12	0.889597	1.02901	0.69415-1.5254	0.371476	0.89448	0.70043-1.14230	0.204115	0.88518	0.73331-1.06852	0.612885	0.90999	0.63804-1.29785	0.609765	0.90683	0.62960-1.30613	-0.02158	0.41336	0.951	5.17110	11	0.92260	4.44264	10	0.92518
GCST90200128	16	0.212876	1.26517	0.88869-1.8011	0.420123	1.09437	0.87892-1.36265	0.20426	1.10789	0.94580-1.29775	0.952009	1.01005	0.73321-1.39142	0.603968	1.08228	0.80781-1.45000	-0.02946	0.42382	0.651	12.37068	15	0.65078	11.69188	14	0.63103
GCST90200689	33	0.515736	0.97109	0.88976-1.0598	0.65689	0.98431	0.91797-1.05544	0.204681	0.96068	0.90293-1.02212	0.573932	0.93275	0.73360-1.18597	0.656865	0.98289	0.91148-1.05990	-0.00362	0.73068	0.394	34.21224	32	0.36190	34.07961	31	0.32169
GCST90200265	18	0.37439	1.07461	0.92092-1.2539	0.177798	1.06860	0.97030-1.17686	0.20487	1.06853	0.96446-1.18383	0.268466	1.18929	0.88369-1.60058	0.162301	1.08240	0.97331-1.20373	-0.00130	0.92256	0.174	25.72337	17	0.07965	25.70770	16	0.05828
GCST90200450	22	0.134388	1.15554	0.96364-1.3856	0.934732	1.00595	0.87275-1.15949	0.205049	1.06535	0.96599-1.17494	0.985237	1.00222	0.79488-1.26363	0.717698	1.03164	0.87331-1.21867	-0.02226	0.31055	0.35	23.14734	21	0.33617	21.95879	20	0.34275
GCST90200066	24	0.394173	0.85823	0.60795-1.2115	0.170635	0.86215	0.69732-1.06593	0.210418	0.90355	0.77093-1.05898	0.0816957	0.63636	0.39118-1.03520	0.0870566	0.64214	0.39508-1.04370	0.00649	0.74354	0.116	31.05746	23	0.12139	30.90326	22	0.09811
GCST90199735	24	0.420381	1.05084	0.93354-1.1829	0.195174	1.06330	0.96900-1.16677	0.211022	1.05291	0.97119-1.14152	0.789775	1.03010	0.83040-1.27783	0.1747	1.06505	0.97514-1.16324	0.00063	0.96405	0.288	28.19814	23	0.20838	28.19547	22	0.16929
GCST90200485	19	0.121705	0.75174	0.53327-1.0597	0.0669122	0.82763	0.67599-1.01328	0.211209	0.90583	0.77573-1.05775	0.204223	0.80756	0.58759-1.10988	0.0795756	0.78529	0.60858-1.01333	0.02640	0.25058	0.098	25.85704	18	0.10307	23.87019	17	0.12301
GCST90200049	30	0.966881	1.00399	0.83350-1.2093	0.159532	0.89427	0.76533-1.04494	0.211261	0.93872	0.85010-1.03657	0.490148	1.11725	0.81871-1.52464	0.553183	0.94070	0.77042-1.14862	-0.01006	0.40895	0.416	29.62519	29	0.43289	28.89983	28	0.41762
GCST90199747	24	0.697288	0.93134	0.65387-1.3266	0.295215	0.91685	0.77929-1.07868	0.21137	0.92507	0.81871-1.04525	0.398402	0.90424	0.71897-1.13726	0.355359	0.91856	0.76993-1.09589	-0.00100	0.96843	0.31	26.35416	23	0.28443	26.35224	22	0.23687
GCST90199675	29	0.338076	1.08848	0.91796-1.2907	0.575117	1.03508	0.91752-1.16769	0.211772	1.06064	0.96702-1.16332	0.413763	1.11687	0.86020-1.45013	0.4844	1.04243	0.92925-1.16939	-0.00506	0.72375	0.275	32.76047	28	0.24468	32.60642	27	0.21037
GCST90200143	25	0.433934	1.10229	0.86737-1.4008	0.185755	1.10332	0.95379-1.27629	0.212129	1.06572	0.96432-1.17777	0.360531	1.12131	0.88140-1.42651	0.230693	1.10614	0.94186-1.29907	-0.00477	0.76321	0.447	25.21206	24	0.39431	25.11059	23	0.34461
GCST90199656	21	0.614283	0.92184	0.67524-1.2585	0.59852	0.94831	0.77829-1.15546	0.21423	0.90321	0.76917-1.06061	0.668961	1.09455	0.72781-1.64609	0.928636	1.01544	0.72920-1.41404	-0.00273	0.88118	0.121	27.76798	20	0.11501	27.73447	19	0.08867
GCST90199671	16	0.415241	0.84033	0.55986-1.2613	0.657836	0.94950	0.75493-1.19422	0.214456	0.88654	0.73304-1.07220	0.583459	0.90306	0.63218-1.29000	0.643958	0.93961	0.72532-1.21721	0.00805	0.77223	0.123	21.68082	15	0.11645	21.54677	14	0.08842
GCST90199630	26	0.279435	1.15753	0.89331-1.4999	0.466217	1.06635	0.89713-1.26749	0.214673	1.09564	0.94844-1.26569	0.221746	0.79362	0.55284-1.13927	0.191423	1.19100	0.92279-1.53716	-0.01065	0.61890	0.003	47.53753	25	0.00423	47.03979	24	0.00331
GCST90200533	14	0.354713	0.86166	0.63632-1.1668	0.41712	0.91257	0.73164-1.13826	0.214714	0.90625	0.77573-1.05873	0.249167	0.79703	0.55132-1.15225	0.57678	0.90649	0.64771-1.26866	0.00720	0.70935	0.491	12.44361	13	0.49165	12.29433	12	0.42234
GCST90199874	20	0.309729	1.32918	0.77956-2.2663	0.570889	1.06275	0.86103-1.31174	0.214782	1.11621	0.93823-1.32795	0.774716	0.94252	0.63198-1.40563	0.629131	0.91423	0.63910-1.30782	-0.02105	0.50542	0.08	28.78714	19	0.06941	28.06703	18	0.06104
GCST90199923	19	0.736021	1.03871	0.83592-1.2907	0.833831	1.01419	0.88910-1.15687	0.215217	1.07482	0.95891-1.20474	0.714193	0.95601	0.75427-1.21170	0.882388	1.00855	0.90243-1.12715	0.00619	0.71887	0.193	24.68127	18	0.13395	24.48829	17	0.10676
GCST90199771	23	0.0424273	1.35377	1.02853-1.7819	0.643958	1.04588	0.86470-1.26501	0.215256	1.10047	0.94584-1.28039	0.593282	0.90023	0.61559-1.31651	0.771893	1.04161	0.79335-1.36756	-0.03250	0.09663	0.085	31.35989	22	0.08898	27.41146	21	0.15765
GCST90200524	16	0.21474	1.10858	0.94896-1.2950	0.282077	1.08286	0.93665-1.25190	0.215747	1.06865	0.96201-1.18710	0.862745	0.97676	0.75159-1.26939	0.154723	1.12070	0.96553-1.30081	-0.01010	0.54024	0.585	12.59212	15	0.63377	12.19798	14	0.59041
GCST90200447	21	0.446367	1.14137	0.81787-1.5928	0.483943	0.93495	0.77446-1.12871	0.215779	0.90803	0.77939-1.05790	0.415732	0.86928	0.62470-1.20961	0.339467	0.87400	0.66736-1.14461	-0.02922	0.14964	0.088	29.78684	20	0.07338	26.62689	19	0.11365
GCST90200714	21	0.00562776	0.68187	0.53611-0.8672	0.133128	0.86513	0.71609-1.04518	0.215792	0.91519	0.79536-1.05307	0.65476	0.91122	0.60992-1.36134	0.0712249	0.80001	0.63592-1.00643	0.04216	0.01043	0.215	23.67994	20	0.25665	15.60459	19	0.68348
GCST90200822	29	0.194005	0.85158	0.67229-1.0787	0.413716	0.92820	0.77633-1.10978	0.215842	0.92392	0.81510-1.04727	0.964231	0.99228	0.70946-1.38785	0.634544	0.93316	0.70375-1.23735	0.01159	0.43117	0.295	31.36894	28	0.30094	30.64407	27	0.28600
GCST90200121	23	0.159025	0.86009	0.70257-1.0529	0.137377	0.89083	0.76481-1.03760	0.216365	0.93308	0.83604-1.04138	0.337909	1.15759	0.86377-1.55137	0.224158	0.89691	0.75631-1.06364	0.01676	0.35756	0.202	28.11004	22	0.17206	26.97342	21	0.17173
GCST90199775	16	0.33586	1.08912	0.92080-1.2882	0.258152	1.09324	0.93672-1.27593	0.216557	1.07398	0.95903-1.20270	0.573901	1.09498	0.80362-1.49199	0.234003	1.09498	0.94868-1.26384	-0.00326	0.82808	0.936	7.95133	15	0.92572	7.90237	14	0.89435
GCST90199859	28	0.0400833	1.27807	1.02309-1.5966	0.466243	1.05900	0.90766-1.23559	0.216603	1.06461	0.96396-1.17577	0.905192	0.98409	0.75774-1.27807	0.684554	1.04501	0.84696-1.28937	-0.02525	0.08369	0.488	26.32169	27	0.50081	23.08650	26	0.62805
GCST90199666	28	0.571515	1.06647	0.85578-1.3290	0.838088	1.01566	0.87506-1.17884	0.216889	0.93615	0.84307-1.03951	0.810747	1.03134	0.80309-1.32448	0.635849	1.04764	0.86596-1.26743	-0.01789	0.19848	0.859	19.25110	27	0.86067	17.50983	26	0.89287
GCST90199631	17	0.193517	0.73072	0.46514-1.1479	0.464497	0.91253	0.71406-1.16618	0.21696	0.89285	0.74584-1.06885	0.561806	0.88041	0.57770-1.34175	0.679476	0.91951	0.62205-1.35922	0.02650	0.35816	0.741	12.34462	16	0.71994	11.44596	15	0.72039
GCST90200626	24	0.633797	1.04364	0.87758-1.2411	0.878837	1.00991	0.88963-1.14645	0.21709	0.94826	0.87155-1.03173	0.584656	1.06980	0.84277-1.35797	0.564103	1.04499	0.90179-1.21093	-0.02001	0.22772	0.735	17.70156	23	0.77347	16.16181	22	0.80777
GCST90200987	31	0.490233	0.86889	0.58585-1.2887	0.600384	0.95538	0.80539-1.13330	0.217743	0.91061	0.78463-1.05682	0.649539	0.91868	0.63954-1.31965	0.987168	1.00425	0.60157-1.67647	0.00563	0.80241	<0.001	61.53162	30	0.00060	61.39660	29	0.00041
GCST90200085	22	0.185201	1.18337	0.93041-1.5051	0.50187	1.05434	0.90347-1.23040	0.217849	1.07587	0.95773-1.20859	0.297911	1.14427	0.89342-1.46554	0.546747	1.05208	0.89434-1.23763	-0.01578	0.38501	0.277	25.42757	21	0.22912	24.46271	20	0.22276
GCST90200340	23	0.529013	0.92022	0.71339-1.1870	0.13587	0.88165	0.74714-1.04038	0.218599	0.92378	0.81417-1.04815	0.2063	0.79791	0.56805-1.12078	0.295877	0.86878	0.67157-1.12391	0.00056	0.97276	0.244	26.51260	22	0.23033	26.51109	21	0.18763
GCST90200248	22	0.903879	1.01131	0.84448-1.2111	0.117031	1.13818	0.96810-1.33814	0.218758	1.07426	0.95836-1.20417	0.842548	1.02742	0.78935-1.33728	0.219616	1.11160	0.94357-1.30954	0.01131	0.40431	0.25	25.11891	21	0.24205	24.23920	20	0.23210
GCST90200794	25	0.347393	1.08175	0.92129-1.2702	0.222298	1.05653	0.96723-1.15409	0.218844	1.06737	0.96201-1.18427	0.292829	1.12944	0.90475-1.40993	0.190305	1.05702	0.97513-1.14579	-0.00403	0.82964	0.001	58.04360	24	0.00012	57.92432	23	0.00008
GCST90200038	23	0.0985945	0.78573	0.59774-1.0328	0.438413	0.93078	0.77632-1.11596	0.220394	0.92337	0.81282-1.04895	0.380707	1.20629	0.79982-1.81932	0.225369	0.76627	0.50434-1.16426	0.02138	0.20692	0.319	23.43624	22	0.37746	21.68492	21	0.41786
GCST90200174	27	0.495079	0.94398	0.80183-1.1113	0.883606	1.00963	0.88807-1.14782	0.221963	1.05941	0.96570-1.16221	0.519	1.09843	0.82897-1.45546	0.84972	1.01129	0.90141-1.13458	0.02474	0.10490	0.515	25.33743	26	0.49995	22.50618	25	0.60637
GCST90200082	33	0.396022	1.08309	0.90308-1.2990	0.166989	1.07490	0.97024-1.19084	0.222218	1.06433	0.96294-1.17638	0.506934	1.06658	0.88358-1.28748	0.0879965	1.08192	0.99108-1.18109	-0.00358	0.82170	0.004	61.00191	32	0.00149	60.90043	31	0.00106
GCST90200499	15	0.896152	0.98299	0.76357-1.2655	0.0900034	0.85803	0.71882-1.02419	0.222745	0.92501	0.81608-1.04849	0.226836	0.82790	0.61774-1.10957	0.208055	0.85255	0.67274-1.08044	-0.00976	0.59616	0.521	13.16258	14	0.51376	12.86747	13	0.45810
GCST90200534	18	0.21849	0.75360	0.48881-1.1618	0.208826	0.87420	0.70884-1.07813	0.223665	0.91302	0.78853-1.05715	0.291879	0.79872	0.53274-1.19748	0.229093	0.78419	0.53525-1.14892	0.02442	0.36952	0.679	13.73394	17	0.68584	12.88127	16	0.68142
GCST90200287	21	0.845019	1.02143	0.82819-1.2598	0.761371	1.02789	0.86068-1.22759	0.224001	1.08092	0.95350-1.22538	0.668209	1.06009	0.81501-1.37885	0.848075	1.02117	0.82647-1.26173	0.01007	0.51705	0.75	15.04848	20	0.77363	14.61262	19	0.74688
GCST90199971	30	0.279567	1.09168	0.93407-1.2759	0.998562	1.00012	0.88175-1.13437	0.224934	1.05153	0.96957-1.14041	0.716828	1.04620	0.82158-1.33224	0.97076	1.00281	0.86428-1.16354	-0.00689	0.58385	0.368	30.19690	29	0.40422	29.86928	28	0.36949
GCST90199811	22	0.343057	1.04237	0.95863-1.1334	0.235409	1.05220	0.96737-1.14447	0.225931	1.04042	0.97579-1.10933	0.872561	0.98355	0.80507-1.20159	0.197751	1.04969	0.97730-1.12744	-0.00091	0.94430	0.464	23.58530	21	0.31358	23.57940	20	0.26125
GCST90200305	20	0.385495	0.85112	0.59664-1.2141	0.191387	0.87843	0.72320-1.06698	0.226143	0.91631	0.79539-1.05562	0.635107	0.92736	0.68255-1.25996	0.346699	0.90483	0.73849-1.10864	0.00998	0.66102	0.281	22.91018	19	0.24132	22.65994	18	0.20400
GCST90199795	19	0.0221434	1.41186	1.07936-1.8468	0.492113	1.07241	0.87849-1.30915	0.226425	1.09804	0.94363-1.27773	0.951852	1.01193	0.69218-1.47941	0.813467	1.04255	0.74123-1.46638	-0.03550	0.04706	0.239	21.84684	18	0.23886	17.20710	17	0.44042
GCST90200423	22	0.992467	1.00150	0.73692-1.3611	0.462308	0.93620	0.78528-1.11613	0.227249	0.92404	0.81284-1.05046	0.586219	0.90710	0.64199-1.28169	0.579861	0.91731	0.67897-1.23930	-0.01029	0.57763	0.64	18.83357	21	0.59582	18.51310	20	0.55365
GCST90199879	24	0.0642599	1.04967	0.99971-1.1021	0.2085	1.04030	0.97818-1.10636	0.22832	1.02703	0.98342-1.07258	0.968299	1.00453	0.80571-1.25241	0.110823	1.04170	0.99260-1.09323	-0.01786	0.06795	0.484	21.64113	23	0.54200	17.95561	22	0.70862
GCST90199955	34	0.148187	1.03974	0.98750-1.0947	0.215198	1.03431	0.98058-1.09099	0.228644	1.02752	0.98309-1.07395	0.255323	0.89613	0.74426-1.07898	0.184941	1.03294	0.98560-1.08256	-0.00737	0.38443	0.316	40.52506	33	0.17241	39.56358	32	0.16809
GCST90200367	16	0.692267	0.91245	0.58507-1.4230	0.628445	1.06366	0.82841-1.36570	0.228878	1.11075	0.93608-1.31803	0.889308	0.96877	0.62437-1.50314	0.97552	0.99295	0.63660-1.54878	0.02191	0.36327	0.608	12.59294	15	0.63371	11.70978	14	0.62960
GCST90200813	20	0.291036	0.81955	0.57260-1.1730	0.295129	0.90280	0.74551-1.09328	0.228978	0.91530	0.79240-1.05727	0.369203	0.85219	0.60606-1.19827	0.386661	0.87512	0.65151-1.17548	0.01613	0.51656	0.413	19.73107	19	0.41092	19.26255	18	0.37583
GCST90200811	25	0.414932	1.09798	0.88057-1.3691	0.426084	1.06754	0.90883-1.25398	0.229049	1.07424	0.95592-1.20719	0.71183	1.05748	0.78886-1.41758	0.460711	1.10314	0.85346-1.42587	-0.00366	0.81963	0.271	27.90017	24	0.26427	27.83579	23	0.22206
GCST90199864	36	0.759691	0.96546	0.77215-1.2072	0.653179	0.96828	0.84128-1.11445	0.230432	0.93468	0.83699-1.04378	0.917709	0.98411	0.72778-1.33072	0.416684	1.07323	0.90678-1.27022	-0.00502	0.74470	0.023	51.99309	35	0.03220	51.82880	34	0.02575
GCST90200051	26	0.831577	1.02387	0.82578-1.2695	0.221393	1.08256	0.95331-1.22933	0.23055	1.06900	0.95853-1.19220	0.285468	1.16718	0.88425-1.54065	0.219181	1.07868	0.95883-1.21351	0.00746	0.65043	0.152	33.94843	25	0.10901	33.65314	24	0.09102
GCST90199651	21	0.868687	1.02023	0.80719-1.2895	0.421998	1.08323	0.89118-1.31668	0.231045	1.08256	0.95076-1.23264	0.596339	1.08755	0.80118-1.47628	0.49598	1.08277	0.86482-1.35565	0.00825	0.55805	0.999	6.92919	20	0.99691	6.57369	19	0.99616
GCST90199960	23	0.689492	1.02930	0.89508-1.1837	0.73742	0.98240	0.88554-1.08986	0.234388	0.94151	0.85246-1.03985	0.137065	0.83152	0.65781-1.05111	0.616243	0.97310	0.87599-1.08097	-0.02412	0.10206	0.156	31.43982	22	0.08746	27.59838	21	0.15191
GCST90200915	14	0.486611	0.83086	0.50096-1.3780	0.449009	0.90490	0.69863-1.17208	0.234935	0.89016	0.73465-1.07859	0.368178	0.82298	0.54640-1.23956	0.336998	0.83365	0.58296-1.19215	0.00789	0.77638	0.408	14.22873	13	0.35793	14.12936	12	0.29252
GCST90199897	28	0.262808	0.86603	0.67696-1.1079	0.0442098	0.83367	0.69829-0.99530	0.23538	0.92900	0.82259-1.04917	0.214332	0.80379	0.57404-1.12549	0.123066	0.78457	0.58197-1.05772	0.00968	0.52627	0.576	25.22934	27	0.56161	24.81674	26	0.52937
GCST90199722	26	0.931696	1.00788	0.84380-1.2039	0.797518	0.98148	0.85087-1.13214	0.236426	0.94389	0.85784-1.03857	0.517429	0.92273	0.72582-1.17307	0.740019	0.97536	0.84308-1.12839	-0.01214	0.39918	0.725	20.41253	25	0.72486	19.67572	24	0.71506
GCST90200775	19	0.275841	0.77212	0.49223-1.2112	0.635224	0.95396	0.78515-1.15906	0.236654	0.90947	0.77720-1.06425	0.73306	1.05958	0.76368-1.47013	0.816976	0.96709	0.73146-1.27864	0.01923	0.45655	0.113	25.66623	18	0.10764	24.81872	17	0.09884
GCST90200905	18	0.339939	0.83740	0.58799-1.1926	0.094703	0.83133	0.66939-1.03245	0.236991	0.91281	0.78471-1.06181	0.166017	0.74832	0.50532-1.10818	0.209642	0.76874	0.51770-1.14149	0.01088	0.60426	0.631	14.43814	17	0.63588	14.15861	16	0.58690
GCST90200065	32	0.188206	1.19175	0.92320-1.5384	0.0544618	1.14220	0.99746-1.30795	0.238025	1.07187	0.95515-1.20284	0.502745	1.10145	0.83304-1.45633	0.0545602	1.14385	1.00256-1.30505	-0.01642	0.36867	0.014	51.28842	31	0.01240	49.90273	30	0.01269
GCST90200556	32	0.984912	0.99853	0.85841-1.1615	0.365385	1.06130	0.93302-1.20722	0.238807	1.05533	0.96488-1.15426	0.369161	1.11888	0.87875-1.42464	0.284938	1.10622	0.92230-1.32681	0.01220	0.37949	0.292	34.75065	31	0.29379	33.85281	30	0.28676
GCST90201017	21	0.881334	0.97490	0.70133-1.3552	0.936704	0.99041	0.78071-1.25643	0.239007	0.90845	0.77427-1.06589	0.919167	1.02137	0.68244-1.52863	0.477795	1.12348	0.81953-1.54017	-0.01015	0.63641	0.551	18.85207	20	0.53146	18.62127	19	0.48136
GCST90199853	28	0.159431	1.11310	0.96287-1.2868	0.0750855	1.11183	0.98933-1.24949	0.239237	1.05286	0.96630-1.14718	0.225293	1.16762	0.91412-1.49142	0.0708567	1.12749	0.99495-1.27770	-0.01177	0.35882	0.353	29.15223	27	0.35356	28.20555	26	0.34842
GCST90200835	24	0.291245	1.10249	0.92378-1.3158	0.296751	1.07236	0.94048-1.22274	0.239604	1.05557	0.96459-1.15513	0.467468	1.08504	0.87381-1.34732	0.376142	1.08145	0.91234-1.28190	-0.00904	0.57893	0.471	23.18558	23	0.44998	22.85594	22	0.40990
GCST90200974	22	0.385656	0.87131	0.64264-1.1814	0.268055	0.89137	0.72723-1.09255	0.239937	0.91961	0.79965-1.05757	0.333199	0.83104	0.57621-1.19859	0.3908	0.86150	0.61722-1.20247	0.00681	0.69993	0.61	18.11071	21	0.64199	17.95783	20	0.59019
GCST90200553	26	0.535075	1.06079	0.88268-1.2748	0.509461	1.04993	0.90842-1.21349	0.239959	1.05881	0.96255-1.16471	0.65393	0.94253	0.72988-1.21713	0.5564	1.05271	0.88913-1.24638	-0.00035	0.98160	0.736	19.53184	25	0.77093	19.53130	24	0.72309
GCST90199686	17	0.394031	0.85660	0.60623-1.2104	0.152837	1.15083	0.94921-1.39527	0.241232	1.08583	0.94613-1.24615	0.438727	1.13972	0.82531-1.57393	0.32519	1.13972	0.88536-1.46716	0.03321	0.16338	0.775	11.70614	16	0.76395	9.55790	15	0.84659
GCST90200604	24	0.041703	0.83693	0.71223-0.9835	0.25882	0.91734	0.78976-1.06554	0.241261	0.94489	0.85941-1.03886	0.412657	0.90050	0.70399-1.15187	0.235702	0.90345	0.76722-1.06386	0.02740	0.08210	0.716	18.68538	23	0.71933	15.36628	22	0.84605
GCST90199866	27	0.292938	1.04353	0.96548-1.1279	0.207362	1.05447	0.97102-1.14510	0.242098	1.03768	0.97532-1.10404	0.896821	1.01591	0.80218-1.28658	0.18772	1.05515	0.97620-1.14049	-0.00237	0.81641	0.87	17.45973	26	0.89454	17.40468	25	0.86660
GCST90200781	16	0.908158	1.02828	0.64572-1.6375	0.948655	1.00672	0.82117-1.23419	0.242635	1.09043	0.94304-1.26086	0.893405	0.97593	0.68742-1.38552	0.944887	0.98775	0.70057-1.39266	0.00722	0.79848	0.543	13.79097	15	0.54144	13.72325	14	0.47053
GCST90200708	38	0.392778	0.96027	0.87600-1.0527	0.682064	0.98389	0.91032-1.06340	0.244437	0.96454	0.90764-1.02500	0.799779	0.97244	0.78480-1.20495	0.619799	0.98041	0.90727-1.05943	0.00123	0.90033	0.575	35.30602	37	0.54860	35.29011	36	0.50216
GCST90200328	24	0.847597	0.97485	0.75416-1.2601	0.235937	0.91040	0.77949-1.06329	0.244928	0.93626	0.83787-1.04619	0.142226	0.81805	0.63137-1.05992	0.209319	0.85258	0.66931-1.08603	-0.00551	0.73551	0.924	14.16369	23	0.92209	14.04664	22	0.89982
GCST90199894	15	0.448474	0.85752	0.58322-1.2608	0.133	0.83714	0.66386-1.05564	0.245925	0.90025	0.75383-1.07511	0.389862	0.81413	0.51694-1.28218	0.138552	0.75936	0.53861-1.07059	0.00630	0.78296	0.222	17.33095	14	0.23897	17.22615	13	0.18917
GCST90200853	18	0.952877	1.01004	0.72886-1.3997	0.48785	1.07223	0.88047-1.30577	0.246133	1.09280	0.94061-1.26961	0.835282	1.03737	0.73793-1.45834	0.768341	1.04623	0.77821-1.40655	0.01155	0.59944	0.216	21.34837	17	0.21109	20.97201	16	0.17959
GCST90199639	28	0.931631	0.99509	0.89028-1.1122	0.610542	0.97485	0.88382-1.07526	0.246194	0.96063	0.89759-1.02811	0.232847	0.88935	0.73669-1.07364	0.739155	0.98492	0.90150-1.07607	-0.00887	0.44060	0.684	22.20248	27	0.72702	21.58911	26	0.71095
GCST90200784	28	0.156225	0.79389	0.58238-1.0822	0.0914515	0.85724	0.71682-1.02516	0.250246	0.92742	0.81563-1.05453	0.322445	0.82579	0.56912-1.19820	0.223261	0.81436	0.58965-1.12471	0.02053	0.29003	0.331	29.36144	27	0.34359	28.10066	26	0.35352
GCST90200050	18	0.274164	0.81722	0.57624-1.1590	0.105838	0.84162	0.68290-1.03723	0.250763	0.90668	0.76709-1.07167	0.391501	1.23504	0.77147-1.97718	0.126576	0.75701	0.53902-1.06317	0.01682	0.51424	0.03	28.02046	17	0.04470	27.26229	16	0.03866
GCST90200472	22	0.0815531	0.76239	0.57051-1.0188	0.292873	0.91053	0.76461-1.08429	0.252994	0.92835	0.81725-1.05456	0.492213	0.89273	0.64944-1.22715	0.658212	0.93337	0.69065-1.26139	0.02800	0.15378	0.629	18.12890	21	0.64083	15.93093	20	0.72090
GCST90200352	22	0.935585	1.00721	0.84798-1.1963	0.568844	1.03749	0.91410-1.17754	0.253184	1.06038	0.95893-1.17256	0.281366	1.14529	0.90049-1.45663	0.582477	1.03773	0.91122-1.18181	0.01030	0.47604	0.372	23.29656	21	0.32837	22.69780	20	0.30388
GCST90200256	36	0.97092	1.00078	0.96012-1.0432	0.833397	0.99523	0.95189-1.04055	0.254424	0.97924	0.94454-1.01522	0.865498	0.98919	0.87314-1.12068	0.575678	0.98919	0.95261-1.02719	-0.01657	0.04468	0.587	34.13490	35	0.50970	29.78899	34	0.67422
GCST90200413	24	0.164255	0.84307	0.66815-1.0638	0.177582	0.89079	0.75294-1.05388	0.254836	0.93647	0.83643-1.04848	0.683325	0.93994	0.70062-1.26100	0.166452	0.88799	0.75448-1.04513	0.01556	0.32202	0.429	24.27489	23	0.38872	23.19282	22	0.39091
GCST90200281	24	0.863682	1.01402	0.86663-1.1865	0.473647	0.94379	0.80567-1.10560	0.256343	0.94366	0.85374-1.04305	0.176876	0.83932	0.65600-1.07386	0.401938	0.93278	0.79510-1.09431	-0.01440	0.25659	0.551	22.16197	23	0.51049	20.80530	22	0.53280
GCST90200659	26	0.87459	1.01205	0.87354-1.1725	0.887382	0.98995	0.86082-1.13845	0.256569	0.94883	0.86651-1.03896	0.910803	0.98492	0.75697-1.28151	0.90127	0.99118	0.86300-1.13841	-0.01186	0.28604	0.653	21.55169	25	0.66148	20.36110	24	0.67607
GCST90199852	24	0.371722	0.90294	0.72503-1.1245	0.305022	0.93049	0.81082-1.06782	0.256862	0.94400	0.85450-1.04288	0.612558	0.93732	0.73211-1.20006	0.184098	0.87351	0.71979-1.06006	0.00683	0.66012	0.976	10.73005	23	0.98578	10.53134	22	0.98081
GCST90200325	23	0.871389	1.01575	0.84258-1.2245	0.740803	1.03120	0.85958-1.23708	0.257202	1.07072	0.95135-1.20505	0.286043	1.20344	0.86349-1.67722	0.588313	1.05082	0.88047-1.25414	0.00852	0.48348	0.65	19.96249	22	0.58539	19.45362	21	0.55607
GCST90200801	25	0.27601	1.16682	0.88984-1.5300	0.357926	1.08030	0.91628-1.27368	0.257929	1.06947	0.95199-1.20145	0.282249	1.19019	0.87273-1.62313	0.270827	1.16953	0.89073-1.53560	-0.01057	0.49238	0.643	21.34061	24	0.61856	20.85389	23	0.59001
GCST90200321	18	0.710974	1.08693	0.70484-1.6762	0.446581	1.08532	0.87901-1.34005	0.258066	1.09400	0.93626-1.27832	0.45159	1.17745	0.77709-1.78408	0.618454	1.09448	0.77220-1.55127	0.00081	0.97519	0.234	20.92211	17	0.22979	20.92081	16	0.18157
GCST90200588	20	0.0593215	1.27551	1.00642-1.6166	0.728043	1.03112	0.86753-1.22557	0.258212	1.07280	0.94975-1.21180	0.90666	0.98461	0.76232-1.27171	0.949517	1.00815	0.78666-1.29201	-0.02888	0.11238	0.524	17.88619	19	0.53005	15.10003	18	0.65509
GCST90200537	23	0.842699	1.02012	0.83998-1.2389	0.563202	1.04431	0.90154-1.20969	0.259149	1.05918	0.95851-1.17042	0.297256	1.15283	0.88792-1.49677	0.439918	1.06776	0.90683-1.25725	0.00663	0.66192	0.531	21.62157	22	0.48266	21.42091	21	0.43351
GCST90200780	17	0.715646	0.92039	0.59395-1.4262	0.567144	0.93511	0.74314-1.17668	0.259495	0.89838	0.74570-1.08232	0.668427	0.92405	0.64804-1.31762	0.576384	0.91450	0.67264-1.24333	-0.00295	0.90566	0.246	19.90940	16	0.22433	19.89014	15	0.17619
GCST90200062	24	0.518802	0.91070	0.68857-1.2045	0.544302	1.05504	0.88726-1.25453	0.259734	1.07840	0.94574-1.22967	0.59504	1.09122	0.79443-1.49889	0.977103	1.00326	0.80512-1.25016	0.02472	0.19531	0.153	29.52634	23	0.16349	27.31154	22	0.19963
GCST90200207	23	0.226974	1.18864	0.90545-1.5604	0.123909	1.12054	0.96931-1.29536	0.260841	1.05909	0.95824-1.17055	0.12411	1.26693	0.94797-1.69322	0.120514	1.25918	0.95200-1.66548	-0.02486	0.38122	0.264	25.49761	22	0.27388	24.56188	21	0.26664
GCST90200060	21	0.897911	1.03855	0.58725-1.8367	0.552957	1.06821	0.85899-1.32840	0.262002	1.13991	0.90677-1.43299	0.70107	1.08617	0.71652-1.64651	0.816657	1.05093	0.69436-1.59062	0.01094	0.72939	<0.001	54.51816	20	0.00005	54.16676	19	0.00003
GCST90199720	26	0.821795	1.01813	0.87225-1.1884	0.865023	0.98935	0.87449-1.11931	0.263539	0.95037	0.86923-1.03908	0.521513	0.92407	0.72832-1.17243	0.798759	0.98457	0.87475-1.10818	-0.01492	0.29577	0.978	11.76168	25	0.98838	10.61925	24	0.99148
GCST90200335	33	0.832181	0.97395	0.76456-1.2407	0.897856	0.98967	0.84453-1.15975	0.263936	0.93423	0.82911-1.05267	0.933694	0.98574	0.70468-1.37890	0.852089	0.97984	0.79238-1.21165	-0.00661	0.69972	0.014	52.67280	32	0.01212	52.41656	31	0.00947
GCST90200569	20	0.646486	0.93468	0.70372-1.2415	0.654328	1.04315	0.86703-1.25505	0.264164	1.08437	0.94065-1.25004	0.997556	0.99949	0.72339-1.38097	0.7872	0.96978	0.77852-1.20803	0.02350	0.25290	0.223	23.92977	19	0.19886	22.20840	18	0.22286
GCST90200469	25	0.786844	0.96207	0.72929-1.2691	0.514665	0.93110	0.75115-1.15415	0.26444	0.91764	0.78906-1.06717	0.487949	0.86552	0.57911-1.29359	0.445082	0.90612	0.70648-1.16217	-0.00736	0.69133	0.036	38.61421	24	0.02996	38.34468	23	0.02339
GCST90200925	23	0.328251	1.16493	0.86392-1.5708	0.339663	1.09727	0.90691-1.32758	0.26534	1.08629	0.93906-1.25661	0.457075	1.14428	0.80721-1.62211	0.557369	1.09486	0.81263-1.47510	-0.01015	0.60335	0.215	27.16709	22	0.20495	26.81178	21	0.17717
GCST90200153	35	0.0886841	1.17721	0.98104-1.4126	0.114247	1.10364	0.97652-1.24731	0.265585	1.05764	0.95827-1.16731	0.327629	1.12177	0.89418-1.40728	0.126621	1.16520	0.96226-1.41093	-0.01979	0.18222	0.019	53.21816	34	0.01904	50.38327	33	0.02692
GCST90199634	29	0.469426	0.93686	0.78707-1.1152	0.074701	0.88420	0.77227-1.01235	0.266742	0.93799	0.83778-1.05018	0.180891	0.84282	0.66017-1.07600	0.0575642	0.85587	0.73369-0.99840	0.00028	0.98577	0.013	46.37359	28	0.01594	46.37303	27	0.01160
GCST90200701	27	0.512908	1.04648	0.91511-1.1967	0.552496	1.03039	0.93348-1.13734	0.267087	1.04938	0.96375-1.14261	0.421653	0.88710	0.66539-1.18269	0.617729	1.02793	0.92372-1.14389	0.00056	0.95815	0.358	29.76405	26	0.27750	29.76071	25	0.23337
GCST90200240	25	0.544871	0.93276	0.74706-1.1646	0.937743	1.00661	0.85325-1.18753	0.268052	0.93558	0.83157-1.05259	0.736528	1.05247	0.78402-1.41284	0.667055	1.05638	0.82533-1.35212	0.00043	0.97519	0.786	18.18025	24	0.79418	18.17926	23	0.74769
GCST90200083	33	0.922296	0.99108	0.82907-1.1848	0.740755	1.02088	0.90323-1.15386	0.268338	1.05480	0.95972-1.15930	0.597454	0.94359	0.76228-1.16802	0.953081	0.99632	0.88196-1.12551	0.01079	0.42521	0.043	48.58365	32	0.03037	47.58142	31	0.02885
GCST90200878	25	0.321785	0.89086	0.71229-1.1142	0.0416104	0.83678	0.70496-0.99325	0.26929	0.93226	0.82318-1.05581	0.320855	0.86415	0.65161-1.14603	0.0606993	0.83575	0.69900-0.99925	0.00748	0.63393	0.147	30.77088	24	0.16050	30.46239	23	0.13658
GCST90200052	35	0.940465	1.00657	0.84882-1.1936	0.517215	0.96900	0.88091-1.06590	0.270236	1.06057	0.95529-1.17745	0.865524	1.02242	0.79250-1.31905	0.704292	0.98300	0.90036-1.07322	0.01109	0.45043	<0.001	79.54233	34	0.00002	78.16067	33	0.00002
GCST90199827	19	0.648465	0.92445	0.66344-1.2881	0.477954	0.93762	0.78480-1.12020	0.270747	0.92822	0.81299-1.05979	0.935809	1.01144	0.76973-1.32906	0.917282	0.98565	0.75313-1.28995	0.00054	0.97937	0.817	13.09409	18	0.78595	13.09340	17	0.72991
GCST90200892	26	0.510214	1.14214	0.77354-1.6864	0.485548	0.93532	0.77509-1.12868	0.271878	1.08211	0.94002-1.24566	0.468747	0.87329	0.60869-1.25291	0.457714	0.86955	0.60471-1.25036	-0.00628	0.77274	0.137	32.56152	25	0.14240	32.44620	24	0.11631
GCST90200002	16	0.759172	0.94804	0.67848-1.3247	0.778993	0.97009	0.78469-1.19929	0.271917	0.91795	0.78792-1.06943	0.980483	1.00519	0.66844-1.51159	0.806191	1.04610	0.73441-1.49009	-0.00490	0.83484	0.507	14.04856	15	0.52185	14.00343	14	0.44946
GCST90200434	29	0.309242	1.16291	0.87413-1.5471	0.796473	1.02323	0.85938-1.21832	0.273179	1.07374	0.94543-1.21946	0.629539	0.91420	0.63750-1.31100	0.566312	0.90372	0.64203-1.27208	-0.01011	0.54454	0.291	32.18419	28	0.26708	31.74140	27	0.24180
GCST90200839	26	0.0312652	0.87721	0.78407-0.9814	0.381089	0.95659	0.86615-1.05647	0.275036	0.96187	0.89702-1.03141	0.722555	0.96893	0.81560-1.15109	0.0922141	0.89942	0.79878-1.01274	0.02814	0.05097	0.505	22.10872	25	0.62946	17.88784	24	0.80842
GCST90200293	22	0.803375	1.04656	0.73493-1.4903	0.225533	0.88542	0.72723-1.07801	0.275855	0.92457	0.80293-1.06464	0.441899	1.15419	0.80639-1.65201	0.22216	0.80308	0.57067-1.13014	-0.02006	0.46233	0.541	20.21404	21	0.50774	19.65242	20	0.47985
GCST90200279	29	0.795842	1.00869	0.94529-1.0764	0.717116	1.01422	0.93963-1.09473	0.275924	0.97110	0.92119-1.02371	0.956325	0.99404	0.80417-1.22874	0.734782	0.98985	0.93369-1.04940	-0.01855	0.05946	0.577	24.93221	28	0.63152	21.06055	27	0.78344
GCST90200805	19	0.92456	1.01417	0.76118-1.3513	0.541943	0.94724	0.79581-1.12749	0.276949	0.93085	0.81805-1.05921	0.391134	0.88704	0.67893-1.15893	0.750076	0.95957	0.74727-1.23219	-0.01112	0.52079	0.893	11.45090	18	0.87425	11.02094	17	0.85547
GCST90199695	16	0.656934	0.91899	0.63804-1.3237	0.886538	0.98453	0.79477-1.21961	0.277776	1.09449	0.92982-1.28831	0.826435	0.95225	0.61961-1.46348	0.706431	0.93567	0.66633-1.31388	0.03263	0.31216	0.107	21.41080	15	0.12421	19.85187	14	0.13488
GCST90200511	17	0.372167	0.83467	0.56793-1.2267	0.455243	0.91535	0.72570-1.15456	0.278717	1.11071	0.91852-1.34312	0.536282	0.90012	0.64951-1.24742	0.476593	0.90012	0.67830-1.19449	0.03470	0.12039	0.095	23.43301	16	0.10264	19.84522	15	0.17795
GCST90200957	20	0.128343	1.14124	0.97012-1.3425	0.250652	1.07592	0.94964-1.21900	0.280141	1.05229	0.95932-1.15426	0.575048	1.05998	0.86771-1.29486	0.298472	1.06714	0.94728-1.20218	-0.01768	0.24913	0.949	10.71708	19	0.93299	9.29866	18	0.95242
GCST90200577	21	0.293362	1.12844	0.90636-1.4049	0.0794082	0.88160	0.76582-1.01490	0.280684	0.94620	0.85576-1.04621	0.188328	0.84443	0.66205-1.07706	0.229629	0.85637	0.67011-1.09439	-0.03362	0.09470	0.378	21.24586	20	0.38279	18.15232	19	0.51229
GCST90200651	29	0.446663	0.94160	0.80824-1.0970	0.0852435	0.92545	0.84729-1.01082	0.280748	0.95176	0.86999-1.04122	0.148418	0.85028	0.68653-1.05308	0.118691	0.92925	0.84983-1.01610	0.00275	0.86469	0.004	54.59679	28	0.00190	54.53701	27	0.00131
GCST90200127	28	0.502666	0.95037	0.82064-1.1006	0.1624	0.91001	0.79724-1.03873	0.280833	0.95275	0.87253-1.04035	0.191782	0.84711	0.66443-1.08002	0.0999591	0.89404	0.78594-1.01701	0.00050	0.96665	0.343	29.59986	27	0.33243	29.59783	26	0.28461
GCST90200125	28	0.419257	1.14071	0.83298-1.5621	0.154384	1.16340	0.94465-1.43280	0.280851	1.09031	0.93176-1.27584	0.901649	1.02877	0.65880-1.60653	0.0681166	1.28825	0.99208-1.67284	-0.00582	0.74619	0.083	37.31002	27	0.08942	37.15709	26	0.07235
GCST90200111	21	0.98046	1.00153	0.88774-1.1299	0.668904	0.97465	0.86644-1.09637	0.280925	0.95432	0.87657-1.03897	0.493922	1.07444	0.87796-1.31490	0.696597	0.97955	0.88425-1.08513	-0.01412	0.28259	0.732	16.73180	20	0.67031	15.50887	19	0.68975
GCST90200018	23	0.709185	0.95428	0.74868-1.2163	0.661194	0.96507	0.82320-1.13139	0.282354	0.94098	0.84218-1.05136	0.720245	1.04636	0.81911-1.33665	0.498428	0.93160	0.76141-1.13984	-0.00265	0.89976	0.803	17.19855	22	0.75231	17.18229	21	0.70000
GCST90199812	19	0.880177	0.98280	0.78703-1.2273	0.726257	0.96844	0.80927-1.15890	0.283531	0.93382	0.82397-1.05831	0.934676	0.98818	0.74648-1.30813	0.806213	0.97792	0.82028-1.16585	-0.00968	0.58869	0.301	22.07742	18	0.22857	21.68983	17	0.19694
GCST90200985	35	0.549287	0.90290	0.64853-1.2570	0.117401	1.13349	0.96894-1.32599	0.283951	1.08696	0.93319-1.26608	0.194731	1.33130	0.87123-2.03432	0.153884	1.31511	0.91011-1.90035	0.02448	0.22524	<0.001	93.09420	34	0.00000	88.97617	33	0.00000
GCST90200177	16	0.756868	1.08584	0.65123-1.8105	0.677619	1.06031	0.80451-1.39744	0.284686	0.88863	0.71578-1.10323	0.848928	0.95279	0.58423-1.55386	0.791475	1.04821	0.74393-1.47696	-0.02861	0.40974	0.101	22.29821	15	0.10022	21.20444	14	0.09651
GCST90200776	24	0.950935	0.99024	0.72707-1.3487	0.743865	1.03216	0.85364-1.24802	0.287039	0.92491	0.80112-1.06785	0.618987	1.09829	0.76279-1.58134	0.730055	1.05311	0.78769-1.40797	-0.00969	0.62798	0.261	27.33306	23	0.24206	27.03625	22	0.20985
GCST90200663	15	0.305379	0.90385	0.75066-1.0883	0.371473	0.92576	0.78167-1.09641	0.287876	0.93750	0.83229-1.05600	0.597576	1.08059	0.81569-1.43152	0.379486	0.93143	0.79896-1.08587	0.00708	0.62363	0.645	12.57915	14	0.55990	12.32651	13	0.50107
GCST90200239	25	0.340459	1.08486	0.92077-1.2782	0.326516	1.06837	0.93615-1.21926	0.28967	1.04996	0.95936-1.14912	0.775622	0.96706	0.77007-1.21443	0.353398	1.06886	0.93116-1.22692	-0.00599	0.64418	0.862	17.07979	24	0.84524	16.86075	23	0.81603
GCST90200462	20	0.361523	0.89507	0.70970-1.1289	0.465111	0.93307	0.77478-1.12369	0.290695	0.93628	0.82864-1.05791	0.888677	0.97486	0.68575-1.38585	0.887247	0.98199	0.76644-1.25818	0.00862	0.66010	0.47	18.12870	19	0.51386	17.92876	18	0.46035
GCST90200234	24	0.783179	1.04638	0.76060-1.4395	0.324729	1.09331	0.91545-1.30573	0.291308	1.09021	0.92862-1.27991	0.511393	1.12538	0.79535-1.59235	0.418607	1.10253	0.87401-1.39079	0.00627	0.77169	0.011	42.46244	23	0.00802	42.29652	22	0.00575
GCST90200833	22	0.223302	0.87964	0.72020-1.0744	0.223483	0.90093	0.76162-1.06572	0.292912	0.94250	0.84401-1.05247	0.523528	0.90401	0.66645-1.22625	0.377852	0.88917	0.68866-1.14807	0.01305	0.42686	0.679	17.26283	21	0.69506	16.60497	20	0.67846
GCST90200345	25	0.376513	0.91514	0.75472-1.1097	0.511687	0.95358	0.82738-1.09904	0.293683	0.94727	0.85618-1.04806	0.887174	1.01692	0.80854-1.27899	0.875638	0.98449	0.81117-1.19485	0.00553	0.68401	0.816	17.62504	24	0.82081	17.45513	23	0.78634
GCST90200938	20	0.599247	1.07363	0.82757-1.3929	0.144867	1.13739	0.95663-1.35230	0.295136	1.07309	0.94033-1.22458	0.465113	1.11427	0.83838-1.48095	0.233844	1.14501	0.92272-1.42086	-0.00008	0.99649	0.349	21.55310	19	0.30706	21.55308	18	0.25243
GCST90200148	31	0.467862	1.14219	0.80150-1.6277	0.285153	0.91577	0.77931-1.07612	0.295937	0.93063	0.81325-1.06495	0.441419	0.89032	0.66495-1.19208	0.437677	0.91433	0.73145-1.14294	-0.02514	0.23080	0.044	44.82351	30	0.04009	42.62157	29	0.04933
GCST90200474	31	0.570205	0.94754	0.78836-1.1389	0.248757	0.91677	0.79090-1.06266	0.296221	0.93968	0.83614-1.05604	0.366054	0.88664	0.68574-1.14640	0.367547	0.92505	0.78286-1.09308	-0.00150	0.90828	0.056	43.11039	30	0.05730	43.09032	29	0.04466
GCST90200624	35	0.805525	0.96348	0.71822-1.2925	0.261761	0.91230	0.77718-1.07092	0.296651	0.94017	0.83731-1.05567	0.533186	0.89759	0.64121-1.25649	0.514944	0.89298	0.63740-1.25102	-0.00274	0.85956	0.306	37.13812	34	0.32643	37.10237	33	0.28542
GCST90200118	31	0.496788	0.91452	0.70903-1.1796	0.511453	1.05358	0.90157-1.23122	0.297309	1.06987	0.94226-1.21477	0.41558	1.13204	0.84330-1.51963	0.368202	1.08241	0.91329-1.28285	0.02149	0.17583	0.018	51.98785	30	0.00764	48.75110	29	0.01227
GCST90199917	35	0.552845	1.06980	0.85808-1.3338	0.103677	1.12836	0.97561-1.30502	0.297747	1.05186	0.95637-1.15688	0.106598	1.27754	0.95630-1.70668	0.0892244	1.20040	0.97826-1.47299	-0.00252	0.86827	0.371	36.00327	34	0.37491	35.97281	33	0.33103
GCST90200361	21	0.424291	0.91084	0.72792-1.1397	0.0693242	0.85981	0.73049-1.01202	0.298127	0.94127	0.83983-1.05495	0.374681	0.87555	0.65720-1.16646	0.181974	0.86793	0.71005-1.06091	0.00544	0.74223	0.561	18.74086	20	0.53872	18.62948	19	0.48083
GCST90200655	16	0.826068	0.94772	0.59231-1.5164	0.279581	0.86586	0.66690-1.12418	0.298923	0.90002	0.73780-1.09792	0.847775	0.95814	0.62380-1.47167	0.244436	0.78939	0.53843-1.15732	-0.00670	0.81562	0.964	6.07376	15	0.97848	6.01730	14	0.96605
GCST90200112	14	0.182199	1.40165	0.87835-2.2367	0.659064	1.05967	0.81913-1.37084	0.299196	1.10821	0.91280-1.34545	0.739454	1.07848	0.69748-1.66762	0.680758	1.09156	0.72584-1.64156	-0.02879	0.30018	0.832	7.96240	13	0.84604	6.78996	12	0.87118
GCST90200277	23	0.133579	1.10221	0.97540-1.2455	0.189703	1.06441	0.96960-1.16850	0.299791	1.04329	0.96298-1.13029	0.545263	1.07290	0.85717-1.34293	0.132479	1.07290	0.98225-1.17192	-0.01468	0.25920	0.383	24.98128	22	0.29797	23.47775	21	0.31904
GCST90200242	30	0.557732	1.06566	0.86374-1.3148	0.723217	0.97455	0.84497-1.12400	0.300235	0.94384	0.84607-1.05291	0.714178	0.96158	0.78130-1.18346	0.751729	0.97460	0.83225-1.14130	-0.01945	0.19739	0.166	36.63779	29	0.15572	34.49019	28	0.18520
GCST90200916	24	0.0988761	1.49373	0.94636-2.3577	0.111362	1.17702	0.96304-1.43855	0.300796	1.09835	0.91953-1.31194	0.359171	1.18854	0.82770-1.70668	0.336152	1.18854	0.84206-1.67759	-0.03392	0.16734	0.019	40.04584	23	0.01519	36.64897	22	0.02584
GCST90200909	27	0.872131	1.02813	0.73594-1.4363	0.561742	0.94843	0.79312-1.13416	0.306396	0.93290	0.81665-1.06571	0.934424	1.01414	0.72815-1.41247	0.763883	0.96289	0.75430-1.22917	-0.01329	0.53925	0.087	36.27486	26	0.08673	35.72118	25	0.07594
GCST90200594	35	0.4932	0.95593	0.84150-1.0859	0.743832	1.01665	0.92079-1.12248	0.306547	0.95992	0.88753-1.03822	0.752019	0.97255	0.81947-1.15422	0.944161	0.99640	0.90145-1.10136	0.00090	0.93510	0.108	45.17614	34	0.09527	45.16692	33	0.07706
GCST90200640	19	0.972735	1.00419	0.79273-1.2721	0.491354	1.05475	0.90619-1.22766	0.307033	1.05870	0.94894-1.18117	0.617021	1.05857	0.85017-1.31807	0.661193	1.04208	0.86930-1.24920	0.00967	0.62561	0.514	17.90726	18	0.46178	17.65087	17	0.41118
GCST90199762	32	0.252728	1.10372	0.93503-1.3029	0.17438	1.10503	0.95672-1.27633	0.310636	1.04993	0.95556-1.15361	0.656205	0.93994	0.71746-1.23141	0.109576	1.14565	0.97453-1.34683	-0.00825	0.47871	0.519	29.37951	31	0.54948	28.86493	30	0.52470
GCST90199838	30	0.144075	1.16814	0.95383-1.4306	0.309422	1.07609	0.93419-1.23954	0.310948	1.05025	0.95522-1.15475	0.318774	1.14581	0.88084-1.49047	0.142568	1.14581	0.95994-1.36766	-0.01639	0.25424	0.49	28.51787	29	0.49037	27.16295	28	0.50939
GCST90200103	20	0.277896	0.88331	0.71075-1.0978	0.166259	0.93169	0.84288-1.02986	0.312304	0.93018	0.80833-1.07039	0.221211	0.90320	0.77137-1.05755	0.0403773	0.90320	0.82487-0.98895	0.01314	0.54418	<0.001	72.21444	19	0.00000	70.71306	18	0.00000
GCST90200220	23	0.150256	0.83665	0.66202-1.0573	0.55031	0.94747	0.79371-1.13101	0.313198	0.93740	0.82674-1.06288	0.987962	0.99762	0.73503-1.35403	0.767597	0.96022	0.73601-1.25274	0.01772	0.27196	0.897	14.37192	22	0.88776	13.09907	21	0.90511
GCST90199724	19	0.546797	1.15619	0.72796-1.8363	0.201738	1.13141	0.93605-1.36754	0.315153	1.08801	0.92290-1.28266	0.385317	1.17676	0.82220-1.68423	0.292865	1.18838	0.86970-1.62382	-0.00759	0.78542	0.12	25.80988	18	0.10419	25.69424	17	0.08021
GCST90199899	26	0.192984	0.81693	0.60770-1.0982	0.186511	0.89180	0.75244-1.05696	0.315551	0.94241	0.83933-1.05815	0.584578	1.08745	0.80830-1.46299	0.421918	0.91005	0.72577-1.14111	0.01730	0.31393	0.698	21.50089	25	0.66437	20.44289	24	0.67133
GCST90200809	18	0.174128	1.18856	0.93679-1.5080	0.868539	1.01505	0.85044-1.21153	0.315989	1.06945	0.93791-1.21943	0.87102	1.02562	0.75920-1.38552	0.78021	1.03450	0.81826-1.30789	-0.01809	0.31331	0.347	19.37090	17	0.30766	18.14191	16	0.31565
GCST90199674	20	0.550825	0.86955	0.55409-1.3646	0.280857	1.14385	0.89595-1.46033	0.316951	1.10214	0.91099-1.33340	0.710308	1.08740	0.70346-1.68088	0.769052	1.07401	0.67138-1.71809	0.02682	0.27099	0.14	26.07641	19	0.12807	24.33292	18	0.14442
GCST90199913	25	0.0171427	0.77468	0.63760-0.9412	0.136191	0.88846	0.76046-1.03800	0.318584	0.94649	0.84954-1.05451	0.532324	0.91750	0.70297-1.19750	0.104546	0.84638	0.69729-1.02735	0.03704	0.02366	0.775	18.38289	24	0.78405	12.51066	23	0.96182
GCST90199925	21	0.826073	0.98776	0.88638-1.1007	0.394796	0.95413	0.85633-1.06311	0.319509	0.96378	0.89624-1.03640	0.924808	0.99123	0.82747-1.18740	0.403456	0.95087	0.84700-1.06748	-0.00758	0.55562	0.657	16.35267	20	0.69452	15.99272	19	0.65776
GCST90200913	22	0.635142	0.97785	0.89269-1.0711	0.511223	0.97038	0.88711-1.06146	0.32038	0.96405	0.89690-1.03624	0.611786	1.06433	0.83959-1.34923	0.505563	0.97114	0.89225-1.05701	-0.00541	0.62184	0.652	19.97842	21	0.52263	19.72743	20	0.47509
GCST90199748	24	0.0178969	0.64919	0.46630-0.9038	0.825364	0.97612	0.78753-1.20987	0.320923	0.92514	0.79336-1.07880	0.67542	1.09273	0.72532-1.64626	0.945095	1.01240	0.71553-1.43245	0.04779	0.02835	0.39	24.71228	23	0.36529	19.20530	22	0.63262
GCST90200562	28	0.884754	1.02017	0.78077-1.3330	0.815638	1.01963	0.86588-1.20068	0.321682	0.94552	0.84636-1.05630	0.83342	1.03353	0.76232-1.40122	0.825531	1.03353	0.77305-1.38177	-0.00897	0.54593	0.667	23.34070	27	0.66658	22.96630	26	0.63485
GCST90200767	20	0.25607	1.14584	0.91271-1.4385	0.065615	1.18900	0.98888-1.42962	0.322401	1.07491	0.93160-1.24027	0.430376	1.14361	0.82511-1.58505	0.0874662	1.18605	0.98513-1.42795	-0.01125	0.48410	0.107	28.01204	19	0.08320	27.23953	18	0.07461
GCST90199988	21	0.4195	1.11695	0.85891-1.4525	0.230022	1.12559	0.92785-1.36547	0.322886	1.06891	0.93661-1.21991	0.303168	1.18079	0.86761-1.60703	0.250819	1.15659	0.90881-1.47194	-0.00733	0.70856	0.832	14.35865	20	0.81186	14.21466	19	0.77104
GCST90199711	21	0.564601	1.14289	0.73128-1.7862	0.426866	1.08415	0.88824-1.32326	0.323014	1.08305	0.92456-1.26870	0.957941	1.01032	0.69308-1.47278	0.929678	0.98526	0.71141-1.36452	-0.00671	0.80272	0.177	25.54105	20	0.18151	25.45506	19	0.14610
GCST90200041	29	0.949002	0.98920	0.71145-1.3754	0.217316	0.89848	0.75796-1.06505	0.323192	0.93214	0.81082-1.07160	0.601607	0.92164	0.68080-1.24767	0.295616	0.90684	0.75757-1.08551	-0.00767	0.69864	0.005	51.71342	28	0.00414	51.42179	27	0.00311
GCST90200863	24	0.985336	1.00280	0.74639-1.3473	0.664989	1.03662	0.88088-1.21991	0.323545	1.06692	0.93816-1.21335	0.758852	0.95637	0.72179-1.26720	0.616413	1.04627	0.87868-1.24582	0.00901	0.65084	0.078	34.07768	23	0.06404	33.75464	22	0.05202
GCST90199948	18	0.84367	0.96285	0.66494-1.3942	0.888881	0.98710	0.82275-1.18429	0.32387	0.92296	0.78707-1.08232	0.959794	0.99182	0.72392-1.35885	0.956263	0.99182	0.74258-1.32471	-0.00607	0.80591	0.064	26.89256	17	0.05966	26.78808	16	0.04390
GCST90200696	26	0.739227	1.02017	0.90824-1.1459	0.624661	0.98107	0.90876-1.05914	0.323997	0.96302	0.89355-1.03790	0.414215	0.89149	0.67978-1.16914	0.563977	0.97843	0.90945-1.05263	-0.02286	0.21946	0.259	32.37190	25	0.14753	30.36065	24	0.17308
GCST90200372	22	0.0893225	0.73747	0.52793-1.0302	0.906017	1.00968	0.86047-1.18476	0.324184	0.93868	0.82771-1.06452	0.880329	1.01989	0.79172-1.31381	0.890813	1.01495	0.82327-1.25125	0.03283	0.14427	0.356	23.83979	21	0.30089	21.37230	20	0.37552
GCST90199752	24	0.275263	0.95906	0.89133-1.0319	0.215696	0.96147	0.90348-1.02318	0.324382	0.96973	0.91223-1.03086	0.174897	1.23342	0.91948-1.65455	0.161724	0.95738	0.90250-1.01561	0.00545	0.58238	0.313	27.90288	23	0.21948	27.51328	22	0.19238
GCST90200194	16	0.294503	1.48122	0.73040-3.0038	0.296626	0.86090	0.64983-1.14053	0.324548	0.88543	0.69505-1.12796	0.503214	0.84863	0.53093-1.35643	0.464068	0.84863	0.55305-1.30217	-0.04903	0.15320	0.032	26.43656	15	0.03368	22.73265	14	0.06476
GCST90199845	18	0.688798	1.11012	0.67193-1.8341	0.476152	0.92138	0.73554-1.15416	0.324606	0.91428	0.76495-1.09276	0.824729	1.04371	0.71887-1.51535	0.982559	0.99623	0.71377-1.39048	-0.02134	0.42885	0.121	23.81103	17	0.12466	22.86921	16	0.11728
GCST90199839	41	0.292829	1.07796	0.93902-1.2375	0.718535	1.02108	0.91157-1.14375	0.325589	0.96035	0.88593-1.04102	0.827545	0.97074	0.74440-1.26589	0.704617	1.02141	0.91616-1.13876	-0.02138	0.05394	0.193	47.91843	40	0.18239	43.51191	39	0.28526
GCST90200150	35	0.58178	0.96749	0.86114-1.0870	0.791633	1.01340	0.91812-1.11856	0.325906	0.96725	0.90507-1.03369	0.606672	0.95882	0.81818-1.12363	0.953496	1.00289	0.91079-1.10431	-0.00005	0.99592	0.671	29.20028	34	0.70194	29.20025	33	0.65689
GCST90200609	25	0.662231	0.94722	0.74501-1.2043	0.888906	1.01247	0.85086-1.20478	0.326816	0.93880	0.82747-1.06511	0.990241	0.99823	0.75427-1.32110	0.973841	1.00387	0.79872-1.26172	-0.00159	0.93245	0.613	21.71944	24	0.59601	21.71210	23	0.53768
GCST90200768	33	0.425912	1.06924	0.90875-1.2581	0.199078	1.08630	0.95737-1.23258	0.327145	1.04605	0.95597-1.14463	0.13593	1.18477	0.95342-1.47225	0.143333	1.10942	0.96869-1.27059	-0.00440	0.75157	0.242	37.99222	32	0.21505	37.86761	31	0.18450
GCST90199646	28	0.629754	1.05791	0.84376-1.3264	0.314215	1.08583	0.92494-1.27472	0.32821	1.06174	0.94159-1.19722	0.525547	0.89629	0.64199-1.25131	0.522066	0.90978	0.68369-1.21065	0.00058	0.97083	0.928	17.02437	27	0.93052	17.02301	26	0.90839
GCST90200965	23	0.122707	0.76952	0.55919-1.0590	0.662025	0.95648	0.78347-1.16769	0.32822	0.93420	0.81505-1.07077	0.994742	0.99891	0.72482-1.37664	0.808949	0.97127	0.76905-1.22667	0.03125	0.20365	0.356	24.20336	22	0.33666	22.36948	21	0.37849
GCST90199846	33	0.673705	0.94994	0.74963-1.2038	0.852417	1.01367	0.87854-1.16960	0.328334	0.94887	0.85409-1.05417	0.0833313	0.76098	0.56403-1.02671	0.637073	1.05214	0.85359-1.29687	-0.00015	0.99177	0.153	40.31471	32	0.14854	40.31457	31	0.12210
GCST90200012	17	0.350795	0.78175	0.47363-1.2903	0.433747	0.90956	0.71738-1.15322	0.328641	0.90588	0.74292-1.10460	0.220942	0.74564	0.47466-1.17132	0.556837	0.89777	0.63124-1.27683	0.01825	0.53819	0.072	25.19728	16	0.06642	24.54779	15	0.05636
GCST90200947	17	0.178096	1.28246	0.90817-1.8110	0.249799	1.09802	0.93637-1.28759	0.329225	1.06366	0.93963-1.20407	0.506673	1.09127	0.84816-1.40406	0.441281	1.08397	0.88737-1.32412	-0.02953	0.27343	0.28	19.25070	16	0.25588	17.72355	15	0.27748
GCST90200532	25	0.270874	0.88136	0.70772-1.0976	0.0544314	0.88385	0.77935-1.00235	0.330433	0.94648	0.84723-1.05735	0.455329	0.91271	0.72091-1.15554	0.0555187	0.87947	0.77607-0.99666	0.01158	0.46668	0.052	37.24189	24	0.04139	36.37541	23	0.03775
GCST90200740	19	0.0719224	0.86867	0.75233-1.0030	0.227942	0.93947	0.84879-1.03984	0.330581	0.95502	0.87045-1.04780	0.792693	0.96781	0.76101-1.23082	0.219462	0.93828	0.85056-1.03504	0.02443	0.11926	0.397	20.98194	18	0.28033	18.11411	17	0.38168
GCST90200935	24	0.168693	0.85887	0.69653-1.0591	0.0975074	0.87698	0.75085-1.02429	0.331096	0.94724	0.84917-1.05665	0.932737	1.01075	0.79057-1.29226	0.251985	0.89370	0.74094-1.07796	0.01597	0.29449	0.582	21.07741	23	0.57636	19.92408	22	0.58779
GCST90200139	32	0.682852	0.97144	0.84650-1.1148	0.660065	1.02394	0.92149-1.13778	0.331696	0.96333	0.89333-1.03881	0.897375	1.01292	0.83469-1.22922	0.815311	1.01292	0.91029-1.12713	-0.00163	0.88673	0.317	34.36050	31	0.30983	34.33687	30	0.26757
GCST90200217	21	0.621885	1.08671	0.78510-1.5042	0.21123	1.11433	0.94039-1.32044	0.332963	1.06197	0.94026-1.19943	0.1754	1.23568	0.91978-1.66008	0.157159	1.23035	0.93321-1.62211	-0.00363	0.88206	0.306	22.56063	20	0.31088	22.53381	19	0.25850
GCST90200134	30	0.899475	1.00753	0.89777-1.1307	0.594604	1.02780	0.92906-1.13704	0.33303	1.03693	0.96352-1.11592	0.470467	1.07754	0.88207-1.31633	0.512253	1.03079	0.94246-1.12742	0.00616	0.52855	0.322	32.04413	29	0.31794	31.58474	28	0.29174
GCST90200791	20	0.715043	1.03936	0.84755-1.2746	0.801962	0.98024	0.83866-1.14571	0.333088	0.94682	0.84762-1.05761	0.169585	0.82407	0.63184-1.07479	0.797248	0.97994	0.84140-1.14130	-0.01628	0.30030	0.636	17.41958	19	0.56147	16.28217	18	0.57286
GCST90199723	15	0.179766	0.76794	0.53310-1.1062	0.645715	0.94393	0.73806-1.20721	0.333964	0.91955	0.77569-1.09010	0.874248	1.03038	0.71605-1.48269	0.771957	0.95922	0.72775-1.26432	0.02389	0.29401	0.672	11.30999	14	0.66153	10.11416	13	0.68457
GCST90200802	23	0.123589	0.86612	0.72663-1.0324	0.189029	0.90102	0.77125-1.05264	0.334007	0.94811	0.85097-1.05635	0.973576	0.99497	0.74061-1.33667	0.160445	0.88187	0.74428-1.04489	0.01653	0.21414	0.501	21.19788	22	0.50854	19.55675	21	0.54947
GCST90200836	23	0.425431	1.16239	0.80867-1.6708	0.661687	0.95541	0.77884-1.17200	0.335333	0.93151	0.80632-1.07615	0.27319	0.78951	0.52282-1.19225	0.396785	1.17781	0.81261-1.70715	-0.02488	0.20646	0.656	18.18275	22	0.69510	16.48325	21	0.74191
GCST90200591	25	0.0893453	0.89862	0.79851-1.0113	0.342102	0.94874	0.85114-1.05753	0.337253	0.95809	0.87786-1.04565	0.614449	0.94860	0.77460-1.16169	0.334141	0.95474	0.87073-1.04685	0.01937	0.13890	0.17	33.23322	24	0.09925	30.15201	23	0.14509
GCST90200399	21	0.492767	1.04294	0.92702-1.1734	0.731731	1.02045	0.90894-1.14563	0.337751	0.95718	0.87524-1.04678	0.119387	0.75207	0.53357-1.06005	0.787723	1.01542	0.90971-1.13342	-0.03109	0.04084	0.416	18.72704	20	0.53963	13.91169	19	0.78881
GCST90200967	35	0.278087	1.13099	0.90876-1.4076	0.0571082	1.16859	0.99530-1.37204	0.3378	1.05368	0.94683-1.17259	0.231661	1.19647	0.89645-1.59690	0.106756	1.18212	0.96985-1.44086	-0.00876	0.47229	0.483	33.45658	34	0.49409	32.92790	33	0.47078
GCST90199791	33	0.654509	0.96211	0.81369-1.1376	0.283612	0.93987	0.83914-1.05269	0.338675	0.95594	0.87166-1.04838	0.209737	0.87832	0.72006-1.07135	0.277361	0.94083	0.84436-1.04832	-0.00119	0.92827	0.035	48.95249	32	0.02805	48.93949	31	0.02134
GCST90200966	13	0.748145	1.07745	0.69110-1.6798	0.4433	1.07319	0.89588-1.28558	0.339989	1.06578	0.93505-1.21479	0.690634	1.06185	0.79577-1.41689	0.734086	1.05065	0.79524-1.38810	-0.00143	0.96079	0.634	10.10098	12	0.60710	10.09845	11	0.52155
GCST90200868	25	0.599682	0.91058	0.64491-1.2857	0.464432	0.93142	0.76998-1.12671	0.340083	0.93455	0.81321-1.07399	0.606935	0.90425	0.61934-1.32021	0.525446	0.90075	0.65543-1.23790	0.00310	0.87326	0.86	17.13930	24	0.84266	17.11328	23	0.80366
GCST90200514	22	0.642523	1.06050	0.83065-1.3540	0.643613	0.95956	0.80562-1.14293	0.340781	1.06267	0.93775-1.20423	0.838755	0.97013	0.72699-1.29458	0.738749	0.96579	0.78926-1.18181	0.00031	0.98485	0.276	24.57522	21	0.26603	24.57477	20	0.21819
GCST90200756	14	0.180062	1.19778	0.93425-1.5357	0.776796	0.97843	0.84149-1.13765	0.341826	1.06681	0.93363-1.21899	0.981018	1.00389	0.73342-1.37411	0.931396	0.99311	0.85097-1.15898	-0.02728	0.30149	0.245	17.35316	13	0.18366	15.81656	12	0.19978
GCST90200502	30	0.292059	0.92048	0.79128-1.0708	0.707773	0.97423	0.84994-1.11671	0.342808	1.04687	0.95234-1.15077	0.451592	0.90466	0.69938-1.17019	0.621643	0.96412	0.83519-1.11295	0.02672	0.04314	0.437	29.83810	29	0.42212	25.35013	28	0.60872
GCST90200890	24	0.966569	1.00633	0.75173-1.3471	0.699986	0.96296	0.79473-1.16679	0.343148	0.92844	0.79632-1.08249	0.327537	0.84048	0.59793-1.18141	0.853036	0.97544	0.75202-1.26525	-0.01284	0.52888	0.069	34.99807	23	0.05204	34.35868	22	0.04515
GCST90200113	17	0.275008	1.20563	0.87240-1.6661	0.354627	1.10626	0.89329-1.36999	0.34549	1.07200	0.92781-1.23860	0.503577	1.14258	0.77999-1.67372	0.479932	1.14258	0.79621-1.63961	-0.01919	0.43876	0.618	13.22375	16	0.65633	12.59101	15	0.63386
GCST90199627	21	0.262707	1.17700	0.89247-1.5523	0.890672	1.01104	0.86448-1.18245	0.345659	1.06464	0.93468-1.21267	0.725102	0.94754	0.70464-1.27415	0.80581	1.02811	0.82662-1.27871	-0.02051	0.42947	0.072	30.21198	20	0.06649	29.20997	19	0.06275
GCST90199907	21	0.763231	1.05217	0.75935-1.4579	0.205582	1.14211	0.92972-1.40304	0.346496	1.08039	0.91974-1.26910	0.176908	1.29336	0.90216-1.85419	0.262494	1.18084	0.89017-1.56642	0.00392	0.85563	0.066	30.00389	20	0.06979	29.95026	19	0.05243
GCST90200404	27	0.336448	0.87199	0.66305-1.1468	0.405967	0.92771	0.77722-1.10733	0.346777	0.93077	0.80156-1.08081	0.735173	0.93917	0.65536-1.34587	0.628138	0.92600	0.68091-1.25930	0.00957	0.58035	0.006	47.51609	26	0.00614	46.92710	25	0.00500
GCST90200136	30	0.623777	0.96087	0.82064-1.1251	0.555037	0.96360	0.85196-1.08987	0.348052	0.95984	0.88109-1.04563	0.57245	0.94682	0.78487-1.14219	0.774175	0.98085	0.86056-1.11796	-0.00018	0.98752	0.849	21.67381	29	0.83344	21.67356	28	0.79618
GCST90200030	17	0.451492	1.11507	0.84600-1.4697	0.301945	1.08164	0.93190-1.25545	0.352135	1.07470	0.92338-1.25081	0.922966	0.98371	0.70881-1.36521	0.329894	1.08256	0.92738-1.26372	-0.00565	0.75530	0.052	28.97254	16	0.02412	28.77922	15	0.01717
GCST90200268	22	0.284155	1.11727	0.91705-1.3612	0.492477	1.04905	0.91498-1.20278	0.352669	1.05500	0.94236-1.18111	0.480233	0.89262	0.65484-1.21675	0.539349	1.04912	0.90243-1.21965	-0.01045	0.49322	0.22	26.65228	21	0.18266	26.01848	20	0.16520
GCST90200908	24	0.505216	1.10277	0.83092-1.4636	0.235539	1.08421	0.94862-1.23918	0.354157	1.06905	0.92823-1.23123	0.294187	1.16015	0.88455-1.52162	0.139105	1.11071	0.97111-1.27037	-0.00613	0.80498	0.001	50.14593	23	0.00088	50.00398	22	0.00059
GCST90200635	19	0.444067	0.89670	0.68264-1.1779	0.324908	1.09355	0.91519-1.30667	0.355406	0.93353	0.80680-1.08015	0.387927	1.16022	0.83478-1.61254	0.448959	1.15021	0.80701-1.63937	0.00832	0.73364	0.007	35.29496	18	0.00868	35.04824	17	0.00613
GCST90199635	27	0.190813	0.89322	0.75766-1.0530	0.668616	0.96880	0.83793-1.12011	0.355449	0.95579	0.86839-1.05199	0.89763	0.98424	0.77444-1.25086	0.656494	0.96447	0.82385-1.12909	0.01470	0.33069	0.804	19.93437	26	0.79466	18.95026	25	0.79950
GCST90200452	26	0.68729	1.02777	0.90088-1.1725	0.0743916	1.10133	0.99054-1.22451	0.357245	1.04146	0.95518-1.13553	0.549501	1.06462	0.86964-1.30333	0.13298	1.08392	0.97911-1.19994	0.00330	0.79360	0.251	30.44696	25	0.20799	30.35842	24	0.17315
GCST90200530	13	0.126564	1.35908	0.94461-1.9554	0.385287	1.11372	0.87333-1.42028	0.358601	1.08630	0.91033-1.29628	0.607826	1.10000	0.77167-1.56805	0.501992	1.13656	0.79100-1.63309	-0.03086	0.19472	0.564	10.90694	12	0.53691	9.00010	11	0.62188
GCST90199799	31	0.647173	0.96019	0.80835-1.1406	0.225714	1.07021	0.95894-1.19440	0.358893	1.03751	0.95902-1.12243	0.354154	1.08385	0.91652-1.28173	0.204295	1.07444	0.96401-1.19752	0.01355	0.32969	0.617	27.71174	30	0.58571	26.72887	29	0.58633
GCST90200379	29	0.354693	0.87283	0.65763-1.1584	0.772482	0.97783	0.83996-1.13833	0.359306	1.06042	0.93541-1.20214	0.435672	0.89817	0.68828-1.17206	0.507753	0.93955	0.78309-1.12727	0.02547	0.14630	0.078	40.28172	28	0.06240	37.19907	27	0.09141
GCST90200095	20	0.906717	1.00326	0.95089-1.0585	0.672476	1.01096	0.96115-1.06335	0.359752	1.02281	0.97461-1.07341	0.901527	0.98779	0.81515-1.19698	0.524005	1.01601	0.96843-1.06593	0.01250	0.16211	0.395	24.27538	19	0.18580	21.71185	18	0.24503
GCST90199754	24	0.945012	1.01362	0.69318-1.4822	0.353131	0.90362	0.72959-1.11916	0.359868	0.93213	0.80193-1.08347	0.701052	0.92631	0.62971-1.36262	0.98535	1.00350	0.69375-1.45156	-0.00982	0.64136	0.336	24.99851	23	0.35036	24.74758	22	0.30930
GCST90200259	22	0.742879	1.06639	0.73015-1.5575	0.876962	1.01412	0.84919-1.21108	0.360203	1.07291	0.92277-1.24749	0.907577	1.01970	0.73642-1.41195	0.743073	0.94837	0.69361-1.29670	0.00072	0.97278	0.083	29.90394	21	0.09394	29.90216	20	0.07145
GCST90199712	16	0.616245	0.90535	0.61899-1.3242	0.762544	1.03409	0.83200-1.28526	0.360597	1.08458	0.91131-1.29080	0.905884	0.97945	0.69826-1.37388	0.962723	0.99345	0.75775-1.30248	0.02728	0.31310	0.247	18.56743	15	0.23401	17.22053	14	0.24462
GCST90200029	23	0.236705	0.88312	0.72304-1.0786	0.702363	0.97211	0.84082-1.12390	0.360612	0.95404	0.86250-1.05530	0.0922239	0.80104	0.62574-1.02546	0.0545711	0.81340	0.66638-0.99286	0.01230	0.39059	0.868	15.05733	22	0.85977	14.28881	21	0.85688
GCST90199643	20	0.895362	0.97961	0.72377-1.3259	0.417633	0.92924	0.77814-1.10969	0.361215	0.93927	0.82107-1.07449	0.392194	0.86857	0.63359-1.19068	0.507124	0.90096	0.66589-1.21902	-0.00553	0.76463	0.922	10.73254	19	0.93251	10.64014	18	0.90900
GCST90200087	26	0.713017	1.00983	0.95911-1.0632	0.53572	1.01635	0.96550-1.06987	0.361471	1.02095	0.97648-1.06745	0.115386	1.21053	0.96222-1.52293	0.431759	1.02022	0.97134-1.07155	0.00834	0.41601	0.771	21.02055	25	0.69146	20.33551	24	0.67755
GCST90199862	22	0.149396	0.86344	0.71265-1.0461	0.662744	0.96243	0.81026-1.14318	0.362001	1.05742	0.93780-1.19230	0.866858	1.02660	0.75810-1.39020	0.98403	1.00211	0.81745-1.22847	0.03704	0.01968	0.28	24.61554	21	0.26420	18.18716	20	0.57508
GCST90200007	22	0.634376	1.07389	0.80412-1.4342	0.780917	1.02703	0.85107-1.23936	0.362393	1.06985	0.92518-1.23714	0.451277	0.88077	0.63690-1.21801	0.637621	0.93223	0.69911-1.24308	-0.00056	0.97654	0.135	28.30454	21	0.13172	28.30329	20	0.10241
GCST90200669	19	0.680079	0.93083	0.66596-1.3011	0.183749	0.86670	0.70187-1.07024	0.362625	0.92723	0.78803-1.09102	0.567597	0.88982	0.60070-1.31811	0.565318	0.91266	0.67220-1.23914	-0.00059	0.97940	0.173	23.56216	18	0.16990	23.56121	17	0.13186
GCST90200602	19	0.775583	1.06125	0.70975-1.5868	0.0947326	0.86440	0.72858-1.02553	0.363446	0.93250	0.80203-1.08419	0.272279	0.82391	0.58924-1.15203	0.286408	0.84891	0.63380-1.13704	-0.01958	0.50481	0.018	32.87472	18	0.01728	32.00077	17	0.01504
GCST90199931	28	0.953256	1.01007	0.72477-1.4077	0.656422	1.04212	0.86891-1.24987	0.363883	1.06157	0.93312-1.20769	0.682177	0.93287	0.67133-1.29631	0.871493	1.02493	0.76269-1.37734	0.00638	0.75255	0.852	19.94968	27	0.83286	19.84815	26	0.79870
GCST90200395	22	0.0368208	1.30381	1.03342-1.6450	0.0696154	1.13904	0.98961-1.31104	0.365163	1.05207	0.94261-1.17424	0.545114	1.08453	0.83742-1.40455	0.294109	1.11379	0.91528-1.35534	-0.04310	0.05739	0.141	28.36773	21	0.13003	23.57532	20	0.26144
GCST90200084	19	0.797506	0.93596	0.56900-1.5396	0.744643	0.96242	0.76429-1.21191	0.365622	1.09747	0.89719-1.34246	0.481791	0.82752	0.49366-1.38718	0.453449	0.83949	0.53661-1.31332	0.02258	0.50095	0.01	35.15974	18	0.00902	34.20823	17	0.00789
GCST90200101	28	0.905609	1.01273	0.82331-1.2457	0.338431	1.07454	0.92746-1.24494	0.365644	1.04784	0.94695-1.15948	0.24453	1.15853	0.90912-1.47637	0.422286	1.08551	0.89110-1.32233	0.00493	0.71453	0.608	24.92859	27	0.57846	24.79184	26	0.53078
GCST90200731	18	0.784304	0.96797	0.76966-1.2174	0.975009	1.00241	0.86229-1.16530	0.36599	0.95365	0.86042-1.05700	0.713476	1.04711	0.82234-1.33332	0.732029	0.96372	0.78268-1.18663	-0.00250	0.88845	0.592	15.03253	17	0.59314	15.01222	16	0.52374
GCST90199906	23	0.230904	0.82071	0.59961-1.1233	0.546295	0.94127	0.77326-1.14579	0.366105	0.93921	0.81977-1.07605	0.740533	0.93376	0.62557-1.39378	0.848638	0.96471	0.66998-1.38911	0.01895	0.36069	0.499	20.92922	22	0.52512	20.05600	21	0.51772
GCST90200297	19	0.801367	1.05383	0.70490-1.5755	0.70383	1.03725	0.85899-1.25252	0.368288	1.06697	0.92645-1.22879	0.640096	1.08152	0.78302-1.49381	0.651993	1.06951	0.80254-1.42529	0.00178	0.94912	0.232	22.17159	18	0.22446	22.16612	17	0.17841
GCST90200140	23	0.384171	0.82775	0.54558-1.2559	0.615797	0.95395	0.79352-1.14681	0.37044	1.07254	0.92015-1.25015	0.362617	0.86597	0.63937-1.17289	0.524095	0.94164	0.78491-1.12967	0.04146	0.20548	0.019	36.98773	22	0.02373	34.20691	21	0.03443
GCST90200881	22	0.691004	1.06097	0.79576-1.4146	0.51249	1.05954	0.89116-1.25972	0.370991	1.05801	0.93505-1.19714	0.954838	1.00854	0.75408-1.34885	0.787118	1.02858	0.84052-1.25871	-0.00037	0.98338	0.891	13.56626	21	0.88750	13.56581	20	0.85181
GCST90200518	28	0.454121	0.92806	0.76551-1.1251	0.695242	0.97577	0.86308-1.10317	0.371028	0.95978	0.87722-1.05011	0.128613	0.82857	0.65497-1.04819	0.137858	0.83638	0.66518-1.05163	0.00550	0.70200	0.716	22.11990	27	0.73126	21.97023	26	0.69032
GCST90200832	21	0.52937	1.11134	0.80462-1.5350	0.779729	0.97923	0.84529-1.13439	0.371172	0.95030	0.84983-1.06264	0.95948	1.00683	0.77673-1.30511	0.955693	1.00683	0.79416-1.27645	-0.02427	0.32399	0.358	22.26623	20	0.32624	21.12623	19	0.32987
GCST90199638	31	0.657897	0.94724	0.74705-1.2011	0.543576	1.04747	0.90188-1.21656	0.371996	1.06481	0.92768-1.22220	0.420297	1.10150	0.87353-1.38895	0.733457	1.02691	0.88261-1.19481	0.02329	0.24668	0.001	61.59102	30	0.00059	58.75871	29	0.00088
GCST90199726	22	0.206076	0.76015	0.50382-1.1469	0.214577	1.13412	0.92969-1.38349	0.37235	1.08029	0.91170-1.28005	0.46902	1.14327	0.80094-1.63191	0.446529	1.14327	0.81515-1.60345	0.03785	0.08372	0.065	31.01842	21	0.07335	26.61010	20	0.14659
GCST90200344	19	0.412521	0.89890	0.70099-1.1527	0.482571	0.93919	0.78832-1.11894	0.372781	0.93749	0.81343-1.08047	0.717666	0.94942	0.71973-1.25241	0.489009	0.93672	0.78133-1.12302	0.00806	0.68812	0.209	24.41948	18	0.14176	24.18229	17	0.11457
GCST90200320	16	0.218231	0.80771	0.58379-1.1175	0.296577	1.11922	0.90587-1.38283	0.373151	1.07550	0.91631-1.26236	0.208299	1.24620	0.89764-1.73011	0.499264	1.11112	0.82457-1.49725	0.04525	0.06681	0.64	13.00790	15	0.60169	9.05836	14	0.82729
GCST90200873	20	0.555409	0.93611	0.75475-1.1611	0.589634	0.94940	0.78615-1.14656	0.374738	0.94709	0.83996-1.06788	0.690858	0.94451	0.71592-1.24608	0.554145	0.94169	0.77446-1.14504	0.00198	0.89973	0.983	9.08483	19	0.97204	9.06850	18	0.95813
GCST90200057	24	0.0643559	0.80108	0.64081-1.0014	0.570501	0.95604	0.81850-1.11669	0.375381	1.06497	0.92660-1.22399	0.830211	0.96971	0.73439-1.28043	0.289068	0.91787	0.78626-1.07152	0.04308	0.00711	0.008	45.58138	23	0.00337	32.55177	22	0.06846
GCST90200336	26	0.710048	1.07001	0.75212-1.5223	0.93506	1.00768	0.83834-1.21122	0.376343	1.06893	0.92217-1.23905	0.418905	1.15179	0.82227-1.61335	0.576702	0.91639	0.67715-1.24017	-0.00013	0.99509	0.038	36.84163	25	0.05976	36.84157	24	0.04538
GCST90199855	31	0.423309	0.95828	0.86461-1.0621	0.11181	0.94041	0.87183-1.01439	0.377098	0.96480	0.89105-1.04466	0.964684	1.00626	0.76503-1.32357	0.112538	0.94313	0.87919-1.01171	0.00233	0.83591	0.108	46.79575	30	0.02605	46.72537	29	0.01985
GCST90200354	21	0.270145	0.79981	0.54399-1.1760	0.294998	1.12287	0.90392-1.39484	0.377195	1.07242	0.91827-1.25245	0.383587	1.17966	0.82014-1.69678	0.334055	1.17177	0.85611-1.60382	0.03522	0.12045	0.453	20.44083	20	0.43068	17.79742	19	0.53601
GCST90200838	23	0.450858	0.84350	0.54643-1.3021	0.781813	1.03022	0.83451-1.27182	0.377432	1.06910	0.92168-1.24009	0.807627	0.95484	0.66115-1.37898	0.819196	0.96342	0.70254-1.32116	0.02685	0.26774	0.749	17.22086	22	0.75106	15.92473	21	0.77387
GCST90200827	24	0.146697	0.77702	0.55934-1.0794	0.940383	1.00746	0.82923-1.22398	0.377736	0.93083	0.79379-1.09154	0.569638	1.12767	0.74969-1.69622	0.85125	1.04290	0.67565-1.60976	0.02344	0.23273	0.039	35.90673	23	0.04217	33.60636	22	0.05384
GCST90200401	29	0.581434	1.08715	0.81064-1.4580	0.566683	1.05602	0.87637-1.27251	0.378144	1.06037	0.93077-1.20801	0.177244	0.75199	0.50225-1.12590	0.154668	1.26253	0.92381-1.72545	-0.00313	0.85327	0.229	32.81696	28	0.24255	32.77464	27	0.20461
GCST90199670	17	0.492145	1.11522	0.82324-1.5108	0.61787	1.05371	0.85794-1.29415	0.3794	1.06452	0.92599-1.22378	0.894549	0.97767	0.70377-1.35816	0.628684	1.07008	0.81747-1.40077	-0.00660	0.73990	0.61	14.16497	16	0.58643	14.05059	15	0.52170
GCST90199664	26	0.265336	1.13250	0.91447-1.4025	0.336311	1.08873	0.91550-1.29473	0.379885	1.05139	0.94013-1.17581	0.925266	0.98605	0.73740-1.31855	0.604184	1.05577	0.86215-1.29287	-0.01041	0.43109	0.491	24.89796	25	0.46810	24.24998	24	0.44738
GCST90199924	30	0.0719785	1.18391	0.99190-1.4131	0.424474	1.05830	0.92091-1.21620	0.380266	1.04393	0.94833-1.14916	0.453594	1.09844	0.86212-1.39956	0.54748	1.05390	0.88998-1.24802	-0.02194	0.11206	0.119	38.63159	29	0.10892	35.24347	28	0.16289
GCST90200000	21	0.154146	1.14760	0.95683-1.3764	0.941277	0.99484	0.86698-1.14157	0.380444	1.04725	0.94460-1.16105	0.732975	0.96363	0.78122-1.18864	0.943523	1.00615	0.85093-1.18969	-0.02130	0.24783	0.176	25.93377	20	0.16801	24.12850	19	0.19127
GCST90200299	26	0.380691	1.11381	0.87918-1.4111	0.569533	1.04960	0.88833-1.24014	0.381054	1.05540	0.93545-1.19074	0.938867	1.01128	0.76139-1.34318	0.482857	1.06380	0.89733-1.26116	-0.00829	0.60672	0.129	33.48434	25	0.11940	33.10899	24	0.10179
GCST90200937	20	0.0297644	1.53445	1.07528-2.1897	0.134641	1.19365	0.94658-1.50521	0.383796	1.08451	0.90353-1.30174	0.316748	1.24401	0.82049-1.88616	0.313004	1.21306	0.84189-1.74788	-0.04936	0.04391	0.116	26.58275	19	0.11475	21.08316	18	0.27524
GCST90200490	24	0.624336	1.04472	0.87908-1.2416	0.81038	1.01803	0.87978-1.17799	0.38498	0.94783	0.83991-1.06962	0.70083	1.05103	0.81793-1.35056	0.779978	1.01968	0.89077-1.16725	-0.02096	0.14528	0.091	34.56397	23	0.05743	31.31820	22	0.08979
GCST90200356	16	0.666968	0.90693	0.58667-1.4020	0.888653	1.01647	0.80867-1.27767	0.385054	1.07884	0.90906-1.28033	0.720777	0.93119	0.63450-1.36662	0.736316	0.93496	0.63669-1.37297	0.01967	0.40996	0.873	9.58092	15	0.84524	8.85947	14	0.83995
GCST90200116	30	0.0777099	1.24996	0.98445-1.5871	0.457319	1.05795	0.91190-1.22740	0.385734	1.04802	0.94263-1.16519	0.900085	0.97990	0.71566-1.34170	0.163105	1.17082	0.94338-1.45309	-0.02292	0.11994	0.354	30.85760	29	0.37217	28.26093	28	0.45069
GCST90200272	17	0.390797	0.83787	0.56596-1.2404	0.843546	1.02420	0.80773-1.29868	0.385912	1.07526	0.91259-1.26694	0.68933	1.08800	0.72491-1.63295	0.816127	1.04744	0.71325-1.53821	0.03121	0.19027	0.527	15.24072	16	0.50708	13.35863	15	0.57462
GCST90200606	20	0.248374	0.94414	0.85907-1.0376	0.59214	0.97515	0.88938-1.06919	0.387123	0.96959	0.90404-1.03989	0.222553	0.86045	0.68120-1.08687	0.525739	0.97268	0.89434-1.05789	0.00940	0.41814	0.59	18.92492	19	0.46166	18.22946	18	0.44064
GCST90200465	21	0.817455	0.98209	0.84412-1.1426	0.578941	0.96882	0.86626-1.08352	0.388988	0.96036	0.87591-1.05294	0.294021	0.88395	0.70630-1.10628	0.372766	0.95252	0.85795-1.05752	-0.00521	0.71561	0.405	22.51462	20	0.31325	22.35372	19	0.26701
GCST90200463	24	0.909759	1.01642	0.76935-1.3428	0.315451	0.91547	0.77048-1.08776	0.3893	0.94909	0.84263-1.06899	0.924857	0.98654	0.74671-1.30340	0.403943	0.91805	0.75382-1.11806	-0.00998	0.59770	0.473	23.46849	23	0.43371	23.16657	22	0.39238
GCST90200106	25	0.677243	1.04672	0.84651-1.2943	0.946149	0.99448	0.84679-1.16791	0.391943	0.95094	0.84750-1.06701	0.967095	1.00584	0.76491-1.32266	0.992961	1.00100	0.80266-1.24837	-0.01408	0.30298	0.362	26.35501	24	0.33540	25.14145	23	0.34303
GCST90200115	28	0.800454	1.03471	0.79631-1.3445	0.0568353	1.16244	0.99563-1.35719	0.392521	1.05235	0.93619-1.18291	0.179649	1.26751	0.90463-1.77596	0.0663302	1.28529	0.99393-1.66206	0.00255	0.88815	0.08	37.32872	27	0.08909	37.29978	26	0.07023
GCST90200031	20	0.671428	0.95497	0.77454-1.1774	0.909935	0.99281	0.87606-1.12511	0.395578	0.95199	0.84984-1.06642	0.550434	0.92054	0.70487-1.20219	0.84891	0.98729	0.86711-1.12413	-0.00063	0.97228	0.124	27.42549	19	0.09513	27.42360	18	0.07139
GCST90200600	17	0.224465	0.76150	0.49960-1.1607	0.783385	1.03171	0.82584-1.28890	0.396937	0.93426	0.79825-1.09345	0.554471	1.13327	0.75501-1.70103	0.563881	1.13327	0.74753-1.71805	0.02330	0.32165	0.565	14.49587	16	0.56182	13.44544	15	0.56793
GCST90200722	27	0.671164	1.05944	0.81408-1.3788	0.257555	0.91205	0.77768-1.06963	0.398247	0.95068	0.84542-1.06905	0.387569	0.86450	0.62479-1.19619	0.223763	0.84498	0.64834-1.10126	-0.01405	0.37621	0.195	31.93797	26	0.19518	30.93360	25	0.19123
GCST90200307	29	0.49334	0.93036	0.75887-1.1406	0.101812	0.87789	0.75108-1.02611	0.398565	0.95494	0.85799-1.06284	0.35694	0.87931	0.67183-1.15087	0.215717	0.89480	0.75340-1.06274	0.00440	0.76904	0.467	27.92255	28	0.46856	27.83187	27	0.41968
GCST90200122	18	0.305833	0.85466	0.63887-1.1433	0.341664	0.92907	0.79833-1.08121	0.398744	0.94754	0.83607-1.07387	0.399534	0.90048	0.70993-1.14218	0.389147	0.90445	0.72386-1.13009	0.01862	0.45144	0.146	23.95322	17	0.12071	23.09330	16	0.11126
GCST90199991	25	0.349653	1.17705	0.84228-1.6449	0.655132	1.04324	0.86639-1.25618	0.399014	0.93609	0.80289-1.09138	0.715523	1.06222	0.77072-1.46395	0.621303	1.07338	0.81342-1.41641	-0.02821	0.14726	0.095	34.37810	24	0.07817	31.31533	23	0.11524
GCST90200304	21	0.61252	0.92764	0.69700-1.2346	0.513502	1.05730	0.89456-1.24965	0.399551	1.05442	0.93212-1.19276	0.749006	1.04332	0.80750-1.34801	0.766372	1.03990	0.80617-1.34138	0.01610	0.34257	0.957	11.20832	20	0.94064	10.26073	19	0.94622
GCST90200668	16	0.47468	1.16232	0.77811-1.7362	0.672706	0.95454	0.76919-1.18454	0.399906	1.07950	0.90338-1.28994	0.505055	0.88121	0.61300-1.26677	0.645834	0.91472	0.63021-1.32766	-0.01073	0.69099	0.057	22.80627	15	0.08834	22.54108	14	0.06816
GCST90199972	19	0.830426	0.94151	0.54693-1.6208	0.843618	0.97385	0.74840-1.26721	0.400862	0.90254	0.71049-1.14649	0.328247	1.28279	0.78924-2.08497	0.757605	1.06887	0.70471-1.62121	-0.00582	0.86616	0.007	39.02128	18	0.00283	38.95419	17	0.00181
GCST90199994	16	0.743028	0.93738	0.64169-1.3693	0.677686	1.04607	0.84589-1.29362	0.401777	1.07256	0.91055-1.26340	0.807704	0.95681	0.67473-1.35683	0.398244	1.14820	0.84088-1.56785	0.01817	0.45265	0.977	6.44344	15	0.97130	5.84665	14	0.97021
GCST90201005	23	0.0842276	1.33730	0.97663-1.8312	0.856161	1.01787	0.84049-1.23268	0.402713	0.93456	0.79757-1.09509	0.516893	1.16431	0.74045-1.83081	0.540539	1.13234	0.76525-1.67552	-0.05802	0.02050	0.009	39.88917	22	0.01114	30.70456	21	0.07872
GCST90199756	36	0.838568	0.97505	0.76604-1.2411	0.732895	1.02745	0.87946-1.20035	0.403608	1.04916	0.93741-1.17423	0.649745	1.07049	0.79983-1.43274	0.713991	1.04739	0.81930-1.33898	0.01032	0.50456	0.315	39.22612	35	0.28599	38.70818	34	0.26546
GCST90200717	22	0.404956	1.09573	0.88764-1.3526	0.586881	1.04182	0.89870-1.20772	0.403777	1.04411	0.94350-1.15544	0.755815	0.96260	0.75942-1.22015	0.988531	1.00141	0.82851-1.21039	-0.01087	0.61211	0.437	21.77201	21	0.41275	21.48693	20	0.36899
GCST90200292	26	0.669183	0.92824	0.66241-1.3007	0.199244	1.13428	0.93578-1.37488	0.40448	1.07859	0.90284-1.28855	0.409775	1.19152	0.79101-1.79480	0.243273	1.22181	0.87965-1.69707	0.02289	0.31521	<0.001	54.28571	25	0.00061	52.00547	24	0.00078
GCST90199782	26	0.550786	1.08158	0.83896-1.3944	0.216376	0.89926	0.75993-1.06414	0.405148	0.94673	0.83223-1.07697	0.309876	0.86433	0.65607-1.13871	0.282218	0.89077	0.72473-1.09484	-0.01695	0.24603	0.214	30.33595	25	0.21196	28.64810	24	0.23366
GCST90200396	20	0.672282	0.94044	0.71083-1.2442	0.207989	0.89199	0.74660-1.06569	0.405239	0.94776	0.83527-1.07540	0.913513	1.01755	0.74642-1.38717	0.47091	0.90597	0.69641-1.17860	0.00120	0.95212	0.588	17.19670	19	0.57654	17.19300	18	0.50988
GCST90200072	25	0.906451	0.98760	0.80391-1.2133	0.73613	0.97155	0.82141-1.14914	0.406006	1.04915	0.93688-1.17488	0.960256	1.00734	0.75789-1.33888	0.842194	0.97824	0.78958-1.21198	0.01013	0.49743	0.556	23.03882	24	0.51751	22.56345	23	0.48649
GCST90199825	23	0.341525	0.89568	0.71746-1.1182	0.226132	1.11429	0.93517-1.32772	0.406319	1.05154	0.93392-1.18399	0.190839	1.29144	0.89079-1.87230	0.0994861	1.26403	0.96782-1.65089	0.02342	0.10836	0.652	18.39218	22	0.68250	15.57980	21	0.79278
GCST90200319	24	0.0910297	0.85452	0.71781-1.0173	0.0308639	0.88646	0.79458-0.98896	0.406666	0.95443	0.85487-1.06559	0.111165	0.81715	0.64350-1.03766	0.0295329	0.87837	0.78723-0.98005	0.02263	0.13006	0.065	37.64556	23	0.02779	33.84093	22	0.05098
GCST90200315	22	0.214381	0.88465	0.73352-1.0669	0.388662	0.92961	0.78747-1.09742	0.406815	0.95174	0.84675-1.06974	0.731655	0.95535	0.73839-1.23607	0.450763	0.93680	0.79310-1.10653	0.01744	0.33914	0.268	25.65348	21	0.21997	24.47971	20	0.22207
GCST90200734	18	0.109028	1.41105	0.94807-2.1001	0.885063	0.98503	0.80279-1.20863	0.407137	1.06538	0.91721-1.23749	0.557742	0.90149	0.64170-1.26645	0.576479	0.90873	0.65370-1.26326	-0.03017	0.15436	0.785	12.53781	17	0.76653	10.30260	16	0.85036
GCST90200161	22	0.390088	0.95921	0.87410-1.0526	0.387721	0.96618	0.89361-1.04464	0.410097	0.96730	0.89373-1.04693	0.923606	1.01499	0.75162-1.37063	0.388895	0.96931	0.90429-1.03901	0.00500	0.72340	0.153	37.34552	21	0.01536	37.10649	20	0.01136
GCST90200381	19	0.596055	0.91088	0.64921-1.2780	0.297574	0.89195	0.71929-1.10606	0.410306	0.92884	0.77916-1.10728	0.200844	0.79083	0.55929-1.11822	0.202602	0.84173	0.65203-1.08663	0.00304	0.89527	0.116	25.82992	18	0.10371	25.80282	17	0.07813
GCST90200263	27	0.703306	0.94348	0.70175-1.2685	0.723034	1.03193	0.86728-1.22783	0.412338	0.94997	0.84026-1.07400	0.310203	1.20908	0.84393-1.73222	0.368525	1.17020	0.83573-1.63852	0.00092	0.96045	0.334	28.71952	26	0.32399	28.71664	25	0.27593
GCST90200252	20	0.65814	0.94697	0.74689-1.2007	0.525629	0.94179	0.78258-1.13340	0.414879	0.94835	0.83483-1.07730	0.357325	1.15998	0.85221-1.57891	0.851391	0.97864	0.78317-1.22290	0.00024	0.98883	0.602	17.42466	19	0.56112	17.42446	18	0.49413
GCST90200186	26	0.01555	1.68223	1.13733-2.4882	0.901104	0.98899	0.83059-1.17761	0.414907	0.92881	0.77772-1.10925	0.507093	1.12352	0.80036-1.57715	0.960467	1.00701	0.76621-1.32348	-0.07643	0.00362	<0.001	62.80756	25	0.00004	43.81870	24	0.00801
GCST90200707	23	0.759552	0.98312	0.88284-1.0948	0.656583	0.98135	0.90319-1.06627	0.414933	0.96986	0.90106-1.04391	0.178079	0.83782	0.65295-1.07503	0.607496	0.97809	0.89988-1.06309	-0.00305	0.73318	0.521	22.87780	22	0.40866	22.74851	21	0.35753
GCST90199713	24	0.347456	0.86274	0.63824-1.1662	0.177194	0.87670	0.72418-1.06135	0.415171	0.94254	0.81749-1.08672	0.267975	0.81958	0.58130-1.15553	0.267483	0.84334	0.62860-1.13143	0.01256	0.51925	0.212	28.63991	23	0.19255	28.09205	22	0.17265
GCST90200312	22	0.567102	1.10578	0.78813-1.5514	0.173194	0.87113	0.71427-1.06244	0.415902	0.94421	0.82224-1.08426	0.275619	0.82849	0.59596-1.15176	0.325182	0.84017	0.59872-1.17899	-0.01929	0.32852	0.394	21.73612	21	0.41485	20.69797	20	0.41510
GCST90201003	25	0.356813	1.16408	0.84811-1.5978	0.879974	1.01443	0.84228-1.22177	0.417515	0.94136	0.81341-1.08944	0.853269	0.97410	0.73980-1.28261	0.698245	1.05005	0.82275-1.34014	-0.02861	0.15451	0.146	31.35967	24	0.14368	28.65894	23	0.19188
GCST90199888	33	0.430568	1.06711	0.90987-1.2515	0.540665	1.04180	0.91371-1.18786	0.417719	1.03857	0.94773-1.13813	0.843568	1.02220	0.82333-1.26912	0.353772	1.07103	0.92838-1.23559	-0.00504	0.68610	0.47	31.42729	32	0.49539	31.25945	31	0.45319
GCST90199690	15	0.293091	1.22242	0.85349-1.7508	0.719918	1.04303	0.82849-1.31313	0.41842	0.93340	0.78988-1.10299	0.992795	0.99832	0.69688-1.43014	0.791151	1.04155	0.77498-1.39982	-0.03803	0.12040	0.515	13.50179	14	0.48745	10.73915	13	0.63266
GCST90200851	23	0.371808	0.89799	0.71270-1.1314	0.738119	1.02721	0.87763-1.20228	0.41883	1.05240	0.92984-1.19112	0.6148	1.08410	0.79509-1.47816	0.64188	1.03918	0.88576-1.21918	0.02820	0.13042	0.31	26.25325	22	0.24097	23.48274	21	0.31879
GCST90199966	18	0.954003	0.99526	0.84914-1.1665	0.905853	0.99096	0.85258-1.15181	0.420549	1.04743	0.93574-1.17245	0.992871	1.00131	0.75526-1.32751	0.831218	0.98470	0.85636-1.13227	0.01015	0.38373	0.746	12.50034	17	0.76894	11.69821	16	0.76448
GCST90199979	34	0.118536	1.19764	0.96076-1.4929	0.0939827	1.14976	0.97651-1.35375	0.422068	1.04829	0.93429-1.17620	0.696812	0.93410	0.66490-1.31230	0.184907	1.17946	0.92881-1.49775	-0.01907	0.17645	0.334	36.30189	33	0.31734	34.25640	32	0.35992
GCST90200025	24	0.294852	1.08843	0.93236-1.2706	0.361498	1.06872	0.92654-1.23273	0.423016	1.03731	0.94840-1.13455	0.935473	0.98989	0.77609-1.26259	0.472966	1.05528	0.91327-1.21936	-0.01096	0.46068	0.441	24.32509	23	0.38599	23.71726	22	0.36222
GCST90200737	21	0.433095	1.09573	0.87607-1.3705	0.300247	1.07608	0.93669-1.23621	0.423159	1.04266	0.94133-1.15490	0.445624	1.10760	0.85621-1.43280	0.402925	1.10474	0.87910-1.38831	-0.00864	0.63049	0.8	15.00458	20	0.77615	14.76553	19	0.73738
GCST90200661	24	0.821492	0.96669	0.72279-1.2929	0.721493	1.03020	0.87475-1.21327	0.423338	0.94861	0.83367-1.07939	0.625345	1.08276	0.79028-1.48349	0.788641	1.02335	0.86611-1.20915	-0.00286	0.88769	0.073	33.58078	23	0.07147	33.54964	22	0.05455
GCST90200815	25	0.78072	1.01862	0.89589-1.1582	0.80127	1.01482	0.90498-1.13799	0.423451	1.03185	0.95560-1.11418	0.835026	0.97683	0.78534-1.21502	0.598549	0.95639	0.81188-1.12661	0.00335	0.80593	0.241	27.45771	24	0.28357	27.38417	23	0.23997
GCST90200011	24	0.626569	1.09054	0.77291-1.5387	0.711993	1.03708	0.85479-1.25824	0.424053	1.05941	0.91962-1.22046	0.728874	1.06170	0.75989-1.48340	0.685524	1.06705	0.78251-1.45505	-0.00346	0.85813	0.823	16.32809	23	0.84087	16.29538	22	0.80096
GCST90200782	23	0.781195	0.95400	0.68716-1.3244	0.94451	1.00713	0.82445-1.23029	0.425982	1.06179	0.91607-1.23069	0.181306	1.27304	0.90362-1.79347	0.874922	1.02134	0.78759-1.32448	0.01409	0.48057	0.182	29.01624	22	0.14440	28.32068	21	0.13129
GCST90200172	25	0.230947	0.87463	0.70658-1.0827	0.712883	0.96802	0.81414-1.15098	0.426461	0.95525	0.85332-1.06935	0.766692	0.95160	0.68823-1.31575	0.86023	1.02230	0.80189-1.30329	0.01429	0.34986	0.557	21.72167	24	0.59588	20.81099	23	0.59263
GCST90200819	18	0.750049	1.05965	0.74644-1.5043	0.486533	0.93450	0.77216-1.13097	0.427678	0.93984	0.80625-1.09557	0.389484	0.86216	0.62034-1.19824	0.760184	0.95082	0.69138-1.30762	-0.01752	0.46623	0.821	11.87958	17	0.80737	11.32240	16	0.78916
GCST90199628	28	0.816917	0.97058	0.75572-1.2465	0.40247	1.08266	0.89897-1.30388	0.428092	1.05068	0.92976-1.18732	0.604027	1.07798	0.81434-1.42699	0.51808	1.07798	0.86101-1.34964	0.01089	0.48291	0.936	17.26312	27	0.92443	16.75642	26	0.91626
GCST90199764	18	0.939047	1.01463	0.70327-1.4639	0.834857	1.02471	0.81456-1.28909	0.428917	1.06808	0.90726-1.25740	0.680822	0.91290	0.59575-1.39888	0.643513	0.90701	0.60434-1.36126	0.00705	0.76314	0.777	12.06303	17	0.79631	11.96905	16	0.74611
GCST90200917	23	0.130431	0.81538	0.63239-1.0513	0.408488	0.92872	0.77935-1.10672	0.430442	0.94998	0.83620-1.07924	0.556304	0.91375	0.67969-1.22840	0.441523	0.91839	0.74229-1.13627	0.02280	0.19013	0.439	22.91437	22	0.40658	21.07452	21	0.45440
GCST90200951	18	0.725533	1.06719	0.74700-1.5246	0.365706	1.10105	0.89376-1.35642	0.431156	1.06264	0.91346-1.23617	0.483655	1.13406	0.80370-1.60021	0.562952	1.09325	0.81300-1.47010	-0.00048	0.97963	0.678	14.33914	17	0.64297	14.33847	16	0.57351
GCST90200630	27	0.97867	1.00256	0.83287-1.2068	0.379903	1.06212	0.92843-1.21506	0.431165	1.04317	0.93897-1.15893	0.574667	1.06548	0.85616-1.32599	0.35978	1.06548	0.93246-1.21748	0.00723	0.61220	0.098	36.83318	26	0.07738	36.44895	25	0.06506
GCST90199865	28	0.586917	1.07795	0.82502-1.4084	0.557035	0.95356	0.81362-1.11757	0.433051	0.95547	0.85263-1.07072	0.679014	0.94385	0.71998-1.23733	0.641364	0.94925	0.76432-1.17893	-0.01430	0.33748	0.381	29.56224	27	0.33418	28.51496	26	0.33359
GCST90200359	26	0.236446	1.20004	0.89406-1.6107	0.76565	0.97326	0.81437-1.16315	0.433382	1.05131	0.92761-1.19151	0.822308	0.96422	0.70391-1.32079	0.756993	0.95525	0.71702-1.27261	-0.01561	0.33999	0.497	24.32080	25	0.50090	23.37302	24	0.49788
GCST90199739	17	0.658069	1.07111	0.79494-1.4432	0.637248	0.95610	0.79335-1.15224	0.433827	0.94480	0.81957-1.08917	0.809607	0.96061	0.69649-1.32491	0.824259	0.96810	0.73062-1.28278	-0.01989	0.36294	0.983	6.60551	16	0.98014	5.72503	15	0.98401
GCST90200166	28	0.386913	0.96268	0.88449-1.0478	0.408498	0.96630	0.89085-1.04813	0.434593	0.97620	0.91896-1.03700	0.953855	1.00434	0.86853-1.16138	0.206198	0.95481	0.89029-1.02401	0.00550	0.64391	0.346	30.44883	27	0.29437	30.19482	26	0.25962
GCST90199804	26	0.360427	1.16631	0.84404-1.6116	0.492722	0.93659	0.77672-1.12937	0.434804	0.94394	0.81670-1.09100	0.474974	0.87027	0.59784-1.26683	0.508323	0.90414	0.67361-1.21356	-0.02838	0.16656	0.144	32.98114	25	0.13154	30.40278	24	0.17176
GCST90200596	26	0.429403	0.89674	0.68747-1.1697	0.0929651	0.87465	0.74812-1.02258	0.436425	0.95666	0.85563-1.06960	0.379884	0.87266	0.64737-1.17637	0.3483	0.87266	0.66001-1.15383	0.01085	0.60401	0.74	20.00964	25	0.74632	19.73342	24	0.71183
GCST90200738	23	0.441373	1.08132	0.88951-1.3145	0.309184	1.06632	0.94219-1.20679	0.436468	1.03574	0.94807-1.13151	0.749654	0.96670	0.78720-1.18714	0.272146	1.10435	0.92917-1.31255	-0.00733	0.63279	0.77	16.42851	22	0.79406	16.19341	21	0.75869
GCST90200522	19	0.689575	1.07351	0.76243-1.5115	0.212314	0.86708	0.69299-1.08492	0.437993	0.93647	0.79334-1.10543	0.534024	0.88980	0.62021-1.27657	0.21648	0.82905	0.62229-1.10450	-0.02701	0.38280	0.242	21.54832	18	0.25266	20.57676	17	0.24580
GCST90199938	27	0.0990605	1.16923	0.97772-1.3982	0.322179	1.09459	0.91525-1.30908	0.439931	1.04491	0.93468-1.16813	0.977699	1.00456	0.73220-1.37824	0.260259	1.11011	0.92919-1.32626	-0.02144	0.12860	0.41	26.18375	26	0.45304	23.71363	25	0.53597
GCST90200622	21	0.423308	1.19905	0.77627-1.8521	0.4309	1.07988	0.89192-1.30744	0.441391	1.06048	0.91321-1.23151	0.714154	1.06340	0.76886-1.47078	0.660807	1.07053	0.79314-1.44494	-0.01506	0.56155	0.355	22.71171	20	0.30317	22.30188	19	0.26949
GCST90200922	16	0.312332	1.16101	0.87820-1.5349	0.452175	1.08771	0.87361-1.35428	0.442621	1.05791	0.91630-1.22141	0.351687	1.18236	0.84024-1.66377	0.437282	1.10774	0.86159-1.42423	-0.01308	0.45896	0.578	13.50776	15	0.56314	12.92778	14	0.53222
GCST90200764	29	0.14703	0.83170	0.65298-1.0593	0.978131	0.99767	0.84423-1.17899	0.442735	0.94936	0.83138-1.08408	0.899128	1.02280	0.72403-1.44486	0.932151	1.01239	0.76441-1.34081	0.02559	0.21281	0.007	48.21228	28	0.01017	45.47013	27	0.01450
GCST90200574	21	0.120595	1.28079	0.95029-1.7262	0.632897	1.04521	0.87178-1.25314	0.444649	1.05395	0.92110-1.20596	0.964555	1.00650	0.75894-1.33482	0.920528	1.01230	0.79851-1.28334	-0.02770	0.17003	0.437	20.97107	20	0.39884	18.93701	19	0.46088
GCST90200010	22	0.381343	1.19393	0.80990-1.7600	0.895754	1.01280	0.83731-1.22507	0.444794	1.07074	0.89856-1.27591	0.833266	0.96451	0.69180-1.34472	0.554577	0.91679	0.69043-1.21735	-0.01550	0.54298	0.007	42.14766	21	0.00403	41.35566	20	0.00335
GCST90200032	17	0.663974	0.92610	0.65949-1.3005	0.991657	0.99884	0.80377-1.24126	0.44493	0.94267	0.81015-1.09686	0.899533	1.02268	0.72594-1.44072	0.70516	1.05586	0.80073-1.39228	0.00248	0.90976	0.438	16.19610	16	0.43936	16.18176	15	0.37008
GCST90199730	22	0.651676	0.92631	0.66771-1.2851	0.582834	0.95077	0.79404-1.13844	0.447543	0.94956	0.83083-1.08525	0.930743	0.98659	0.73019-1.33300	0.799836	0.96378	0.72723-1.27726	0.00336	0.87251	0.948	11.72940	21	0.94664	11.70298	20	0.92592
GCST90199654	33	0.589384	0.92996	0.71636-1.2072	0.072046	0.86120	0.73180-1.01348	0.447805	0.95543	0.84932-1.07480	0.22345	0.80800	0.57707-1.13132	0.102214	0.80266	0.62133-1.03693	0.00358	0.82092	0.195	38.75876	32	0.19110	38.69371	31	0.16122
GCST90200886	28	0.503981	1.11120	0.81911-1.5074	0.725755	1.03368	0.85902-1.24385	0.44787	1.05911	0.91312-1.22845	0.767784	0.94882	0.67181-1.34004	0.769938	0.93626	0.60482-1.44933	-0.00734	0.72549	0.012	43.75415	27	0.02192	43.54315	26	0.01692
GCST90200023	16	0.925503	0.98008	0.64763-1.4832	0.461586	0.92033	0.73783-1.14798	0.44822	1.06576	0.90401-1.25645	0.453751	0.84959	0.56080-1.28709	0.453813	0.86564	0.59928-1.25039	0.01121	0.67062	0.316	17.60491	15	0.28401	17.37078	14	0.23696
GCST90199814	20	0.658598	1.05668	0.83079-1.3440	0.284433	1.08263	0.93615-1.25202	0.449021	1.04757	0.92881-1.18151	0.638492	1.06509	0.82216-1.37982	0.329076	1.08882	0.92182-1.28608	-0.00218	0.93539	0.066	30.57655	19	0.04490	30.56507	18	0.03230
GCST90200919	28	0.371632	0.88379	0.67715-1.1535	0.587529	1.04922	0.88199-1.24817	0.449474	1.04651	0.93021-1.17734	0.16898	1.27401	0.91059-1.78246	0.252591	1.19419	0.88686-1.60802	0.02430	0.17731	0.755	21.76421	27	0.74926	19.84129	26	0.79902
GCST90200824	24	0.637059	1.05444	0.84862-1.3102	0.361383	0.93697	0.81471-1.07757	0.449505	0.96124	0.86764-1.06494	0.431639	0.90629	0.71225-1.15320	0.516021	0.92425	0.73137-1.16799	-0.01732	0.35377	0.534	22.10630	23	0.51384	21.20890	22	0.50786
GCST90199861	30	0.204191	1.20483	0.90974-1.5956	0.359498	1.08494	0.91132-1.29164	0.451103	1.04881	0.92654-1.18721	0.747763	1.06187	0.73905-1.52571	0.216306	1.17253	0.91609-1.50076	-0.01557	0.29048	0.286	32.77795	29	0.28679	31.47308	28	0.29648
GCST90199698	33	0.868222	1.00776	0.92050-1.1033	0.142579	1.06973	0.97756-1.17060	0.451661	1.02483	0.96142-1.09241	0.640635	0.95987	0.80954-1.13812	0.356055	1.04118	0.95686-1.13293	0.00508	0.60776	0.389	33.89497	32	0.37623	33.60351	31	0.34236
GCST90200540	24	0.257872	0.85240	0.65105-1.1160	0.917031	1.00939	0.84657-1.20354	0.451817	1.05155	0.92249-1.19867	0.878643	0.97787	0.73605-1.29914	0.860368	0.97787	0.76419-1.25131	0.02539	0.09453	0.742	18.68397	23	0.71941	15.63086	22	0.83377
GCST90199970	17	0.431485	1.06549	0.91360-1.2426	0.193783	1.06428	0.96883-1.16913	0.452404	1.03731	0.94279-1.14130	0.588841	1.05743	0.86712-1.28950	0.225935	1.06362	0.96627-1.17079	-0.00738	0.66382	0.154	24.47330	16	0.07966	24.15671	15	0.06248
GCST90199738	24	0.305398	0.86501	0.65977-1.1341	0.996639	1.00043	0.81977-1.22090	0.452692	1.05638	0.91548-1.21896	0.68065	0.92259	0.63166-1.34751	0.7378	0.94187	0.66609-1.33181	0.02760	0.10690	0.342	24.72549	23	0.36459	21.89958	22	0.46590
GCST90200512	31	0.374781	1.10235	0.89188-1.3625	0.150739	1.10920	0.96298-1.27762	0.4536	1.03851	0.94079-1.14637	0.92589	0.98990	0.80066-1.22387	0.440863	1.06788	0.90563-1.25921	-0.00881	0.53755	0.828	22.93857	30	0.81778	22.54928	29	0.79675
GCST90200298	21	0.473016	0.89718	0.67101-1.1996	0.504543	0.93688	0.77360-1.13462	0.453626	1.05377	0.91887-1.20849	0.816858	0.96410	0.71043-1.30836	0.558689	0.93906	0.76332-1.15526	0.02774	0.23331	0.607	17.62053	20	0.61239	16.10495	19	0.65026
GCST90200188	25	0.980457	1.00323	0.77720-1.2950	0.740816	1.03192	0.85663-1.24306	0.453755	1.05094	0.92284-1.19681	0.424753	0.87991	0.64615-1.19824	0.767409	0.95735	0.71951-1.27381	0.00658	0.68243	0.772	18.50085	24	0.77806	18.32913	23	0.73940
GCST90201019	24	0.31687	1.09516	0.92030-1.3032	0.548561	1.05043	0.89445-1.23361	0.454864	1.03984	0.93857-1.15204	0.909317	0.98449	0.75454-1.28452	0.520258	1.05786	0.89352-1.25243	-0.00968	0.47559	0.494	22.89527	23	0.46690	22.35982	22	0.43860
GCST90200931	25	0.705556	0.95360	0.74756-1.2164	0.700413	0.96484	0.80401-1.15784	0.45526	0.95289	0.83953-1.08156	0.464253	0.87961	0.62730-1.23340	0.869824	0.97539	0.72628-1.30992	-0.00010	0.99447	0.412	25.67565	24	0.36983	25.67559	23	0.31642
GCST90200014	27	0.0617878	1.20293	0.99958-1.4477	0.135996	1.11050	0.96756-1.27455	0.456314	1.04397	0.93221-1.16914	0.31511	1.16869	0.86728-1.57485	0.124548	1.12059	0.97361-1.28976	-0.02714	0.07628	0.136	34.68643	26	0.11860	30.51261	25	0.20567
GCST90200300	24	0.651093	0.94669	0.74902-1.1965	0.776555	0.97497	0.81838-1.16152	0.456817	0.95610	0.84948-1.07611	0.635098	1.07649	0.79720-1.45362	0.788733	1.03193	0.82218-1.29518	0.00167	0.92383	0.309	24.89651	23	0.35564	24.88593	22	0.30256
GCST90199626	25	0.505244	0.88169	0.61231-1.2696	0.492675	1.06396	0.89125-1.27015	0.457583	1.05670	0.91360-1.22221	0.908966	0.98098	0.70822-1.35878	0.592721	1.06930	0.83926-1.36238	0.02472	0.29971	0.044	36.98187	24	0.04394	35.25629	23	0.04905
GCST90200493	23	0.826288	1.02403	0.83054-1.2626	0.290076	0.91032	0.76488-1.08341	0.458465	0.96065	0.86392-1.06821	0.364155	0.88588	0.68560-1.14467	0.28088	0.89897	0.74428-1.08581	-0.01044	0.49554	0.776	17.04289	22	0.76099	16.56184	21	0.73730
GCST90200147	30	0.342204	1.14702	0.86842-1.5150	0.475008	0.94286	0.80230-1.10804	0.458502	0.95978	0.86105-1.06982	0.590552	0.93951	0.75039-1.17630	0.51373	0.93951	0.78086-1.13040	-0.02390	0.18401	0.484	29.31056	29	0.44898	27.45514	28	0.49358
GCST90200081	31	0.540192	1.17442	0.70638-1.9526	0.381262	1.08986	0.89891-1.32137	0.459205	1.06662	0.89916-1.26525	0.178396	1.33631	0.88475-2.01832	0.227751	1.28181	0.86337-1.90304	-0.01013	0.69584	0.001	62.30071	30	0.00048	61.96757	29	0.00035
GCST90199672	24	0.67557	0.96120	0.80056-1.1541	0.719392	0.97113	0.82770-1.13942	0.460291	1.04239	0.93362-1.16382	0.304949	1.16709	0.87449-1.55759	0.492209	0.92915	0.75589-1.14212	0.01447	0.28899	0.37	23.75293	23	0.41759	22.54315	22	0.42790
GCST90200227	14	0.646959	1.10270	0.73333-1.6581	0.795053	1.02633	0.84358-1.24866	0.461445	1.05275	0.91814-1.20711	0.71287	1.06757	0.75934-1.50092	0.560667	1.09513	0.81270-1.47571	-0.00650	0.81700	0.549	12.15789	13	0.51474	12.10146	12	0.43757
GCST90200992	34	0.652003	0.97031	0.85222-1.1048	0.105198	0.90568	0.80339-1.02100	0.461731	0.97067	0.89669-1.05075	0.373565	0.89116	0.69378-1.14470	0.133505	0.90203	0.79098-1.02867	0.00007	0.99435	0.601	29.25680	33	0.65411	29.25675	32	0.60610
GCST90200224	23	0.349384	1.12198	0.88640-1.4202	0.419646	1.06527	0.91363-1.24208	0.462071	1.04305	0.93223-1.16704	0.387776	0.87029	0.63893-1.18543	0.358385	1.08151	0.91818-1.27389	-0.01405	0.49620	0.197	27.57915	22	0.19005	26.96337	21	0.17207
GCST90200357	28	0.527612	0.92207	0.71927-1.1820	0.988612	1.00115	0.85501-1.17227	0.463425	1.03946	0.93730-1.15275	0.983011	0.99656	0.72752-1.36509	0.740546	0.95436	0.72589-1.25475	0.01730	0.30799	0.443	27.32811	27	0.44620	26.23700	26	0.45014
GCST90199997	18	0.491879	1.13824	0.79351-1.6327	0.423613	1.09140	0.88093-1.35217	0.463964	1.05959	0.90752-1.23715	0.713743	1.06869	0.75379-1.51514	0.671128	1.06869	0.79062-1.44456	-0.00856	0.67242	0.944	8.63314	17	0.95107	8.44762	16	0.93441
GCST90200710	29	0.769585	0.97982	0.85602-1.1215	0.971897	1.00161	0.91603-1.09518	0.466043	1.03029	0.95086-1.11635	0.682803	1.05224	0.82631-1.33996	0.760494	1.01354	0.93037-1.10414	0.01336	0.37215	0.257	34.49781	28	0.18496	33.47662	27	0.18179
GCST90200470	34	0.311111	0.90917	0.75838-1.0899	0.857824	0.98633	0.84841-1.14666	0.466518	1.04241	0.93214-1.16574	0.73595	1.05238	0.78413-1.41238	0.814089	0.97350	0.77965-1.21556	0.02472	0.07508	0.059	47.58280	33	0.04820	43.03091	32	0.09217
GCST90200182	27	0.752852	0.98356	0.88817-1.0892	0.84637	0.99024	0.89667-1.09356	0.467848	0.97341	0.90509-1.04688	0.156469	0.83511	0.65560-1.06378	0.702246	0.98190	0.89502-1.07720	-0.00281	0.77412	0.494	26.34020	26	0.44453	26.25182	25	0.39426
GCST90200991	33	0.526403	0.93070	0.74715-1.1594	0.991214	0.99914	0.85784-1.16372	0.467946	1.04471	0.92832-1.17570	0.718049	0.94479	0.69602-1.28248	0.575451	0.92441	0.70408-1.21369	0.01590	0.23199	0.102	42.17763	32	0.10761	40.24794	31	0.12354
GCST90200339	19	0.934311	0.98457	0.68399-1.4172	0.452809	0.91771	0.73340-1.14834	0.468895	0.93700	0.78571-1.11742	0.776328	0.94401	0.63817-1.39644	0.36299	0.88542	0.68575-1.14323	-0.00634	0.76263	0.112	26.61710	18	0.08646	26.47042	17	0.06631
GCST90199776	21	0.403565	1.14441	0.83982-1.5595	0.289053	1.09869	0.92323-1.30750	0.46909	1.04753	0.92379-1.18784	0.316363	1.19095	0.85340-1.66202	0.382682	1.17805	0.82205-1.68823	-0.01280	0.54581	0.209	24.12957	20	0.23678	23.65851	19	0.20958
GCST90200442	22	0.497611	0.84739	0.52973-1.3556	0.506132	1.08258	0.85679-1.36788	0.46924	1.06559	0.89716-1.26563	0.579641	1.11010	0.77151-1.59729	0.350943	1.16501	0.85124-1.59444	0.02647	0.31668	0.262	25.38396	21	0.23092	24.11234	20	0.23752
GCST90199697	24	0.648116	1.08608	0.76551-1.5409	0.971486	0.99655	0.82468-1.20425	0.470101	0.95168	0.83200-1.08857	0.913792	1.01815	0.73774-1.40514	0.891148	0.98028	0.73936-1.29971	-0.01453	0.43126	0.799	17.33778	23	0.79235	16.69494	22	0.77997
GCST90200691	24	0.899952	0.99300	0.89116-1.1065	0.684493	0.98064	0.89241-1.07760	0.470198	0.97348	0.90500-1.04715	0.539766	1.06222	0.87836-1.28456	0.654417	0.98121	0.90400-1.06502	-0.00671	0.63113	0.599	21.86721	23	0.52828	21.63012	22	0.48214
GCST90200536	23	0.550389	1.08005	0.84226-1.3850	0.568757	1.04706	0.89389-1.22647	0.471181	1.04198	0.93171-1.16531	0.407089	1.12282	0.85831-1.46884	0.454348	1.09820	0.86297-1.39754	-0.00626	0.75462	0.579	20.17112	22	0.57234	20.07084	21	0.51678
GCST90199969	25	0.179819	1.10938	0.95766-1.2851	0.221341	1.07026	0.95991-1.19330	0.473671	1.03008	0.94986-1.11707	0.779161	1.02635	0.85747-1.22850	0.350018	1.05350	0.94643-1.17268	-0.01784	0.24824	0.885	16.22357	24	0.87984	14.82007	23	0.90097
GCST90199964	21	0.468089	0.93457	0.78130-1.1179	0.933313	1.00619	0.87080-1.16263	0.474205	0.95791	0.85148-1.07764	0.364457	1.14699	0.85856-1.53232	0.700083	1.02987	0.88852-1.19372	0.00594	0.71947	0.109	28.93202	20	0.08911	28.73105	19	0.07033
GCST90200428	13	0.686516	1.06019	0.80416-1.3977	0.997766	0.99971	0.81839-1.22122	0.474544	0.94656	0.81428-1.10033	0.963232	1.00809	0.72075-1.40999	0.560702	1.07829	0.84239-1.38025	-0.01812	0.35842	0.647	9.30489	12	0.67669	8.38625	11	0.67834
GCST90200904	23	0.133049	1.24368	0.94608-1.6349	0.258794	1.08404	0.94236-1.24703	0.474687	1.05178	0.91582-1.20792	0.134971	1.24283	0.94442-1.63553	0.116695	1.12152	0.97730-1.28702	-0.02705	0.18119	0.011	45.27937	22	0.00245	41.49942	21	0.00486
GCST90200658	28	0.707404	1.01510	0.93948-1.0968	0.759392	1.01162	0.93952-1.08925	0.476801	1.02348	0.96008-1.09107	0.0748377	1.28889	0.98546-1.68575	0.809225	1.00817	0.94430-1.07636	0.00346	0.70485	0.355	32.35073	27	0.21934	32.16925	26	0.18758
GCST90200476	23	0.125523	0.83194	0.66364-1.0429	0.763581	1.02838	0.85693-1.23414	0.476951	0.95575	0.84367-1.08272	0.30044	1.20464	0.85391-1.69942	0.403347	1.15102	0.83287-1.59070	0.02403	0.16782	0.356	23.37550	22	0.38079	21.30496	21	0.44046
GCST90199905	24	0.311944	1.12075	0.90312-1.3908	0.388439	1.07596	0.91103-1.27075	0.477436	1.04450	0.92628-1.17782	0.504659	1.11166	0.81852-1.50979	0.317142	1.12615	0.89681-1.41414	-0.00996	0.44960	0.933	14.13825	23	0.92284	13.54564	22	0.91682
GCST90200330	35	0.95186	1.00639	0.81954-1.2359	0.142786	1.10128	0.96797-1.25295	0.477715	1.03726	0.93762-1.14749	0.660903	1.06056	0.81741-1.37604	0.303509	1.07862	0.93585-1.24316	0.00496	0.74162	0.038	49.57224	34	0.04118	49.40673	33	0.03313
GCST90200789	18	0.521084	0.83444	0.48593-1.4329	0.0880103	0.80561	0.62845-1.03271	0.477946	0.92292	0.73951-1.15182	0.143045	0.71767	0.46993-1.09603	0.177262	0.75777	0.51500-1.11499	0.01198	0.69257	0.017	31.49404	17	0.01738	31.17819	16	0.01277
GCST90199835	29	0.268321	0.92809	0.81542-1.0563	0.101277	0.90620	0.80548-1.01950	0.478264	0.96915	0.88874-1.05684	0.423259	0.88474	0.65849-1.18873	0.139328	0.91258	0.81113-1.02671	0.00864	0.38534	0.459	27.25454	28	0.50442	26.47588	27	0.49233
GCST90200968	24	0.633956	1.03388	0.90311-1.1836	0.66667	0.97422	0.86506-1.09716	0.479803	0.96791	0.88419-1.05956	0.547733	0.93710	0.76061-1.15455	0.630724	0.97204	0.86723-1.08951	-0.01513	0.21371	0.519	23.23174	23	0.44731	21.59211	22	0.48445
GCST90200749	14	0.364012	0.86454	0.63896-1.1698	0.205505	0.89936	0.76317-1.05986	0.480823	0.95550	0.84191-1.08441	0.996817	1.00061	0.74548-1.34306	0.312837	0.91455	0.77410-1.08048	0.01826	0.48888	0.66	10.30893	13	0.66850	9.79911	12	0.63358
GCST90200017	30	0.533042	1.09914	0.81955-1.4741	0.0279777	1.20282	1.02017-1.41817	0.481143	1.05339	0.91146-1.21742	0.13727	1.22950	0.94331-1.60250	0.0277078	1.22043	1.03124-1.44432	-0.00610	0.74540	<0.001	55.09028	29	0.00242	54.87950	28	0.00176
GCST90200912	26	0.341591	0.89418	0.71336-1.1208	0.990962	0.99899	0.83818-1.19064	0.482222	1.04674	0.92152-1.18898	0.551442	0.88074	0.58317-1.33013	0.364577	0.85184	0.60611-1.19719	0.02611	0.11589	0.18	31.17400	25	0.18332	28.06249	24	0.25741
GCST90200235	27	0.84376	1.00605	0.94804-1.0676	0.585679	1.01387	0.96489-1.06533	0.482276	1.01791	0.96873-1.06959	0.608573	1.04546	0.88371-1.23680	0.435723	1.01872	0.97300-1.06660	0.00721	0.48031	0.192	36.54967	26	0.08201	35.81419	25	0.07447
GCST90200844	17	0.340801	0.83523	0.58348-1.1956	0.536361	0.94118	0.77663-1.14059	0.482622	0.94963	0.82203-1.09703	0.605552	0.92091	0.67779-1.25125	0.686144	0.94164	0.70716-1.25388	0.01585	0.45549	0.962	7.25093	16	0.96812	6.66398	15	0.96631
GCST90199694	26	0.992665	0.99839	0.71018-1.4035	0.528512	0.94476	0.79172-1.12737	0.48342	0.95012	0.82344-1.09629	0.649038	0.92453	0.66208-1.29101	0.720519	0.94439	0.69269-1.28754	-0.00699	0.75512	0.062	37.07281	25	0.05682	36.91971	24	0.04457
GCST90200885	29	0.457626	1.08369	0.87926-1.3357	0.46175	1.06259	0.90397-1.24904	0.483653	1.03998	0.93193-1.16056	0.431245	1.13403	0.83283-1.54417	0.556753	1.07443	0.84808-1.36119	-0.00571	0.65383	0.7	23.53367	28	0.70589	23.32803	27	0.66727
GCST90200005	25	0.33219	0.87195	0.66489-1.1435	0.984946	1.00177	0.83334-1.20425	0.483755	0.95365	0.83502-1.08913	0.772546	0.95471	0.69973-1.30261	0.896655	1.02043	0.75449-1.38010	0.01201	0.46515	0.652	20.87192	24	0.64627	20.32024	23	0.62252
GCST90200473	14	0.618931	0.91354	0.64560-1.2927	0.87062	1.01869	0.81524-1.27290	0.48423	0.93365	0.77025-1.13170	0.842576	1.03384	0.74929-1.42645	0.731046	1.04979	0.80048-1.37674	0.00356	0.88297	0.127	19.37248	13	0.11200	19.33604	12	0.08074
GCST90199860	39	0.10595	1.09007	0.98436-1.2071	0.128094	1.07558	0.97923-1.18142	0.484417	1.02526	0.95601-1.09953	0.905167	0.98588	0.78146-1.24378	0.189941	1.06656	0.97026-1.17243	-0.01424	0.11419	0.683	32.53429	38	0.71982	29.91690	37	0.78925
GCST90200437	25	0.382095	1.13476	0.85930-1.4985	0.773418	1.03163	0.83455-1.27525	0.486015	1.05101	0.91372-1.20893	0.8276	0.96352	0.69212-1.34134	0.959582	1.00651	0.78525-1.29011	-0.01230	0.53784	0.579	22.28504	24	0.56226	21.89387	23	0.52667
GCST90200517	25	0.692769	0.95724	0.77276-1.1858	0.851967	0.98343	0.82512-1.17211	0.486901	1.04516	0.92279-1.18375	0.541616	1.10955	0.79845-1.54186	0.405318	0.89822	0.70069-1.15145	0.01338	0.33287	0.278	26.26177	24	0.34002	25.19012	23	0.34056
GCST90200250	23	0.789192	0.98816	0.90655-1.0771	0.78432	1.01134	0.93287-1.09641	0.486956	1.02438	0.95711-1.09638	0.911431	1.01049	0.84247-1.21203	0.688036	1.01445	0.94670-1.08705	0.01332	0.20845	0.272	27.05175	22	0.20927	25.04335	21	0.24529
GCST90200545	19	0.721752	0.96680	0.80532-1.1607	0.428739	0.93685	0.79709-1.10112	0.488935	0.96155	0.86049-1.07448	0.930176	1.01055	0.80175-1.27372	0.568853	0.95452	0.81568-1.11700	-0.00131	0.94225	0.849	12.23903	18	0.83465	12.23363	17	0.78579
GCST90199710	23	0.311036	0.90462	0.74862-1.0931	0.673745	0.96547	0.81975-1.13708	0.489166	1.03868	0.93276-1.15663	0.326736	1.18164	0.85280-1.63726	0.51608	0.94248	0.79046-1.12374	0.02228	0.10257	0.3	24.71098	22	0.31109	21.70013	21	0.41696
GCST90200262	27	0.458305	1.06802	0.89995-1.2675	0.619441	1.02927	0.91850-1.15341	0.489221	1.03241	0.94318-1.13008	0.816148	1.02361	0.84247-1.24370	0.49055	1.04188	0.92872-1.16882	-0.00724	0.64958	0.128	35.23327	26	0.10670	34.93772	25	0.08934
GCST90200158	28	0.789935	1.06090	0.68977-1.6317	0.350513	0.91871	0.76892-1.09769	0.489315	0.93747	0.78065-1.12578	0.791657	0.95878	0.70372-1.30627	0.403692	0.89079	0.68193-1.16362	-0.01616	0.53822	<0.001	65.50985	27	0.00005	64.54397	26	0.00004
GCST90200273	22	0.894119	0.98968	0.85118-1.1507	0.841989	1.01363	0.88728-1.15798	0.490425	1.03381	0.94058-1.13629	0.561935	1.05750	0.87807-1.27359	0.767517	1.01821	0.90478-1.14587	0.01120	0.47188	0.5	21.75790	21	0.41357	21.18822	20	0.38613
GCST90200975	22	0.724462	0.95416	0.73773-1.2341	0.106363	0.87506	0.74419-1.02895	0.490931	0.95590	0.84078-1.08679	0.1991	0.82962	0.62946-1.09343	0.219971	0.84098	0.64297-1.09998	0.00031	0.98726	0.219	26.00194	21	0.20637	26.00160	20	0.16576
GCST90200216	23	0.162602	0.76137	0.52630-1.1014	0.887668	0.98716	0.82512-1.18102	0.492503	0.95225	0.82807-1.09505	0.695292	1.06320	0.78555-1.43898	0.975009	0.99544	0.75052-1.32029	0.02933	0.21455	0.173	28.30748	22	0.16571	26.25915	21	0.19674
GCST90200932	21	0.507212	1.22174	0.68356-2.1837	0.328659	1.11276	0.89804-1.37883	0.492922	1.05566	0.90423-1.23245	0.321745	1.20835	0.83876-1.74079	0.449686	1.12985	0.82840-1.54100	-0.01549	0.61478	0.681	16.78463	20	0.66691	16.52283	19	0.62216
GCST90199847	24	0.421638	1.16265	0.81058-1.6677	0.500895	1.06473	0.88699-1.27807	0.492936	1.05992	0.89749-1.25174	0.702748	1.08940	0.70560-1.68196	0.386574	1.19418	0.80523-1.77100	-0.01211	0.57522	<0.001	49.60993	23	0.00104	48.89079	22	0.00083
GCST90200683	23	0.84551	0.98984	0.89432-1.0956	0.578122	0.97457	0.88999-1.06719	0.493222	0.97685	0.91353-1.04455	0.630758	0.95997	0.81455-1.13135	0.485887	0.96860	0.88679-1.05794	-0.00460	0.73739	0.677	19.98189	22	0.58417	19.86643	21	0.52974
GCST90200169	24	0.406245	1.14429	0.83761-1.5632	0.213638	1.13381	0.93021-1.38196	0.493592	1.05089	0.91168-1.21134	0.46479	1.15441	0.79057-1.68569	0.265714	1.19895	0.87782-1.63755	-0.01167	0.55258	0.38	24.45711	23	0.37887	24.05928	22	0.34413
GCST90199973	27	0.45713	0.97406	0.90983-1.0428	0.559686	0.97864	0.91016-1.05228	0.494044	0.98146	0.93021-1.03554	0.147462	0.85637	0.69865-1.04969	0.533427	0.97916	0.91719-1.04533	0.00342	0.72338	0.561	25.63069	26	0.48354	25.49999	25	0.43465
GCST90200288	22	0.256051	1.07760	0.95072-1.2214	0.232953	1.05766	0.96458-1.15973	0.494469	1.03147	0.94373-1.12737	0.482811	0.91213	0.70872-1.17391	0.323567	1.05112	0.95427-1.15780	-0.01248	0.34234	0.315	25.85198	21	0.21215	24.68430	20	0.21378
GCST90200219	20	0.532704	1.05795	0.88937-1.2585	0.861456	0.98945	0.87839-1.11456	0.494732	0.97224	0.89675-1.05408	0.596013	1.05172	0.87556-1.26332	0.918157	1.00649	0.89109-1.13683	-0.01714	0.29525	0.932	11.27357	19	0.91429	10.11137	18	0.92821
GCST90199792	18	0.0169071	1.73907	1.15782-2.6121	0.221958	1.11117	0.93823-1.31599	0.495037	1.05295	0.90790-1.22117	0.456387	1.10626	0.85326-1.43428	0.146675	1.15658	0.95887-1.39506	-0.06560	0.02146	0.104	24.90020	17	0.09697	17.71032	16	0.34113
GCST90200145	32	0.672418	0.94730	0.73888-1.2145	0.893976	1.00981	0.87480-1.16565	0.495319	0.96418	0.86821-1.07076	0.564226	0.91092	0.66560-1.24665	0.707004	0.96825	0.81958-1.14389	0.00264	0.87850	0.06	44.28647	31	0.05761	44.25141	30	0.04525
GCST90200146	29	0.957303	0.99409	0.80182-1.2325	0.497418	1.04430	0.92141-1.18357	0.496436	1.03364	0.93964-1.13704	0.654653	1.04279	0.86958-1.25050	0.638891	1.04279	0.87703-1.23988	0.00700	0.69457	0.872	20.81774	28	0.83286	20.66022	27	0.80194
GCST90199716	17	0.354623	1.08401	0.91865-1.2791	0.529723	1.04562	0.90980-1.20172	0.497218	1.03934	0.92978-1.16180	0.972826	0.99444	0.72504-1.36394	0.557671	1.04502	0.90476-1.20702	-0.00965	0.51074	0.839	10.93346	16	0.81357	10.47957	15	0.78854
GCST90199733	25	0.0154144	1.41276	1.09061-1.8301	0.393092	1.08071	0.90437-1.29145	0.49742	1.04562	0.91920-1.18942	0.376105	1.16254	0.83802-1.61272	0.249329	1.14557	0.91419-1.43553	-0.04232	0.01694	0.288	27.48374	24	0.28241	20.85456	23	0.58997
GCST90199985	21	0.842354	1.02803	0.78574-1.3450	0.425589	0.92861	0.77395-1.11419	0.498116	0.95581	0.83864-1.08934	0.612217	0.93172	0.71186-1.21950	0.518624	0.92473	0.73223-1.16785	-0.01164	0.55035	0.829	14.83109	20	0.78599	14.46136	19	0.75616
GCST90199658	22	0.133697	0.73922	0.50610-1.0797	0.268417	0.88979	0.72356-1.09421	0.498527	0.94511	0.80258-1.11296	0.255704	0.78861	0.52950-1.17452	0.200701	0.78443	0.54716-1.12461	0.02758	0.17624	0.125	29.00899	21	0.11379	26.41302	20	0.15260
GCST90200176	15	0.635867	0.86490	0.48100-1.5552	0.686608	0.94810	0.73182-1.22829	0.498755	0.93458	0.76822-1.13698	0.856439	0.96002	0.62205-1.48163	0.920983	0.97949	0.65510-1.46449	0.00867	0.78701	0.259	17.46888	14	0.23205	17.36724	13	0.18306
GCST90200608	27	0.368552	0.94446	0.83574-1.0673	0.890285	1.00870	0.89193-1.14075	0.499094	1.03038	0.94472-1.12381	0.446908	1.08756	0.87890-1.34576	0.803089	1.01582	0.89904-1.14777	0.02350	0.05872	0.783	20.57070	26	0.76377	16.64727	25	0.89419
GCST90200803	19	0.737745	0.95903	0.75373-1.2202	0.706955	0.96664	0.80995-1.15366	0.49975	0.95632	0.83998-1.08877	0.998396	1.00031	0.74478-1.34350	0.96578	0.99376	0.74942-1.31776	-0.00044	0.97850	0.946	9.68436	18	0.94172	9.68362	17	0.91635
GCST90199798	29	0.814969	1.02939	0.80956-1.3089	0.710395	0.97408	0.84800-1.11891	0.500528	1.03941	0.92884-1.16314	0.80615	0.96878	0.75376-1.24513	0.672899	0.96489	0.81880-1.13705	0.00153	0.92900	0.017	44.58589	28	0.02429	44.57253	27	0.01803
GCST90200233	33	0.868122	1.02329	0.78149-1.3399	0.332608	1.08464	0.92025-1.27839	0.501682	1.04123	0.92546-1.17147	0.825446	1.04102	0.73042-1.48370	0.933976	1.01453	0.72312-1.42338	0.00203	0.88922	0.707	26.43810	32	0.74391	26.41838	31	0.70105
GCST90199872	32	0.975297	0.99688	0.81938-1.2128	0.127757	0.87889	0.74435-1.03774	0.503104	0.96282	0.86174-1.07575	0.360511	0.85681	0.61823-1.18745	0.13154	0.84899	0.69014-1.04440	-0.00464	0.67644	0.626	26.73219	31	0.68556	26.55457	30	0.64655
GCST90199714	29	0.363173	0.84917	0.60053-1.2008	0.664658	0.96535	0.82306-1.13223	0.503751	0.95370	0.82996-1.09589	0.802042	0.96280	0.71786-1.29132	0.90627	0.98423	0.75719-1.27934	0.01430	0.47880	0.014	46.31538	28	0.01616	45.44714	27	0.01458
GCST90200746	23	0.538508	1.08186	0.84541-1.3844	0.390622	1.06794	0.91912-1.24087	0.504016	1.03636	0.93329-1.15081	0.291298	1.16037	0.88614-1.51946	0.366328	1.13284	0.86910-1.47661	-0.00672	0.70981	0.861	15.37549	22	0.84563	15.23321	21	0.81107
GCST90200309	36	0.258675	0.85261	0.64952-1.1192	0.67029	0.96312	0.81011-1.14502	0.505379	1.04155	0.92396-1.17409	0.49184	0.89473	0.65373-1.22458	0.449511	0.92599	0.76037-1.12768	0.02724	0.11931	0.192	42.64099	35	0.17551	39.66235	34	0.23216
GCST90200742	19	0.727945	0.93343	0.63719-1.3674	0.945188	0.99259	0.80301-1.22694	0.505433	0.95012	0.81728-1.10454	0.900422	1.02394	0.71056-1.47553	0.665166	1.06294	0.80990-1.39504	0.00246	0.92188	0.422	18.59960	18	0.41686	18.58877	17	0.35264
GCST90199665	20	0.925661	0.99322	0.86263-1.1436	0.87047	0.98797	0.85423-1.14265	0.50579	0.96742	0.87748-1.06657	0.0693883	0.77974	0.60521-1.00459	0.710814	0.97374	0.84772-1.11849	-0.00615	0.61828	0.699	15.94797	19	0.66075	15.69087	18	0.61411
GCST90200565	26	0.0789275	1.23615	0.98566-1.5503	0.141564	1.12242	0.96224-1.30926	0.506308	1.04552	0.91689-1.19219	0.200416	1.18522	0.92004-1.52683	0.0848523	1.18522	0.98444-1.42696	-0.03058	0.09359	0.077	36.71034	25	0.06149	32.57252	24	0.11342
GCST90199895	16	0.160365	0.77992	0.56147-1.0834	0.162927	0.87024	0.71589-1.05786	0.507099	0.95253	0.82502-1.09974	0.525419	0.89839	0.65041-1.24093	0.320578	0.87887	0.68696-1.12439	0.02761	0.20664	0.474	15.16213	15	0.43980	13.40852	14	0.49464
GCST90200093	25	0.427807	0.89805	0.69168-1.1660	0.682442	1.03773	0.86901-1.23923	0.507236	1.04277	0.92136-1.18018	0.282205	1.18911	0.87338-1.61898	0.579923	1.08051	0.82444-1.41611	0.02187	0.21543	0.81	18.23288	24	0.79157	16.61013	23	0.82793
GCST90199650	27	0.436988	0.89618	0.68278-1.1763	0.684325	1.03823	0.86644-1.24409	0.507919	1.04290	0.92095-1.18100	0.414519	1.16385	0.81309-1.66592	0.423481	1.13990	0.83140-1.56287	0.01919	0.23065	0.668	21.21917	26	0.73056	19.70961	25	0.76189
GCST90200164	29	0.465212	1.04148	0.93530-1.1597	0.229896	1.05352	0.96756-1.14712	0.508003	1.02494	0.95283-1.10251	0.647473	0.95043	0.76614-1.17906	0.386226	1.03782	0.95548-1.12725	-0.00400	0.69058	0.252	34.40983	28	0.18770	34.20472	27	0.16018
GCST90200699	25	0.577053	1.05163	0.88332-1.2520	0.223591	1.08556	0.95112-1.23900	0.508397	1.03082	0.94213-1.12787	0.799864	1.03190	0.81163-1.31196	0.405874	1.06068	0.92536-1.21579	-0.00343	0.79555	0.688	20.54808	24	0.66522	20.47937	23	0.61285
GCST90200278	17	0.283564	0.81246	0.56343-1.1715	0.820605	0.97565	0.78839-1.20738	0.509559	1.05621	0.89778-1.24260	0.646244	0.90310	0.58921-1.38421	0.600199	0.91682	0.66688-1.26045	0.02926	0.14133	0.231	20.30121	16	0.20696	17.49000	15	0.29043
GCST90200557	21	0.590143	1.09228	0.79653-1.4978	0.728049	1.03655	0.84666-1.26903	0.509887	1.05109	0.90631-1.21901	0.726006	1.05844	0.77383-1.44773	0.997696	0.99952	0.72275-1.38227	-0.00569	0.78851	0.305	23.44451	20	0.26750	23.35353	19	0.22213
GCST90200429	29	0.852748	0.98654	0.85617-1.1368	0.517175	0.95891	0.84456-1.08874	0.511502	0.96817	0.87906-1.06632	0.0998116	0.79717	0.61402-1.03494	0.557977	0.96506	0.85801-1.08546	-0.00485	0.72164	0.175	36.75959	28	0.12426	36.58398	27	0.10310
GCST90200996	18	0.537271	0.92808	0.73591-1.1704	0.62738	0.95596	0.79700-1.14662	0.511801	0.95926	0.84718-1.08618	0.692758	0.93291	0.66491-1.30894	0.890198	0.97892	0.72664-1.31878	0.00578	0.74250	0.397	17.46622	17	0.42324	17.34507	16	0.36361
GCST90200181	27	0.966341	1.00851	0.68301-1.4891	0.177895	0.87023	0.71091-1.06526	0.512444	0.95358	0.82716-1.09932	0.53691	0.87924	0.58755-1.31574	0.46947	0.87924	0.62355-1.23978	-0.00589	0.76474	0.811	19.75860	26	0.80286	19.66707	25	0.76406
GCST90200765	20	0.44305	1.15757	0.80305-1.6686	0.382403	0.91225	0.74235-1.12103	0.512989	0.94776	0.80702-1.11304	0.685249	0.92269	0.62899-1.35353	0.610861	0.90503	0.62013-1.32081	-0.02282	0.24937	0.207	23.60981	19	0.21155	21.88687	18	0.23705
GCST90200070	34	0.539004	1.08243	0.84299-1.3899	0.5057	1.04426	0.91922-1.18631	0.513231	1.04266	0.91992-1.18178	0.133304	1.21801	0.94750-1.56575	0.397276	1.05552	0.93290-1.19426	-0.00545	0.73559	<0.001	78.55622	33	0.00001	78.27238	32	0.00001
GCST90200137	26	0.0646506	1.19163	0.99789-1.4230	0.646	1.03021	0.90734-1.16971	0.514291	1.02922	0.94388-1.12229	0.73941	1.03537	0.84552-1.26785	0.498858	1.04649	0.91911-1.19153	-0.02826	0.07606	0.81	19.13397	25	0.79065	15.69638	24	0.89872
GCST90200068	28	0.983298	0.99744	0.78644-1.2651	0.339123	1.07745	0.92463-1.25552	0.514511	1.03633	0.93088-1.15373	0.801599	1.03931	0.77162-1.39988	0.350856	1.09117	0.91130-1.30656	0.00606	0.72541	0.196	33.35822	27	0.18550	33.19726	26	0.15645
GCST90200034	28	0.88386	1.02469	0.74107-1.4168	0.232428	1.11872	0.93057-1.34491	0.514876	1.05431	0.89917-1.23623	0.285316	1.19130	0.86962-1.63197	0.282022	1.18286	0.87641-1.59647	0.00399	0.84375	0.029	42.80968	27	0.02734	42.74452	26	0.02054
GCST90200687	19	0.818127	1.01462	0.89823-1.1461	0.532322	1.03160	0.93562-1.13743	0.516911	1.02619	0.94901-1.10965	0.81054	0.97341	0.78345-1.20944	0.54098	1.02902	0.94047-1.12592	0.00281	0.81491	0.934	11.00579	18	0.89411	10.94927	17	0.85919
GCST90200411	34	0.155364	0.84551	0.67446-1.0599	0.135924	0.87896	0.74186-1.04140	0.517031	0.96088	0.85163-1.08416	0.913497	0.98222	0.71232-1.35437	0.0231421	0.76922	0.61985-0.95459	0.02132	0.20072	0.077	42.44281	33	0.12562	40.29369	32	0.14907
GCST90200725	22	0.693802	0.95453	0.75966-1.1994	0.734594	1.02545	0.88677-1.18582	0.51707	1.03869	0.92600-1.16510	0.820561	1.03133	0.79260-1.34197	0.833097	1.02062	0.84614-1.23107	0.01511	0.41021	0.06	32.78899	21	0.04861	31.66869	20	0.04696
GCST90199676	30	0.724542	0.95060	0.71922-1.2564	0.755136	0.97563	0.83550-1.13927	0.517613	1.04392	0.91647-1.18909	0.857382	1.02340	0.79697-1.31418	0.711297	0.96234	0.78687-1.17694	0.01552	0.46209	0.013	46.43563	29	0.02123	45.53152	28	0.01948
GCST90200637	23	0.490965	1.10506	0.83577-1.4611	0.803305	1.02349	0.85256-1.22870	0.518526	1.04040	0.92253-1.17333	0.656955	0.93008	0.67840-1.27514	0.788372	0.97111	0.78604-1.19976	-0.00912	0.64267	0.427	22.98483	22	0.40259	22.74481	21	0.35773
GCST90199719	26	0.932023	0.99587	0.90644-1.0941	0.108697	1.07134	0.98483-1.16545	0.520214	1.02174	0.95691-1.09096	0.989933	1.00133	0.81577-1.22910	0.219291	1.05569	0.97034-1.14854	0.00926	0.45998	0.291	27.94592	25	0.31035	27.30435	24	0.29047
GCST90199965	26	0.603692	1.06527	0.84167-1.3483	0.431753	1.07224	0.90110-1.27588	0.521364	1.04011	0.92231-1.17295	0.464849	1.13629	0.81089-1.59226	0.414855	1.16169	0.81513-1.65560	-0.00340	0.81909	0.601	22.48197	25	0.60778	22.42850	24	0.55371
GCST90200484	30	0.477324	0.90098	0.67841-1.1966	0.589994	0.95923	0.82445-1.11604	0.522724	1.04075	0.92078-1.17634	0.685202	0.93248	0.66729-1.30306	0.615286	0.92842	0.69712-1.23648	0.02206	0.27925	0.04	43.79304	29	0.03839	41.96823	28	0.04366
GCST90200786	28	0.664868	0.94804	0.74676-1.2036	0.8061	1.02002	0.87073-1.19490	0.524138	1.03822	0.92505-1.16524	0.726108	1.05969	0.76871-1.46081	0.738376	1.04929	0.79348-1.38758	0.01373	0.40168	0.569	25.33459	27	0.55572	24.60770	26	0.54126
GCST90199953	20	0.313278	0.89678	0.72995-1.1017	0.481527	0.94587	0.81008-1.10442	0.52459	0.96611	0.86877-1.07436	0.431843	0.90943	0.72135-1.14655	0.427616	0.92414	0.76365-1.11836	0.01228	0.41861	0.623	17.09937	19	0.58314	16.41408	18	0.56367
GCST90201009	33	0.414131	1.07519	0.90560-1.2765	0.675632	1.02948	0.89849-1.17956	0.524795	0.96945	0.88105-1.06672	0.603859	1.06756	0.83599-1.36327	0.680456	1.04116	0.86083-1.25926	-0.01711	0.16742	0.335	35.31702	32	0.31424	33.17807	31	0.36141
GCST90200638	29	0.255812	1.13041	0.91910-1.3903	0.448559	1.05621	0.91690-1.21668	0.525869	1.03186	0.93656-1.13686	0.737662	1.04679	0.80315-1.36435	0.65797	1.05361	0.83819-1.32439	-0.01363	0.33687	0.914	18.93461	28	0.90014	17.97857	27	0.90417
GCST90200899	27	0.912801	1.02239	0.69057-1.5137	0.767122	0.97201	0.80552-1.17291	0.526451	1.05268	0.89805-1.23394	0.926545	1.01546	0.73513-1.40270	0.754719	0.95421	0.71330-1.27648	0.00351	0.87407	0.03	40.58246	26	0.03417	40.54088	25	0.02564
GCST90200521	17	0.946689	0.98471	0.63165-1.5351	0.955936	0.99373	0.79510-1.24199	0.527989	0.94229	0.78344-1.13335	0.682743	1.08105	0.74900-1.56030	0.87613	1.02535	0.75224-1.39760	-0.00523	0.83252	0.341	18.77560	16	0.28047	18.71781	15	0.22681
GCST90201008	20	0.326023	0.83820	0.59505-1.1807	0.949723	1.00593	0.83712-1.20877	0.531166	0.95818	0.83827-1.09525	0.791114	1.04375	0.76366-1.42658	0.916918	1.01421	0.78069-1.31759	0.01531	0.41674	0.713	15.25509	19	0.70625	14.56416	18	0.69164
GCST90200378	20	0.475083	0.87255	0.60493-1.2586	0.816631	0.97638	0.79773-1.19503	0.53175	1.04989	0.90131-1.22297	0.743389	0.93550	0.63126-1.38639	0.452391	0.88167	0.63910-1.21629	0.02275	0.29100	0.201	24.17074	19	0.18968	22.67955	18	0.20321
GCST90200483	23	0.523648	0.87442	0.58291-1.3117	0.939259	0.99275	0.82334-1.19702	0.532294	1.04657	0.90724-1.20730	0.780484	0.94948	0.66233-1.36112	0.994354	0.99889	0.73679-1.35422	0.02198	0.36370	0.13	29.11301	22	0.14166	27.96499	21	0.14115
GCST90199679	21	0.424743	1.20544	0.76945-1.8885	0.423647	0.93233	0.78527-1.10692	0.533938	0.95741	0.83472-1.09814	0.510561	0.89760	0.65436-1.23125	0.455215	0.89005	0.65952-1.20116	-0.02731	0.30409	0.783	15.16036	20	0.76716	14.04464	19	0.78108
GCST90199992	27	0.113773	1.14230	0.97426-1.3393	0.226397	1.06259	0.96305-1.17242	0.534475	1.03274	0.93293-1.14321	0.92741	1.01115	0.79831-1.28074	0.208047	1.06104	0.96976-1.16092	-0.02368	0.12564	0.021	46.35568	26	0.00832	42.12495	25	0.01742
GCST90200455	26	0.753189	1.04892	0.78148-1.4079	0.595013	1.04653	0.88497-1.23757	0.535153	1.03662	0.92525-1.16139	0.913319	0.98413	0.74002-1.30877	0.928171	1.01004	0.81455-1.25246	-0.00160	0.93257	0.439	25.69205	25	0.42417	25.68423	24	0.36938
GCST90200243	31	0.355993	1.13498	0.87114-1.4787	0.133599	1.11882	0.96616-1.29559	0.535504	0.95922	0.84086-1.09424	0.687891	1.06336	0.79024-1.43089	0.214345	1.10637	0.94639-1.29340	-0.02516	0.16361	0.003	54.31918	30	0.00424	50.74465	29	0.00750
GCST90200392	33	0.417588	0.95857	0.86654-1.0604	0.181582	0.93832	0.85465-1.03019	0.537393	0.97914	0.91571-1.04697	0.359293	1.09670	0.90284-1.33220	0.302284	0.95256	0.86983-1.04316	0.00528	0.58548	0.591	29.85705	32	0.57541	29.55329	31	0.54044
GCST90199822	32	0.55362	1.07777	0.84354-1.3770	0.815784	0.98102	0.83494-1.15265	0.538064	0.96571	0.86419-1.07915	0.962455	0.99306	0.74487-1.32395	0.686979	1.05207	0.82379-1.34361	-0.01576	0.33241	0.763	25.12686	31	0.76201	24.15625	30	0.76491
GCST90200375	27	0.581486	1.12231	0.74859-1.6826	0.922965	1.01038	0.81958-1.24560	0.539442	0.95208	0.81386-1.11377	0.363027	1.20893	0.80903-1.80651	0.318547	1.18846	0.85205-1.65771	-0.01941	0.39562	0.087	36.51397	26	0.08261	35.45447	25	0.08029
GCST90200831	18	0.467904	1.11192	0.84068-1.4707	0.816515	1.02299	0.84427-1.23955	0.539564	0.95433	0.82195-1.10804	0.842341	1.03663	0.73113-1.46979	0.585939	1.07638	0.83011-1.39570	-0.02186	0.22620	0.148	22.20849	17	0.17683	20.20756	16	0.21102
GCST90200942	26	0.593714	1.08360	0.80997-1.4497	0.857636	0.98239	0.80905-1.19287	0.540947	0.95495	0.82378-1.10702	0.926871	1.01859	0.69008-1.50348	0.908797	0.98250	0.72850-1.32504	-0.01774	0.33300	0.082	35.89911	25	0.07314	34.49599	24	0.07623
GCST90200449	17	0.58174	0.96471	0.85130-1.0932	0.99599	1.00030	0.88959-1.12478	0.544946	1.02825	0.93955-1.12533	0.935218	0.98838	0.74885-1.30452	0.949921	0.99624	0.88744-1.11839	0.01783	0.16947	0.796	11.52426	16	0.77603	9.44087	15	0.85336
GCST90200747	20	0.711292	0.91905	0.59190-1.4270	0.874338	1.01851	0.81146-1.27839	0.545572	1.05382	0.88907-1.24911	0.95961	0.98813	0.62620-1.55925	0.708719	0.92145	0.60375-1.40633	0.01676	0.51595	0.22	23.54204	19	0.21431	22.98141	18	0.19131
GCST90200120	18	0.304148	0.86758	0.66746-1.1277	0.909702	0.99127	0.85182-1.15354	0.546152	1.03388	0.92785-1.15202	0.918516	0.98651	0.76345-1.27474	0.72195	0.95789	0.75877-1.20928	0.02947	0.16946	0.702	14.27849	17	0.64730	12.20810	16	0.72953
GCST90199629	32	0.581938	1.06776	0.84763-1.3450	0.648149	1.03779	0.88494-1.21704	0.549925	0.96693	0.86599-1.07963	0.943888	1.01116	0.74410-1.37408	0.865392	1.02185	0.79752-1.30928	-0.01422	0.34549	0.519	30.20326	31	0.50682	29.28459	30	0.50269
GCST90200503	27	0.469847	0.98752	0.95496-1.0212	0.442971	0.98835	0.95921-1.01838	0.552439	0.99097	0.96173-1.02108	0.321876	1.11281	0.90432-1.36936	0.390773	0.98787	0.96116-1.01532	0.00524	0.63434	0.373	34.18173	26	0.13051	33.86764	25	0.11077
GCST90200454	31	0.984067	1.00188	0.83493-1.2022	0.450511	1.05572	0.91702-1.21540	0.554246	1.02921	0.93553-1.13227	0.823796	1.02604	0.81985-1.28410	0.46708	1.05171	0.91967-1.20271	0.00469	0.73647	0.94	19.20809	30	0.93554	19.09264	29	0.91889
GCST90200572	16	0.848448	0.97969	0.79681-1.2045	0.648583	0.96288	0.81830-1.13300	0.554338	0.96512	0.85799-1.08564	0.340652	0.87718	0.67568-1.13876	0.783666	0.97516	0.81751-1.16322	-0.00290	0.86298	0.498	15.20845	15	0.43651	15.17496	14	0.36630
GCST90200757	20	0.895412	0.98878	0.83767-1.1672	0.709046	0.98121	0.88815-1.08402	0.555594	0.96905	0.87287-1.07584	0.402139	1.12297	0.86134-1.46406	0.67367	0.97885	0.88749-1.07961	-0.00531	0.75867	0.103	29.86806	19	0.05350	29.70746	18	0.04039
GCST90200255	27	0.163045	0.85019	0.68139-1.0608	0.576942	0.95294	0.80446-1.12882	0.555595	0.96680	0.86411-1.08169	0.787027	1.04030	0.78338-1.38147	0.651627	0.95042	0.76410-1.18217	0.02180	0.19852	0.681	22.22508	26	0.67632	20.48045	25	0.72119
GCST90200156	26	0.810554	1.02638	0.83152-1.2669	0.734038	0.97167	0.82321-1.14690	0.55745	0.96616	0.86117-1.08394	0.537327	0.91976	0.70770-1.19537	0.494043	0.91976	0.72627-1.16480	-0.00988	0.50785	0.486	24.47841	25	0.49189	24.02601	24	0.46011
GCST90200077	24	0.2086	0.81817	0.60391-1.1084	0.526959	0.94811	0.80384-1.11828	0.559137	1.04167	0.90832-1.19459	0.0645523	1.38838	0.99687-1.93366	0.0883525	0.86590	0.73892-1.01470	0.04113	0.09777	0.006	42.13362	23	0.00876	37.09178	22	0.02311
GCST90199885	20	0.488693	1.07685	0.87699-1.3223	0.311717	0.91991	0.78254-1.08140	0.559427	0.96605	0.86025-1.08486	0.344534	0.87021	0.65697-1.15266	0.391156	0.92302	0.77182-1.10385	-0.01797	0.22800	0.452	20.24023	19	0.38025	18.62821	18	0.41505
GCST90200154	21	0.410757	1.20225	0.78267-1.8468	0.716909	1.03885	0.84541-1.27656	0.559951	0.95320	0.81133-1.11988	0.580143	1.11838	0.75724-1.65174	0.649839	1.07599	0.78802-1.46920	-0.02567	0.26757	0.183	24.90623	20	0.20504	23.30598	19	0.22413
GCST90200770	19	0.560628	1.10436	0.79571-1.5327	0.36769	1.09073	0.90293-1.31758	0.560368	1.04824	0.89453-1.22835	0.449157	1.14875	0.80845-1.63230	0.321754	1.12945	0.89365-1.42748	-0.00820	0.72391	0.051	28.99419	18	0.04845	28.77587	17	0.03665
GCST90200625	24	0.953776	1.00870	0.75510-1.3475	0.152683	1.12776	0.95643-1.32979	0.5605	1.03970	0.91196-1.18533	0.321214	1.17610	0.85952-1.60927	0.23163	1.18989	0.90169-1.57020	0.00461	0.81939	0.06	34.33390	23	0.06048	34.25077	22	0.04631
GCST90200597	21	0.682989	0.94065	0.70446-1.2560	0.648816	1.04029	0.87765-1.23308	0.56079	1.03703	0.91744-1.17223	0.797124	1.04116	0.76863-1.41032	0.65571	1.06967	0.79906-1.43194	0.01375	0.47428	0.779	14.92107	20	0.78091	14.38813	19	0.76061
GCST90199642	34	0.875914	0.99289	0.90849-1.0851	0.827945	0.99052	0.90902-1.07934	0.560861	0.98108	0.91992-1.04631	0.187376	0.88357	0.73786-1.05805	0.880944	0.99361	0.91430-1.07981	-0.00369	0.70420	0.628	30.51180	33	0.59159	30.36506	32	0.54940
GCST90199661	23	0.257095	0.83142	0.60943-1.1343	0.257688	0.89212	0.73211-1.08711	0.561367	0.95966	0.83515-1.10273	0.518329	0.90285	0.66541-1.22500	0.364925	0.88512	0.68348-1.14625	0.02029	0.32303	0.607	19.72242	22	0.60040	18.69818	21	0.60449
GCST90200431	23	0.534312	0.89408	0.63173-1.2654	0.655547	1.04859	0.85127-1.29164	0.561712	1.05118	0.88809-1.24422	0.920198	0.97805	0.63669-1.50243	0.730977	1.06534	0.74604-1.52131	0.02194	0.30826	0.046	35.05713	22	0.03822	33.32669	21	0.04272
GCST90199751	25	0.180335	1.21340	0.92224-1.5965	0.665314	1.03944	0.87235-1.23852	0.563133	1.03789	0.91496-1.17733	0.897569	0.98050	0.72882-1.31909	0.871293	1.02447	0.76707-1.36825	-0.01932	0.22292	0.371	25.59776	24	0.37388	23.96291	23	0.40586
GCST90200585	30	0.787584	0.96773	0.76403-1.2257	0.978505	0.99783	0.85206-1.16854	0.563218	1.03134	0.92888-1.14510	0.392645	0.86967	0.63443-1.19215	0.309221	1.15519	0.87904-1.51809	0.00961	0.56072	0.61	25.99248	29	0.62589	25.64580	28	0.59251
GCST90199706	22	0.165271	0.92029	0.82193-1.0304	0.561495	0.97601	0.89919-1.05939	0.56521	0.97895	0.91048-1.05257	0.4628	0.93752	0.79169-1.11022	0.479459	0.97045	0.89436-1.05302	0.01821	0.18375	0.366	24.53804	21	0.26773	22.41334	20	0.31851
GCST90200047	27	0.685562	0.91925	0.61444-1.3753	0.870988	0.98365	0.80614-1.20024	0.567693	0.94879	0.79225-1.13626	0.283112	0.75176	0.45131-1.25222	0.048794	1.42314	1.01849-1.98857	0.00403	0.86412	<0.001	63.99716	26	0.00005	63.92073	25	0.00003
GCST90200059	37	0.375695	0.86590	0.63223-1.1859	0.582181	0.96004	0.83025-1.11013	0.567707	0.96015	0.83513-1.10388	0.378992	1.13256	0.86119-1.48944	0.776331	0.97174	0.79854-1.18250	0.01393	0.47657	<0.001	83.33213	36	0.00001	82.11733	35	0.00001
GCST90199956	29	0.810869	1.02816	0.82082-1.2879	0.127665	1.12208	0.96753-1.30132	0.567777	1.03554	0.91862-1.16734	0.0800483	1.25546	0.98216-1.60480	0.0992072	1.17957	0.97564-1.42612	0.00133	0.94151	0.044	42.53045	28	0.03862	42.52181	27	0.02922
GCST90200676	22	0.613769	0.97201	0.87203-1.0834	0.652157	1.02160	0.93095-1.12107	0.567795	0.97906	0.91051-1.05278	0.611815	1.05405	0.86274-1.28778	0.769109	1.01299	0.93037-1.10295	0.00207	0.86049	0.475	20.68193	21	0.47851	20.64921	20	0.41803
GCST90200843	16	0.918755	1.01989	0.70332-1.4789	0.932104	1.00793	0.84051-1.20870	0.569285	0.95738	0.82404-1.11231	0.940553	0.98880	0.73899-1.32304	0.85253	1.02458	0.79662-1.31778	-0.01155	0.71929	0.159	20.25661	15	0.16231	20.06386	14	0.12814
GCST90199844	25	0.156373	1.13820	0.95724-1.3534	0.0736537	1.08873	0.99189-1.19501	0.569346	1.02996	0.93038-1.14020	0.439247	1.09128	0.87782-1.35665	0.0176161	1.10307	1.02293-1.18950	-0.02326	0.17959	<0.001	55.61888	24	0.00026	51.34194	23	0.00061
GCST90199869	19	0.0798482	1.42396	0.98175-2.0654	0.637488	1.05315	0.84908-1.30626	0.569583	1.05242	0.88250-1.25504	0.876272	0.96927	0.65795-1.42788	0.864877	0.96927	0.68001-1.38157	-0.03842	0.09266	0.088	26.21377	18	0.09497	22.08871	17	0.18133
GCST90200420	15	0.213629	1.28349	0.88294-1.8657	0.328644	0.89011	0.70470-1.12430	0.570053	0.95082	0.79896-1.13155	0.302013	0.82010	0.57059-1.17870	0.45185	0.87022	0.61197-1.23744	-0.04017	0.09917	0.703	11.06491	14	0.68093	7.91165	13	0.84931
GCST90200907	24	0.277475	0.82007	0.57840-1.1627	0.220887	1.09434	0.94725-1.26426	0.57097	1.05296	0.88083-1.25872	0.421606	1.11408	0.86008-1.44309	0.170319	1.09830	0.96457-1.25058	0.04204	0.12072	<0.001	78.66210	23	0.00000	70.33138	22	0.00000
GCST90200700	23	0.139163	1.08975	0.97664-1.2160	0.489258	1.02931	0.94838-1.11714	0.571048	1.02010	0.95223-1.09280	0.300924	1.10276	0.92021-1.32152	0.379851	1.03787	0.95684-1.12575	-0.01908	0.14382	0.568	21.95040	22	0.46285	19.64484	21	0.54385
GCST90200497	13	0.956606	0.98755	0.63529-1.5351	0.477516	0.92665	0.75097-1.14343	0.571238	0.95247	0.80473-1.12734	0.864363	0.97314	0.71680-1.32117	0.829989	0.96636	0.71189-1.31180	-0.00480	0.86411	0.276	15.17255	12	0.23214	15.13033	11	0.17661
GCST90199707	27	0.370587	0.88387	0.67786-1.1525	0.243566	0.90837	0.77288-1.06761	0.572054	0.96399	0.84882-1.09478	0.539664	0.90205	0.65171-1.24856	0.180207	0.84074	0.65681-1.07618	0.01095	0.47080	0.143	32.87348	26	0.16580	32.18316	25	0.15278
GCST90199768	20	0.79383	1.06329	0.67564-1.6734	0.215	0.85530	0.66805-1.09502	0.572068	1.06353	0.85893-1.31686	0.571503	0.88135	0.57336-1.35476	0.255691	0.83164	0.61099-1.13197	0.00003	0.99914	0.016	34.83318	19	0.01463	34.83318	18	0.00992
GCST90199687	25	0.914132	1.01274	0.80653-1.2717	0.521261	1.05407	0.89740-1.23808	0.572244	1.03500	0.91852-1.16626	0.65089	1.06573	0.81169-1.39928	0.634403	1.07156	0.80885-1.41960	0.00453	0.82664	0.172	29.74512	24	0.19334	29.68179	23	0.15876
GCST90200703	24	0.607292	1.04382	0.88840-1.2264	0.636636	1.02394	0.92821-1.12954	0.572788	1.03054	0.92824-1.14412	0.218414	0.85263	0.66605-1.09147	0.645618	1.02251	0.93110-1.12290	-0.00276	0.83728	0.059	39.13527	23	0.01917	39.05859	22	0.01390
GCST90200001	24	0.727006	1.06209	0.76057-1.4832	0.685841	0.96895	0.83164-1.12894	0.572842	1.04208	0.90297-1.20263	0.643803	0.93371	0.70083-1.24399	0.524241	1.05820	0.89147-1.25611	-0.00333	0.90226	0.002	48.16844	23	0.00159	48.13468	22	0.00104
GCST90200834	23	0.470548	1.08455	0.87344-1.3467	0.580338	1.04233	0.89987-1.20734	0.57303	1.03017	0.92900-1.14236	0.349058	1.13136	0.87862-1.45682	0.46496	1.07567	0.88753-1.30369	-0.00968	0.59981	0.209	27.75186	22	0.18405	27.38181	21	0.15857
GCST90200160	30	0.832061	1.02215	0.83635-1.2492	0.747558	0.97619	0.84296-1.13048	0.573835	1.02779	0.93414-1.13084	0.910712	0.98420	0.74692-1.29687	0.79103	0.97632	0.81904-1.16379	0.00089	0.95165	0.536	27.86401	29	0.52519	27.86026	28	0.47187
GCST90200035	32	0.214756	0.76555	0.50645-1.1572	0.551157	0.94965	0.80129-1.12548	0.574208	0.95249	0.80376-1.12875	0.353443	1.20346	0.81864-1.76919	0.414391	0.87403	0.63533-1.20243	0.02663	0.26500	<0.001	77.00154	31	0.00001	73.82639	30	0.00001
GCST90200558	27	0.753702	1.02730	0.86982-1.2133	0.786552	1.01905	0.88897-1.16815	0.574944	1.02809	0.93321-1.13262	0.905649	1.01305	0.81930-1.25261	0.991372	1.00094	0.84619-1.18398	0.00016	0.99118	1	10.10661	26	0.99779	10.10648	25	0.99636
GCST90200410	22	0.39093	1.11105	0.87804-1.4059	0.775767	0.97494	0.81875-1.16094	0.574945	1.03638	0.91469-1.17427	0.541503	0.91171	0.68089-1.22076	0.659798	0.94462	0.73561-1.21302	-0.01181	0.50206	0.499	20.47951	21	0.49110	20.01190	20	0.45719
GCST90200212	22	0.326225	0.86246	0.64655-1.1505	0.150544	0.87949	0.73824-1.04777	0.575886	0.96673	0.85864-1.08842	0.196097	0.80414	0.58394-1.10738	0.09273	0.81306	0.64582-1.02361	0.01827	0.40446	0.697	16.46265	21	0.74312	15.73725	20	0.73279
GCST90200183	25	0.115685	1.11875	0.97793-1.2798	0.24128	1.06381	0.95925-1.17977	0.575921	1.02558	0.93872-1.12046	0.142307	0.78494	0.57407-1.07325	0.219914	1.06726	0.96446-1.18102	-0.02126	0.11433	0.314	27.83446	24	0.26708	24.91605	23	0.35463
GCST90200028	33	0.51298	0.85573	0.53945-1.3574	0.86424	1.01605	0.84656-1.21947	0.576342	0.95863	0.82657-1.11179	0.159396	1.35682	0.89583-2.05504	0.245876	1.27325	0.85302-1.90049	0.01185	0.61365	0.005	56.21644	32	0.00514	55.74866	31	0.00414
GCST90200946	20	0.670419	1.08045	0.76096-1.5341	0.229684	0.87554	0.70483-1.08759	0.577632	0.95547	0.81393-1.12163	0.137485	0.75911	0.53580-1.07547	0.143001	0.80404	0.60782-1.06361	-0.01721	0.44835	0.211	23.74764	19	0.20601	22.98063	18	0.19134
GCST90200110	19	0.854943	0.95812	0.60983-1.5053	0.452949	0.91896	0.73697-1.14590	0.577657	0.95450	0.81018-1.12452	0.582617	0.88491	0.57667-1.35791	0.45739	0.86045	0.58382-1.26816	-0.00045	0.98609	0.296	20.39583	18	0.31098	20.39545	17	0.25450
GCST90200048	20	0.959619	1.00742	0.75968-1.3360	0.975116	1.00296	0.83290-1.20774	0.577769	1.03759	0.91117-1.18155	0.754699	1.04318	0.80325-1.35477	0.821201	1.02697	0.81792-1.28943	0.00439	0.81894	0.493	18.91267	19	0.46245	18.85615	18	0.40073
GCST90200750	19	0.896615	1.01803	0.78059-1.3277	0.758265	0.97090	0.80442-1.17182	0.577968	1.03842	0.90927-1.18592	0.170128	1.30197	0.90660-1.86978	0.513988	0.90936	0.68747-1.20286	0.00366	0.86654	0.132	23.97693	18	0.15579	23.93594	17	0.12119
GCST90199749	37	0.00393876	0.76073	0.63947-0.9050	0.341128	0.93152	0.80493-1.07802	0.578383	0.97181	0.87860-1.07492	0.894145	0.97919	0.71994-1.33181	0.351925	0.91146	0.75174-1.10513	0.03698	0.00226	0.235	40.95947	36	0.26193	30.09758	35	0.70369
GCST90200061	30	0.926635	0.98666	0.74323-1.3098	0.737438	1.02968	0.86786-1.22166	0.578422	1.03793	0.91022-1.18356	0.265274	1.20829	0.87175-1.67473	0.391072	1.13202	0.85629-1.49654	0.00742	0.69431	0.057	42.95899	29	0.04593	42.71842	28	0.03705
GCST90199765	20	0.357333	0.79415	0.49228-1.2811	0.324827	1.12499	0.88987-1.42223	0.578629	1.05761	0.86792-1.28875	0.691897	1.09441	0.70524-1.69832	0.631717	1.12819	0.69444-1.83285	0.04757	0.21502	0.006	37.21316	19	0.00746	34.08551	18	0.01229
GCST90200744	25	0.100372	0.77470	0.57837-1.0377	0.965463	0.99578	0.82219-1.20601	0.579618	1.03777	0.91018-1.18325	0.758105	1.06667	0.71066-1.60102	0.834507	1.03610	0.74556-1.43986	0.03632	0.03861	0.557	22.73378	24	0.53556	17.92031	23	0.76180
GCST90200440	24	0.928367	0.99409	0.87495-1.1295	0.528744	1.03348	0.93283-1.14498	0.580208	1.02756	0.93317-1.13150	0.460338	1.11866	0.83480-1.49904	0.471579	1.03899	0.93784-1.15104	0.00946	0.44147	0.214	30.87067	23	0.12600	30.03189	22	0.11769
GCST90200105	27	0.321521	1.12456	0.89574-1.4118	0.540887	1.04944	0.89905-1.22497	0.580273	1.03155	0.92401-1.15159	0.914039	1.01434	0.78526-1.31024	0.40775	1.06909	0.91503-1.24908	-0.01153	0.40267	0.235	31.36020	26	0.21513	30.47668	25	0.20694
GCST90200962	20	0.721942	0.91566	0.56787-1.4764	0.195617	1.12016	0.94329-1.33020	0.580593	1.04673	0.89018-1.23080	0.288579	1.21287	0.85773-1.71507	0.322225	1.16601	0.86710-1.56797	0.01847	0.56596	0.002	42.22704	19	0.00165	41.43978	18	0.00132
GCST90200414	23	0.337198	0.81809	0.54800-1.2213	0.727611	1.03636	0.84767-1.26706	0.580903	0.95829	0.82379-1.11477	0.670108	1.08742	0.74333-1.59079	0.723614	1.06109	0.76706-1.46784	0.01844	0.41226	0.246	26.73480	22	0.22147	25.87259	21	0.21135
GCST90199808	25	0.179087	1.14474	0.94554-1.3859	0.317734	1.07966	0.92894-1.25484	0.580964	0.96736	0.85984-1.08833	0.999522	1.00008	0.77692-1.28734	0.392691	1.08111	0.90699-1.28866	-0.02884	0.04577	0.156	31.01865	24	0.15325	25.98074	23	0.30178
GCST90199727	16	0.640638	1.11274	0.71747-1.7258	0.479072	1.08873	0.86037-1.37769	0.581051	1.04688	0.88966-1.23189	0.318304	1.20104	0.84820-1.70066	0.371706	1.15512	0.84982-1.57012	-0.00839	0.77352	0.918	8.17125	15	0.91673	8.08516	14	0.88484
GCST90199939	21	0.145356	0.73197	0.48931-1.0950	0.37966	0.90893	0.73453-1.12473	0.582122	0.95542	0.81216-1.12394	0.495112	0.86642	0.57822-1.29827	0.374269	0.84495	0.58753-1.21515	0.02835	0.17457	0.2	25.27663	20	0.19105	22.88090	19	0.24263
GCST90200884	25	0.427507	0.95767	0.86226-1.0636	0.575833	0.97173	0.87886-1.07442	0.583314	0.98000	0.91174-1.05336	0.558829	0.94461	0.78240-1.14044	0.569287	0.97589	0.89827-1.06023	0.00676	0.55896	0.884	16.75548	24	0.85890	16.40382	23	0.83744
GCST90200812	24	0.56927	1.09512	0.80463-1.4905	0.602397	0.95251	0.79318-1.14384	0.583703	0.96421	0.84635-1.09848	0.704354	0.93586	0.66735-1.31242	0.667469	0.94046	0.71330-1.23996	-0.01687	0.38130	0.558	21.47654	23	0.55201	20.67834	22	0.54069
GCST90200576	30	0.315426	0.91716	0.77703-1.0826	0.76185	0.98082	0.86536-1.11168	0.583707	0.97544	0.89241-1.06618	0.85661	1.02456	0.78932-1.32991	0.396387	0.92041	0.76203-1.11171	0.01188	0.39467	0.291	32.76200	29	0.28744	31.91032	28	0.27818
GCST90200713	17	0.871625	1.01805	0.82251-1.2601	0.909995	0.98870	0.81186-1.20405	0.585356	0.96559	0.85145-1.09503	0.576484	0.91258	0.66633-1.24982	0.925987	0.99030	0.80889-1.21241	-0.00916	0.55615	0.826	10.91556	16	0.81467	10.55313	15	0.78358
GCST90199908	26	0.899261	1.02648	0.68776-1.5320	0.503538	0.93762	0.77637-1.13237	0.585507	0.95872	0.82393-1.11556	0.789917	0.95705	0.69532-1.31732	0.546389	0.91203	0.67892-1.22516	-0.00968	0.72036	0.066	36.07388	25	0.07049	35.87775	24	0.05640
GCST90200056	29	0.510153	1.13040	0.78871-1.6201	0.577929	1.04603	0.89269-1.22570	0.585574	0.95208	0.79801-1.13589	0.369479	1.15657	0.84611-1.58095	0.65061	1.04939	0.85371-1.28992	-0.02508	0.29328	<0.001	91.58675	28	0.00000	87.84882	27	0.00000
GCST90200430	22	0.31769	1.21816	0.83520-1.7767	0.679345	0.95866	0.78475-1.17112	0.586909	1.03984	0.90316-1.19719	0.77446	0.94844	0.66340-1.35596	0.543942	0.89913	0.64138-1.26048	-0.01755	0.38613	0.619	18.32996	21	0.62804	17.54492	20	0.61736
GCST90200652	22	0.327913	1.09643	0.91589-1.3126	0.567243	1.03921	0.91092-1.18556	0.587432	1.02618	0.93472-1.12659	0.872824	0.98184	0.78666-1.22546	0.681287	1.02892	0.89972-1.17669	-0.01223	0.40759	0.494	21.25066	21	0.44373	20.51655	20	0.42606
GCST90200443	23	0.843668	0.95431	0.60298-1.5103	0.891506	0.98564	0.80061-1.21342	0.589862	1.04191	0.89743-1.20964	0.749206	0.93853	0.63920-1.37803	0.609716	0.91455	0.65222-1.28239	0.00866	0.69577	0.649	18.87721	22	0.65290	18.72003	21	0.60309
GCST90201000	23	0.614906	0.94305	0.75301-1.1811	0.723525	0.97553	0.85042-1.11905	0.589994	0.97038	0.86985-1.08253	0.786157	0.96664	0.75875-1.23149	0.709161	0.97327	0.84569-1.12011	0.00441	0.77721	0.224	28.35471	22	0.16422	28.24422	21	0.13336
GCST90200952	19	0.121932	1.19952	0.96357-1.4932	0.345395	0.92862	0.79621-1.08304	0.590665	0.97119	0.87305-1.08036	0.39405	0.87730	0.65395-1.17694	0.438884	0.88521	0.65454-1.19717	-0.04151	0.04512	0.635	14.78275	18	0.67683	10.10635	17	0.89909
GCST90200619	20	0.614833	0.91869	0.66404-1.2710	0.776246	0.97157	0.79632-1.18539	0.591276	0.95971	0.82593-1.11515	0.78271	0.95616	0.69844-1.30899	0.860873	0.96980	0.69143-1.36025	0.00555	0.76953	0.938	10.48471	19	0.93996	10.39623	18	0.91820
GCST90200198	20	0.968868	0.99457	0.75956-1.3023	0.580991	0.95058	0.79402-1.13802	0.591377	0.96731	0.85678-1.09210	0.416837	1.12552	0.85131-1.48807	0.600555	0.94605	0.77136-1.16030	-0.00492	0.82299	0.512	18.49104	19	0.48989	18.43826	18	0.42715
GCST90200482	27	0.294721	1.13521	0.89994-1.4320	0.319868	1.09100	0.91896-1.29524	0.592163	1.03347	0.91618-1.16578	0.376579	1.15431	0.84439-1.57797	0.478974	1.10606	0.84008-1.45625	-0.01504	0.36287	0.529	24.90466	26	0.52438	24.04564	25	0.51674
GCST90200347	26	0.539402	0.91371	0.68776-1.2139	0.643616	0.95852	0.80105-1.14695	0.592388	0.96468	0.84569-1.10041	0.842605	0.96778	0.70283-1.33262	0.764158	0.95485	0.70843-1.28701	0.00656	0.67631	0.539	23.94307	25	0.52266	23.76444	24	0.47513
GCST90200948	20	0.152557	0.79490	0.58818-1.0743	0.838046	0.98413	0.84418-1.14729	0.592495	0.96547	0.84889-1.09806	0.97982	1.00318	0.78686-1.27896	0.987153	0.99809	0.79301-1.25620	0.03242	0.18090	0.154	25.32044	19	0.15026	22.85980	18	0.19604
GCST90199961	33	0.997346	1.00025	0.86226-1.1603	0.509874	0.95935	0.84795-1.08538	0.592942	1.02258	0.94221-1.10979	0.912279	0.98805	0.79913-1.22163	0.608364	0.96806	0.85607-1.09470	0.00382	0.72925	0.802	24.99758	32	0.80613	24.87559	31	0.77326
GCST90199922	30	0.725232	1.05013	0.80161-1.3757	0.796685	1.02153	0.86869-1.20127	0.593568	1.03367	0.91529-1.16736	0.187243	1.29095	0.89118-1.87003	0.85181	1.03038	0.75483-1.40651	-0.00220	0.89828	0.126	37.81611	29	0.12648	37.79364	28	0.10237
GCST90199815	37	0.46134	1.10588	0.84858-1.4412	0.356299	0.93025	0.79777-1.08473	0.594036	0.97282	0.87907-1.07657	0.726295	0.94702	0.69990-1.28141	0.506599	0.92786	0.74554-1.15476	-0.01752	0.31155	0.42	37.08333	36	0.41883	35.99889	35	0.42157
GCST90199977	23	0.345492	0.90831	0.74715-1.1042	0.404342	0.93511	0.79870-1.09483	0.598976	0.97014	0.86648-1.08620	0.443355	0.88865	0.66070-1.19525	0.267588	0.90836	0.76972-1.07198	0.01238	0.42512	0.325	25.36574	22	0.27991	24.59100	21	0.26531
GCST90200956	20	0.837953	1.03225	0.76481-1.3932	0.823924	1.02190	0.84436-1.23676	0.599518	1.03556	0.90894-1.17982	0.405958	0.86898	0.62857-1.20133	0.404054	0.89020	0.68151-1.16278	0.00047	0.98175	0.593	16.99794	19	0.59001	16.99741	18	0.52328
GCST90200037	20	0.997164	0.99910	0.61211-1.6308	0.208729	1.12433	0.93657-1.34974	0.600193	1.05759	0.85780-1.30391	0.750593	1.05305	0.76917-1.44168	0.306162	1.10176	0.91970-1.31987	0.00738	0.80298	<0.001	53.43262	19	0.00004	53.24298	18	0.00002
GCST90200096	18	0.859184	0.97420	0.73322-1.2944	0.93229	1.00668	0.86339-1.17375	0.601153	0.97021	0.86621-1.08670	0.811282	0.96912	0.75212-1.24873	0.993451	0.99903	0.79567-1.25437	-0.00072	0.97578	0.878	10.45830	17	0.88330	10.45735	16	0.84168
GCST90199962	26	0.720169	1.02923	0.88075-1.2027	0.352571	1.05821	0.93922-1.19228	0.601513	1.02244	0.94074-1.11122	0.118645	1.18778	0.96403-1.46347	0.176833	1.11494	0.95635-1.29984	-0.00131	0.92227	0.527	23.75926	25	0.53332	23.74953	24	0.47599
GCST90200310	30	0.51093	1.02960	0.94488-1.1219	0.723141	1.01404	0.93876-1.09536	0.602468	1.01719	0.95400-1.08456	0.861297	0.97951	0.77810-1.23305	0.938389	1.00283	0.93414-1.07656	-0.00354	0.68030	0.968	17.59252	29	0.95216	17.41915	28	0.93984
GCST90200837	30	0.220843	0.91864	0.80437-1.0491	0.641717	0.97433	0.87324-1.08713	0.603696	0.97992	0.90768-1.05791	0.41032	0.92394	0.76743-1.11237	0.610401	0.96179	0.82926-1.11550	0.01468	0.25333	0.628	26.07457	29	0.62150	24.71429	28	0.64334
GCST90200629	28	0.924749	0.99130	0.82836-1.1863	0.70996	1.02702	0.89241-1.18193	0.605416	0.97531	0.88706-1.07234	0.932342	1.00956	0.81209-1.25506	0.815688	1.01792	0.87797-1.18018	-0.00258	0.83605	0.564	25.36502	27	0.55401	25.32132	26	0.50085
GCST90200894	20	0.7587	0.96444	0.76815-1.2109	0.918731	0.99221	0.85377-1.15310	0.605877	0.97114	0.86888-1.08542	0.900631	0.98378	0.76371-1.26727	0.722325	1.04110	0.83643-1.29585	0.00119	0.94578	0.478	19.40044	19	0.43143	19.39532	18	0.36787
GCST90199982	21	0.933355	1.01382	0.73813-1.3925	0.461741	1.07716	0.88372-1.31293	0.605912	1.03611	0.90548-1.18558	0.660338	1.10153	0.72022-1.68474	0.27516	1.25520	0.84386-1.86703	0.00299	0.88300	0.426	19.91944	20	0.46298	19.89615	19	0.40085
GCST90199742	29	0.0980582	0.82947	0.66977-1.0272	0.66153	1.03374	0.89104-1.19928	0.606283	1.03272	0.91371-1.16722	0.376492	1.13569	0.86047-1.49893	0.956389	1.00611	0.81029-1.24926	0.03400	0.02522	0.059	41.35445	28	0.04982	34.23503	27	0.15932
GCST90200902	26	0.39784	1.10475	0.88056-1.3860	0.216596	1.09302	0.94919-1.25865	0.606385	1.03002	0.92041-1.15268	0.275701	0.83037	0.59882-1.15147	0.259942	1.08471	0.94464-1.24554	-0.01127	0.49099	0.062	37.74812	25	0.04895	36.99399	24	0.04382
GCST90199692	24	0.0340446	1.31024	1.03654-1.6562	0.84639	1.01640	0.86216-1.19823	0.606646	1.03563	0.90641-1.18328	0.696801	0.94033	0.69270-1.27648	0.941792	1.00915	0.79239-1.28521	-0.04006	0.03089	0.053	34.58017	23	0.05722	27.84696	22	0.18081
GCST90199641	15	0.404112	1.16688	0.82165-1.6572	0.988206	1.00178	0.79175-1.26752	0.606944	1.04568	0.88204-1.23968	0.953966	0.98736	0.64589-1.50933	0.989628	1.00230	0.71327-1.40845	-0.01653	0.49334	0.256	16.74679	14	0.26992	16.13036	13	0.24216
GCST90200229	20	0.518836	1.14907	0.75963-1.7382	0.8859	0.98580	0.81091-1.19841	0.607537	0.95650	0.80719-1.13343	0.682916	0.93676	0.68797-1.27552	0.804929	1.02810	0.82764-1.27712	-0.02635	0.35327	0.019	34.82860	19	0.01465	33.15607	18	0.01598
GCST90199942	23	0.632811	0.94867	0.76665-1.1739	0.873546	0.98595	0.82827-1.17365	0.609251	0.96864	0.85722-1.09453	0.798887	0.96147	0.71326-1.29606	0.792959	0.96958	0.77200-1.21773	0.00397	0.81727	0.964	11.10496	22	0.97322	11.05021	21	0.96180
GCST90200993	18	0.644594	1.09595	0.74800-1.6058	0.486027	0.92902	0.75521-1.14284	0.609833	0.95337	0.79360-1.14530	0.64692	0.91947	0.64605-1.30860	0.724878	0.94351	0.68613-1.29742	-0.02106	0.42549	0.081	25.32804	17	0.08760	24.31184	16	0.08291
GCST90200228	18	0.532573	0.86866	0.56358-1.3389	0.89225	0.98678	0.81396-1.19630	0.610211	0.96426	0.83833-1.10910	0.723795	0.94696	0.70343-1.27480	0.768348	0.96103	0.74076-1.24679	0.01322	0.62305	0.51	17.11937	17	0.44631	16.85473	16	0.39506
GCST90200416	19	0.232303	1.18505	0.90586-1.5503	0.0976323	1.13145	0.97762-1.30949	0.610405	1.03368	0.91001-1.17414	0.692993	1.06612	0.77976-1.45766	0.134588	1.12732	0.97037-1.30965	-0.02372	0.27416	0.12	26.15641	18	0.09623	24.32899	17	0.11077
GCST90200098	29	0.347233	0.86818	0.64988-1.1598	0.645957	1.03422	0.89592-1.19386	0.61048	0.96407	0.83746-1.10982	0.559237	1.07153	0.85213-1.34742	0.561829	1.04377	0.90469-1.20422	0.01599	0.42339	<0.001	60.50013	28	0.00035	59.05486	27	0.00035
GCST90200883	25	0.756346	0.96652	0.78144-1.1954	0.633886	0.96400	0.82899-1.12100	0.610499	0.97216	0.87207-1.08374	0.605021	1.07376	0.82284-1.40121	0.545184	0.93463	0.75314-1.15986	0.00093	0.95077	0.948	14.16694	24	0.94279	14.16305	23	0.92211
GCST90200674	37	0.200795	0.94985	0.87916-1.0262	0.171014	0.95404	0.89190-1.02052	0.612461	0.98379	0.92353-1.04799	0.792994	1.02653	0.84543-1.24642	0.184194	0.95345	0.88988-1.02157	0.01331	0.14378	0.168	46.28908	36	0.11700	43.50924	35	0.15317
GCST90200941	16	0.582112	0.94197	0.76507-1.1598	0.631929	0.96279	0.82441-1.12440	0.613509	0.96620	0.84550-1.10413	0.194339	0.82231	0.62011-1.09045	0.57512	0.95414	0.81260-1.12034	0.00477	0.75431	0.225	20.03217	15	0.17070	19.88745	14	0.13373
GCST90200027	27	0.658732	1.04720	0.85546-1.2819	0.528042	1.04732	0.90720-1.20909	0.613705	1.02925	0.92026-1.15114	0.998711	1.00021	0.78106-1.28084	0.584916	1.04330	0.89778-1.21242	-0.00341	0.84080	0.197	32.64429	26	0.17267	32.59058	25	0.14162
GCST90200221	30	0.23995	0.86794	0.68876-1.0937	0.279817	0.92748	0.80911-1.06317	0.614405	0.97450	0.88132-1.07753	0.664169	0.94675	0.74139-1.20900	0.462255	0.92687	0.75903-1.13184	0.01907	0.28535	0.315	32.31374	29	0.30627	31.00026	28	0.31707
GCST90200439	15	0.543212	0.94097	0.77735-1.1390	0.979462	0.99809	0.86299-1.15434	0.61529	0.96787	0.85212-1.09934	0.633514	1.06828	0.81909-1.39330	0.96739	1.00275	0.88092-1.14143	0.00705	0.69677	0.311	17.94104	14	0.20948	17.72458	13	0.16826
GCST90200979	25	0.131335	0.89427	0.77745-1.0286	0.244141	0.93487	0.83470-1.04706	0.615953	0.97735	0.89366-1.06888	0.500167	0.91826	0.71935-1.17218	0.204664	0.93279	0.84016-1.03564	0.01798	0.12647	0.417	25.68424	24	0.36938	23.15312	23	0.45186
GCST90199728	13	0.235495	0.75563	0.48781-1.1705	0.336927	1.12431	0.88516-1.42806	0.616704	1.04658	0.87569-1.25081	0.410815	1.18758	0.79971-1.76359	0.389324	1.16746	0.83116-1.63984	0.03868	0.13848	0.638	10.25828	12	0.59331	7.70654	11	0.73933
GCST90199817	23	0.775633	1.03621	0.81391-1.3192	0.864856	0.98786	0.85826-1.13704	0.617193	1.02622	0.92719-1.13583	0.907722	1.01344	0.81079-1.26673	0.752382	0.97542	0.83729-1.13633	-0.00164	0.93175	0.58	20.07544	22	0.57832	20.06792	21	0.51696
GCST90200808	17	0.360924	0.87272	0.65752-1.1584	0.633317	0.95241	0.77951-1.16366	0.617701	0.96235	0.82772-1.11888	0.797066	0.95939	0.70312-1.30907	0.816021	0.96499	0.71824-1.29650	0.01556	0.43655	0.925	9.01944	16	0.91261	8.38044	15	0.90763
GCST90199934	19	0.69798	0.92348	0.62195-1.3712	0.857312	1.01967	0.82459-1.26090	0.617929	1.04813	0.87136-1.26076	0.705808	0.93815	0.67698-1.30007	0.987484	1.00220	0.76432-1.31412	0.01538	0.48562	0.022	33.61325	18	0.01405	32.63769	17	0.01252
GCST90200573	21	0.84296	0.97051	0.72467-1.2997	0.457611	1.06200	0.90612-1.24471	0.618532	1.03013	0.91652-1.15783	0.247579	1.19244	0.89259-1.59301	0.34507	1.12666	0.88474-1.43474	0.00966	0.66614	0.234	24.92233	20	0.20442	24.67291	19	0.17159
GCST90199705	21	0.729504	0.96974	0.81681-1.1513	0.737242	0.97950	0.86785-1.10551	0.619621	1.02354	0.93369-1.12205	0.816578	0.97388	0.78096-1.21444	0.672243	0.97388	0.86303-1.09896	0.01135	0.47212	0.369	21.73659	20	0.35497	21.13778	19	0.32924
GCST90200013	19	0.56157	1.14526	0.73100-1.7943	0.383656	1.10468	0.88300-1.38201	0.62031	1.05130	0.86251-1.28142	0.36088	1.25901	0.77788-2.03773	0.198157	1.24203	0.90375-1.70692	-0.00990	0.68062	0.002	39.87114	18	0.00217	39.46402	17	0.00154
GCST90199786	30	0.298197	0.88295	0.70141-1.1115	0.125239	0.88144	0.75011-1.03576	0.620574	0.97189	0.86813-1.08805	0.274083	0.84782	0.63424-1.13333	0.157699	0.84410	0.67131-1.06137	0.01340	0.35639	0.718	24.11499	29	0.72324	23.23561	28	0.72116
GCST90200526	19	0.541827	0.95476	0.82527-1.1046	0.83063	0.98726	0.87783-1.11033	0.622082	0.97419	0.87800-1.08093	0.40405	0.88727	0.67439-1.16735	0.77382	0.98427	0.88480-1.09491	0.00500	0.69640	0.253	24.06401	18	0.15294	23.84310	17	0.12376
GCST90199633	27	0.908274	1.00873	0.87139-1.1677	0.751415	0.97925	0.86011-1.11489	0.622623	1.02253	0.93571-1.11740	0.907046	0.98677	0.79073-1.23140	0.658783	0.97126	0.85459-1.10384	0.00305	0.82088	0.962	14.79816	26	0.96091	14.74581	25	0.94712
GCST90200772	33	0.898903	0.98437	0.77351-1.2527	0.481708	0.94779	0.81627-1.10050	0.623569	1.02647	0.92477-1.13935	0.425554	0.89586	0.68591-1.17008	0.210986	0.85098	0.66423-1.09026	0.00581	0.70821	0.729	26.14476	32	0.75717	26.00209	31	0.72122
GCST90200124	23	0.904489	0.97293	0.62475-1.5151	0.635071	1.05597	0.84328-1.32232	0.623921	1.05245	0.85792-1.29110	0.929756	0.98301	0.67449-1.43266	0.58697	1.08090	0.81974-1.42525	0.00920	0.69755	0.002	45.33646	22	0.00240	45.00378	21	0.00173
GCST90200621	27	0.558864	1.07032	0.85482-1.3402	0.0740304	1.15273	0.98628-1.34726	0.623936	1.02956	0.91636-1.15675	0.789438	0.95862	0.70520-1.30310	0.296	1.10098	0.92257-1.31390	-0.00579	0.69390	0.167	32.30475	26	0.18324	32.10120	25	0.15510
GCST90200599	20	0.13872	1.21278	0.95014-1.5480	0.12334	1.13498	0.96615-1.33332	0.624071	1.03796	0.89427-1.20474	0.700918	1.05375	0.80994-1.37093	0.145925	1.13903	0.96262-1.34777	-0.02831	0.13920	0.02	36.47231	19	0.00923	32.19094	18	0.02087
GCST90199902	18	0.439297	1.10614	0.86208-1.4193	0.181464	1.12672	0.94583-1.34220	0.624141	1.02995	0.91528-1.15898	0.167069	1.25997	0.92063-1.72438	0.159235	1.18845	0.94440-1.49557	-0.01080	0.53097	0.354	17.56594	17	0.41671	17.12692	16	0.37743
GCST90199916	28	0.541901	1.03631	0.92549-1.1604	0.731234	0.98100	0.87926-1.09451	0.624551	1.01964	0.94323-1.10224	0.32973	1.10916	0.90395-1.36097	0.887076	0.99366	0.91092-1.08392	-0.00447	0.69726	0.238	32.56045	27	0.21196	32.36782	26	0.18124
GCST90200117	25	0.858414	0.97683	0.75717-1.2602	0.536706	0.94973	0.80637-1.11858	0.624586	0.96986	0.85798-1.09633	0.975823	0.99600	0.77088-1.28688	0.711702	0.97028	0.82839-1.13648	-0.00109	0.95013	0.07	36.34526	24	0.05079	36.33894	23	0.03808
GCST90199623	23	0.5612	0.93981	0.76481-1.1549	0.470785	0.94925	0.82396-1.09359	0.624592	0.97579	0.88455-1.07644	0.498897	0.92709	0.74714-1.15038	0.519238	0.93396	0.76129-1.14580	0.00651	0.68800	0.526	21.44636	22	0.49332	21.27838	21	0.44206
GCST90200296	22	0.911692	0.98698	0.78528-1.2405	0.726576	1.03043	0.87106-1.21897	0.625743	0.97137	0.86436-1.09163	0.721172	1.05315	0.79547-1.39430	0.608932	1.06044	0.84977-1.32334	-0.00263	0.87528	0.863	14.36794	21	0.85328	14.34267	20	0.81271
GCST90200405	28	0.82688	1.02713	0.80998-1.3025	0.849705	0.98360	0.82901-1.16703	0.626898	1.02981	0.91478-1.15930	0.63804	0.92253	0.66180-1.28598	0.444472	0.90889	0.71404-1.15691	0.00036	0.98030	0.284	31.28320	27	0.25967	31.28245	26	0.21792
GCST90200598	17	0.974023	0.99502	0.74026-1.3374	0.589034	1.05252	0.87413-1.26732	0.628723	1.03557	0.89877-1.19318	0.456594	1.12116	0.83575-1.50403	0.508901	1.10361	0.82912-1.46896	0.00555	0.76711	0.996	5.28105	16	0.99417	5.19010	15	0.99039
GCST90200280	26	0.562107	1.03986	0.91281-1.1846	0.921111	1.00534	0.90480-1.11705	0.629015	0.97781	0.89270-1.07102	0.704818	0.95083	0.73469-1.23056	0.976748	1.00151	0.90604-1.10703	-0.01861	0.21323	0.319	29.48176	25	0.24428	27.60131	24	0.27721
GCST90200705	42	0.991865	0.99953	0.91401-1.0931	0.413449	0.96575	0.88838-1.04987	0.629537	0.98469	0.92487-1.04839	0.692235	1.03993	0.85782-1.26070	0.547045	0.97456	0.89680-1.05908	-0.00456	0.64528	0.184	49.22191	41	0.17721	48.95858	40	0.15658
GCST90200850	27	0.355796	1.15274	0.85729-1.5500	0.657155	1.04158	0.87010-1.24685	0.630668	1.03389	0.90254-1.18436	0.908336	1.01980	0.73281-1.41918	0.789648	1.04005	0.78170-1.38378	-0.01419	0.42444	0.245	30.98207	26	0.22894	30.18590	25	0.21740
GCST90200466	25	0.553405	0.89019	0.60935-1.3005	0.308241	0.90722	0.75226-1.09410	0.630931	0.96009	0.81311-1.13364	0.241031	0.78008	0.52034-1.16949	0.0965602	0.70404	0.47303-1.04788	0.01028	0.66640	0.002	45.91938	24	0.00453	45.54176	23	0.00341
GCST90200004	23	0.810172	1.02876	0.81864-1.2928	0.562151	1.05718	0.87598-1.27586	0.631099	1.03034	0.91200-1.16404	0.415862	1.14282	0.83357-1.56681	0.408172	1.09323	0.88865-1.34490	0.00023	0.98759	0.347	24.40023	22	0.32661	24.39994	21	0.27409
GCST90199893	21	0.757496	1.02187	0.89250-1.1700	0.784197	0.98487	0.88307-1.09841	0.631244	0.97997	0.90224-1.06439	0.719365	0.95443	0.74266-1.22658	0.711642	0.98270	0.89702-1.07656	-0.00939	0.45335	0.847	14.38492	20	0.81046	13.79885	19	0.79529
GCST90200016	23	0.811758	0.98107	0.83994-1.1459	0.947255	0.99517	0.86230-1.14852	0.63193	1.02419	0.92877-1.12941	0.985409	1.00215	0.79847-1.25778	0.862657	0.98697	0.85213-1.14314	0.00816	0.49241	0.955	12.76181	22	0.93959	12.27364	21	0.93193
GCST90200165	22	0.320903	1.07633	0.93418-1.2401	0.2745	1.06634	0.95030-1.19656	0.633228	1.02121	0.93687-1.11313	0.2703	1.17023	0.89143-1.53621	0.255637	1.06605	0.95762-1.18676	-0.01205	0.37020	0.733	15.30374	21	0.80741	14.46333	20	0.80625
GCST90200295	28	0.899732	0.98541	0.78577-1.2358	0.225175	1.11241	0.93648-1.32140	0.633835	1.03108	0.90906-1.16948	0.187384	1.26036	0.90132-1.76242	0.164793	1.20519	0.93281-1.55711	0.00726	0.63863	0.083	38.14349	27	0.07562	37.81510	26	0.06300
GCST90199868	24	0.95762	1.00720	0.77542-1.3082	0.374086	1.06096	0.93118-1.20882	0.635046	1.03353	0.90193-1.18433	0.707041	1.05276	0.80781-1.37199	0.344948	1.06620	0.93595-1.21457	0.00584	0.82142	0.004	46.24539	23	0.00279	46.13597	22	0.00190
GCST90199715	22	0.207924	1.30045	0.87550-1.9316	0.313101	1.11434	0.90294-1.37524	0.635285	1.03708	0.89222-1.20546	0.655867	1.09503	0.73873-1.62317	0.497778	1.12581	0.80402-1.57639	-0.02359	0.23961	0.663	17.66823	21	0.66989	16.19913	20	0.70420
GCST90200628	28	0.524859	1.05183	0.90201-1.2265	0.920372	1.00646	0.88710-1.14188	0.637798	0.97827	0.89276-1.07197	0.514478	0.92627	0.73798-1.16260	0.901652	1.00819	0.88689-1.14609	-0.01479	0.26175	0.22	31.74418	27	0.24169	30.21480	26	0.25881
GCST90200998	22	0.335614	1.13852	0.87986-1.4732	0.137949	1.14658	0.95701-1.37371	0.639597	1.03260	0.90285-1.18101	0.570331	1.09463	0.80500-1.48847	0.287975	1.13571	0.90345-1.42769	-0.01757	0.39358	0.283	23.94893	21	0.29554	23.07185	20	0.28528
GCST90200043	23	0.953305	0.98796	0.66183-1.4748	0.375943	1.08321	0.90755-1.29286	0.64107	1.03684	0.89054-1.20717	0.32168	1.17004	0.86368-1.58508	0.904318	1.01345	0.81712-1.25694	0.00706	0.80019	0.012	40.02852	22	0.01073	39.90367	21	0.00764
GCST90200091	20	0.310297	0.87578	0.68274-1.1234	0.300302	1.09511	0.92213-1.30055	0.641497	1.03034	0.90852-1.16851	0.48569	1.11725	0.82305-1.51659	0.415823	1.13270	0.84452-1.51924	0.02525	0.15549	0.493	18.28699	19	0.50335	16.08904	18	0.58633
GCST90200254	13	0.240049	0.91274	0.79026-1.0542	0.490547	0.95499	0.83780-1.08857	0.641803	1.03191	0.90399-1.17792	0.891868	0.97873	0.72250-1.32581	0.506655	0.95672	0.84289-1.08593	0.03264	0.02633	0.224	18.48483	12	0.10174	11.57039	11	0.39679
GCST90199785	24	0.945358	1.00711	0.82432-1.2304	0.789757	0.98244	0.86250-1.11907	0.642321	1.02638	0.91957-1.14561	0.435452	0.91573	0.73681-1.13809	0.800254	1.01836	0.88593-1.17058	0.00354	0.82482	0.072	34.95098	23	0.05260	34.87145	22	0.03996
GCST90199967	20	0.0949449	0.81483	0.64889-1.0232	0.339468	0.91121	0.75293-1.10275	0.643124	0.96727	0.84025-1.11349	0.349718	0.85760	0.62648-1.17400	0.181672	0.87728	0.72905-1.05566	0.02621	0.08534	0.341	21.19468	19	0.32614	17.88012	18	0.46358
GCST90200479	26	0.4437	1.09160	0.87553-1.3610	0.703838	0.96886	0.82305-1.14050	0.643475	0.97431	0.87266-1.08781	0.731551	0.95307	0.72642-1.25044	0.736587	0.96730	0.79867-1.17154	-0.01809	0.25616	0.276	28.67199	25	0.27786	27.14171	24	0.29789
GCST90201004	18	0.738418	0.87518	0.40564-1.8883	0.745873	1.03937	0.82292-1.31274	0.643788	0.95292	0.77675-1.16904	0.360646	1.22202	0.80428-1.85674	0.626497	1.07861	0.79965-1.45488	0.00963	0.82445	0.002	38.88069	17	0.00186	38.75752	16	0.00118
GCST90200406	18	0.276337	0.78801	0.52072-1.1925	0.507895	1.07568	0.86676-1.33496	0.644706	1.03668	0.88950-1.20821	0.318108	1.23433	0.82642-1.84359	0.45428	1.13451	0.82137-1.56702	0.03497	0.18224	0.432	17.29567	17	0.43451	15.35116	16	0.49908
GCST90199660	27	0.806894	0.97141	0.77169-1.2228	0.412398	1.05632	0.92661-1.20418	0.645887	1.03043	0.90674-1.17099	0.20386	1.15977	0.92805-1.44933	0.69473	1.02571	0.90485-1.16270	0.01000	0.54898	0.001	58.66934	26	0.00025	57.81576	25	0.00021
GCST90200529	17	0.73526	1.06366	0.74871-1.5111	0.293531	1.11099	0.91289-1.35208	0.647732	1.03430	0.89500-1.19528	0.449526	1.13710	0.82171-1.57355	0.369918	1.13311	0.86891-1.47766	-0.00406	0.86614	0.87	9.69513	16	0.88206	9.66572	15	0.84022
GCST90200690	32	0.90496	1.00614	0.91079-1.1115	0.544734	1.02398	0.94840-1.10558	0.649081	0.98446	0.92025-1.05316	0.170281	0.84517	0.66827-1.06890	0.654578	1.01830	0.94125-1.10167	-0.00614	0.56076	0.21	37.94148	31	0.18232	37.50880	30	0.16277
GCST90200314	32	0.82048	1.03175	0.78951-1.3483	0.863932	1.01511	0.85512-1.20502	0.649662	1.02934	0.90860-1.16612	0.783088	0.94788	0.64965-1.38303	0.965087	1.00756	0.72117-1.40767	-0.00026	0.98460	0.262	35.31810	31	0.27137	35.31766	30	0.23127
GCST90200751	20	0.844622	1.03851	0.71557-1.5072	0.595757	1.05790	0.85928-1.30244	0.650376	0.96770	0.83962-1.11532	0.622779	1.10164	0.75380-1.60999	0.599114	1.10164	0.77252-1.57098	-0.00806	0.69245	0.781	14.18866	19	0.77258	14.02710	18	0.72732
GCST90199813	36	0.271969	1.11087	0.92367-1.3360	0.447344	0.94751	0.82450-1.08889	0.650906	0.97471	0.87235-1.08908	0.579626	1.08434	0.81638-1.44026	0.725742	0.97631	0.85480-1.11508	-0.02227	0.09588	0.04	52.49381	35	0.02902	48.32478	34	0.05281
GCST90199736	22	0.947326	1.00900	0.77600-1.3120	0.206192	0.90894	0.78386-1.05397	0.652428	0.97328	0.86508-1.09502	0.352802	0.87700	0.66900-1.14967	0.325981	0.91937	0.78044-1.08303	-0.00530	0.76514	0.19	27.40781	21	0.15776	27.28270	20	0.12750
GCST90200858	33	0.79121	1.03061	0.82601-1.2859	0.669579	1.03518	0.88316-1.21338	0.652765	1.02611	0.91713-1.14804	0.547943	0.92125	0.70697-1.20047	0.67346	1.05219	0.83229-1.33019	-0.00060	0.96442	0.895	23.18911	32	0.87225	23.18708	31	0.84226
GCST90199993	26	0.808593	1.03543	0.78362-1.3682	0.889619	1.01127	0.86324-1.18468	0.653123	1.02696	0.91446-1.15331	0.903437	0.98376	0.75709-1.27828	0.760463	1.03730	0.82179-1.30934	-0.00104	0.94985	0.815	18.81522	25	0.80589	18.81118	24	0.76198
GCST90200755	20	0.189852	0.82149	0.61909-1.0901	0.782335	1.02154	0.87822-1.18824	0.653173	0.97394	0.86797-1.09284	0.622765	1.06929	0.82236-1.39036	0.673795	1.05775	0.81771-1.36826	0.02743	0.21435	0.214	23.14465	19	0.23103	21.19390	18	0.26974
GCST90200861	29	0.875266	1.01543	0.84021-1.2272	0.820386	1.01667	0.88145-1.17263	0.654619	1.02345	0.92463-1.13282	0.72591	0.95685	0.74958-1.22143	0.852925	1.01793	0.84500-1.22626	0.00124	0.92340	0.282	32.12705	28	0.26937	32.11584	27	0.22782
GCST90200368	17	0.713639	0.93747	0.66833-1.3150	0.483892	0.92289	0.73718-1.15538	0.654765	0.96479	0.82452-1.12892	0.34056	0.81436	0.54060-1.22676	0.498557	0.89134	0.64366-1.23434	0.00352	0.85220	0.439	16.35251	16	0.42864	16.31344	15	0.36153
GCST90201015	32	0.522888	0.97231	0.89295-1.0587	0.590388	0.97343	0.88250-1.07373	0.65615	1.01433	0.95273-1.07992	0.0413719	1.24052	1.01718-1.51289	0.940915	0.99718	0.92606-1.07377	0.01239	0.16060	0.588	28.68907	31	0.58542	26.61936	30	0.64318
GCST90199745	23	0.996722	1.00052	0.78325-1.2781	0.240388	1.11905	0.92746-1.35022	0.657161	1.02885	0.90741-1.16655	0.993064	0.99853	0.71868-1.38734	0.470712	1.10364	0.84813-1.43613	0.00382	0.79576	0.486	21.84177	22	0.46937	21.77052	21	0.41284
GCST90200773	28	0.538995	0.90097	0.64883-1.2511	0.488084	1.06452	0.89207-1.27030	0.660897	1.03304	0.89341-1.19449	0.189554	1.30771	0.88477-1.93282	0.844443	1.03109	0.76165-1.39584	0.01743	0.37055	0.005	47.09836	27	0.00966	45.64082	26	0.01000
GCST90199653	16	0.81205	1.04630	0.72552-1.5089	0.44553	1.08754	0.87662-1.34920	0.661625	1.03642	0.88302-1.21647	0.51818	1.12166	0.79832-1.57596	0.391566	1.14139	0.85082-1.53121	-0.00119	0.95572	0.984	6.10488	15	0.97793	6.10169	14	0.96386
GCST90199958	30	0.456522	0.86312	0.58901-1.2648	0.885479	1.01394	0.83980-1.22420	0.66278	0.96662	0.82983-1.12596	0.735017	1.06451	0.74375-1.52360	0.652315	1.08528	0.76300-1.54368	0.01317	0.53065	0.014	47.22312	29	0.01767	46.55294	28	0.01527
GCST90200758	25	0.914448	0.99272	0.87002-1.1327	0.698064	0.98008	0.88533-1.08497	0.663301	0.98241	0.90699-1.06411	0.171967	0.84837	0.67479-1.06660	0.574985	0.96951	0.87133-1.07875	-0.00192	0.84733	0.687	20.85127	24	0.64748	20.81336	23	0.59248
GCST90200409	14	0.302328	1.14898	0.89254-1.4791	0.454183	1.07805	0.88545-1.31254	0.66368	1.03096	0.89856-1.18287	0.467064	1.14076	0.80830-1.60996	0.614597	1.07852	0.80928-1.43735	-0.01698	0.33584	0.512	12.35811	13	0.49852	11.35291	12	0.49894
GCST90200506	18	0.645398	0.94500	0.74601-1.1970	0.808784	1.02266	0.85292-1.22618	0.664096	0.97242	0.85710-1.10326	0.544211	0.90965	0.67394-1.22780	0.823746	0.97769	0.80410-1.18877	0.00544	0.78027	0.353	19.22102	17	0.31599	19.12481	16	0.26224
GCST90200326	18	0.499326	1.11023	0.82537-1.4934	0.864712	1.01973	0.81445-1.27676	0.664692	1.03788	0.87726-1.22791	0.465089	0.85511	0.56720-1.28917	0.928019	1.01084	0.80274-1.27290	-0.01111	0.59233	0.125	25.51372	17	0.08379	25.04636	16	0.06901
GCST90200332	24	0.688571	0.93684	0.68377-1.2836	0.761636	0.97635	0.83646-1.13964	0.665038	0.96842	0.83748-1.11983	0.67996	1.06453	0.79387-1.42747	0.667751	1.03759	0.87858-1.22538	0.00486	0.81716	0.005	46.77811	23	0.00239	46.66200	22	0.00162
GCST90200841	22	0.775578	1.01526	0.91614-1.1251	0.611801	1.02203	0.93953-1.11179	0.665278	1.01722	0.94152-1.09900	0.409668	1.07754	0.90546-1.28232	0.547827	1.02499	0.94695-1.10946	0.00070	0.95460	0.081	33.77457	21	0.03830	33.76896	20	0.02773
GCST90199790	25	0.708613	0.94538	0.70671-1.2646	0.594504	1.04769	0.88255-1.24372	0.665431	1.02609	0.91303-1.15315	0.486634	1.12557	0.81071-1.56273	0.502003	1.10798	0.82505-1.48794	0.01110	0.55273	0.573	22.36512	24	0.55748	22.00209	23	0.52013
GCST90200724	23	0.833675	1.03854	0.73289-1.4717	0.156437	1.15912	0.94501-1.42175	0.66627	1.03330	0.89039-1.19914	0.195763	1.36273	0.86490-2.14709	0.154564	1.31781	0.91310-1.90192	-0.00071	0.97506	0.183	27.49242	22	0.19312	27.49111	21	0.15518
GCST90200945	14	0.651258	1.12954	0.67488-1.8905	0.532806	1.08235	0.84405-1.38793	0.669868	1.05450	0.82622-1.34584	0.805064	1.04456	0.74404-1.46647	0.585779	1.08724	0.81081-1.45793	-0.00884	0.76905	0.024	26.95529	13	0.01262	26.75416	12	0.00838
GCST90199937	28	0.906642	1.00923	0.86686-1.1750	0.542781	1.03363	0.92919-1.14980	0.671146	1.01975	0.93170-1.11613	0.481911	1.11683	0.82431-1.51314	0.507063	1.03750	0.93193-1.15503	0.00289	0.86796	0.296	31.78356	27	0.24019	31.74914	26	0.20155
GCST90199915	24	0.628084	0.93495	0.71491-1.2227	0.39689	0.92597	0.77504-1.10630	0.671552	1.02751	0.90638-1.16482	0.635898	0.92920	0.68839-1.25425	0.422301	0.90370	0.70880-1.15219	0.01343	0.44374	0.786	17.84726	23	0.76572	17.23896	22	0.75004
GCST90199740	21	0.947524	1.01254	0.70207-1.4603	0.61241	1.05677	0.85350-1.30846	0.672036	1.03305	0.88867-1.20088	0.587342	1.13281	0.72731-1.76438	0.710901	1.08237	0.71641-1.63527	0.00248	0.90700	0.451	20.00856	20	0.45739	19.99381	19	0.39495
GCST90200424	32	0.0193971	0.81716	0.69620-0.9591	0.0311214	0.87161	0.76922-0.98761	0.673551	0.98090	0.89671-1.07299	0.527388	1.10369	0.81558-1.49357	0.0501843	0.86797	0.75745-0.99461	0.02915	0.01152	0.327	31.31204	31	0.45057	24.06891	30	0.76890
GCST90200660	20	0.229683	1.26216	0.87442-1.8218	0.353436	1.10745	0.89269-1.37388	0.673941	1.03255	0.88941-1.19874	0.591097	1.09507	0.79063-1.51674	0.497618	1.10957	0.82635-1.48986	-0.02609	0.25581	0.69	15.32256	19	0.70189	13.94500	18	0.73267
GCST90199963	31	0.544226	1.04105	0.91552-1.1838	0.628912	1.02939	0.91528-1.15774	0.675246	0.98264	0.90534-1.06654	0.477746	0.92530	0.74879-1.14342	0.490634	1.04435	0.92452-1.17972	-0.01146	0.26223	0.992	14.40322	30	0.99270	13.09588	29	0.99508
GCST90200365	31	0.618819	1.06303	0.83771-1.3489	0.543883	1.05238	0.89243-1.24100	0.675471	0.97663	0.87427-1.09097	0.648313	1.07770	0.78388-1.48164	0.623916	1.06992	0.81890-1.39788	-0.01161	0.43722	0.883	21.04309	30	0.88654	20.42249	29	0.87931
GCST90199823	20	0.421457	1.08645	0.89170-1.3237	0.721457	0.97012	0.82111-1.14617	0.675838	0.97509	0.86636-1.09747	0.758633	0.96488	0.77063-1.20808	0.679536	0.96488	0.81645-1.14029	-0.01958	0.20167	0.301	23.07630	19	0.23400	21.02491	18	0.27816
GCST90200222	29	0.523514	1.07628	0.86121-1.3451	0.764818	0.97782	0.84417-1.13262	0.676014	0.97670	0.87448-1.09087	0.545635	0.90831	0.66745-1.23609	0.59075	1.05807	0.86336-1.29667	-0.01604	0.33426	0.255	32.09077	28	0.27083	30.98164	27	0.27189
GCST90199876	32	0.0422126	0.64068	0.42466-0.9666	0.808357	0.97535	0.79721-1.19330	0.676514	0.96321	0.80770-1.14867	0.648597	0.90557	0.59354-1.38164	0.984851	1.00417	0.65594-1.53726	0.04750	0.04183	0.001	69.42849	31	0.00009	60.33639	30	0.00084
GCST90199657	17	0.38906	0.87421	0.64956-1.1766	0.195888	0.87721	0.71925-1.06986	0.677222	0.96430	0.81258-1.14434	0.712717	0.91840	0.58845-1.43334	0.0635768	0.80114	0.64420-0.99631	0.01510	0.43816	0.027	27.68823	16	0.03444	26.56465	15	0.03249
GCST90200821	26	0.34664	1.09708	0.90799-1.3255	0.470888	1.04192	0.93187-1.16496	0.677914	1.02001	0.92895-1.12001	0.661093	1.04381	0.86369-1.26151	0.326943	1.06724	0.93942-1.21246	-0.01620	0.39316	0.058	36.96884	25	0.05813	35.83970	24	0.05688
GCST90200869	20	0.575031	0.94302	0.77104-1.1534	0.40294	0.92752	0.77758-1.10637	0.678836	1.02732	0.90425-1.16715	0.474689	1.15321	0.78620-1.69155	0.468963	0.93582	0.78485-1.11583	0.01527	0.29678	0.263	22.02392	19	0.28307	20.69634	18	0.29501
GCST90199957	20	0.417532	1.16049	0.81650-1.6494	0.618189	0.95524	0.79781-1.14373	0.678966	1.03481	0.88001-1.21683	0.685484	0.93805	0.69159-1.27233	0.577455	0.93204	0.73073-1.18882	-0.02348	0.47922	0.014	35.31367	19	0.01280	34.31819	18	0.01150
GCST90199640	20	0.483761	0.95298	0.83512-1.0875	0.433703	0.95895	0.86341-1.06506	0.679334	0.98172	0.89949-1.07147	0.714575	1.04354	0.83328-1.30685	0.453077	0.96207	0.87144-1.06213	0.00723	0.56319	0.935	9.91482	19	0.95502	9.56791	18	0.94510
GCST90199900	27	0.625597	1.07150	0.81470-1.4092	0.538752	0.94989	0.80627-1.11909	0.680495	0.97465	0.86250-1.10137	0.635618	0.93176	0.69795-1.24390	0.610839	0.94070	0.74546-1.18707	-0.01539	0.45504	0.147	33.99084	26	0.13526	33.22553	25	0.12553
GCST90200706	30	0.303825	1.08744	0.92958-1.2721	0.56892	1.02910	0.93239-1.13584	0.681317	1.02146	0.92301-1.13042	0.6165	0.93720	0.72910-1.20471	0.583908	1.02842	0.93134-1.13562	-0.01306	0.31450	0.038	49.22492	29	0.01093	47.44731	28	0.01228
GCST90200289	16	0.550801	0.91717	0.69512-1.2102	0.982574	0.99784	0.82180-1.21158	0.681525	1.03494	0.87838-1.21941	0.959912	0.99196	0.72781-1.35197	0.991939	1.00138	0.76922-1.30363	0.02083	0.30830	0.11	22.68240	15	0.09112	21.00529	14	0.10150
GCST90200433	16	0.387412	1.19733	0.80608-1.7785	0.436129	0.91771	0.73934-1.13912	0.681725	0.96843	0.83077-1.12890	0.616306	0.90247	0.60916-1.33701	0.614234	0.90617	0.62268-1.31871	-0.02689	0.27415	0.378	15.98726	15	0.38290	14.63325	14	0.40368
GCST90200317	25	0.581255	1.08333	0.81843-1.4340	0.21817	0.90090	0.76303-1.06369	0.68275	1.02549	0.90888-1.15707	0.324821	0.83835	0.59445-1.18232	0.3178	0.84903	0.61997-1.16271	-0.00771	0.67363	0.342	26.43323	24	0.33156	26.22571	23	0.29033
GCST90200362	25	0.572854	0.97913	0.91087-1.0525	0.427399	0.96905	0.89665-1.04729	0.683748	0.98744	0.92920-1.04934	0.369849	1.14188	0.85911-1.51772	0.345295	0.96773	0.90522-1.03456	0.00450	0.67533	0.472	22.88151	24	0.52680	22.70153	23	0.47831
GCST90200712	18	0.870845	0.97397	0.71227-1.3318	0.676712	0.96191	0.80141-1.15456	0.684128	0.97164	0.84590-1.11608	0.784526	0.95748	0.70468-1.30097	0.786813	0.95748	0.70230-1.30538	-0.00031	0.98689	0.992	6.17654	17	0.99192	6.17627	16	0.98608
GCST90200501	28	0.0507457	1.35413	1.01316-1.8098	0.344032	1.07693	0.92366-1.25563	0.684646	1.02514	0.90936-1.15567	0.380724	1.14542	0.84973-1.54400	0.200425	1.17257	0.92446-1.48727	-0.04112	0.05130	0.096	36.94465	27	0.09611	31.83392	26	0.19867
GCST90200046	27	0.138352	0.84437	0.67994-1.0486	0.17218	0.90627	0.78685-1.04381	0.685417	0.97820	0.87923-1.08830	0.146055	0.82570	0.64273-1.06076	0.217302	0.89815	0.76038-1.06088	0.02371	0.14151	0.2	31.90956	26	0.19613	29.21591	25	0.25499
GCST90200323	25	0.619132	0.96279	0.83074-1.1158	0.533298	1.03805	0.92297-1.16749	0.685725	1.02053	0.92486-1.12611	0.0775051	1.22484	0.98737-1.51941	0.4868	1.04059	0.93182-1.16205	0.01306	0.31012	0.071	34.44892	24	0.07700	32.90772	23	0.08269
GCST90200201	22	0.0521507	0.86325	0.75078-0.9926	0.696893	1.02910	0.89077-1.18891	0.687302	1.02093	0.92299-1.12926	0.174815	1.25918	0.91286-1.73690	0.0653273	0.86875	0.75389-1.00111	0.03646	0.00532	0.147	25.36038	21	0.23189	15.58778	20	0.74185
GCST90200716	22	0.181447	0.82039	0.61987-1.0858	0.445472	0.94470	0.81625-1.09336	0.688091	0.97429	0.85795-1.10641	0.631427	0.94090	0.73624-1.20244	0.507925	0.93203	0.75941-1.14388	0.03031	0.19435	0.056	31.98490	21	0.05876	29.33948	20	0.08129
GCST90200024	22	0.0578233	1.12689	1.00312-1.2659	0.586661	1.02712	0.93267-1.13113	0.689844	0.98526	0.91596-1.05981	0.867136	1.01367	0.86630-1.18610	0.490419	1.03051	0.94756-1.12073	-0.03531	0.00890	0.486	21.14541	21	0.45010	12.74832	20	0.88792
GCST90200210	27	0.252932	0.80576	0.56120-1.1569	0.32237	0.91597	0.76982-1.08988	0.690045	1.02641	0.90297-1.16673	0.422245	0.86370	0.60730-1.22836	0.331353	0.86028	0.63859-1.15892	0.02700	0.17307	0.901	16.80881	26	0.91475	14.84190	25	0.94500
GCST90199910	24	0.878	0.98165	0.77706-1.2401	0.860093	0.98450	0.82748-1.17131	0.691325	1.02647	0.90228-1.16775	0.716684	0.94395	0.69391-1.28409	0.752951	0.97163	0.81394-1.15987	0.00761	0.65538	0.1	32.97077	23	0.08158	32.66681	22	0.06672
GCST90200875	25	0.45385	0.88792	0.65400-1.2055	0.920404	1.01018	0.82813-1.23225	0.691804	1.03090	0.88687-1.19833	0.927631	0.97930	0.62658-1.53059	0.281226	1.28980	0.82038-2.02782	0.02227	0.28362	0.008	41.62056	24	0.01423	39.54799	23	0.01726
GCST90199940	24	0.120873	1.27034	0.94992-1.6988	0.644862	1.04560	0.86499-1.26393	0.692548	1.02800	0.89647-1.17883	0.537489	1.11095	0.79914-1.54442	0.627445	1.07980	0.79523-1.46620	-0.02638	0.11990	0.638	20.19628	23	0.63004	17.57813	22	0.73069
GCST90200568	24	0.925916	0.98797	0.76773-1.2714	0.721365	0.97094	0.82569-1.14175	0.692752	1.02398	0.91041-1.15173	0.924753	1.01321	0.77401-1.32633	0.771231	0.96474	0.75953-1.22538	0.00483	0.75612	0.856	16.23927	23	0.84484	16.14037	22	0.80886
GCST90200893	20	0.478599	1.12896	0.81282-1.5681	0.939748	0.99138	0.79207-1.24084	0.692845	1.03070	0.88709-1.19756	0.650115	0.90629	0.59640-1.37720	0.842792	0.96305	0.66719-1.39011	-0.01161	0.54908	0.472	18.28990	19	0.50316	17.91703	18	0.46113
GCST90199696	25	0.343552	1.09389	0.91198-1.3121	0.648781	1.03854	0.88258-1.22205	0.694251	0.97694	0.86965-1.09746	0.799999	0.96452	0.73157-1.27163	0.274891	1.11964	0.91831-1.36510	-0.02223	0.13350	0.163	28.86945	24	0.22508	26.12169	23	0.29516
GCST90200519	27	0.246212	0.86683	0.68469-1.0974	0.42452	0.93252	0.78559-1.10694	0.694766	0.97621	0.86556-1.10099	0.639057	0.92201	0.65931-1.28938	0.560063	0.92201	0.70413-1.20731	0.01742	0.26288	0.314	29.11441	26	0.30590	27.66269	25	0.32361
GCST90200303	32	0.761571	0.93319	0.59942-1.4528	0.387188	0.92637	0.77894-1.10171	0.695496	1.03431	0.87355-1.22465	0.591299	0.91849	0.67559-1.24872	0.400315	0.88979	0.68035-1.16370	0.01170	0.62496	0.001	62.90985	31	0.00060	62.40240	30	0.00047
GCST90200682	18	0.681126	0.98006	0.89184-1.0770	0.99474	0.99967	0.90589-1.10315	0.695694	0.98591	0.91822-1.05858	0.754371	1.03272	0.84685-1.25938	0.873943	0.99289	0.91031-1.08296	0.00224	0.85311	0.701	13.27192	17	0.71780	13.23652	16	0.65539
GCST90200397	22	0.437702	0.85039	0.56941-1.2700	0.222569	1.13899	0.92405-1.40392	0.695929	1.03275	0.87863-1.21391	0.13887	1.30344	0.92996-1.82691	0.179463	1.25897	0.90962-1.74249	0.02475	0.31212	0.169	27.52079	21	0.15427	26.11661	20	0.16200
GCST90200662	16	0.432524	0.80532	0.47633-1.3615	0.32721	0.88112	0.68403-1.13499	0.696004	0.96541	0.80913-1.15187	0.462879	0.85608	0.57141-1.28258	0.402008	0.86396	0.61969-1.20452	0.02116	0.48421	0.873	9.29596	15	0.86154	8.77957	14	0.84491
GCST90199743	20	0.0192954	1.60017	1.11797-2.2903	0.664654	0.96224	0.80853-1.14517	0.700732	1.02711	0.89613-1.17723	0.242511	0.82529	0.60411-1.12747	0.568904	0.93713	0.75242-1.16718	-0.05430	0.01912	0.183	24.19315	19	0.18885	17.56776	18	0.48445
GCST90199625	25	0.622351	0.93480	0.71739-1.2181	0.103263	0.86424	0.72511-1.03006	0.701375	0.97638	0.86408-1.10327	0.304426	0.84407	0.61500-1.15845	0.290031	0.85071	0.63471-1.14022	0.00610	0.71973	0.608	21.37033	24	0.61679	21.23838	23	0.56653
GCST90200964	18	0.920704	1.02158	0.67540-1.5452	0.438749	0.93441	0.78697-1.10947	0.701431	0.96690	0.81407-1.14844	0.185991	0.82647	0.63026-1.08377	0.292375	0.88108	0.70120-1.10712	-0.01097	0.77689	0.003	38.83570	17	0.00188	38.63513	16	0.00123
GCST90200718	19	0.0985534	0.85357	0.71471-1.0194	0.231361	0.89789	0.75269-1.07109	0.701699	0.97555	0.85949-1.10728	0.705331	0.93003	0.64237-1.34651	0.096424	0.86858	0.74205-1.01668	0.02978	0.06557	0.182	23.25775	18	0.18088	18.94143	17	0.33190
GCST90200528	19	0.706198	0.94533	0.70915-1.2602	0.524382	0.93986	0.77646-1.13763	0.701898	1.02711	0.89565-1.17786	0.293924	1.21611	0.85294-1.73391	0.355122	0.87404	0.66189-1.15418	0.01318	0.52852	0.741	13.23554	18	0.77739	12.82152	17	0.74805
GCST90200353	18	0.690914	1.03747	0.86823-1.2397	0.980106	1.00216	0.84575-1.18751	0.704393	1.02226	0.91236-1.14540	0.551341	1.09869	0.81108-1.48830	0.895106	1.01145	0.85617-1.19488	-0.00279	0.83190	0.483	17.55011	17	0.41774	17.49919	16	0.35403
GCST90200673	40	0.819335	0.98774	0.88916-1.0972	0.295852	0.95291	0.87050-1.04311	0.70545	0.98660	0.91995-1.05808	0.171105	0.88277	0.74085-1.05188	0.357046	0.95832	0.87626-1.04807	-0.00030	0.97698	0.077	52.29595	39	0.07555	52.29479	38	0.06124
GCST90199809	23	0.950418	1.00855	0.77369-1.3147	0.439143	0.92974	0.77306-1.11819	0.705673	0.97403	0.84973-1.11653	0.800046	0.95831	0.69203-1.32705	0.721167	0.95831	0.76075-1.20718	-0.00514	0.76510	0.207	27.47364	22	0.19379	27.35429	21	0.15943
GCST90200940	26	0.280514	1.16340	0.88929-1.5220	0.867839	0.98807	0.85777-1.13815	0.708003	1.02244	0.91033-1.14836	0.710602	0.95205	0.73655-1.23059	0.844189	0.97769	0.78254-1.22152	-0.02076	0.30671	0.065	36.54125	25	0.06378	34.95273	24	0.06910
GCST90199758	35	0.784406	0.98139	0.85875-1.1215	0.419774	1.05099	0.93139-1.18595	0.70894	1.01527	0.93762-1.09934	0.655225	1.05111	0.84616-1.30570	0.465199	1.04608	0.92822-1.17890	0.00691	0.53919	0.627	31.19866	34	0.60565	30.81363	33	0.57639
GCST90200877	19	0.290593	1.24131	0.84176-1.8305	0.782743	0.96777	0.76676-1.22149	0.708955	0.96975	0.82528-1.13950	0.928522	0.98099	0.64881-1.48326	0.891874	1.02592	0.71307-1.47602	-0.03154	0.18982	0.439	18.48148	18	0.42438	16.61622	17	0.48065
GCST90200616	28	0.308161	1.06420	0.94639-1.1967	0.555817	1.03681	0.91932-1.16930	0.709215	0.98356	0.90149-1.07310	0.205661	0.84794	0.66084-1.08801	0.485839	1.03610	0.93904-1.14319	-0.02012	0.07269	0.316	30.64165	27	0.28611	27.00679	26	0.40898
GCST90200590	18	0.673626	1.05518	0.82559-1.3486	0.677177	1.02811	0.90230-1.17147	0.709904	1.02296	0.90765-1.15291	0.73723	1.03402	0.85316-1.25324	0.509997	1.04628	0.91712-1.19362	-0.00632	0.77835	0.054	28.35308	17	0.04098	28.20861	16	0.02985
GCST90200583	19	0.839991	0.98495	0.85205-1.1386	0.988106	0.99898	0.87350-1.14249	0.711248	0.98288	0.89701-1.07697	0.513332	1.06456	0.88575-1.27946	0.914524	0.99315	0.87755-1.12398	-0.00056	0.97118	0.956	9.53857	18	0.94593	9.53723	17	0.92189
GCST90199928	32	0.474141	1.10234	0.84703-1.4346	0.58959	1.04389	0.89304-1.22023	0.714606	0.97854	0.87110-1.09922	0.352389	1.17266	0.84251-1.63217	0.304995	1.20135	0.85106-1.69583	-0.01665	0.33112	0.084	42.16130	31	0.08714	40.83306	30	0.08971
GCST90200887	17	0.611921	1.09719	0.77250-1.5584	0.0888147	1.20827	0.97169-1.50246	0.715208	1.03006	0.87857-1.20766	0.287701	1.25670	0.83634-1.88835	0.147797	1.26474	0.93444-1.71178	-0.00909	0.69581	0.434	16.11910	16	0.44468	15.95016	15	0.38537
GCST90199832	21	0.563778	0.91096	0.66741-1.2434	0.88615	0.98569	0.80917-1.20072	0.715976	0.97461	0.84851-1.11945	0.391181	0.88335	0.66938-1.16571	0.898116	0.98344	0.76403-1.26584	0.00804	0.64006	0.954	10.63178	20	0.95522	10.40597	19	0.94221
GCST90200748	25	0.219988	1.22143	0.89503-1.6669	0.821579	0.97830	0.80848-1.18379	0.716589	0.97337	0.84135-1.12610	0.715287	1.07965	0.71868-1.62193	0.76575	1.05620	0.74009-1.50733	-0.02803	0.12187	0.052	34.65105	24	0.07375	31.15629	23	0.11900
GCST90199871	28	0.584787	0.91161	0.65682-1.2652	0.115671	0.86787	0.72741-1.03546	0.71677	0.97251	0.83656-1.13056	0.31457	0.83737	0.59632-1.17585	0.0786861	0.81940	0.66179-1.01454	0.00835	0.66565	0.012	47.29549	27	0.00919	46.95048	26	0.00713
GCST90200820	22	0.88909	1.01876	0.78717-1.3185	0.783382	1.02095	0.88064-1.18363	0.71705	1.02280	0.90539-1.15545	0.873538	1.02132	0.79013-1.32016	0.746415	1.03036	0.86157-1.23222	0.00070	0.97288	0.049	34.35717	21	0.03317	34.35513	20	0.02382
GCST90199911	26	0.692465	0.97182	0.84492-1.1178	0.826934	0.98804	0.88700-1.10058	0.717106	1.01519	0.93569-1.10145	0.332124	0.89817	0.72599-1.11119	0.761269	0.98294	0.88070-1.09704	0.00924	0.45908	0.758	20.12697	25	0.74013	19.56076	24	0.72146
GCST90200192	25	0.807824	1.02618	0.83523-1.2608	0.747427	1.02379	0.88727-1.18133	0.717208	1.01976	0.91729-1.13368	0.968324	0.99506	0.78129-1.26732	0.675791	1.03992	0.86756-1.24653	-0.00124	0.94505	0.804	18.37816	24	0.78429	18.37331	23	0.73694
GCST90200257	31	0.537824	0.97327	0.89380-1.0598	0.38774	1.03594	0.95617-1.12237	0.717328	0.98895	0.93120-1.05028	0.336105	0.91623	0.76882-1.09190	0.357551	1.03705	0.96085-1.11930	0.00522	0.60282	0.106	37.34389	30	0.16733	36.99084	29	0.14646
GCST90199929	26	0.88078	1.01853	0.80331-1.2914	0.833508	1.01854	0.85818-1.20888	0.717677	1.02203	0.90817-1.15015	0.474868	1.11368	0.83261-1.48963	0.857747	1.02281	0.80125-1.30565	0.00045	0.97423	0.708	20.60914	25	0.71419	20.60807	24	0.66172
GCST90200692	31	0.399785	0.93825	0.81065-1.0859	0.265059	0.95568	0.88245-1.03499	0.719813	0.98224	0.89060-1.08330	0.367657	0.87003	0.64560-1.17248	0.434832	0.96455	0.88209-1.05472	0.01224	0.41278	0.004	68.36714	30	0.00008	66.77713	29	0.00008
GCST90200481	13	0.793735	1.05901	0.69618-1.6109	0.15825	1.19759	0.93225-1.53845	0.720189	1.03722	0.84923-1.26683	0.309089	1.28380	0.80962-2.03570	0.226397	1.23750	0.89186-1.71710	-0.00323	0.91285	0.117	17.59385	12	0.12859	17.57381	11	0.09201
GCST90199770	24	0.477435	0.93231	0.77093-1.1275	0.350951	0.93050	0.79981-1.08256	0.722695	0.98212	0.88897-1.08503	0.891748	0.97936	0.72769-1.31808	0.291901	0.91668	0.78265-1.07366	0.00915	0.53496	0.48	22.40847	23	0.49572	22.01093	22	0.45924
GCST90200994	38	0.347677	0.87517	0.66499-1.1518	0.981612	1.00176	0.86274-1.16318	0.723431	1.01941	0.91645-1.13393	0.643591	0.93225	0.69425-1.25183	0.805155	0.97073	0.76791-1.22711	0.02066	0.24575	0.331	40.72048	37	0.31003	39.20421	36	0.32813
GCST90199980	32	0.934385	1.01074	0.78552-1.3005	0.878184	0.98831	0.85031-1.14870	0.725107	1.01937	0.91598-1.13443	0.483975	0.89788	0.66649-1.20961	0.692169	0.94235	0.70427-1.26092	0.00109	0.94225	0.556	28.74950	31	0.58228	28.74416	30	0.53106
GCST90200173	16	0.898551	0.97387	0.65295-1.4525	0.764825	0.96616	0.77108-1.21061	0.725693	1.03013	0.87270-1.21597	0.80897	0.94890	0.62487-1.44097	0.763211	0.93770	0.62170-1.41430	0.00641	0.76660	0.731	11.16492	15	0.74082	11.07332	14	0.68027
GCST90200366	25	0.527193	1.07468	0.86257-1.3389	0.915711	0.99019	0.82489-1.18861	0.728548	1.02314	0.89913-1.16427	0.815574	0.96597	0.72442-1.28806	0.878946	0.98417	0.80321-1.20589	-0.00825	0.59045	0.147	31.43640	24	0.14159	31.03443	23	0.12195
GCST90200954	28	0.99336	1.00159	0.69101-1.4518	0.290706	1.10583	0.91758-1.33270	0.729006	1.02693	0.88358-1.19355	0.244447	1.25284	0.86425-1.81616	0.318222	1.16391	0.86869-1.55945	0.00335	0.88596	0.022	43.32411	27	0.02425	43.28919	26	0.01800
GCST90200373	23	0.235521	1.04701	0.97260-1.1271	0.458468	1.03036	0.95203-1.11513	0.731098	1.01120	0.94897-1.07752	0.321052	1.17184	0.86279-1.59160	0.364026	1.03510	0.96228-1.11344	-0.01560	0.09316	0.399	22.57930	22	0.42580	19.48567	21	0.55402
GCST90200871	28	0.589095	0.97412	0.88674-1.0701	0.595812	0.97459	0.88617-1.07183	0.73162	0.98745	0.91872-1.06133	0.80182	1.03430	0.79686-1.34249	0.560104	0.97297	0.88831-1.06570	0.00434	0.66172	0.786	21.51614	27	0.76154	21.32026	26	0.72525
GCST90199975	23	0.203454	0.79486	0.56417-1.1199	0.82599	0.97321	0.76395-1.23979	0.731696	0.96665	0.79629-1.17347	0.313241	0.80750	0.53802-1.21195	0.440663	0.90354	0.70144-1.16386	0.02462	0.19285	0.021	38.94657	22	0.01431	35.85601	21	0.02269
GCST90200187	15	0.685819	1.10856	0.68032-1.8064	0.493051	0.92306	0.73420-1.16050	0.732841	1.03577	0.84650-1.26736	0.950778	1.01237	0.68989-1.48560	0.39206	0.89298	0.69461-1.14799	-0.00880	0.76774	0.024	26.17654	14	0.02458	25.99467	13	0.01703
GCST90200331	32	0.22162	1.14091	0.92758-1.4033	0.101283	1.10697	0.98027-1.25005	0.732883	1.01862	0.91623-1.13245	0.954606	0.99127	0.73461-1.33759	0.0324545	1.14308	1.01682-1.28502	-0.02096	0.22252	0.003	57.30443	31	0.00277	54.48620	30	0.00406
GCST90199826	19	0.988653	1.00126	0.84333-1.1888	0.770417	0.97823	0.84381-1.13407	0.733036	1.01884	0.91521-1.13422	0.856603	0.97796	0.77059-1.24114	0.776745	0.97796	0.84025-1.13823	0.00366	0.80214	0.756	14.13768	18	0.72007	14.07289	17	0.66194
GCST90200677	25	0.636587	0.96088	0.81607-1.1314	0.803549	1.01340	0.91248-1.12550	0.733274	0.98235	0.88670-1.08832	0.971533	0.99552	0.77981-1.27089	0.841466	1.01046	0.91351-1.11770	0.00516	0.73349	0.047	38.77421	24	0.02884	38.57500	23	0.02208
GCST90200889	27	0.882846	1.00856	0.90147-1.1284	0.567143	1.02964	0.93161-1.13800	0.733737	1.01486	0.93217-1.10488	0.250581	1.18491	0.89287-1.57248	0.410373	1.04173	0.94660-1.14642	0.00208	0.86573	0.214	33.87785	26	0.13813	33.83834	25	0.11141
GCST90200285	22	0.788469	1.03640	0.80098-1.3410	0.6873	0.96268	0.79994-1.15853	0.733991	0.97779	0.85900-1.11301	0.707468	0.94197	0.69226-1.28176	0.436258	0.90460	0.70620-1.15874	-0.01177	0.61416	0.563	18.72540	21	0.60275	18.46311	20	0.55693
GCST90200384	24	0.994119	0.99901	0.76919-1.2975	0.45382	1.06931	0.89733-1.27424	0.734384	0.97946	0.86881-1.10421	0.656451	1.06866	0.80060-1.42646	0.612997	1.05718	0.85477-1.30751	-0.00268	0.86836	0.286	26.11315	23	0.29555	26.07981	22	0.24827
GCST90200981	14	0.810065	0.97002	0.76089-1.2366	0.788733	1.02596	0.85058-1.23750	0.735723	0.97662	0.85126-1.12044	0.342462	0.86848	0.65604-1.14970	0.834211	1.02822	0.79647-1.32739	0.00131	0.94816	0.872	7.65144	13	0.86554	7.64704	12	0.81207
GCST90200383	35	0.322441	1.12488	0.89410-1.4152	0.670515	1.03340	0.88825-1.20226	0.735771	0.98060	0.87514-1.09877	0.882716	1.02069	0.77912-1.33717	0.935633	1.00941	0.80557-1.26483	-0.01977	0.18813	0.234	40.22677	34	0.21384	38.13926	33	0.24711
GCST90200774	26	0.649934	0.92752	0.67292-1.2784	0.614389	1.05190	0.86394-1.28077	0.736067	0.97537	0.84370-1.12759	0.652272	1.07842	0.77962-1.49174	0.628772	1.06056	0.83808-1.34210	0.00620	0.73230	0.107	34.43511	25	0.09893	34.26411	24	0.08008
GCST90200745	24	0.567121	0.91102	0.66528-1.2475	0.959633	0.99554	0.83732-1.18366	0.736678	0.97721	0.85434-1.11775	0.972992	1.00544	0.73714-1.37139	0.988749	0.99778	0.73467-1.35511	0.00792	0.63336	0.809	17.65152	23	0.77611	17.41753	22	0.73991
GCST90199856	30	0.747411	0.98845	0.92164-1.0601	0.630503	0.98495	0.92594-1.04772	0.736783	0.99040	0.93624-1.04769	0.885677	0.99167	0.88566-1.11036	0.576905	0.98634	0.94032-1.03461	0.00090	0.92436	0.024	48.43117	29	0.01325	48.41530	28	0.00966
GCST90200086	19	0.539627	1.13924	0.75745-1.7135	0.210928	0.88701	0.73509-1.07031	0.737628	1.03215	0.85772-1.24204	0.981912	0.99524	0.66250-1.49509	0.258345	0.88178	0.71386-1.08920	-0.01420	0.59972	0.004	38.91114	18	0.00293	38.26735	17	0.00226
GCST90199837	28	0.860893	1.02811	0.75632-1.3976	0.805054	0.97726	0.81409-1.17313	0.737744	1.02355	0.89316-1.17299	0.918522	1.02103	0.68777-1.51579	0.76725	0.94967	0.67694-1.33228	-0.00060	0.97488	0.217	31.83183	27	0.23837	31.83059	26	0.19878
GCST90199829	16	0.120076	0.75970	0.54869-1.0519	0.361373	0.90579	0.73240-1.12023	0.738309	0.97485	0.83954-1.13197	0.494083	1.14451	0.78470-1.66930	0.298436	0.81702	0.56563-1.18014	0.03383	0.11300	0.56	13.36227	15	0.57434	10.50341	14	0.72453
GCST90200427	29	0.587615	0.94568	0.77467-1.1544	0.878029	0.98754	0.84139-1.15908	0.73895	0.98228	0.88423-1.09120	0.553225	1.09578	0.81283-1.47721	0.756865	1.03604	0.82980-1.29355	0.00614	0.66404	0.605	25.70883	28	0.58905	25.51598	27	0.54557
GCST90200109	33	0.314103	0.90689	0.75207-1.0936	0.35254	0.94240	0.83161-1.06796	0.739092	0.98414	0.89576-1.08124	0.261173	1.19239	0.88201-1.61200	0.321089	0.93188	0.81240-1.06893	0.01539	0.32979	0.087	43.00923	32	0.09254	41.69084	31	0.09515
GCST90200253	23	0.567715	1.04231	0.90624-1.1988	0.499212	1.04633	0.91753-1.19321	0.740051	1.01575	0.92618-1.11397	0.802794	0.96859	0.75623-1.24058	0.439458	1.05587	0.92223-1.20887	-0.00564	0.63055	0.379	23.38755	22	0.38013	23.12523	21	0.33734
GCST90199787	24	0.460692	0.89099	0.65920-1.2043	0.87745	0.98403	0.80194-1.20747	0.740078	1.02518	0.88512-1.18739	0.747095	0.93624	0.63031-1.39066	0.895147	0.97902	0.71677-1.33724	0.01904	0.30755	0.261	27.23787	23	0.24598	25.95072	22	0.25380
GCST90199870	25	0.40617	1.09501	0.88739-1.3512	0.890242	1.01023	0.87425-1.16736	0.740088	0.98252	0.88530-1.09041	0.113311	0.77443	0.57093-1.05045	0.60356	1.05175	0.87157-1.26917	-0.01617	0.25762	0.296	27.00148	24	0.30438	25.50708	23	0.32468
GCST90200099	20	0.265882	1.16413	0.89814-1.5089	0.428778	1.05546	0.92337-1.20646	0.740836	0.97969	0.86751-1.10637	0.939977	1.00759	0.82976-1.22352	0.443145	1.05424	0.92371-1.20321	-0.03166	0.16047	0.07	29.54817	19	0.05784	26.40460	18	0.09086
GCST90200178	22	0.468566	1.10726	0.84503-1.4509	0.480689	1.06457	0.89463-1.26679	0.741177	1.02191	0.89857-1.16218	0.576385	1.07739	0.83285-1.39372	0.400933	1.10196	0.88261-1.37581	-0.01282	0.51424	0.268	23.85943	21	0.29992	23.34472	20	0.27219
GCST90199878	34	0.927608	0.98497	0.71224-1.3621	0.898407	1.01120	0.85226-1.19979	0.741209	1.02551	0.88312-1.19085	0.652106	1.06981	0.79994-1.43073	0.601383	1.05244	0.87040-1.27255	0.00615	0.78442	<0.001	65.04807	33	0.00073	64.89373	32	0.00051
GCST90200102	20	0.236997	0.84423	0.64363-1.1074	0.189823	1.10413	0.95215-1.28037	0.741341	1.02294	0.89404-1.17042	0.631936	0.92723	0.68406-1.25685	0.426173	1.07160	0.90708-1.26597	0.03374	0.13169	0.019	32.66435	19	0.02627	28.68926	18	0.05231
GCST90200930	19	0.204863	0.73926	0.47179-1.1584	0.520943	1.07743	0.85800-1.35299	0.741732	0.97088	0.81441-1.15741	0.616942	1.09772	0.76660-1.57184	0.564599	1.10761	0.78730-1.55823	0.02927	0.21488	0.237	21.99621	18	0.23215	20.03952	17	0.27221
GCST90199794	28	0.190265	0.80441	0.58576-1.1047	0.896305	0.98868	0.83316-1.17324	0.742061	1.02050	0.90434-1.15157	0.728739	1.05855	0.77001-1.45520	0.848665	0.97201	0.72820-1.29746	0.02811	0.12548	0.335	29.41452	27	0.34109	26.82836	26	0.41838
GCST90200203	31	0.897889	0.99108	0.86542-1.1350	0.766563	0.98289	0.87705-1.10150	0.742472	1.01365	0.93489-1.09905	0.971667	0.99664	0.82910-1.19805	0.909408	0.99266	0.87531-1.12574	0.00519	0.68807	0.888	21.18190	30	0.88211	21.01744	29	0.85851
GCST90200509	23	0.0108808	0.71608	0.56651-0.9051	0.383079	0.92448	0.77494-1.10288	0.744261	0.98012	0.86871-1.10581	0.592674	0.90705	0.63778-1.29002	0.408841	0.86788	0.62404-1.20700	0.05105	0.00590	0.635	18.95322	22	0.64822	9.57011	21	0.98397
GCST90200389	18	0.491003	0.82553	0.48441-1.4069	0.491271	1.09121	0.85105-1.39914	0.744863	0.96791	0.79529-1.17800	0.493764	1.15298	0.77370-1.71819	0.326168	1.20443	0.83981-1.72738	0.01976	0.53689	0.241	21.22977	17	0.21618	20.71414	16	0.18976
GCST90200846	23	0.894893	0.97772	0.70274-1.3603	0.639067	0.95472	0.78663-1.15872	0.745403	0.97581	0.84171-1.13127	0.599424	0.91885	0.67309-1.25435	0.6199	0.94084	0.74188-1.19316	-0.00025	0.98969	0.113	30.76802	22	0.10096	30.76777	21	0.07761
GCST90199890	26	0.601767	1.06916	0.83446-1.3699	0.997251	0.99971	0.84604-1.18129	0.745645	1.01934	0.90794-1.14440	0.685851	1.06047	0.80054-1.40479	0.730074	1.04578	0.81327-1.34477	-0.00677	0.67226	0.49	24.79872	25	0.47370	24.61062	24	0.42716
GCST90200926	31	0.245467	1.17992	0.89754-1.5512	0.998946	0.99990	0.85980-1.16282	0.749651	1.02123	0.89759-1.16190	0.718842	1.05212	0.79994-1.38381	0.729127	1.03766	0.84339-1.27668	-0.02356	0.25087	0.005	53.52320	30	0.00519	51.10407	29	0.00685
GCST90200575	17	0.690063	1.01355	0.94986-1.0815	0.444321	1.02691	0.95936-1.09923	0.749915	1.00868	0.95647-1.06375	0.971764	0.99641	0.81917-1.21200	0.710605	1.01116	0.95457-1.07110	-0.00265	0.80324	0.686	12.80839	16	0.68671	12.74407	15	0.62206
GCST90199793	33	0.549699	0.94693	0.79355-1.1300	0.218033	1.08662	0.95208-1.24017	0.750441	1.01542	0.92404-1.11584	0.595158	1.06729	0.84140-1.35382	0.346283	1.06729	0.93388-1.21976	0.01132	0.36634	0.196	39.10005	32	0.18108	38.06796	31	0.17864
GCST90200184	29	0.337589	1.07571	0.92910-1.2455	0.558193	1.03653	0.91923-1.16880	0.750565	1.01377	0.93177-1.10300	0.764132	1.04193	0.79881-1.35904	0.783491	1.01591	0.90868-1.13580	-0.01187	0.34058	0.751	22.40731	28	0.76209	21.46610	27	0.76399
GCST90199867	23	0.8573	1.02480	0.78719-1.3341	0.470026	1.06933	0.89151-1.28263	0.751451	1.02147	0.89565-1.16497	0.705617	1.06259	0.77864-1.45008	0.385502	1.12129	0.87028-1.44471	-0.00047	0.97781	0.211	26.83458	22	0.21758	26.83357	21	0.17643
GCST90200911	25	0.977607	0.99655	0.78484-1.2654	0.870223	0.98709	0.84460-1.15362	0.751776	0.98128	0.87286-1.10317	0.848478	1.02633	0.78843-1.33601	0.753668	1.04204	0.80809-1.34372	-0.00190	0.88492	0.421	25.09678	24	0.40052	25.07344	23	0.34651
GCST90200879	22	0.829073	1.04932	0.68166-1.6153	0.84345	1.02026	0.83609-1.24500	0.752525	1.02426	0.88248-1.18880	0.992079	0.99821	0.70442-1.41455	0.967484	1.00689	0.72651-1.39549	-0.00251	0.90800	0.966	11.14684	21	0.95985	11.13314	20	0.94270
GCST90200494	13	0.716827	0.92721	0.62277-1.3805	0.357398	1.10223	0.89588-1.35610	0.752953	1.03292	0.84426-1.26374	0.566889	1.12438	0.76111-1.66103	0.441787	1.13077	0.83534-1.53068	0.02125	0.54628	0.051	22.15169	12	0.03585	21.39779	11	0.02948
GCST90199836	21	0.945647	0.98516	0.64467-1.5055	0.936742	0.99103	0.79322-1.23815	0.753528	0.96956	0.79943-1.17590	0.951337	1.01347	0.66306-1.54906	0.971775	1.00649	0.70647-1.43392	-0.00189	0.93439	0.03	34.16578	20	0.02502	34.15327	19	0.01763
GCST90199949	25	0.948687	0.99392	0.82719-1.1943	0.878337	1.01124	0.87642-1.16679	0.754099	1.01785	0.91119-1.13699	0.616726	0.92366	0.67951-1.25552	0.928589	1.00743	0.85836-1.18238	0.00405	0.75052	0.322	28.27928	24	0.24844	28.15254	23	0.21007
GCST90200223	23	0.354707	1.09982	0.90312-1.3394	0.97056	0.99752	0.87426-1.13816	0.75619	0.98358	0.88596-1.09195	0.871185	1.01692	0.83221-1.24262	0.991189	1.00090	0.85497-1.17173	-0.02036	0.20671	0.26	26.71866	22	0.22211	24.72037	21	0.25948
GCST90200681	28	0.884111	0.99709	0.95920-1.0365	0.886518	1.00297	0.96297-1.04463	0.757428	1.00556	0.97080-1.04157	0.571175	0.95948	0.83294-1.10523	0.93418	0.99851	0.96412-1.03413	0.00825	0.31819	0.455	30.07113	27	0.31097	28.91909	26	0.31477
GCST90200241	35	0.946729	0.99591	0.88387-1.1222	0.94941	1.00410	0.88494-1.13930	0.757674	1.01327	0.93186-1.10180	0.848727	1.02695	0.78304-1.34683	0.858767	0.99036	0.89085-1.10098	0.00336	0.69070	0.532	33.65714	34	0.48432	33.49360	33	0.44333
GCST90200477	29	0.288444	0.86231	0.65950-1.1275	0.224342	0.91237	0.78692-1.05783	0.757821	0.98393	0.88767-1.09064	0.411543	0.87876	0.64848-1.19081	0.359197	0.88578	0.68641-1.14307	0.01782	0.30550	0.708	23.84205	28	0.68984	22.75098	27	0.69832
GCST90200398	18	0.660903	0.97929	0.89339-1.0734	0.589847	0.97661	0.89606-1.06439	0.75792	0.98860	0.91912-1.06335	0.614138	0.92867	0.70020-1.23169	0.499324	0.97249	0.89844-1.05265	0.00403	0.73145	0.403	18.42346	17	0.36261	18.28406	16	0.30753
GCST90200363	35	0.58674	0.97843	0.90515-1.0576	0.419999	0.96780	0.89380-1.04793	0.758624	0.99067	0.93321-1.05168	0.991057	1.00127	0.80281-1.24880	0.470757	0.97054	0.89561-1.05174	0.00423	0.62746	0.509	33.37365	34	0.49814	33.13270	33	0.46078
GCST90200961	23	0.532228	1.06212	0.88185-1.2792	0.799963	1.01669	0.89452-1.15555	0.759035	0.98533	0.89655-1.08290	0.831191	1.02314	0.83116-1.25945	0.86152	1.01609	0.85107-1.21309	-0.01633	0.36852	0.398	24.08966	22	0.34255	23.15827	21	0.33560
GCST90200719	13	0.901173	1.03412	0.61634-1.7351	0.820925	1.02893	0.80380-1.31712	0.759476	0.97199	0.81035-1.16587	0.458999	0.81054	0.47324-1.38827	0.384399	1.29799	0.73681-2.28657	-0.00867	0.80555	0.239	14.40523	12	0.27558	14.32243	11	0.21566
GCST90200290	27	0.461257	0.91454	0.72374-1.1556	0.719662	1.03273	0.86617-1.23131	0.759729	1.01806	0.90774-1.14179	0.446588	1.12228	0.83760-1.50372	0.603823	1.06803	0.83549-1.36529	0.01646	0.31262	0.678	22.20673	26	0.67733	21.14472	25	0.68451
GCST90200641	25	0.392922	0.85897	0.61003-1.2095	0.459867	0.93575	0.78465-1.11594	0.760462	1.02039	0.89623-1.16174	0.454549	0.88045	0.63408-1.22256	0.431077	0.87608	0.63377-1.21105	0.02063	0.29756	0.844	16.56938	24	0.86644	15.43338	23	0.87843
GCST90199986	23	0.49812	0.92571	0.74330-1.1529	0.921166	1.00772	0.86533-1.17354	0.76069	0.98273	0.87852-1.09931	0.86843	1.02569	0.76242-1.37986	0.972429	1.00440	0.78524-1.28473	0.00922	0.54132	0.89	14.03022	22	0.90040	13.64466	21	0.88437
GCST90199803	29	0.618207	0.95111	0.78273-1.1557	0.848426	1.01448	0.87543-1.17562	0.762166	1.01648	0.91439-1.12996	0.7255	1.05770	0.77576-1.44210	0.681864	0.95988	0.79079-1.16511	0.00983	0.43279	0.566	26.06300	28	0.56958	25.42886	27	0.55044
GCST90200090	27	0.219672	0.77963	0.52915-1.1487	0.513867	0.94336	0.79187-1.12383	0.765272	0.97699	0.83856-1.13828	0.303562	0.83665	0.59965-1.16731	0.179642	0.81423	0.60799-1.09044	0.02980	0.22666	0.004	48.10639	26	0.00525	45.32105	25	0.00769
GCST90200760	27	0.237314	1.18761	0.89906-1.5688	0.810228	1.02091	0.86222-1.20882	0.767138	1.01877	0.90078-1.15221	0.687152	1.06278	0.79283-1.42466	0.70354	1.05266	0.81048-1.36721	-0.01752	0.23990	0.759	20.44321	26	0.77010	18.99381	25	0.79742
GCST90199944	17	0.396557	0.91401	0.74690-1.1185	0.771066	1.02678	0.85934-1.22686	0.76736	0.98337	0.87994-1.09895	0.504173	1.12644	0.80056-1.58498	0.414504	1.14283	0.83623-1.56185	0.01484	0.40853	0.444	15.25605	16	0.50597	14.53304	15	0.48555
GCST90199796	15	0.988427	0.99630	0.60920-1.6294	0.457936	1.08778	0.87107-1.35841	0.767798	1.02396	0.87500-1.19828	0.453412	1.16464	0.79062-1.71560	0.703388	1.06740	0.76819-1.48315	0.00325	0.90967	0.41	14.89392	14	0.38544	14.87860	13	0.31499
GCST90199881	13	0.441973	1.11864	0.84926-1.4735	0.428129	1.08160	0.89085-1.31320	0.767961	1.02145	0.88713-1.17611	0.262816	1.19710	0.88673-1.61609	0.507882	1.09400	0.84522-1.41599	-0.01790	0.46746	0.761	8.55957	12	0.74002	7.99309	11	0.71392
GCST90200929	28	0.269579	1.09655	0.93429-1.2870	0.424986	1.06431	0.91321-1.24041	0.77001	1.01668	0.90995-1.13593	0.542014	1.08712	0.83397-1.41710	0.282726	1.07779	0.94266-1.23229	-0.01548	0.21523	0.168	35.03390	27	0.13801	32.98663	26	0.16249
GCST90200508	18	0.112607	1.26249	0.96171-1.6573	0.592511	1.05190	0.87398-1.26604	0.770343	0.98039	0.85830-1.11984	0.829601	1.03442	0.76367-1.40115	0.731483	1.04787	0.80577-1.36272	-0.04603	0.05316	0.619	15.25660	17	0.57701	10.89759	16	0.81576
GCST90200736	20	0.173926	0.89332	0.76415-1.0443	0.261378	0.93257	0.82560-1.05339	0.770473	1.01648	0.91079-1.13443	0.300596	0.89575	0.73134-1.09712	0.382195	0.94278	0.82860-1.07269	0.03859	0.04787	0.044	32.32774	19	0.02870	25.85368	18	0.10315
GCST90200650	29	0.377844	1.16338	0.83571-1.6195	0.576135	0.95268	0.80376-1.12918	0.771621	1.01900	0.89740-1.15707	0.490788	1.12146	0.81290-1.54714	0.468601	0.92699	0.75726-1.13476	-0.01623	0.40220	0.079	38.88046	28	0.08286	37.86459	27	0.08003
GCST90200720	17	0.5938	0.94303	0.76366-1.1645	0.874807	1.01518	0.84172-1.22438	0.772297	1.01791	0.90260-1.14795	0.855439	1.02599	0.78198-1.34614	0.857542	1.01827	0.83830-1.23687	0.01613	0.39953	0.44	16.54112	16	0.41587	15.75153	15	0.39875
GCST90200456	29	0.656245	1.04272	0.86906-1.2511	0.541325	1.04407	0.90913-1.19904	0.772399	0.98568	0.89393-1.08686	0.763756	1.03626	0.82333-1.30426	0.686166	1.03187	0.88759-1.19961	-0.00952	0.47948	0.916	18.51994	28	0.91229	18.00572	27	0.90334
GCST90200603	29	0.898756	0.99052	0.85656-1.1454	0.949967	0.99604	0.88001-1.12737	0.772747	0.98839	0.91309-1.06991	0.605932	1.05408	0.86487-1.28469	0.973851	1.00217	0.88114-1.13984	-0.00044	0.97260	0.983	14.14493	28	0.98613	14.14372	27	0.97981
GCST90200355	25	0.695297	0.93268	0.66096-1.3161	0.546067	0.95787	0.83293-1.10155	0.773273	1.01868	0.89815-1.15539	0.776411	1.03755	0.80680-1.33429	0.811947	0.97182	0.76992-1.22667	0.01450	0.59398	0.019	41.72221	24	0.01386	41.19873	23	0.01124
GCST90200208	20	0.459718	1.03281	0.94984-1.1230	0.337715	1.04149	0.95843-1.13174	0.774716	1.01012	0.94284-1.08219	0.473681	1.09861	0.85377-1.41366	0.345835	1.03496	0.96531-1.10964	-0.01121	0.36825	0.386	22.20356	19	0.27424	21.20033	18	0.26943
GCST90199741	27	0.907683	0.99264	0.87720-1.1233	0.782476	0.98567	0.88965-1.09205	0.774976	0.98854	0.91340-1.06986	0.864485	0.97792	0.75864-1.26058	0.716834	0.98208	0.89157-1.08176	-0.00080	0.93263	0.86	19.19855	26	0.82794	19.19126	25	0.78786
GCST90200215	25	0.825334	0.98738	0.88320-1.1038	0.662867	0.97944	0.89210-1.07533	0.775101	0.98787	0.90851-1.07415	0.974764	0.99575	0.76679-1.29307	0.549717	0.97497	0.89831-1.05817	0.00018	0.98936	0.288	30.07495	24	0.18228	30.07471	23	0.14727
GCST90200205	20	0.85333	0.97836	0.77844-1.2296	0.752104	1.02216	0.89218-1.17108	0.775664	0.98319	0.87497-1.10479	0.868245	1.02431	0.77418-1.35525	0.848591	1.01405	0.88041-1.16798	0.00088	0.96105	0.126	27.79480	19	0.08746	27.79101	18	0.06531
GCST90200159	21	0.414004	0.89362	0.68631-1.1636	0.632041	1.04397	0.87537-1.24505	0.776713	1.01774	0.90125-1.14930	0.772583	0.95473	0.70026-1.30167	0.605681	1.05847	0.85599-1.30884	0.02062	0.29019	0.633	17.12104	20	0.64510	15.93723	19	0.66146
GCST90200739	21	0.786685	1.05451	0.72186-1.5405	0.486068	1.07560	0.87618-1.32041	0.780609	0.97587	0.82173-1.15892	0.382348	1.21662	0.79123-1.87069	0.344894	1.22729	0.81047-1.85848	-0.01123	0.65627	0.036	32.86673	20	0.03489	32.51682	19	0.02731
GCST90200953	26	0.670747	1.04359	0.85929-1.2674	0.980606	1.00185	0.86331-1.16262	0.781128	0.98601	0.89276-1.08901	0.421124	1.11998	0.85367-1.46937	0.685911	1.03598	0.87459-1.22716	-0.00929	0.51170	0.926	15.89479	25	0.91793	15.45112	24	0.90686
GCST90199678	19	0.504282	0.95413	0.83372-1.0919	0.429972	0.94835	0.83133-1.08184	0.781904	0.98574	0.89041-1.09127	0.630059	1.07055	0.81503-1.40620	0.229925	0.92441	0.81663-1.04642	0.00944	0.47318	0.248	21.19502	18	0.26969	20.54461	17	0.24732
GCST90199842	31	0.966279	0.99614	0.83408-1.1897	0.615521	0.96547	0.84176-1.10737	0.782415	1.01434	0.91683-1.12222	0.542792	0.92059	0.70740-1.19803	0.596276	0.96310	0.83927-1.10520	0.00327	0.80821	0.126	39.39382	30	0.11715	39.31248	29	0.09582
GCST90200064	23	0.898933	0.97462	0.65857-1.4423	0.669978	0.95994	0.79542-1.15850	0.782418	1.02696	0.85028-1.24035	0.949109	1.01258	0.69273-1.48012	0.286817	0.87853	0.69625-1.10852	0.00804	0.76680	<0.001	53.85365	22	0.00017	53.62317	21	0.00011
GCST90200882	22	0.664713	1.05643	0.82721-1.3492	0.8	0.98010	0.83898-1.14497	0.784258	0.98432	0.87903-1.10222	0.864233	1.02030	0.81267-1.28097	0.935051	1.00695	0.85404-1.18725	-0.01169	0.53007	0.958	11.16383	21	0.95950	10.75550	20	0.95232
GCST90200828	25	0.868169	0.98030	0.77705-1.2367	0.241437	0.91771	0.79489-1.05951	0.785213	0.98482	0.88221-1.09936	0.591579	0.93839	0.74617-1.18011	0.226991	0.89617	0.75359-1.06573	0.00084	0.96502	0.327	27.37468	24	0.28729	27.37234	23	0.24045
GCST90200856	28	0.69842	0.94838	0.72748-1.2363	0.898836	0.98843	0.82607-1.18269	0.786632	0.98364	0.87292-1.10841	0.989498	1.00205	0.74085-1.35534	0.855511	0.97901	0.78088-1.22742	0.00533	0.76385	0.361	29.03817	27	0.35905	28.93559	26	0.31402
GCST90199941	28	0.486099	0.94864	0.81955-1.0981	0.432414	1.05453	0.92361-1.20400	0.787555	1.01290	0.92275-1.11186	0.986593	0.99784	0.77732-1.28092	0.826658	1.01624	0.88105-1.17216	0.01701	0.26646	0.123	35.18270	27	0.13430	33.51995	26	0.14754
GCST90199708	24	0.877703	0.98565	0.82169-1.1823	0.999553	1.00004	0.86494-1.15624	0.788542	0.98594	0.88900-1.09344	0.486336	1.08135	0.87071-1.34294	0.508973	1.05552	0.90139-1.23601	0.00006	0.99697	0.435	23.51154	23	0.43125	23.51152	22	0.37334
GCST90200810	26	0.402326	0.91417	0.74376-1.1236	0.977677	1.00226	0.85561-1.17404	0.789566	1.01575	0.90562-1.13926	0.487809	1.12199	0.81444-1.54569	0.823122	0.97263	0.76446-1.23748	0.01667	0.24187	0.182	30.21712	25	0.21626	28.50685	24	0.23924
GCST90200613	21	0.486302	1.03493	0.94134-1.1378	0.743009	1.01507	0.92822-1.11005	0.78984	0.98998	0.91933-1.06606	0.774948	1.03342	0.82741-1.29072	0.715468	1.01545	0.93618-1.10143	-0.01550	0.17233	0.37	23.40770	20	0.26922	21.16702	19	0.32765
GCST90200733	22	0.52353	1.09228	0.83680-1.4258	0.569158	0.95806	0.82668-1.11033	0.790065	1.01472	0.91122-1.12998	0.788579	0.96683	0.75790-1.23334	0.595376	0.94135	0.75569-1.17262	-0.01144	0.55912	0.332	23.35569	21	0.32531	22.95070	20	0.29122
GCST90200422	24	0.598822	1.06806	0.83869-1.3602	0.789141	0.97582	0.81559-1.16754	0.790843	1.01722	0.89663-1.15403	0.372327	0.85500	0.61012-1.19818	0.370091	0.89264	0.69973-1.13874	-0.00822	0.64536	0.145	29.76674	23	0.15622	29.47502	22	0.13179
GCST90200421	24	0.493407	0.88407	0.62503-1.2505	0.65997	1.04816	0.85000-1.29252	0.79094	1.02373	0.86075-1.21757	0.568638	0.88934	0.59767-1.32334	0.612958	1.08082	0.80307-1.45464	0.02100	0.34848	0.024	37.77121	23	0.02695	36.25869	22	0.02848
GCST90200446	24	0.0592217	0.79914	0.64076-0.9967	0.896294	0.98847	0.83027-1.17681	0.791194	1.01835	0.89008-1.16510	0.957605	0.99108	0.71482-1.37411	0.553936	0.94571	0.78824-1.13464	0.04324	0.01753	0.061	35.16285	23	0.05011	27.05123	22	0.20929
GCST90200144	30	0.0610739	1.18784	0.99925-1.4120	0.603824	1.03514	0.90855-1.17935	0.791525	1.01197	0.92653-1.10528	0.760665	0.96658	0.77829-1.20042	0.828092	1.01532	0.88623-1.16321	-0.02612	0.04531	0.393	30.39002	29	0.39473	25.99958	28	0.57307
GCST90200390	21	0.343141	1.20355	0.82842-1.7486	0.897617	1.01375	0.82337-1.24814	0.791755	0.98050	0.84718-1.13481	0.797791	1.05074	0.72317-1.52667	0.828948	1.03749	0.74619-1.44251	-0.02635	0.25696	0.665	17.26766	20	0.63553	15.90168	19	0.66383
GCST90200648	18	0.415632	1.08286	0.89844-1.3051	0.59386	1.04813	0.88182-1.24579	0.792337	1.01676	0.89843-1.15067	0.858593	0.96941	0.69233-1.35738	0.704968	1.03154	0.88073-1.20816	-0.01297	0.38803	0.486	17.82046	17	0.40025	16.98459	16	0.38659
GCST90199689	23	0.938086	1.00802	0.82602-1.2301	0.848132	0.98423	0.83644-1.15813	0.795901	0.98569	0.88374-1.09941	0.490767	0.91109	0.70221-1.18211	0.807576	0.97589	0.80379-1.18485	-0.00385	0.79465	0.856	15.97217	22	0.81726	15.90268	21	0.77509
GCST90200498	18	0.348993	1.12110	0.88878-1.4141	0.951697	0.99447	0.83113-1.18991	0.79605	0.98268	0.86076-1.12187	0.740164	1.05209	0.78312-1.41344	0.928388	1.01061	0.80549-1.26797	-0.02361	0.19449	0.584	15.86937	17	0.53311	14.03547	16	0.59607
GCST90200539	20	0.704707	0.96741	0.81730-1.1451	0.656348	0.96844	0.84086-1.11538	0.796086	0.98710	0.89453-1.08925	0.639581	0.94893	0.76466-1.17761	0.931714	0.99400	0.86773-1.13865	0.00507	0.77630	0.599	17.58867	19	0.55005	17.50547	18	0.48865
GCST90200246	29	0.694664	0.96174	0.79315-1.1662	0.950184	1.00512	0.85620-1.17995	0.797331	1.01454	0.90872-1.13267	0.672631	0.94150	0.71391-1.24163	0.838899	0.97920	0.80112-1.19688	0.00870	0.51336	0.811	21.68545	28	0.79564	21.24674	27	0.77460
GCST90200467	25	0.896431	1.01398	0.82462-1.2468	0.435479	1.06381	0.91065-1.24272	0.797639	0.98569	0.88287-1.10049	0.647514	1.07264	0.79716-1.44333	0.528757	1.09010	0.83672-1.42020	-0.00469	0.75407	0.645	20.04236	24	0.69436	19.94184	23	0.64542
GCST90200460	25	0.826453	0.97264	0.76115-1.2429	0.592938	1.04818	0.88209-1.24555	0.79766	1.01513	0.90501-1.13865	0.909002	1.01592	0.77708-1.32816	0.6615	1.04521	0.85961-1.27087	0.00576	0.70240	0.843	17.52912	24	0.82524	17.37944	23	0.79023
GCST90200380	26	0.967748	1.00344	0.85090-1.1833	0.359535	0.92772	0.79016-1.08922	0.798407	0.98665	0.88996-1.09385	0.901256	0.98375	0.76139-1.27104	0.423275	0.93413	0.79281-1.10065	-0.00316	0.79928	0.564	23.32207	25	0.55876	23.25596	24	0.50473
GCST90199721	26	0.824281	1.03177	0.78521-1.3557	0.85611	1.01703	0.84735-1.22068	0.799538	0.98253	0.85753-1.12574	0.288015	1.19147	0.86839-1.63475	0.94032	1.01008	0.77885-1.30996	-0.00650	0.68748	0.332	27.51878	25	0.33048	27.32998	24	0.28931
GCST90199863	24	0.209968	1.05891	0.97080-1.1550	0.114714	1.06562	0.98470-1.15319	0.799629	1.00949	0.93849-1.08586	0.426239	1.12580	0.84516-1.49963	0.138672	1.06311	0.98315-1.14958	-0.01599	0.08524	0.252	28.23095	23	0.20717	24.59935	22	0.31661
GCST90200155	22	0.49365	1.09089	0.85424-1.3931	0.695299	1.03563	0.86919-1.23395	0.799898	1.01669	0.89456-1.15549	0.568647	1.09605	0.80359-1.49496	0.504437	1.07651	0.87020-1.33173	-0.01044	0.51299	0.246	25.94504	21	0.20855	25.38206	20	0.18720
GCST90199778	16	0.408372	0.95063	0.84615-1.0680	0.528051	0.96732	0.87245-1.07250	0.800393	0.98873	0.90561-1.07949	0.546793	1.10455	0.80518-1.51522	0.454333	0.96323	0.87543-1.05984	0.01432	0.33095	0.394	17.07410	15	0.31445	15.92059	14	0.31825
GCST90200914	23	0.751214	0.94199	0.65415-1.3565	0.658482	0.95793	0.79170-1.15906	0.801133	0.98247	0.85619-1.12739	0.745864	0.93774	0.63880-1.37658	0.676443	0.92473	0.64346-1.32894	0.00485	0.80872	0.327	23.89486	22	0.35276	23.82667	21	0.30153
GCST90200665	26	0.7964	1.01671	0.89768-1.1515	0.691416	1.02228	0.91690-1.13977	0.801163	1.00974	0.93638-1.08885	0.79901	1.02509	0.84880-1.23800	0.777397	1.01788	0.90139-1.14943	-0.00147	0.89266	0.515	24.15440	25	0.51047	24.13569	24	0.45386
GCST90200527	26	0.80538	1.03928	0.76750-1.4073	0.76487	0.97271	0.81142-1.16606	0.801579	0.98394	0.86718-1.11641	0.579876	0.91476	0.67004-1.24887	0.68891	0.93885	0.69182-1.27411	-0.00680	0.70037	0.525	24.28366	25	0.50304	24.13115	24	0.45412
GCST90200346	25	0.229965	1.13578	0.92770-1.3905	0.849399	0.98650	0.85741-1.13504	0.801634	1.01205	0.92177-1.11117	0.253543	1.19080	0.88875-1.59549	0.624954	0.93716	0.72485-1.21164	-0.02428	0.22049	0.565	21.93086	24	0.58339	20.34459	23	0.62105
GCST90199959	26	0.582429	0.91626	0.67368-1.2462	0.200832	0.89175	0.74817-1.06288	0.801658	0.98269	0.85754-1.12610	0.298719	0.83287	0.59415-1.16751	0.171925	0.82353	0.62829-1.07943	0.00956	0.62199	0.061	35.21758	25	0.08434	34.85526	24	0.07058
GCST90200593	22	0.117703	1.31589	0.94688-1.8287	0.329327	1.09465	0.91276-1.31279	0.802103	0.98191	0.85127-1.13260	0.600386	1.08896	0.79547-1.49072	0.522526	1.08328	0.85121-1.37862	-0.03776	0.07050	0.178	27.15136	21	0.16590	22.96055	20	0.29074
GCST90199655	12	0.994565	0.99787	0.54878-1.8145	0.479397	1.08809	0.86111-1.37489	0.803135	1.02403	0.84961-1.23427	0.505389	1.14496	0.77882-1.68323	0.479639	1.14496	0.79674-1.64536	0.00292	0.93060	0.888	5.99218	11	0.87389	5.98420	10	0.81659
GCST90200069	22	0.0628767	1.38796	1.00162-1.9233	0.815419	1.02349	0.84222-1.24377	0.803646	1.01845	0.88174-1.17637	0.886014	1.02576	0.72752-1.44626	0.780993	1.03761	0.80251-1.34158	-0.04873	0.05466	0.147	28.16585	21	0.13551	23.31036	20	0.27381
GCST90200804	15	0.678186	0.92834	0.65853-1.3087	0.644233	0.95067	0.76696-1.17837	0.804166	0.98118	0.84435-1.14018	0.731079	0.93693	0.65098-1.34850	0.754724	0.94419	0.66319-1.34426	0.00805	0.73029	0.513	13.40226	14	0.49512	13.27554	13	0.42676
GCST90199652	20	0.655965	1.09988	0.72853-1.6605	0.464681	0.92461	0.74939-1.14080	0.804503	0.98126	0.84472-1.13986	0.216552	0.79862	0.56571-1.12742	0.344359	0.85958	0.63308-1.16709	-0.01650	0.56610	0.245	22.41200	19	0.26423	21.99446	18	0.23223
GCST90200854	22	0.548152	0.89861	0.63769-1.2663	0.529124	1.05966	0.88469-1.26923	0.804733	1.01692	0.89028-1.16158	0.661617	1.06497	0.80658-1.40615	0.765691	1.03551	0.82562-1.29875	0.01389	0.45140	0.421	22.24173	21	0.38570	21.60442	20	0.36236
GCST90199766	17	0.438235	0.88322	0.65064-1.1989	0.736005	0.96558	0.78768-1.18366	0.804861	0.98079	0.84093-1.14392	0.612665	0.91687	0.65952-1.27463	0.648093	0.93491	0.70406-1.24147	0.01252	0.44882	0.487	15.12747	16	0.51532	14.52259	15	0.48632
GCST90199807	23	0.154898	1.09512	0.97061-1.2356	0.240735	1.06504	0.95862-1.18326	0.80553	0.98977	0.91199-1.07419	0.207678	0.82950	0.62552-1.10000	0.232248	1.06600	0.96266-1.18044	-0.02050	0.03880	0.374	22.74502	22	0.41625	17.88650	21	0.65618
GCST90200231	23	0.505916	0.91429	0.70533-1.1852	0.912029	0.99128	0.84862-1.15793	0.805712	1.01421	0.90637-1.13487	0.219911	1.20784	0.90098-1.61920	0.555049	0.93226	0.74117-1.17262	0.01540	0.39459	0.608	19.96817	22	0.58503	19.21276	21	0.57149
GCST90200270	17	0.868451	1.03840	0.66989-1.6096	0.397741	0.90879	0.72809-1.13432	0.8075	1.02288	0.85269-1.22704	0.490414	0.85987	0.56543-1.30764	0.47791	0.85987	0.57226-1.29203	-0.00209	0.94158	0.1	23.44049	16	0.10246	23.43182	15	0.07539
GCST90200385	16	0.802192	0.94843	0.63164-1.4241	0.615778	0.95129	0.78275-1.15614	0.808153	1.01867	0.87735-1.18277	0.626414	0.92531	0.68127-1.25676	0.655435	0.93956	0.71839-1.22883	0.00765	0.71660	0.957	7.34015	15	0.94751	7.20292	14	0.92661
GCST90200614	26	0.263013	1.13977	0.91130-1.4255	0.418482	1.07100	0.90703-1.26463	0.809074	1.01389	0.90657-1.13390	0.673473	1.05743	0.81802-1.36691	0.361749	1.09694	0.90242-1.33340	-0.01751	0.24798	0.636	21.30382	25	0.67555	19.90181	24	0.70235
GCST90200943	20	0.994093	1.00190	0.61111-1.6426	0.991975	0.99884	0.79659-1.25244	0.809509	1.01947	0.87151-1.19257	0.837772	0.96234	0.66978-1.38271	0.876467	0.97175	0.68034-1.38798	0.00177	0.94283	0.734	14.88114	19	0.73012	14.87585	18	0.67047
GCST90199801	19	0.377663	1.17865	0.82591-1.6821	0.42895	1.08663	0.88446-1.33501	0.811545	1.01743	0.88273-1.17268	0.393734	1.16574	0.82644-1.64435	0.467773	1.13259	0.81508-1.57379	-0.01645	0.38891	0.706	14.63558	18	0.68682	13.85374	17	0.67743
GCST90200950	26	0.16924	0.83356	0.64804-1.0722	0.653403	0.95740	0.79172-1.15775	0.811554	0.98440	0.86502-1.12025	0.0780342	0.71254	0.49638-1.02283	0.477443	0.91418	0.71636-1.16662	0.02592	0.14757	0.167	31.98968	25	0.15831	29.25957	24	0.21051
GCST90200840	25	0.378445	1.07960	0.91342-1.2760	0.700559	1.02422	0.90660-1.15711	0.811629	1.01118	0.92285-1.10796	0.530917	1.06241	0.88154-1.28038	0.551335	1.05070	0.89497-1.23354	-0.01498	0.36799	0.175	30.68701	24	0.16301	29.60166	23	0.16118
GCST90200880	18	0.631053	0.93995	0.73357-1.2044	0.4012	0.92358	0.76711-1.11195	0.812607	1.01662	0.88708-1.16508	0.41896	0.87136	0.62907-1.20698	0.451671	0.90496	0.70192-1.16675	0.01676	0.46872	0.55	16.04197	17	0.52086	15.49110	16	0.48901
GCST90200644	32	0.497201	0.89336	0.64767-1.2322	0.771421	1.02651	0.86039-1.22470	0.812826	1.01893	0.87243-1.19003	0.434607	0.85052	0.56962-1.26994	0.577281	0.90993	0.65521-1.26368	0.01901	0.36700	0.001	58.11254	31	0.00224	56.53166	30	0.00237
GCST90200475	27	0.570475	1.07377	0.84243-1.3686	0.545978	1.04718	0.90163-1.21624	0.813224	1.01254	0.91307-1.12285	0.298119	1.17137	0.87475-1.56857	0.482727	1.09956	0.84678-1.42779	-0.00868	0.60359	0.376	27.44524	26	0.38628	27.14494	25	0.34868
GCST90200487	18	0.436759	0.86657	0.60949-1.2321	0.683186	0.95896	0.78415-1.17274	0.813385	0.98171	0.84219-1.14434	0.792103	0.95237	0.66629-1.36128	0.76313	0.95237	0.69689-1.30151	0.01747	0.45017	0.288	19.86740	17	0.28107	19.15022	16	0.26095
GCST90200618	18	0.148074	0.75815	0.53050-1.0835	0.201019	1.15916	0.92432-1.45366	0.813847	1.02081	0.86000-1.21169	0.265933	1.27138	0.84451-1.91402	0.31832	1.23984	0.82294-1.86795	0.03444	0.08618	0.199	21.61564	17	0.19996	17.87945	16	0.33100
GCST90200627	16	0.0559059	1.26730	1.01426-1.5835	0.577765	1.05110	0.88194-1.25269	0.814081	1.01729	0.88184-1.17356	0.872766	1.02057	0.79882-1.30388	0.643096	1.04137	0.88031-1.23191	-0.04081	0.03463	0.119	22.13412	15	0.10434	15.91182	14	0.31879
GCST90199935	17	0.59339	0.91382	0.66108-1.2632	0.685318	1.04186	0.85442-1.27041	0.814145	1.01718	0.88248-1.17245	0.859528	0.96546	0.65821-1.41613	0.620339	0.91343	0.64283-1.29794	0.01351	0.48041	0.492	15.83860	16	0.46428	15.30430	15	0.42973
GCST90199685	22	0.516336	0.87463	0.58783-1.3014	0.640955	1.04385	0.87158-1.25017	0.815541	0.98132	0.83752-1.14980	0.681719	1.07247	0.77122-1.49140	0.648446	1.06636	0.81220-1.40005	0.01804	0.54174	0.033	33.99145	21	0.03632	33.34882	20	0.03088
GCST90200753	19	0.923744	1.01963	0.68878-1.5094	0.82959	1.02291	0.83228-1.25719	0.815758	0.98256	0.84738-1.13930	0.63697	1.08609	0.77523-1.52159	0.924618	1.01427	0.75933-1.35480	-0.00656	0.84398	0.628	15.90663	18	0.59906	15.86669	17	0.53330
GCST90199624	18	0.778136	0.95141	0.67670-1.3376	0.710362	0.96041	0.77601-1.18863	0.816169	0.98144	0.83801-1.14940	0.713537	0.93619	0.66225-1.32345	0.796256	0.95891	0.70081-1.31206	0.00405	0.84137	0.339	19.11871	17	0.32176	19.06939	16	0.26508
GCST90200058	24	0.66353	1.04850	0.84946-1.2942	0.468872	0.94707	0.81746-1.09722	0.816402	1.01254	0.91146-1.12482	0.641852	1.07083	0.80562-1.42334	0.400898	0.93513	0.80198-1.09038	-0.00616	0.71113	0.543	20.88015	23	0.58841	20.73941	22	0.53689
GCST90200149	31	0.461177	0.94006	0.79931-1.1056	0.485337	0.96005	0.85617-1.07654	0.817001	0.99034	0.91218-1.07520	0.55733	0.94937	0.79968-1.12708	0.557629	0.96291	0.84983-1.09104	0.00954	0.47106	0.65	28.00054	30	0.57041	27.46720	29	0.54651
GCST90199840	34	0.687217	0.97317	0.85351-1.1096	0.641958	0.97229	0.86369-1.09455	0.817769	0.99049	0.91317-1.07435	0.908482	0.98496	0.76221-1.27281	0.706728	0.97622	0.86213-1.10541	0.00346	0.73924	0.839	25.23117	33	0.83142	25.11844	32	0.80120
GCST90199909	14	0.901737	1.01561	0.79827-1.2921	0.680156	1.03902	0.86613-1.24643	0.81797	0.98496	0.86570-1.12065	0.339232	1.15234	0.87082-1.52488	0.490562	1.07149	0.88541-1.29667	-0.00556	0.77266	0.681	10.16588	13	0.68032	10.07856	12	0.60907
GCST90200695	17	0.293403	1.04893	0.96251-1.1431	0.904278	1.00409	0.93954-1.07307	0.818005	0.99262	0.93189-1.05730	0.266005	0.87170	0.69018-1.10096	0.910403	1.00428	0.93332-1.08065	-0.02315	0.08370	0.572	15.52485	16	0.48658	12.09221	15	0.67204
GCST90199841	35	0.668565	1.01687	0.94255-1.0970	0.829624	0.99156	0.91792-1.07112	0.818111	0.99377	0.94222-1.04814	0.290217	0.91718	0.78336-1.07386	0.88314	1.00518	0.93872-1.07635	-0.00783	0.41088	0.657	29.87692	34	0.67002	29.18318	33	0.65773
GCST90200260	18	0.377038	1.20126	0.80882-1.7841	0.58327	1.06040	0.85995-1.30759	0.818183	0.97968	0.82235-1.16710	0.765753	1.05138	0.76012-1.45426	0.635804	1.06719	0.81931-1.39007	-0.02631	0.27735	0.113	24.59029	17	0.10426	22.78896	16	0.11949
GCST90200761	26	0.311957	1.13238	0.89441-1.4337	0.594209	1.04368	0.89177-1.22148	0.819422	1.01293	0.90713-1.13107	0.496567	1.09640	0.84416-1.42401	0.32843	1.11813	0.89772-1.39265	-0.01429	0.30520	0.864	17.78479	25	0.85139	16.68704	24	0.86170
GCST90200921	21	0.697726	0.91816	0.60062-1.4036	0.429665	0.92398	0.75935-1.12430	0.82061	0.98360	0.85261-1.13471	0.498529	0.89394	0.64994-1.22956	0.562552	0.91315	0.67486-1.23558	0.00810	0.73929	0.923	11.78793	20	0.92318	11.67389	19	0.89909
GCST90200291	21	0.689874	1.08603	0.72856-1.6189	0.836666	0.97891	0.79934-1.19882	0.820958	0.98251	0.84326-1.14475	0.749233	0.94149	0.65385-1.35569	0.876155	1.02560	0.74933-1.40372	-0.01233	0.59948	0.311	22.76805	20	0.30033	22.43128	19	0.26332
GCST90200074	24	0.349904	1.06643	0.93457-1.2169	0.518784	1.03415	0.93385-1.14523	0.821649	1.01023	0.92466-1.10372	0.387209	1.07238	0.91805-1.25265	0.396582	1.04054	0.95083-1.13870	-0.01540	0.29161	0.131	31.77801	23	0.10485	30.17651	22	0.11424
GCST90200859	23	0.234026	0.82581	0.60803-1.1216	0.567478	0.94910	0.79348-1.13524	0.823121	1.01606	0.88358-1.16840	0.744626	0.94641	0.68227-1.31283	0.192574	0.82644	0.62590-1.09125	0.02823	0.15328	0.243	25.60560	22	0.26900	23.18214	21	0.33434
GCST90200520	28	0.989859	1.00144	0.80432-1.2469	0.7225	1.02641	0.88887-1.18523	0.823707	1.01153	0.91450-1.11885	0.152629	1.21933	0.93634-1.58785	0.30508	1.12222	0.90405-1.39304	0.00169	0.92034	0.63	23.76924	27	0.64308	23.75904	26	0.58974
GCST90200817	25	0.226988	1.19578	0.90167-1.5858	0.39259	1.07854	0.90689-1.28268	0.823928	1.01588	0.88426-1.16708	0.41137	1.14496	0.83361-1.57259	0.462994	1.11827	0.83364-1.50007	-0.02372	0.20844	0.168	30.57481	24	0.16642	28.49935	23	0.19749
GCST90200752	17	0.18597	0.81912	0.61776-1.0861	0.516691	0.93956	0.77818-1.13440	0.825135	1.01810	0.86830-1.19375	0.844539	0.97112	0.72800-1.29545	0.778312	0.96603	0.76251-1.22387	0.04571	0.09521	0.06	25.59874	16	0.05994	21.13147	15	0.13268
GCST90200741	22	0.627412	0.90536	0.60972-1.3443	0.940664	1.00819	0.81341-1.24960	0.82549	0.98156	0.83188-1.15817	0.846968	0.95809	0.62358-1.47204	0.97348	1.00633	0.69664-1.45371	0.00888	0.66248	0.171	27.52737	21	0.15407	27.25983	20	0.12811
GCST90200151	25	0.0496746	1.38076	1.01757-1.8736	0.856711	0.98359	0.82192-1.17707	0.825811	0.98585	0.86834-1.11926	0.849422	0.96474	0.66867-1.39190	0.979766	0.99574	0.71844-1.38008	-0.04228	0.02606	0.526	22.72251	24	0.53622	17.06388	23	0.80610
GCST90200349	25	0.525032	1.05480	0.89704-1.2403	0.524153	1.04892	0.90556-1.21497	0.827658	0.98809	0.88703-1.10066	0.828772	1.03337	0.76994-1.38694	0.675319	1.02717	0.90747-1.16265	-0.01343	0.30125	0.141	33.39501	24	0.09601	31.84647	23	0.10338
GCST90200457	22	0.48469	0.90109	0.67647-1.2003	0.995223	1.00061	0.82002-1.22097	0.827923	1.01524	0.88582-1.16357	0.518869	1.13031	0.78394-1.62971	0.648077	1.06226	0.82263-1.37171	0.01638	0.36455	0.325	23.21981	21	0.33237	22.26154	20	0.32649
GCST90199919	19	0.463366	0.93458	0.78317-1.1153	0.679567	0.97361	0.85755-1.10537	0.828045	1.01151	0.91230-1.12150	0.452365	1.10278	0.85915-1.41550	0.580109	0.96494	0.85226-1.09251	0.01742	0.29608	0.199	22.57638	18	0.20740	21.13177	17	0.22045
GCST90200806	18	0.0513479	1.32150	1.01951-1.7129	0.811559	1.02100	0.86063-1.21127	0.828221	0.98527	0.86165-1.12663	0.506504	1.09605	0.84100-1.42845	0.606101	1.05548	0.86292-1.29101	-0.04229	0.02403	0.238	21.81938	17	0.19177	15.60665	16	0.48073
GCST90200403	30	0.859911	1.01949	0.82439-1.2608	0.258975	0.91324	0.78010-1.06911	0.829202	0.98794	0.88478-1.10312	0.319195	0.85145	0.62387-1.16204	0.319416	0.86862	0.66143-1.14072	-0.00471	0.73681	0.854	20.87194	29	0.86377	20.75672	28	0.83534
GCST90199901	28	0.98932	0.99801	0.74771-1.3321	0.682462	0.96288	0.80329-1.15418	0.829324	0.98664	0.87306-1.11500	0.379208	1.17984	0.82104-1.69543	0.823962	0.96552	0.71084-1.31143	-0.00125	0.93222	0.544	25.05086	27	0.57161	25.04348	26	0.51651
GCST90200020	25	0.708147	1.09353	0.68871-1.7363	0.778647	0.97004	0.78466-1.19922	0.82983	0.98010	0.81597-1.17725	0.174997	1.32297	0.89351-1.95885	0.220247	1.27644	0.87285-1.86664	-0.01280	0.61687	0.011	44.28518	24	0.00707	43.79541	23	0.00557
GCST90200488	33	0.11518	0.86002	0.71666-1.0321	0.683401	0.97387	0.85751-1.10602	0.82985	0.98731	0.87874-1.10929	0.803521	1.03155	0.80925-1.31493	0.823957	0.98608	0.87237-1.11461	0.02695	0.06936	0.002	66.08535	32	0.00037	59.31377	31	0.00162
GCST90200657	28	0.843186	1.02329	0.81642-1.2826	0.528822	0.95016	0.81038-1.11404	0.830549	0.98721	0.87743-1.11073	0.472749	1.10590	0.84345-1.45001	0.412487	0.91792	0.75028-1.12302	-0.00585	0.71622	0.165	34.57777	27	0.14989	34.39908	26	0.12527
GCST90200795	28	0.99123	0.99912	0.85590-1.1663	0.241045	1.05869	0.96241-1.16461	0.832763	1.01073	0.91543-1.11594	0.380993	0.88711	0.68154-1.15468	0.476286	1.03741	0.93902-1.14610	0.00261	0.84859	0.023	48.80172	27	0.00624	48.73202	26	0.00444
GCST90200415	36	0.970171	1.00463	0.78991-1.2777	0.686972	0.96990	0.83595-1.12533	0.833088	0.98860	0.88860-1.09986	0.598888	1.06505	0.84395-1.34406	0.846145	0.98483	0.84491-1.14793	-0.00222	0.88413	0.065	47.82185	35	0.07284	47.79154	34	0.05858
GCST90200386	27	0.310173	1.15616	0.87858-1.5214	0.694341	1.03213	0.88151-1.20849	0.835625	0.98685	0.87084-1.11831	0.797089	0.96470	0.73556-1.26521	0.759585	0.96470	0.76819-1.21147	-0.02230	0.21718	0.112	35.11234	26	0.10924	32.99691	25	0.13115
GCST90199946	20	0.0888014	1.24990	0.98024-1.5937	0.0743726	1.16663	0.98494-1.38183	0.836122	1.01395	0.88924-1.15614	0.183052	1.21630	0.92134-1.60570	0.144213	1.21630	0.94537-1.56488	-0.03920	0.06647	0.265	22.04243	19	0.28215	18.18647	18	0.44343
GCST90200495	11	0.617831	1.08906	0.78796-1.5052	0.590671	1.06488	0.84687-1.33900	0.83673	1.01906	0.85152-1.21958	0.483176	1.13938	0.80195-1.61880	0.519965	1.11283	0.81276-1.52371	-0.01270	0.64019	0.864	5.55168	10	0.85142	5.31777	9	0.80577
GCST90200461	24	0.671526	1.06128	0.80917-1.3919	0.414652	0.93015	0.78161-1.10691	0.837593	0.98688	0.86982-1.11970	0.607911	0.92623	0.69393-1.23629	0.322677	0.89433	0.72018-1.11060	-0.01155	0.55737	0.295	26.42995	23	0.28099	26.01022	22	0.25124
GCST90200167	29	0.083451	1.37499	0.97162-1.9458	0.926651	1.00904	0.83302-1.22226	0.838567	1.01546	0.87613-1.17695	0.790331	1.04931	0.73836-1.49123	0.94699	0.98978	0.73326-1.33606	-0.03988	0.07190	0.071	40.57397	28	0.05873	35.90741	27	0.11734
GCST90199781	26	0.908895	0.99271	0.87688-1.1238	0.922644	0.99514	0.90195-1.09796	0.839566	1.00755	0.93680-1.08364	0.0176387	1.29277	1.06047-1.57596	0.823628	1.01031	0.92406-1.10461	0.00547	0.77242	0.062	34.80198	25	0.09185	34.67836	24	0.07331
GCST90199854	29	0.358445	1.11095	0.89091-1.3853	0.323791	1.07713	0.92933-1.24842	0.839692	0.98938	0.89216-1.09720	0.220364	0.81179	0.58595-1.12468	0.206289	1.16908	0.92272-1.48121	-0.01650	0.25425	0.71	22.54683	28	0.75537	21.18985	27	0.77732
GCST90199783	26	0.811139	0.98228	0.84968-1.1356	0.739744	0.98349	0.89149-1.08499	0.840394	0.99033	0.90094-1.08858	0.40937	1.12744	0.85194-1.49202	0.840874	1.01063	0.91253-1.11927	0.00193	0.88383	0.045	40.09071	25	0.02854	40.05431	24	0.02110
GCST90200435	25	0.788708	1.03264	0.81870-1.3025	0.997303	1.00030	0.84300-1.18695	0.841169	1.01205	0.90014-1.13788	0.503387	1.11019	0.82116-1.50096	0.876619	1.01356	0.85665-1.19920	-0.00296	0.84454	0.474	24.79717	24	0.41685	24.75484	23	0.36305
GCST90200639	22	0.260909	0.84181	0.62881-1.1270	0.653251	0.96146	0.80996-1.14130	0.841864	0.98789	0.87645-1.11350	0.776159	1.04692	0.76629-1.43034	0.806996	0.96579	0.73303-1.27246	0.02091	0.25226	0.602	18.70833	21	0.60384	17.31844	20	0.63221
GCST90199875	20	0.770309	1.04877	0.76548-1.4369	0.296023	1.12541	0.90172-1.40460	0.844235	1.01521	0.87329-1.18020	0.873198	1.02845	0.73206-1.44486	0.665159	1.07515	0.77836-1.48510	-0.00405	0.82029	0.596	16.67646	19	0.61178	16.62332	18	0.54913
GCST90200131	25	0.692435	1.04457	0.84387-1.2930	0.656337	0.96929	0.84488-1.11203	0.844589	0.98824	0.87800-1.11233	0.898813	1.01470	0.81220-1.26769	0.82233	1.01470	0.89457-1.15097	-0.01123	0.54425	0.018	42.32867	24	0.01185	41.64271	23	0.00999
GCST90200486	17	0.547328	1.09339	0.82289-1.4528	0.960385	1.00402	0.85701-1.17625	0.844806	1.01544	0.87103-1.18380	0.86651	0.97476	0.72695-1.30704	0.789914	0.96263	0.73078-1.26803	-0.01700	0.55034	0.003	38.41545	16	0.00132	37.48255	15	0.00108
GCST90200316	23	0.765324	1.02761	0.86130-1.2260	0.460666	1.04250	0.93337-1.16439	0.845395	0.98912	0.88616-1.10405	0.751131	1.04699	0.79110-1.38565	0.512886	1.04014	0.92625-1.16802	-0.00893	0.58994	0.036	38.98216	22	0.01418	38.43394	21	0.01146
GCST90199943	22	0.331419	1.15288	0.87123-1.5256	0.803311	0.97512	0.79976-1.18893	0.845477	0.98640	0.85951-1.13203	0.855513	1.03780	0.69952-1.53965	0.895016	0.97798	0.70540-1.35589	-0.02622	0.22645	0.304	23.38992	21	0.32355	21.70007	20	0.35700
GCST90200697	23	0.695196	1.02130	0.92042-1.1332	0.733385	1.01303	0.94029-1.09140	0.845925	1.00671	0.94103-1.07698	0.679794	0.95657	0.77687-1.17783	0.733333	1.01120	0.94923-1.07721	-0.00570	0.72113	0.081	34.55812	22	0.04306	34.34406	21	0.03328
GCST90200185	27	0.443344	1.03859	0.94420-1.1424	0.890513	1.00676	0.91469-1.10809	0.846381	1.00703	0.93811-1.08102	0.42089	0.90712	0.71814-1.14584	0.921866	1.00426	0.92324-1.09239	-0.00914	0.35114	0.795	21.48616	26	0.71646	20.58342	25	0.71559
GCST90200451	26	0.905889	1.01821	0.75725-1.3691	0.486133	0.93424	0.77147-1.13134	0.848775	0.98667	0.85956-1.13258	0.794014	1.05290	0.71797-1.54408	0.999987	1.00000	0.74280-1.34625	-0.00468	0.81492	0.301	28.31373	25	0.29361	28.24781	24	0.24973
GCST90199681	22	0.876285	0.98759	0.84556-1.1535	0.513661	1.04697	0.91225-1.20158	0.849182	1.00963	0.91464-1.11449	0.835273	0.97236	0.74901-1.26230	0.814839	1.01534	0.89531-1.15145	0.00543	0.71766	0.199	26.70418	21	0.18086	26.52579	20	0.14914
GCST90200903	18	0.722889	1.09729	0.66275-1.8167	0.50712	0.91903	0.71611-1.17945	0.849613	0.98279	0.82135-1.17596	0.775462	0.93144	0.57617-1.50577	0.738781	0.92665	0.59650-1.43953	-0.01376	0.65168	0.313	19.71245	17	0.28920	19.45513	16	0.24577
GCST90200860	14	0.476937	1.13630	0.80788-1.5982	0.804971	0.97424	0.79198-1.19846	0.850594	0.98524	0.84404-1.15007	0.808001	0.95941	0.69148-1.33115	0.816457	0.96572	0.72362-1.28883	-0.02003	0.37590	0.833	8.52519	13	0.80778	7.67954	12	0.80964
GCST90200515	22	0.8924	0.98183	0.75524-1.2764	0.95882	1.00466	0.84206-1.19867	0.850751	0.98792	0.87047-1.12123	0.640613	1.07682	0.79275-1.46269	0.816286	0.97251	0.77099-1.22671	0.00096	0.95811	0.394	22.08745	21	0.39449	22.08432	20	0.33595
GCST90200949	16	0.162876	0.86424	0.71173-1.0494	0.904773	1.00970	0.86198-1.18273	0.854232	1.01120	0.89795-1.13873	0.709084	0.95256	0.74147-1.22374	0.812148	0.97687	0.80816-1.18081	0.03627	0.07560	0.311	17.82164	15	0.27216	14.10996	14	0.44155
GCST90200342	29	0.605101	0.93803	0.73815-1.1920	0.98277	1.00180	0.85096-1.17938	0.855149	1.01097	0.89921-1.13662	0.927483	1.01533	0.73378-1.40492	0.438454	0.92680	0.76678-1.12022	0.01110	0.48741	0.292	31.75309	28	0.28467	31.18060	27	0.26379
GCST90200535	24	0.55283	1.08167	0.83797-1.3963	0.998831	0.99988	0.85101-1.17479	0.856213	1.01006	0.90644-1.12552	0.612746	1.07732	0.81059-1.43182	0.804104	1.02663	0.83609-1.26060	-0.01188	0.56637	0.499	22.84754	23	0.46970	22.50090	22	0.43035
GCST90200769	26	0.270368	1.16920	0.89115-1.5340	0.987087	0.99846	0.82892-1.20269	0.856608	0.98877	0.87479-1.11760	0.444454	0.90128	0.69341-1.17146	0.760451	0.97285	0.81667-1.15890	-0.02666	0.18790	0.721	21.31386	25	0.67498	19.47668	24	0.72611
GCST90200715	32	0.469971	0.93279	0.77419-1.1239	0.235589	0.90978	0.77817-1.06364	0.857641	1.01064	0.90030-1.13449	0.832079	1.03642	0.74669-1.43857	0.224368	0.89065	0.74164-1.06959	0.01245	0.29173	0.144	37.85952	31	0.18474	36.45969	30	0.19341
GCST90200459	22	0.556005	0.90800	0.66207-1.2453	0.280963	1.11528	0.91463-1.35996	0.858076	1.01267	0.88212-1.16255	0.416209	1.15465	0.82200-1.62192	0.334497	1.16684	0.85911-1.58480	0.01486	0.46044	0.578	19.14862	21	0.57561	18.58218	20	0.54911
GCST90200308	19	0.884904	0.97578	0.70359-1.3533	0.718542	0.96483	0.79415-1.17221	0.858081	0.98687	0.85374-1.14075	0.400182	0.85402	0.59647-1.22278	0.407508	0.86518	0.61909-1.20908	0.00157	0.94067	0.916	10.64803	18	0.90869	10.64232	17	0.87454
GCST90200318	15	0.514708	1.07918	0.86348-1.3488	0.641844	1.03789	0.88733-1.21400	0.858082	1.01107	0.89613-1.14076	0.5062	1.08909	0.85229-1.39168	0.592848	1.05728	0.86605-1.29075	-0.01090	0.50755	0.953	6.77919	14	0.94289	6.31482	13	0.93394
GCST90200400	24	0.967299	0.99276	0.70416-1.3996	0.944909	1.00668	0.83339-1.21601	0.858536	1.01349	0.87459-1.17446	0.45211	1.15080	0.80296-1.64931	0.814034	1.04047	0.75042-1.44262	0.00280	0.89677	0.102	30.23212	23	0.14285	30.20847	22	0.11348
GCST90200587	29	0.819126	1.03651	0.76453-1.4052	0.886602	0.98835	0.84132-1.16107	0.859153	0.98904	0.87568-1.11707	0.955766	1.01006	0.71141-1.43407	0.969948	0.99360	0.71341-1.38382	-0.00614	0.74364	0.081	39.53419	28	0.07271	39.37498	27	0.05855
GCST90200019	25	0.957169	1.00409	0.86658-1.1634	0.954668	0.99640	0.87999-1.12822	0.85944	1.00864	0.91704-1.10938	0.713699	0.96154	0.78171-1.18273	0.899667	0.99166	0.87174-1.12807	0.00106	0.93782	0.934	15.20003	24	0.91477	15.19381	23	0.88755
GCST90200570	18	0.528437	0.94650	0.80074-1.1188	0.79476	0.98412	0.87228-1.11029	0.862904	1.00820	0.91892-1.10615	0.467156	1.07870	0.88349-1.31704	0.799043	0.98515	0.87954-1.10344	0.01356	0.38698	0.621	15.62577	17	0.55050	14.83478	16	0.53677
GCST90199767	32	0.788891	0.96826	0.76622-1.2236	0.624001	1.04085	0.88687-1.22156	0.864047	0.99035	0.88630-1.10661	0.414251	0.87518	0.63819-1.20016	0.442851	0.90860	0.71353-1.15700	0.00293	0.83152	0.623	27.81136	31	0.63089	27.76530	30	0.58287
GCST90200778	22	0.754448	0.95192	0.70201-1.2908	0.526332	0.94107	0.77989-1.13557	0.864748	0.98813	0.86124-1.13371	0.506005	0.88983	0.63455-1.24780	0.469504	0.89631	0.66983-1.19937	0.00490	0.79052	0.85	14.69296	21	0.83804	14.62048	20	0.79770
GCST90200507	16	0.530954	1.09015	0.83776-1.4186	0.833934	0.98268	0.83460-1.15704	0.865676	1.01101	0.89055-1.14776	0.896238	1.01928	0.76869-1.35156	0.896433	0.98975	0.84974-1.15283	-0.01377	0.52991	0.406	16.98404	15	0.31982	16.49520	14	0.28408
GCST90199983	35	0.0279475	1.32350	1.04224-1.6807	0.537644	1.05962	0.88140-1.27387	0.866643	1.01020	0.89733-1.13727	0.333654	1.13719	0.87953-1.47034	0.390096	1.09690	0.89070-1.35084	-0.04206	0.01552	0.701	29.99764	34	0.66424	23.48453	33	0.88940
GCST90199857	22	0.521381	1.07671	0.86240-1.3443	0.86518	1.01125	0.88874-1.15064	0.866706	1.00908	0.90804-1.12135	0.576385	0.92878	0.71961-1.19876	0.845015	0.98262	0.82602-1.16891	-0.01661	0.52064	0.054	31.91541	21	0.05971	31.24742	20	0.05201
GCST90200723	21	0.341228	1.14065	0.87579-1.4856	0.457118	1.05883	0.91073-1.23102	0.867997	1.01003	0.89787-1.13621	0.772808	0.95489	0.70096-1.30082	0.423404	1.07841	0.89984-1.29241	-0.02048	0.32631	0.144	26.52643	20	0.14912	25.18091	19	0.15467
GCST90199904	27	0.0460355	1.32318	1.01878-1.7185	0.980971	1.00223	0.83480-1.20323	0.868392	1.01131	0.88531-1.15525	0.790401	0.95519	0.68358-1.33473	0.806492	1.04000	0.76232-1.41882	-0.03439	0.03101	0.2	31.57957	26	0.20739	26.12031	25	0.40120
GCST90200977	22	0.591728	0.91983	0.68109-1.2423	0.17959	0.89489	0.76091-1.05247	0.86906	0.98836	0.85994-1.13596	0.170109	0.83608	0.65309-1.07034	0.168183	0.87683	0.73203-1.05027	0.01288	0.60096	0.048	33.63959	21	0.03959	33.17115	20	0.03231
GCST90200743	32	0.552283	0.90656	0.65839-1.2483	0.502198	1.05900	0.89573-1.25204	0.869445	0.99024	0.88099-1.11305	0.481213	1.11653	0.82465-1.51171	0.430365	1.10055	0.87004-1.39212	0.00969	0.56541	0.894	21.68214	31	0.89274	21.34429	30	0.87681
GCST90200135	31	0.872074	1.01542	0.84424-1.2213	0.395837	0.94481	0.82876-1.07711	0.870858	0.99143	0.89374-1.09981	0.835562	1.03201	0.76841-1.38603	0.245323	0.91484	0.78961-1.05994	-0.00446	0.75949	0.022	46.27936	30	0.02922	46.12744	29	0.02279
GCST90199693	15	0.905306	0.98368	0.75398-1.2834	0.93463	0.99210	0.82079-1.19916	0.872692	1.01116	0.88277-1.15823	0.45302	1.12681	0.83213-1.52583	0.78529	0.97064	0.78656-1.19781	0.00401	0.81476	0.434	13.93794	14	0.45434	13.87691	13	0.38257
GCST90199851	39	0.682216	1.02177	0.92244-1.1318	0.635789	1.02614	0.92220-1.14181	0.873265	1.00596	0.93511-1.08218	0.442617	0.91856	0.74115-1.13843	0.601528	1.02198	0.94254-1.10810	-0.00349	0.66840	0.367	42.03604	38	0.30034	41.82529	37	0.26926
GCST90200327	23	0.685273	1.08108	0.74537-1.5680	0.680223	1.04354	0.85208-1.27803	0.874308	1.01195	0.87342-1.17246	0.6572	1.09444	0.73866-1.62157	0.960131	0.99009	0.67299-1.45659	-0.00781	0.70721	0.337	24.13376	22	0.34026	23.96830	21	0.29460
GCST90199880	27	0.565432	0.95635	0.82302-1.1113	0.889488	0.99195	0.88509-1.11172	0.875413	1.00671	0.92594-1.09452	0.91477	1.01148	0.82228-1.24423	0.938501	0.99603	0.90121-1.10083	0.01268	0.42755	0.991	14.25777	26	0.96945	13.60729	25	0.96815
GCST90200959	22	0.406037	1.13111	0.85105-1.5033	0.662149	1.03994	0.87241-1.23964	0.875916	1.01003	0.89106-1.14490	0.991417	0.99839	0.74653-1.33521	0.878659	1.02089	0.78541-1.32697	-0.01633	0.39522	0.7	16.88504	21	0.71805	16.13010	20	0.70852
GCST90200444	29	0.965482	1.00565	0.78086-1.2952	0.605755	0.96390	0.83828-1.10834	0.876103	0.99101	0.88469-1.11012	0.822482	0.96956	0.74197-1.26696	0.470958	0.94947	0.82620-1.09113	-0.00225	0.89932	0.036	44.17325	28	0.02671	44.14658	27	0.01997
GCST90200141	29	0.574084	0.91717	0.68091-1.2354	0.488207	1.06007	0.89887-1.25018	0.876826	1.01003	0.89031-1.14584	0.7443	1.06690	0.72575-1.56841	0.486736	1.12219	0.81441-1.54628	0.01284	0.48870	0.089	38.97869	28	0.08127	38.28005	27	0.07354
GCST90199819	34	0.338922	1.08651	0.91893-1.2847	0.541192	1.04214	0.91291-1.18966	0.876985	1.00748	0.91673-1.10723	0.919245	1.01224	0.80150-1.27840	0.439142	1.05960	0.91668-1.22479	-0.01228	0.29328	0.29	37.00535	33	0.28919	35.73050	32	0.29736
GCST90200584	33	0.33055	0.87726	0.67664-1.1373	0.837647	0.98302	0.83444-1.15804	0.877124	0.98973	0.86830-1.12813	0.72329	0.92792	0.61550-1.39892	0.775855	0.94795	0.65816-1.36534	0.01637	0.30015	0.053	44.86947	32	0.06505	43.31795	31	0.06980
GCST90199700	11	0.514215	1.22630	0.68054-2.2098	0.451723	1.11805	0.83607-1.49514	0.87753	1.02037	0.78949-1.31878	0.406636	1.28153	0.73112-2.24630	0.392136	1.16676	0.83214-1.63592	-0.02974	0.51103	0.068	18.64736	10	0.04498	17.72517	9	0.03850
GCST90200620	20	0.392445	1.18082	0.81418-1.7126	0.73668	1.03616	0.84238-1.27452	0.879369	0.98681	0.83127-1.17145	0.25673	0.74769	0.45926-1.21727	0.254301	1.25662	0.85862-1.83912	-0.02798	0.30072	0.024	32.24704	19	0.02931	30.33372	18	0.03433
GCST90200080	25	0.167888	0.81572	0.61628-1.0797	0.967579	0.99671	0.85008-1.16863	0.882073	1.00813	0.90582-1.12200	0.95502	1.00815	0.76253-1.33290	0.975485	0.99637	0.79200-1.25347	0.02880	0.12284	0.453	23.89441	24	0.46765	21.32849	23	0.56103
GCST90199927	15	0.389918	1.16924	0.82847-1.6502	0.767948	0.97067	0.79652-1.18290	0.883829	1.01070	0.87621-1.16584	0.513158	0.88515	0.61978-1.26413	0.231925	1.24017	0.88483-1.73821	-0.02247	0.37897	0.806	9.17288	14	0.81982	8.34330	13	0.82054
GCST90200865	23	0.531668	1.11992	0.78995-1.5877	0.948748	0.99357	0.81614-1.20957	0.884239	1.01047	0.87829-1.16255	0.880053	0.97122	0.66753-1.41307	0.965662	0.99216	0.69605-1.41424	-0.01195	0.53511	0.642	18.78030	22	0.65885	18.38266	21	0.62468
GCST90201010	15	0.938276	1.02667	0.53412-1.9734	0.900613	0.98331	0.75510-1.28050	0.886173	0.98578	0.81024-1.19935	0.237799	1.38083	0.82682-2.30606	0.520289	0.87149	0.57905-1.31161	-0.00456	0.89989	0.218	18.13182	14	0.20084	18.10890	13	0.15343
GCST90199974	25	0.487624	0.88338	0.62593-1.2467	0.664386	1.04195	0.86542-1.25449	0.88645	1.00961	0.88538-1.15128	0.974033	0.99420	0.70276-1.40650	0.835481	1.03640	0.74226-1.44711	0.01762	0.41904	0.398	25.26587	24	0.39143	24.54336	23	0.37425
GCST90200245	23	0.595208	1.05044	0.87848-1.2561	0.696684	1.02741	0.89681-1.17701	0.886536	0.99288	0.90006-1.09527	0.643325	1.06718	0.81350-1.39997	0.602645	1.03827	0.90320-1.19355	-0.01114	0.46795	0.614	19.97386	22	0.58467	19.42739	21	0.55774
GCST90199761	28	0.482665	0.87402	0.60338-1.2660	0.624249	0.95469	0.79301-1.14933	0.886666	1.00969	0.88432-1.15283	0.784071	0.94818	0.65047-1.38215	0.862267	0.96701	0.66434-1.40757	0.01485	0.42116	0.67	23.36859	27	0.66506	22.70056	26	0.64983
GCST90200643	22	0.600433	1.06568	0.84311-1.3470	0.980823	1.00227	0.83308-1.20582	0.886757	1.00887	0.89345-1.13919	0.717604	0.94651	0.70547-1.26992	0.871687	0.98277	0.79790-1.21047	-0.00915	0.59780	0.583	19.66917	21	0.54229	19.38177	20	0.49715
GCST90200976	27	0.598798	0.92924	0.70941-1.2172	0.875504	0.98734	0.84190-1.15791	0.8876	0.99159	0.88205-1.11475	0.617331	0.93619	0.72507-1.20879	0.674618	0.95314	0.76373-1.18952	0.00836	0.60530	0.96	15.73405	26	0.94239	15.46010	25	0.92996
GCST90199755	32	0.336028	1.09976	0.90889-1.3307	0.579886	1.04227	0.90014-1.20685	0.88779	1.00694	0.91476-1.10840	0.804005	1.03583	0.78626-1.36461	0.732582	1.03926	0.83495-1.29356	-0.01279	0.30233	0.513	29.71435	31	0.53208	28.61292	30	0.53799
GCST90200632	16	0.764359	1.05935	0.73195-1.5332	0.969501	1.00395	0.82039-1.22858	0.888046	1.01109	0.86712-1.17898	0.747718	0.94579	0.67762-1.32009	0.957716	0.99155	0.72842-1.34975	-0.00584	0.78979	0.756	11.15492	15	0.74154	11.08108	14	0.67965
GCST90199669	21	0.655769	0.90090	0.57348-1.4153	0.951814	1.00719	0.79844-1.27050	0.888143	1.01430	0.83220-1.23625	0.395448	1.17604	0.81562-1.69573	0.685371	1.05385	0.82068-1.35327	0.01855	0.57222	0.035	34.36254	20	0.02377	33.77538	19	0.01953
GCST90200496	15	0.45279	0.88102	0.63924-1.2142	0.911669	1.00951	0.85410-1.19319	0.888485	0.98991	0.85914-1.14060	0.197551	1.27979	0.89519-1.82961	0.81144	1.02700	0.82848-1.27310	0.02556	0.44019	0.059	22.68768	14	0.06555	21.63264	13	0.06132
GCST90199701	24	0.68566	1.05700	0.81101-1.3776	0.496491	0.93687	0.77635-1.13058	0.889136	1.01101	0.86676-1.17926	0.71859	0.94304	0.68817-1.29232	0.602163	0.94304	0.75874-1.17212	-0.00770	0.68694	0.075	33.94840	23	0.06591	33.69299	22	0.05277
GCST90200338	22	0.95426	0.99261	0.77270-1.2751	0.869322	1.01466	0.85314-1.20676	0.890449	0.98983	0.85582-1.14482	0.63047	0.91331	0.63460-1.31442	0.976559	0.99662	0.79736-1.24567	-0.00058	0.97851	0.054	33.38286	21	0.04214	33.38162	20	0.03063
GCST90199789	16	0.76589	1.13614	0.49841-2.5899	0.681565	0.95070	0.74675-1.21036	0.891482	1.01976	0.76981-1.35088	0.773657	0.94039	0.62327-1.41889	0.646318	0.92785	0.67819-1.26941	-0.01408	0.78759	<0.001	51.03218	15	0.00001	50.75867	14	0.00000
GCST90200334	23	0.20443	1.22961	0.90247-1.6754	0.611554	1.05335	0.86191-1.28730	0.891805	1.01012	0.87368-1.16788	0.390008	1.16414	0.82885-1.63505	0.381644	1.15002	0.84612-1.56309	-0.02945	0.17537	0.153	28.09073	22	0.17269	25.68484	21	0.21872
GCST90200727	14	0.861259	0.97062	0.69964-1.3465	0.817113	0.97755	0.80640-1.18501	0.892251	0.99038	0.86117-1.13899	0.499323	0.89082	0.64296-1.23424	0.611158	0.91832	0.66644-1.26539	0.00283	0.89599	0.562	12.03387	13	0.52487	12.01602	12	0.44439
GCST90200560	17	0.667402	0.88228	0.50395-1.5446	0.314134	1.11062	0.90540-1.36235	0.892955	0.98788	0.82714-1.17986	0.409086	1.15344	0.82920-1.60448	0.386497	1.14738	0.84774-1.55293	0.01453	0.68155	0.073	25.26019	16	0.06537	24.96872	15	0.05037
GCST90200986	30	0.982386	0.99741	0.79380-1.2532	0.190545	1.10066	0.95342-1.27064	0.893225	0.99223	0.88544-1.11190	0.353693	0.86577	0.64155-1.16835	0.27126	1.08458	0.94111-1.24992	-0.00084	0.95903	0.036	44.13300	29	0.03565	44.12877	28	0.02698
GCST90200107	31	0.520111	1.04459	0.91603-1.1912	0.597901	1.03283	0.91601-1.16454	0.894585	1.00616	0.91879-1.10184	0.496071	1.10423	0.83288-1.46397	0.56924	1.03470	0.92123-1.16214	-0.00832	0.44205	0.28	35.69056	30	0.21838	34.95827	29	0.20591
GCST90200301	32	0.421084	1.09362	0.88203-1.3560	0.921481	1.00712	0.87459-1.15973	0.894737	1.00717	0.90598-1.11966	0.977367	1.00321	0.80560-1.24929	0.982811	0.99815	0.84481-1.17933	-0.01215	0.39470	0.105	41.22138	31	0.10374	40.22164	30	0.10064
GCST90199990	23	0.658739	1.07056	0.79444-1.4427	0.892558	0.98672	0.81270-1.19799	0.895191	0.99076	0.86292-1.13753	0.767174	0.94400	0.64765-1.37596	0.790546	0.95214	0.66593-1.36136	-0.00993	0.57186	0.721	17.33703	22	0.74449	17.00719	21	0.71067
GCST90199649	23	0.885658	1.02260	0.75682-1.3817	0.473376	0.94495	0.80945-1.10314	0.895581	0.99112	0.86755-1.13229	0.880459	0.97734	0.72750-1.31300	0.461306	0.94102	0.80277-1.10309	-0.00539	0.82161	0.009	39.90825	22	0.01108	39.80943	21	0.00784
GCST90200394	22	0.595461	1.06792	0.84114-1.3558	0.310805	1.08029	0.93042-1.25431	0.897561	0.99278	0.88913-1.10852	0.463111	1.10979	0.84451-1.45840	0.41614	1.11642	0.86064-1.44823	-0.01206	0.50716	0.706	16.55312	21	0.73781	16.09696	20	0.71059
GCST90199683	29	0.502208	0.91113	0.69678-1.1914	0.227998	0.90343	0.76593-1.06562	0.898482	1.00782	0.89416-1.13593	0.48416	0.88994	0.64472-1.22841	0.503479	0.90329	0.67310-1.21219	0.01385	0.41674	0.376	29.37925	28	0.39349	28.65729	27	0.37771
GCST90200491	27	0.706409	1.04911	0.81980-1.3426	0.118931	1.14942	0.96485-1.36930	0.899174	0.99216	0.87842-1.12062	0.297049	1.19890	0.85837-1.67453	0.271702	1.19072	0.87801-1.61481	-0.00732	0.61449	0.635	22.85464	26	0.64116	22.59450	25	0.60123
GCST90199731	22	0.734165	0.93403	0.63339-1.3774	0.442322	1.08335	0.88321-1.32885	0.901079	0.99112	0.86103-1.14085	0.569289	1.10626	0.78557-1.55785	0.492854	1.11203	0.82530-1.49838	0.00779	0.75143	0.522	19.54531	21	0.55020	19.44217	20	0.49327
GCST90200923	26	0.949119	0.99171	0.77012-1.2771	0.583596	0.94648	0.77747-1.15222	0.902512	1.00797	0.88779-1.14441	0.234104	0.80427	0.56669-1.14147	0.321499	0.87599	0.67776-1.13221	0.00217	0.88540	0.824	18.70614	25	0.81099	18.68492	24	0.76858
GCST90199744	21	0.144418	0.64809	0.37076-1.1328	0.967454	0.99572	0.81021-1.22369	0.902665	0.98839	0.81970-1.19180	0.523942	1.13960	0.76784-1.69134	0.548655	1.12159	0.77579-1.62153	0.05158	0.13397	0.021	35.54527	20	0.01739	31.48427	19	0.03570
GCST90199933	29	0.786232	0.96553	0.75124-1.2410	0.384361	1.06666	0.92232-1.23359	0.90376	1.00646	0.90667-1.11724	0.458635	1.10968	0.84589-1.45574	0.300992	1.12802	0.90159-1.41130	0.00602	0.72330	0.369	30.26946	28	0.35045	30.12664	27	0.30849
GCST90199802	36	0.29892	0.90336	0.74791-1.0911	0.421054	1.06026	0.91941-1.22269	0.905383	1.00571	0.91561-1.10467	0.362309	0.88053	0.67206-1.15366	0.354114	1.07711	0.92243-1.25773	0.01791	0.20791	0.654	31.32498	35	0.64622	29.67696	34	0.67955
GCST90200551	16	0.207944	1.18121	0.92246-1.5125	0.670841	0.95572	0.77555-1.17774	0.906003	0.99163	0.86247-1.14013	0.352308	0.82013	0.54708-1.22946	0.426503	0.87668	0.63942-1.20199	-0.02632	0.11511	0.498	13.87271	15	0.53520	11.05014	14	0.68209
GCST90200754	17	0.31258	1.22472	0.83736-1.7913	0.500692	0.93588	0.77170-1.13498	0.90645	1.00841	0.87698-1.15954	0.443422	1.14532	0.81651-1.60655	0.722992	0.95343	0.73581-1.23542	-0.02474	0.29845	0.745	12.18534	16	0.73113	11.02520	15	0.75081
GCST90200762	17	0.989539	0.99725	0.66492-1.4957	0.966454	1.00519	0.78978-1.27935	0.906575	1.01090	0.84348-1.21155	0.996429	0.99898	0.64326-1.55140	0.685654	1.09099	0.72108-1.65068	0.00187	0.94190	0.28	18.81378	16	0.27844	18.80690	15	0.22262
GCST90200807	21	0.913436	0.98298	0.72425-1.3341	0.51545	0.94703	0.80375-1.11583	0.907895	1.00701	0.89468-1.13343	0.682855	0.94568	0.72623-1.23144	0.678209	0.95921	0.79017-1.16441	0.00322	0.86831	0.695	16.59528	20	0.67908	16.56703	19	0.61917
GCST90200779	29	0.477264	0.90715	0.69598-1.1824	0.862789	1.01460	0.86079-1.19589	0.908283	0.99307	0.88222-1.11784	0.563259	0.91128	0.66751-1.24407	0.526112	0.91959	0.71196-1.18779	0.01157	0.46090	0.669	24.72516	28	0.64275	24.16560	27	0.62112
GCST90200152	27	0.689111	0.94027	0.69781-1.2670	0.735417	0.97366	0.83403-1.13668	0.908563	0.99340	0.88722-1.11228	0.675329	0.94691	0.73571-1.21876	0.676596	0.96561	0.82073-1.13608	0.00923	0.69879	0.131	35.06669	26	0.11021	34.85307	25	0.09090
GCST90200888	20	0.699196	1.07356	0.75326-1.5301	0.845755	1.01899	0.84302-1.23170	0.909043	1.00896	0.86582-1.17577	0.871265	1.02926	0.72955-1.45211	0.868862	1.02926	0.73421-1.44289	-0.00850	0.70643	0.108	25.13454	19	0.15616	24.93169	18	0.12681
GCST90199828	25	0.491228	0.90694	0.68981-1.1924	0.804913	0.97659	0.80920-1.17860	0.910633	0.99264	0.87250-1.12932	0.910908	1.01936	0.73115-1.42116	0.915008	0.98570	0.75867-1.28066	0.01273	0.47084	0.554	22.68090	24	0.53869	22.14330	23	0.51162
GCST90200453	24	0.14789	0.81889	0.63071-1.0632	0.613102	0.95472	0.79777-1.14255	0.911467	0.99290	0.87578-1.12569	0.481109	0.88214	0.62588-1.24334	0.294967	0.85928	0.65114-1.13395	0.02701	0.11673	0.263	25.62073	23	0.31909	22.85125	22	0.41017
GCST90200468	18	0.282525	1.22375	0.85731-1.7468	0.294115	1.11920	0.90685-1.38127	0.911647	1.00987	0.84901-1.20122	0.421629	1.22063	0.75946-1.96184	0.388109	1.19446	0.80613-1.76987	-0.03144	0.24502	0.02	30.58417	17	0.02243	28.03226	16	0.03134
GCST90200218	23	0.793038	1.04989	0.73316-1.5034	0.985777	0.99831	0.82850-1.20291	0.911789	0.99202	0.86092-1.14309	0.251232	1.28545	0.84657-1.95183	0.269268	1.26054	0.84461-1.88129	-0.00755	0.73862	0.256	26.42537	22	0.23387	26.28228	21	0.19589
GCST90200766	15	0.09513	0.66018	0.42003-1.0376	0.867285	0.98102	0.78357-1.22822	0.911887	0.98928	0.81730-1.19744	0.709425	1.07837	0.73095-1.59092	0.950158	0.98825	0.68681-1.42201	0.05371	0.07959	0.163	19.04476	14	0.16325	14.89956	13	0.31367
GCST90200504	27	0.894618	1.00941	0.87996-1.1579	0.975269	0.99807	0.88347-1.12754	0.915496	1.00443	0.92575-1.08979	0.881245	0.98591	0.81995-1.18547	0.915773	0.99345	0.88064-1.12071	-0.00114	0.93060	0.651	23.50386	26	0.60431	23.49612	25	0.54862
GCST90199950	34	0.857957	1.02139	0.81160-1.2854	0.847405	0.98321	0.82745-1.16828	0.91614	0.99333	0.87696-1.12514	0.66421	0.92979	0.67130-1.28781	0.448231	0.89945	0.68619-1.17899	-0.00473	0.77802	0.044	47.73207	33	0.04677	47.61181	32	0.03733
GCST90200274	24	0.43052	0.93665	0.79838-1.0989	0.78505	0.98291	0.86841-1.11251	0.916355	1.00479	0.91906-1.09852	0.792195	0.96302	0.72999-1.27045	0.74978	0.97895	0.86032-1.11394	0.01366	0.31021	0.644	20.15983	23	0.63225	19.08086	22	0.64033
GCST90200364	19	0.195541	0.79614	0.57143-1.1092	0.102966	0.86437	0.72547-1.02988	0.917173	0.99216	0.85539-1.15081	0.939077	0.98343	0.64445-1.50070	0.0850493	0.85301	0.71894-1.01208	0.03071	0.16685	0.04	29.80536	18	0.03938	26.54805	17	0.06504
GCST90199914	28	0.112546	1.35903	0.94241-1.9598	0.772825	1.02566	0.86357-1.21817	0.917366	1.00881	0.85477-1.19061	0.48657	1.14118	0.79069-1.64703	0.195178	1.29897	0.88305-1.91080	-0.04129	0.08803	<0.001	77.89611	27	0.00000	69.49816	26	0.00001
GCST90200918	21	0.190874	0.77003	0.52785-1.1233	0.544565	1.05940	0.87902-1.27679	0.917503	1.00933	0.84672-1.20316	0.869918	1.03097	0.71901-1.47828	0.545656	1.09822	0.81462-1.48056	0.03894	0.13247	0.002	44.80677	20	0.00117	39.65029	19	0.00364
GCST90200771	17	0.307097	1.15776	0.88244-1.5190	0.996074	1.00050	0.81923-1.22188	0.919858	0.99247	0.85665-1.14983	0.642436	0.92873	0.68375-1.26149	0.92521	0.98774	0.76658-1.27271	-0.02358	0.20876	0.44	16.58020	16	0.41325	14.85499	15	0.46191
GCST90200874	31	0.178148	0.83351	0.64355-1.0796	0.511557	0.94546	0.79969-1.11781	0.920885	0.99297	0.86398-1.14123	0.428998	0.89308	0.67739-1.17745	0.392633	0.91711	0.75422-1.11517	0.02662	0.12978	0.006	51.79943	30	0.00800	47.79253	29	0.01544
GCST90200788	15	0.872549	0.98613	0.83415-1.1658	0.893414	1.00739	0.90456-1.12191	0.922601	0.99411	0.88243-1.11993	0.892006	0.98036	0.74001-1.29876	0.909467	1.00712	0.89311-1.13569	0.00220	0.89079	0.205	21.19396	14	0.09676	21.16204	13	0.06978
GCST90200286	24	0.642158	1.03398	0.89979-1.1882	0.870029	1.01188	0.87840-1.16564	0.922966	0.99543	0.90715-1.09230	0.159062	0.81094	0.61153-1.07536	0.151386	1.12807	0.96208-1.32270	-0.00876	0.47912	0.566	17.86924	23	0.76454	17.35087	22	0.74371
GCST90200970	20	0.509626	1.11163	0.81671-1.5130	0.400426	1.09663	0.88447-1.35968	0.923233	1.00721	0.87031-1.16564	0.534541	1.13649	0.76455-1.68936	0.477845	1.12685	0.81558-1.55692	-0.01397	0.48550	0.543	17.60157	19	0.54918	17.09441	18	0.51662
GCST90200510	17	0.885892	0.95626	0.52447-1.7435	0.956289	0.99407	0.80362-1.22965	0.923236	1.00971	0.82955-1.22899	0.899342	0.97649	0.67938-1.40355	0.901994	1.02195	0.72725-1.43608	0.00621	0.85296	0.047	26.78681	16	0.04391	26.72346	15	0.03107
GCST90199820	24	0.415725	0.87450	0.63701-1.2005	0.921145	0.99054	0.82069-1.19556	0.925323	1.00676	0.87444-1.15910	0.907433	0.97942	0.69242-1.38536	0.659008	0.93482	0.69566-1.25620	0.02071	0.34116	0.159	29.16662	23	0.17485	27.96341	22	0.17690
GCST90199912	21	0.0947784	1.26227	0.97365-1.6365	0.51808	1.05275	0.90078-1.23036	0.925618	1.00559	0.89453-1.13044	0.708628	1.05131	0.81165-1.36174	0.509042	1.05850	0.89684-1.24931	-0.03735	0.07338	0.299	24.01908	20	0.24156	20.20029	19	0.38262
GCST90200343	21	0.908539	1.02398	0.68716-1.5259	0.443784	1.07800	0.88948-1.30647	0.925721	0.99215	0.84062-1.17099	0.83233	0.96395	0.68918-1.34826	0.704039	1.04681	0.82950-1.32105	-0.00418	0.86565	0.073	29.49791	20	0.07841	29.45232	19	0.05920
GCST90200759	26	0.0822383	0.82882	0.67662-1.0153	0.701074	0.97027	0.83168-1.13194	0.927955	1.00518	0.89869-1.12429	0.452869	1.12394	0.83237-1.51764	0.264378	0.91304	0.78102-1.06737	0.03441	0.03979	0.213	29.16319	25	0.25715	24.36484	24	0.44090
GCST90200021	17	0.613432	0.94710	0.77042-1.1643	0.715208	0.97152	0.83188-1.13462	0.928367	1.00511	0.89947-1.12315	0.646223	1.06556	0.81665-1.39034	0.633598	0.96121	0.81945-1.12750	0.01046	0.51348	0.736	10.72877	16	0.82591	10.28081	15	0.80171
GCST90200040	34	0.300678	0.85366	0.63571-1.1463	0.143309	0.87104	0.72399-1.04795	0.928524	1.00675	0.86914-1.16614	0.281605	0.80648	0.54871-1.18534	0.207528	0.84199	0.64779-1.09441	0.02071	0.21624	0.007	55.56018	33	0.00830	52.92797	32	0.01141
GCST90200209	27	0.350326	0.85614	0.62177-1.1788	0.74223	1.02972	0.86483-1.22604	0.929491	0.99407	0.87141-1.13401	0.667142	0.93326	0.68367-1.27397	0.925446	0.98696	0.75165-1.29593	0.02082	0.32481	0.191	31.61306	26	0.20623	30.38688	25	0.21013
GCST90200672	30	0.447473	0.95581	0.85199-1.0723	0.731786	1.01833	0.91787-1.12978	0.930129	1.00328	0.93253-1.07939	0.554572	0.93012	0.73350-1.17944	0.801485	0.98736	0.89493-1.08933	0.01097	0.29346	0.645	25.97588	29	0.62678	24.82957	28	0.63710
GCST90199779	25	0.650925	1.06058	0.82477-1.3638	0.875493	1.01477	0.84470-1.21909	0.931927	0.99446	0.87551-1.12957	0.832546	0.96849	0.72208-1.29898	0.480493	1.09687	0.85180-1.41243	-0.01010	0.56439	0.237	27.64561	24	0.27527	27.24059	23	0.24587
GCST90200094	26	0.570546	1.02669	0.93854-1.1231	0.655862	1.02105	0.93165-1.11904	0.932604	1.00310	0.93369-1.07766	0.930623	1.01186	0.77808-1.31588	0.61527	1.02141	0.94140-1.10822	-0.00776	0.40721	0.733	20.95237	25	0.69526	20.24067	24	0.68301
GCST90199951	29	0.792155	0.96994	0.77470-1.2144	0.499741	1.04898	0.91297-1.20525	0.933079	1.00418	0.91105-1.10682	0.426324	1.13578	0.83376-1.54721	0.39935	1.12766	0.85641-1.48481	0.00546	0.73882	0.27	32.19824	28	0.26652	32.06348	27	0.22974
GCST90200709	35	0.818499	1.01323	0.90644-1.1326	0.773981	1.01261	0.92962-1.10300	0.933184	0.99659	0.92017-1.07936	0.789717	1.02764	0.84234-1.25372	0.679037	1.01633	0.94187-1.09669	-0.00472	0.67493	0.069	49.45694	34	0.04215	49.19004	33	0.03467
GCST90200729	24	0.473641	1.11529	0.83175-1.4955	0.657373	0.95651	0.78589-1.16418	0.93325	0.99415	0.86655-1.14054	0.409718	0.85469	0.59243-1.23305	0.966924	1.00687	0.73114-1.38657	-0.01578	0.39324	0.35	24.95778	23	0.35247	24.12612	22	0.34065
GCST90199903	21	0.754194	1.07459	0.68940-1.6750	0.943993	1.00734	0.82139-1.23539	0.934098	0.99417	0.86544-1.14204	0.929806	1.01588	0.71858-1.43619	0.759872	1.04964	0.77261-1.42599	-0.00876	0.72110	0.485	19.83934	20	0.46802	19.70319	19	0.41263
GCST90199821	21	0.495937	0.92094	0.72987-1.1620	0.598777	0.96178	0.83182-1.11204	0.934138	1.00449	0.90327-1.11705	0.621327	0.93775	0.72954-1.20539	0.70558	0.95672	0.76300-1.19963	0.01276	0.42081	0.657	16.88492	20	0.66043	16.20787	19	0.64337
GCST90200847	20	0.133021	1.35933	0.92736-1.9925	0.536786	0.93512	0.75583-1.15694	0.93423	0.99370	0.85529-1.15452	0.215944	0.75060	0.48376-1.16462	0.236859	0.78498	0.53228-1.15765	-0.03303	0.09845	0.445	19.37583	19	0.43298	16.33888	18	0.56891
GCST90201020	25	0.896876	0.99197	0.87922-1.1192	0.284045	1.05219	0.95867-1.15483	0.93472	0.99662	0.91900-1.08079	0.882213	1.01598	0.82555-1.25034	0.887707	1.00553	0.93214-1.08471	0.00166	0.91768	0.077	40.81257	24	0.01746	40.79321	23	0.01250
GCST90200895	34	0.421619	0.84266	0.55802-1.2725	0.409897	0.92890	0.77944-1.10702	0.935076	0.99391	0.85800-1.15134	0.904979	0.97998	0.70488-1.36245	0.853659	0.97233	0.72328-1.30712	0.01909	0.40667	0.009	56.84772	33	0.00609	55.61883	32	0.00596
GCST90200581	33	0.875485	1.00556	0.93868-1.0772	0.656324	1.01796	0.94121-1.10096	0.935571	1.00224	0.94923-1.05822	0.250995	1.12150	0.92536-1.35921	0.668466	1.01452	0.95032-1.08306	-0.00121	0.87902	0.878	23.54948	32	0.86026	23.52593	31	0.82940
GCST90200516	17	0.0324083	1.45054	1.06471-1.9762	0.6421	0.95224	0.77467-1.17051	0.936056	1.00660	0.85718-1.18206	0.246124	0.75755	0.48205-1.19050	0.405476	0.85253	0.59124-1.22930	-0.05339	0.02060	0.122	22.62325	16	0.12418	15.64130	15	0.40628
GCST90200391	22	0.378203	0.85948	0.61832-1.1947	0.92067	0.99031	0.81753-1.19959	0.936227	1.00560	0.87701-1.15305	0.42253	1.15528	0.81750-1.63262	0.405299	1.14973	0.83321-1.58648	0.02170	0.31654	0.462	20.93708	21	0.46279	19.88172	20	0.46535
GCST90200818	15	0.469354	0.84384	0.53993-1.3188	0.381406	1.09368	0.89497-1.33650	0.936233	0.99359	0.84878-1.16311	0.666458	1.07999	0.76672-1.52126	0.543021	1.10905	0.80099-1.53560	0.02300	0.45622	0.122	19.99694	14	0.13024	19.12905	13	0.11916
GCST90200547	28	0.309582	1.08633	0.92886-1.2705	0.748103	1.02015	0.90320-1.15224	0.936924	0.99622	0.90700-1.09421	0.582994	0.94083	0.75873-1.16664	0.747359	1.02098	0.90095-1.15701	-0.01900	0.19095	0.201	33.45881	27	0.18235	31.28895	26	0.21768
GCST90200489	24	0.263979	1.15124	0.90487-1.4647	0.541485	0.95232	0.81410-1.11401	0.937492	0.99554	0.89035-1.11316	0.375368	0.87560	0.65648-1.16787	0.23065	0.86787	0.69260-1.08748	-0.02347	0.19688	0.401	23.53259	23	0.43006	21.76156	22	0.47420
GCST90199684	18	0.296318	0.72839	0.40973-1.2949	0.978948	0.99669	0.77909-1.27506	0.937679	1.00983	0.79020-1.29050	0.74346	0.92576	0.58763-1.45844	0.876479	0.97030	0.66725-1.41100	0.04601	0.23779	0.001	36.97948	17	0.00339	33.80195	16	0.00578
GCST90200418	39	0.883972	0.98753	0.83539-1.1674	0.47039	0.95503	0.84286-1.08212	0.938415	0.99619	0.90420-1.09753	0.880751	0.98360	0.79366-1.21901	0.832387	0.98360	0.84484-1.14515	0.00184	0.90025	0.143	48.54595	38	0.11742	48.52506	37	0.09727
GCST90200294	29	0.77082	0.99273	0.94565-1.0422	0.98935	1.00026	0.96328-1.03866	0.938418	0.99829	0.95577-1.04270	0.69483	0.94747	0.72559-1.23721	0.955951	1.00096	0.96789-1.03515	0.00568	0.59672	0.182	47.74456	28	0.01141	47.24289	27	0.00932
GCST90199734	20	0.627143	1.03183	0.91125-1.1684	0.798103	1.01349	0.91458-1.12311	0.939745	1.00360	0.91423-1.10171	0.327497	1.14151	0.88183-1.47765	0.642038	1.02176	0.93447-1.11719	-0.00954	0.50831	0.103	30.16289	19	0.04976	29.41845	18	0.04350
GCST90200845	23	0.2038	0.81642	0.60295-1.1055	0.541081	1.06103	0.87745-1.28302	0.93988	1.00522	0.87806-1.15079	0.594584	1.12498	0.73372-1.72488	0.429972	1.15719	0.81067-1.65185	0.02776	0.14941	0.406	22.83262	22	0.41123	20.59317	21	0.48402
GCST90200329	23	0.545809	1.12925	0.76608-1.6646	0.733072	0.96481	0.78531-1.18535	0.941297	0.99444	0.85736-1.15345	0.819334	0.95610	0.65338-1.39906	0.844509	0.96176	0.65437-1.41354	-0.01485	0.49384	0.318	24.40870	22	0.32618	23.85780	21	0.30000
GCST90200790	25	0.883344	0.98323	0.78636-1.2294	0.969622	1.00309	0.85602-1.17541	0.941684	0.99561	0.88488-1.12019	0.762738	1.04537	0.78628-1.38983	0.734142	1.04033	0.83027-1.30354	0.00225	0.89746	0.261	28.45242	24	0.24142	28.43143	23	0.19991
GCST90200900	31	0.428374	0.87276	0.62613-1.2165	0.956652	0.99541	0.84315-1.17515	0.941808	0.99438	0.85467-1.15692	0.35497	1.20226	0.81867-1.76558	0.926032	1.01757	0.70670-1.46518	0.01959	0.39358	<0.001	82.85889	30	0.00000	80.76994	29	0.00000
GCST90200492	16	0.696064	0.95391	0.75646-1.2029	0.165881	0.89763	0.77045-1.04579	0.94256	0.99470	0.86092-1.14928	0.802543	0.96466	0.73119-1.27266	0.305318	0.92191	0.79337-1.07127	0.00794	0.65222	0.082	24.50798	15	0.05695	24.14226	14	0.04404
GCST90200610	21	0.484631	1.10341	0.84182-1.4463	0.637605	1.04277	0.87602-1.24126	0.942699	1.00457	0.88707-1.13764	0.891755	1.02154	0.75448-1.38312	0.727737	1.04551	0.81663-1.33854	-0.01354	0.45216	0.438	20.11783	20	0.45058	19.51272	19	0.42442
GCST90199889	28	0.104384	0.83949	0.68472-1.0292	0.468238	0.94804	0.82076-1.09507	0.943244	0.99652	0.90533-1.09690	0.948856	1.00897	0.76992-1.32224	0.4365	0.93935	0.80427-1.09712	0.02883	0.07284	0.585	24.20870	27	0.61872	20.71323	26	0.75661
GCST90200088	19	0.589733	0.96774	0.86093-1.0878	0.560695	0.96760	0.86598-1.08114	0.943743	0.99698	0.91670-1.08429	0.941554	1.00922	0.79229-1.28556	0.572604	0.97270	0.88506-1.06901	0.00825	0.48330	0.771	12.84013	18	0.80098	12.32650	17	0.77998
GCST90199673	44	0.736126	1.03051	0.86626-1.2259	0.0579506	0.86876	0.75117-1.00475	0.943997	0.99655	0.90483-1.09755	0.238964	0.83059	0.61245-1.12642	0.0979765	0.85237	0.70835-1.02568	-0.00462	0.65076	0.425	42.54869	43	0.49075	42.33910	42	0.45633
GCST90200202	20	0.546334	1.08411	0.83806-1.4024	0.817899	0.97958	0.82177-1.16768	0.944208	0.99561	0.88023-1.12612	0.783832	1.04652	0.75971-1.44159	0.851716	1.02923	0.76401-1.38650	-0.01244	0.46822	0.293	21.79035	19	0.29481	21.14523	18	0.27215
GCST90199668	22	0.98847	1.00117	0.85558-1.1715	0.909458	0.99345	0.88706-1.11260	0.944535	0.99687	0.91250-1.08904	0.845674	0.97908	0.79344-1.20816	0.863867	0.99021	0.88608-1.10657	-0.00114	0.94877	0.586	19.78116	21	0.53516	19.77693	20	0.47196
GCST90200302	27	0.277121	0.81040	0.55929-1.1743	0.334751	0.91198	0.75628-1.09974	0.946256	0.99422	0.84000-1.17675	0.767951	0.93713	0.61154-1.43607	0.485086	0.87219	0.59740-1.27338	0.02503	0.23754	0.001	53.12783	26	0.00131	50.18786	25	0.00202
GCST90201006	16	0.0771631	0.62534	0.38605-1.0130	0.278024	0.87482	0.68703-1.11394	0.946921	1.00618	0.83925-1.20632	0.337299	0.78338	0.48341-1.26949	0.371762	0.82392	0.54555-1.24435	0.05320	0.05877	0.273	18.04460	15	0.26033	13.81159	14	0.46384
GCST90199952	26	0.1761	0.81227	0.60636-1.0881	0.703521	1.03636	0.86226-1.24561	0.948265	1.00434	0.88122-1.14467	0.800382	1.04447	0.74812-1.45821	0.951765	1.00914	0.75367-1.35120	0.02705	0.12655	0.36	26.08586	25	0.40303	23.58045	24	0.48579
GCST90199887	20	0.653229	0.97279	0.86421-1.0950	0.833091	0.98886	0.89102-1.09745	0.948352	0.99701	0.91052-1.09171	0.774434	1.04862	0.76138-1.44422	0.899226	0.99333	0.89687-1.10017	0.00937	0.52453	0.507	20.41059	19	0.37026	19.94390	18	0.33599
GCST90200358	28	0.603577	0.93414	0.72460-1.2043	0.360496	0.93486	0.80918-1.08006	0.948606	0.99551	0.86822-1.14146	0.55324	0.92921	0.73118-1.18088	0.36579	0.93618	0.81347-1.07741	0.01079	0.56315	0.001	57.04448	27	0.00063	56.30172	26	0.00052
GCST90200189	20	0.28827	1.04644	0.96472-1.1351	0.287759	1.03915	0.96812-1.11538	0.948814	0.99772	0.93047-1.06982	0.940791	1.00828	0.81343-1.24980	0.296069	1.03931	0.96872-1.11505	-0.02237	0.06986	0.253	26.49636	19	0.11694	21.96355	18	0.23361
GCST90200971	24	0.943552	1.01189	0.73231-1.3982	0.532547	0.93784	0.76664-1.14726	0.948839	0.99542	0.86521-1.14523	0.715269	0.93853	0.67024-1.31421	0.696039	0.94230	0.70197-1.26492	-0.00206	0.91313	0.631	19.60945	23	0.66534	19.59728	22	0.60821
GCST90200419	26	0.864307	0.98019	0.78112-1.2300	0.961707	1.00419	0.84649-1.19128	0.949074	0.99643	0.89288-1.11200	0.651871	0.93070	0.68382-1.26671	0.986658	0.99837	0.82661-1.20584	0.00276	0.87183	0.427	25.78425	25	0.41918	25.75571	24	0.36568
GCST90199647	25	0.893643	0.97983	0.72925-1.3165	0.314204	0.90775	0.75181-1.09604	0.949232	1.00429	0.88024-1.14583	0.213642	0.78594	0.54311-1.13733	0.209227	0.81798	0.60283-1.10990	0.00350	0.85579	0.362	26.06843	24	0.34970	26.03020	23	0.29944
GCST90199978	23	0.132509	1.39891	0.91878-2.1299	0.958044	0.99482	0.81982-1.20718	0.949276	0.99364	0.81623-1.20960	0.906659	0.98184	0.72528-1.32916	0.96664	1.00555	0.77814-1.29942	-0.04517	0.08919	<0.001	46.67898	22	0.00162	40.54666	21	0.00638
GCST90200200	14	0.457038	0.80859	0.47033-1.3901	0.851697	0.97677	0.76343-1.24973	0.951298	0.99378	0.81343-1.21412	0.555811	0.86680	0.54535-1.37771	0.908804	1.02479	0.67949-1.54557	0.02455	0.43672	0.152	17.86032	13	0.16290	16.94620	12	0.15163
GCST90199637	20	0.817765	1.04770	0.70890-1.5484	0.914326	1.01100	0.82826-1.23406	0.95147	1.00461	0.86631-1.16499	0.558958	1.10419	0.79655-1.53065	0.730931	1.05604	0.77749-1.43438	-0.00500	0.82164	0.447	19.25456	19	0.44062	19.19874	18	0.37968
GCST90200906	30	0.134295	1.16263	0.95998-1.4081	0.907887	0.99094	0.84929-1.15621	0.951537	1.00313	0.90700-1.10945	0.194081	1.18059	0.92427-1.50801	0.9603	0.99530	0.82819-1.19614	-0.02581	0.09050	0.33	31.51992	29	0.34134	28.40190	28	0.44331
GCST90200213	23	0.0894147	0.82876	0.67398-1.0191	0.986653	1.00129	0.86089-1.16459	0.951539	0.99663	0.89370-1.11140	0.902233	1.01638	0.78656-1.31336	0.786274	0.97196	0.79333-1.19082	0.03505	0.05291	0.436	22.38159	22	0.43732	18.17333	21	0.63801
GCST90199996	27	0.416109	0.88115	0.65284-1.1893	0.891094	1.01048	0.87034-1.17320	0.95179	1.00475	0.86167-1.17159	0.797172	1.03541	0.79623-1.34645	0.776763	1.02278	0.87670-1.19321	0.02046	0.32742	<0.001	58.97721	26	0.00023	56.71367	25	0.00029
GCST90200656	27	0.79015	1.03910	0.78575-1.3741	0.740399	1.02817	0.87236-1.21181	0.95204	1.00443	0.86958-1.16020	0.620285	1.07046	0.82033-1.39686	0.512462	1.05432	0.90194-1.23245	-0.00541	0.78205	<0.001	52.15335	26	0.00172	51.99072	25	0.00120
GCST90199833	25	0.592692	1.05164	0.87672-1.2615	0.775275	0.98256	0.87073-1.10874	0.953277	0.99731	0.91141-1.09131	0.542543	0.93744	0.76372-1.15068	0.773082	0.98217	0.87033-1.10839	-0.01024	0.51557	0.487	24.40705	24	0.43853	23.95288	23	0.40642
GCST90200732	22	0.0931421	0.87372	0.75198-1.0152	0.674752	0.97532	0.86785-1.09609	0.953727	0.99677	0.89350-1.11196	0.784588	1.03289	0.82143-1.29878	0.601728	0.96751	0.85624-1.09323	0.03477	0.03224	0.011	40.50430	21	0.00645	32.02256	20	0.04306
GCST90200119	22	0.314131	0.86300	0.65245-1.1415	0.731956	1.02558	0.88755-1.18508	0.954771	0.99670	0.88913-1.11729	0.846089	0.97390	0.74808-1.26788	0.817118	1.02826	0.81433-1.29839	0.02473	0.28242	0.136	28.15776	21	0.13573	26.53853	20	0.14875
GCST90200582	22	0.149127	0.76628	0.54120-1.0850	0.555477	0.94127	0.76970-1.15107	0.954849	0.99568	0.85713-1.15663	0.46487	0.87786	0.62297-1.23703	0.412722	0.86837	0.62365-1.20910	0.03660	0.12038	0.15	27.76080	21	0.14707	24.53228	20	0.21991
GCST90200448	16	0.185146	0.87980	0.73480-1.0534	0.376694	0.92567	0.77999-1.09857	0.955312	1.00351	0.88786-1.13422	0.949202	1.01197	0.70610-1.45032	0.376072	0.91804	0.76394-1.10321	0.02662	0.08618	0.181	18.97790	15	0.21474	15.26352	14	0.36038
GCST90200142	33	0.377434	0.88147	0.66878-1.1618	0.636214	0.96265	0.82217-1.12713	0.955371	0.99630	0.87511-1.13428	0.778806	1.03768	0.80338-1.34030	0.724722	0.97274	0.83519-1.13295	0.01958	0.33240	0.008	55.49276	32	0.00615	53.80971	31	0.00674
GCST90200525	14	0.285632	0.83756	0.61376-1.1430	0.882128	0.98492	0.80571-1.20399	0.955947	1.00422	0.86489-1.16599	0.617774	1.08564	0.79225-1.48767	0.851827	0.97150	0.72157-1.30800	0.03394	0.21906	0.399	13.53269	13	0.40756	11.85083	12	0.45773
GCST90199806	18	0.250473	1.06862	0.95818-1.1918	0.966888	0.99794	0.90533-1.10002	0.956403	0.99794	0.92673-1.07461	0.0917108	0.82909	0.67507-1.01826	0.624435	1.02446	0.93161-1.12657	-0.01898	0.11357	0.749	11.61960	17	0.82260	8.81734	16	0.92074
GCST90200266	23	0.552429	1.04723	0.90154-1.2165	0.0987037	1.11447	0.97993-1.26748	0.95642	1.00258	0.91400-1.09975	0.493827	1.08294	0.86523-1.35542	0.184497	1.10408	0.95826-1.27209	-0.00883	0.47365	0.295	24.51235	22	0.32096	23.90623	21	0.29762
GCST90200238	24	0.703595	1.01357	0.94642-1.0855	0.790222	1.00944	0.94194-1.08177	0.957091	0.99848	0.94471-1.05531	0.49605	0.93678	0.77853-1.12720	0.858288	1.00538	0.94848-1.06570	-0.00671	0.46643	0.482	24.11735	23	0.39733	23.52981	22	0.37235
GCST90199621	25	0.25882	0.91310	0.78285-1.0650	0.896427	0.99181	0.87637-1.12246	0.960063	0.99765	0.90989-1.09387	0.774997	1.03401	0.82422-1.29720	0.842417	0.98804	0.87863-1.11108	0.01810	0.17263	0.911	16.13593	24	0.88311	14.15468	23	0.92236
GCST90200199	20	0.223336	0.92410	0.81741-1.0447	0.441037	0.95230	0.84097-1.07838	0.96012	0.99775	0.91358-1.08968	0.562287	1.07132	0.85209-1.34697	0.505614	0.96270	0.86257-1.07444	0.01900	0.09513	0.534	18.15613	19	0.51203	15.05334	18	0.65830
GCST90199884	24	0.630595	1.05058	0.86160-1.2810	0.318926	1.08700	0.92253-1.28078	0.961693	1.00272	0.89751-1.12027	0.637148	1.06384	0.82543-1.37111	0.361348	1.08451	0.91429-1.28641	-0.00727	0.58397	0.585	21.28225	23	0.56386	20.97336	22	0.52239
GCST90200225	20	0.726853	1.05813	0.77445-1.4457	0.651364	1.04489	0.86368-1.26411	0.96191	0.99603	0.84595-1.17274	0.451582	1.11682	0.84260-1.48027	0.49658	1.07570	0.87515-1.32222	-0.01297	0.65849	0.075	28.91056	19	0.06741	28.58975	18	0.05363
GCST90200982	19	0.648894	0.91300	0.62131-1.3416	0.387066	1.10073	0.88559-1.36813	0.963388	0.99622	0.84762-1.17088	0.61899	1.11141	0.73821-1.67329	0.444713	1.16431	0.79497-1.70525	0.01154	0.62920	0.223	22.04822	18	0.22985	21.73903	17	0.19496
GCST90200432	31	0.968923	1.00631	0.73518-1.3775	0.917146	1.00817	0.86494-1.17511	0.964004	1.00295	0.88252-1.13981	0.711338	0.94161	0.68673-1.29108	0.898256	0.98426	0.77333-1.25272	-0.00042	0.98183	0.014	47.99429	30	0.01985	47.99342	29	0.01472
GCST90200785	19	0.399415	0.93592	0.80542-1.0876	0.824015	0.98460	0.85871-1.12894	0.965774	1.00220	0.90630-1.10826	0.770771	1.03385	0.82922-1.28897	0.814992	0.98399	0.86123-1.12424	0.01657	0.24550	0.681	16.37204	18	0.56660	14.92505	17	0.60088
GCST90200313	34	0.747903	0.94788	0.68580-1.3101	0.873705	0.98607	0.82950-1.17221	0.966669	0.99726	0.87697-1.13406	0.215602	0.79863	0.56331-1.13226	0.184789	0.81248	0.60160-1.09729	0.00649	0.73904	0.146	41.93777	33	0.13686	41.79030	32	0.11528
GCST90201018	21	0.150724	1.14332	0.95946-1.3624	0.311601	1.05630	0.94998-1.17452	0.966955	1.00240	0.89475-1.12301	0.887042	0.97398	0.68006-1.39492	0.331477	1.05634	0.94826-1.17673	-0.03145	0.07864	0.117	33.39406	20	0.03053	28.25655	19	0.07861
GCST90200664	35	0.159918	1.10894	0.96314-1.2768	0.942889	1.00446	0.88925-1.13460	0.96762	0.99828	0.91865-1.08482	0.899144	0.98631	0.79818-1.21877	0.696576	1.02941	0.89093-1.18942	-0.02034	0.07941	0.852	25.33612	34	0.85842	22.06001	33	0.92625
GCST90200901	16	0.204475	0.73254	0.46321-1.1585	0.607515	1.06401	0.83970-1.34823	0.968463	1.00397	0.82491-1.22190	0.291555	1.28002	0.82222-1.99274	0.270271	1.28691	0.83556-1.98206	0.03471	0.16111	0.137	21.24742	15	0.12911	18.37390	14	0.19028
GCST90199746	19	0.900994	0.97884	0.70230-1.3643	0.56421	1.06343	0.86282-1.31069	0.968735	1.00289	0.86801-1.15874	0.36657	0.84819	0.59867-1.20172	0.413897	1.11410	0.86490-1.43509	0.00302	0.87540	0.924	10.14676	18	0.92701	10.12142	17	0.89844
GCST90200425	25	0.314241	1.14184	0.88689-1.4701	0.966252	0.99689	0.86297-1.15159	0.969403	1.00224	0.89381-1.12383	0.275	0.85737	0.65450-1.12312	0.807633	1.02220	0.85825-1.21748	-0.02247	0.26890	0.062	35.20129	24	0.06547	33.34058	23	0.07531
GCST90200980	22	0.937857	1.02026	0.62004-1.6788	0.307385	1.11373	0.90563-1.36965	0.970821	0.99682	0.84047-1.18226	0.292289	1.24063	0.83895-1.83461	0.236602	1.26052	0.86855-1.82938	-0.00277	0.92315	0.062	32.84015	21	0.04802	32.82449	20	0.03527
GCST90199898	26	0.878547	0.98004	0.75881-1.2658	0.574099	1.05111	0.88340-1.25066	0.971011	0.99746	0.86942-1.14435	0.998897	1.00024	0.71610-1.39711	0.750596	1.04674	0.79222-1.38303	0.00283	0.87322	0.066	36.52521	25	0.06400	36.48566	24	0.04921
GCST90200688	26	0.511132	0.93504	0.76756-1.1391	0.772565	0.97841	0.84378-1.13452	0.971231	1.00228	0.88545-1.13453	0.142467	0.78965	0.58168-1.07196	0.712139	0.97189	0.83671-1.12890	0.01329	0.38304	0.025	40.57355	25	0.02544	39.28120	24	0.02551
GCST90200735	29	0.466947	1.10481	0.84782-1.4397	0.578309	0.95786	0.82295-1.11489	0.97138	1.00236	0.88104-1.14039	0.788935	1.03843	0.78998-1.36501	0.487985	0.93182	0.76525-1.13464	-0.01450	0.41580	0.011	47.84570	28	0.01113	46.66524	27	0.01078
GCST90200022	29	0.333443	0.92194	0.78425-1.0838	0.552769	0.96121	0.84350-1.09534	0.972029	1.00159	0.91668-1.09435	0.207891	0.86770	0.69932-1.07664	0.690398	0.97186	0.84572-1.11681	0.01339	0.24205	0.43	28.63026	28	0.43146	27.18953	27	0.45361
GCST90200193	20	0.946508	1.00555	0.85730-1.1794	0.947049	0.99601	0.88521-1.12068	0.972443	1.00189	0.90018-1.11509	0.628915	0.94136	0.73966-1.19806	0.940828	0.99528	0.87976-1.12596	-0.00087	0.95131	0.248	24.49491	19	0.17785	24.48969	18	0.13963
GCST90200542	31	0.91823	0.98406	0.72607-1.3337	0.423409	1.07192	0.90429-1.27063	0.972568	1.00235	0.87706-1.14552	0.585847	1.09703	0.78905-1.52521	0.610215	1.07859	0.80882-1.43833	0.00237	0.89541	0.111	40.22718	30	0.10054	40.20280	29	0.08068
GCST90200960	31	0.0845606	1.20008	0.98239-1.4660	0.654124	0.96780	0.83869-1.11678	0.973441	1.00193	0.89456-1.12218	0.434195	0.89614	0.68331-1.17526	0.956033	0.99292	0.77302-1.27538	-0.02944	0.04507	0.17	38.24716	30	0.14351	33.22174	29	0.26889
GCST90200872	24	0.727783	0.95058	0.71717-1.2600	0.746674	1.03116	0.85600-1.24216	0.973562	0.99753	0.86196-1.15442	0.620922	1.09331	0.77137-1.54962	0.531849	1.07724	0.85613-1.35546	0.00746	0.69668	0.04	36.56949	23	0.03605	36.31202	22	0.02811
GCST90200348	20	0.678755	1.06588	0.79196-1.4346	0.225679	0.88719	0.73100-1.07675	0.97402	1.00231	0.87216-1.15189	0.346621	0.83640	0.58191-1.20221	0.350579	0.85136	0.61233-1.18370	-0.00830	0.64963	0.291	21.80890	19	0.29387	21.55334	18	0.25242
GCST90200055	24	0.262492	0.85583	0.65638-1.1159	0.844967	1.01610	0.86581-1.19246	0.97648	0.99799	0.87322-1.14060	0.575401	0.93517	0.74214-1.17842	0.881083	1.01379	0.84893-1.21067	0.02280	0.20467	0.061	34.67185	23	0.05605	32.17322	22	0.07449
GCST90199918	22	0.20319	0.89118	0.75063-1.0581	0.547243	0.96052	0.84244-1.09515	0.976649	0.99819	0.88392-1.12722	0.912398	1.01429	0.79012-1.30205	0.614491	0.97125	0.86848-1.08618	0.02930	0.09435	0.006	43.59070	21	0.00264	37.76632	20	0.00946
GCST90200910	32	0.194656	0.78438	0.54789-1.1230	0.14924	0.87877	0.73723-1.04749	0.976682	0.99759	0.84861-1.17273	0.33547	0.76673	0.45034-1.30540	0.0714219	0.70933	0.49459-1.01731	0.03385	0.15340	<0.001	87.86038	31	0.00000	81.99644	30	0.00000
GCST90200601	38	0.828167	1.01866	0.86305-1.2023	0.472626	0.95113	0.82956-1.09050	0.977307	0.99865	0.91008-1.09585	0.668035	0.94249	0.72052-1.23284	0.640399	0.93412	0.70348-1.24039	-0.00293	0.77866	0.946	23.33754	37	0.96085	23.25734	36	0.95018
GCST90200195	36	0.971646	0.99614	0.80587-1.2313	0.309918	0.93351	0.81741-1.06610	0.977378	0.99854	0.90255-1.10473	0.867486	1.01942	0.81457-1.27580	0.228695	0.92548	0.81763-1.04755	0.00041	0.97983	0.004	62.13365	35	0.00317	62.13247	34	0.00226
GCST90199648	31	0.521704	1.04918	0.90748-1.2130	0.257118	1.07742	0.94705-1.22572	0.977804	1.00124	0.91775-1.09232	0.923474	0.98801	0.77398-1.26122	0.341031	1.07008	0.93288-1.22746	-0.00911	0.43437	0.447	30.18865	30	0.45602	29.54832	29	0.43680
GCST90200580	24	0.35694	1.17995	0.83594-1.6655	0.338857	1.09128	0.91242-1.30521	0.978931	1.00175	0.87978-1.14063	0.443091	1.15112	0.80839-1.63917	0.240681	1.15592	0.91311-1.46331	-0.01988	0.32580	0.852	16.16689	23	0.84803	15.15677	22	0.85542
GCST90200897	15	0.263764	0.82371	0.59490-1.1405	0.376177	0.90566	0.72720-1.12792	0.979025	0.99798	0.85835-1.16033	0.400221	0.86711	0.62832-1.19665	0.215396	0.83856	0.64274-1.09404	0.03659	0.21479	0.541	12.76696	14	0.54495	11.06605	13	0.60528
GCST90200969	24	0.725414	0.95243	0.72816-1.2458	0.693601	1.03932	0.85789-1.25911	0.979399	0.99826	0.87468-1.13931	0.889067	0.97204	0.65540-1.44165	0.698202	1.04818	0.82876-1.32568	0.00601	0.69555	0.274	26.49899	23	0.27788	26.31097	22	0.23857
GCST90199659	18	0.851188	1.04581	0.65989-1.6574	0.699541	0.95673	0.76424-1.19770	0.979409	0.99782	0.84523-1.17795	0.193812	0.76040	0.51133-1.13079	0.385474	0.84140	0.57542-1.23032	-0.00541	0.83223	0.28	19.77604	17	0.28584	19.71890	16	0.23315
GCST90200276	19	0.818943	0.96469	0.71249-1.3062	0.855949	0.98247	0.81165-1.18923	0.979911	1.00195	0.86073-1.16635	0.436371	0.86910	0.61524-1.22769	0.868419	0.97868	0.76119-1.25831	0.00644	0.77844	0.062	27.61700	18	0.06813	27.48489	17	0.05133
GCST90200958	20	0.550829	0.91573	0.68945-1.2163	0.720529	1.02749	0.88562-1.19209	0.981475	1.00125	0.90107-1.11256	0.507141	1.08642	0.85435-1.38154	0.513145	1.07865	0.86333-1.34768	0.01672	0.51407	0.406	20.07230	19	0.39024	19.59005	18	0.35637
GCST90199797	21	0.740982	0.92568	0.58951-1.4536	0.577905	1.06377	0.85561-1.32257	0.982446	1.00208	0.83300-1.20548	0.736078	1.06244	0.75068-1.50369	0.689766	1.06721	0.77899-1.46207	0.00929	0.70870	0.04	31.02816	20	0.05482	30.79503	19	0.04251
GCST90200666	22	0.204414	1.25526	0.89377-1.7630	0.671797	1.04391	0.85571-1.27351	0.982456	1.00163	0.86608-1.15841	0.288293	0.80368	0.54240-1.19081	0.604701	1.09538	0.77984-1.53860	-0.02715	0.16714	0.375	22.41861	21	0.37574	20.32961	20	0.43749
GCST90200191	23	0.627372	1.05839	0.84449-1.3265	0.932027	0.99268	0.83855-1.17514	0.982742	0.99873	0.89015-1.12056	0.340148	0.85986	0.63477-1.16477	0.637158	1.06877	0.81380-1.40364	-0.00988	0.56238	0.445	22.35766	22	0.43872	21.99475	21	0.39981
GCST90200617	17	0.817735	1.02493	0.83432-1.2591	0.927503	0.99235	0.84106-1.17085	0.982905	0.99876	0.89152-1.11890	0.566377	1.07115	0.85098-1.34829	0.817739	1.01995	0.86457-1.20326	-0.00604	0.77168	0.59	14.45518	16	0.56484	14.36787	15	0.49783
GCST90200829	19	0.462983	1.12807	0.82363-1.5450	0.984454	0.99833	0.84362-1.18140	0.985186	1.00130	0.87297-1.14850	0.22594	0.81131	0.58509-1.12498	0.366045	1.09560	0.90331-1.32883	-0.02159	0.41962	0.175	22.89110	18	0.19481	22.00549	17	0.18451
GCST90200382	18	0.249094	1.25601	0.86452-1.8248	0.911357	0.98698	0.78354-1.24322	0.98772	1.00140	0.83774-1.19704	0.966743	1.00810	0.69373-1.46494	0.966226	1.00810	0.69771-1.45657	-0.03068	0.19765	0.226	21.00760	17	0.22595	18.87609	16	0.27514
GCST90199891	22	0.160571	1.16105	0.94979-1.4193	0.986209	0.99859	0.85063-1.17228	0.987865	1.00085	0.89714-1.11655	0.262345	0.80573	0.55790-1.16365	0.0217661	1.22760	1.04383-1.44372	-0.02504	0.10493	0.233	23.13104	21	0.33703	20.21523	20	0.44454
GCST90200008	32	0.919344	0.98439	0.72774-1.3315	0.880353	0.98714	0.83405-1.16834	0.989544	0.99920	0.88584-1.12706	0.888915	1.02573	0.72022-1.46084	0.744456	0.95054	0.70255-1.28606	0.00174	0.91630	0.351	33.31667	31	0.35514	33.30420	30	0.30949
GCST90200464	34	0.80236	0.96981	0.76435-1.2305	0.949727	0.99537	0.86155-1.14997	0.989733	1.00067	0.90419-1.10743	0.274007	1.18496	0.87870-1.59798	0.704893	0.94970	0.72879-1.23758	0.00459	0.77749	0.729	28.06897	33	0.71120	27.98775	32	0.66997
GCST90200123	42	0.266844	1.14897	0.90227-1.4631	0.0473502	1.13784	1.00151-1.29273	0.991098	0.99932	0.88656-1.12642	0.799395	1.03104	0.81576-1.30312	0.25711	1.08870	0.94181-1.25849	-0.02400	0.20133	<0.001	96.96452	41	0.00000	93.03867	40	0.00000
GCST90199816	23	0.745287	1.05436	0.76931-1.4450	0.667449	1.03834	0.87460-1.23273	0.991401	1.00083	0.86002-1.16471	0.893745	0.98019	0.73323-1.31031	0.630007	1.05775	0.84443-1.32496	-0.00759	0.71373	0.033	35.42043	22	0.03500	35.18873	21	0.02692
GCST90199849	36	0.526585	1.06990	0.86987-1.3159	0.626979	1.03424	0.90294-1.18462	0.992512	1.00044	0.91353-1.09561	0.736659	0.96367	0.77806-1.19358	0.857518	1.01470	0.86627-1.18857	-0.00994	0.48405	0.733	29.99059	35	0.70856	29.48998	34	0.68839
GCST90200324	27	0.536138	0.96017	0.84568-1.0902	0.787162	0.98345	0.87124-1.11011	0.992772	0.99963	0.92198-1.08381	0.557235	1.06237	0.87028-1.29686	0.849265	0.98905	0.88386-1.10676	0.00925	0.42779	0.909	17.93629	26	0.87808	17.28650	25	0.87114
GCST90200371	27	0.0620247	0.70047	0.49008-1.0012	0.367073	0.92196	0.77274-1.10000	0.992907	0.99938	0.87149-1.14604	0.995016	1.00103	0.72674-1.37885	0.334361	0.88849	0.70199-1.12453	0.03856	0.04686	0.185	32.49140	26	0.17737	27.65500	25	0.32398
GCST90199954	27	0.875084	1.00860	0.90743-1.1211	0.648054	0.97674	0.88288-1.08059	0.993233	0.99968	0.92787-1.07704	0.716287	1.04635	0.82170-1.33240	0.915089	0.99515	0.91086-1.08724	-0.00286	0.81467	0.327	29.88342	26	0.27247	29.81649	25	0.23123
GCST90200100	24	0.951152	1.00558	0.84332-1.1991	0.701123	0.96785	0.81907-1.14365	0.993843	1.00043	0.89730-1.11542	0.158599	0.81930	0.62663-1.07120	0.645304	0.96018	0.80947-1.13895	-0.00121	0.94265	0.789	17.60931	23	0.77832	17.60402	22	0.72919
GCST90200388	26	0.512496	0.89731	0.65195-1.2350	0.386224	1.08890	0.89809-1.32026	0.994947	0.99958	0.87815-1.13780	0.427438	1.16904	0.79989-1.70853	0.512116	1.15377	0.75691-1.75872	0.01400	0.47509	0.463	24.91510	25	0.46714	24.38024	24	0.44003
GCST90199772	40	0.0193161	1.47020	1.07920-2.0029	0.439949	1.05610	0.91948-1.21303	0.995607	1.00037	0.87539-1.14320	0.747527	1.04516	0.80021-1.36509	0.105774	1.14938	0.97475-1.35528	-0.04688	0.01124	<0.001	93.22391	39	0.00000	78.54495	38	0.00012
GCST90200333	26	0.511264	1.10861	0.81876-1.5011	0.467603	1.06944	0.89225-1.28181	0.996114	0.99970	0.88531-1.12887	0.618973	1.08269	0.79470-1.47506	0.451696	1.12052	0.83701-1.50006	-0.01340	0.47246	0.638	22.19038	25	0.62473	21.65748	24	0.59970
GCST90199930	23	0.657648	1.08059	0.77073-1.5150	0.66809	0.95840	0.78922-1.16385	0.996824	0.99972	0.86896-1.15014	0.537311	0.88934	0.61627-1.28340	0.524615	0.89735	0.64620-1.24611	-0.00985	0.62514	0.617	19.63100	22	0.60611	19.38512	21	0.56045
GCST90200236	29	0.636558	1.03173	0.90769-1.1727	0.384408	1.05278	0.93756-1.18216	0.997585	0.99988	0.92359-1.08247	0.330795	1.11550	0.89838-1.38510	0.4949	1.04164	0.92791-1.16932	-0.00610	0.54613	0.792	22.11958	28	0.77573	21.74592	27	0.75017
GCST90200197	17	0.292005	1.23506	0.84555-1.8040	0.865241	0.98181	0.79423-1.21369	0.998185	1.00018	0.85399-1.17140	0.905777	0.97756	0.67525-1.41520	0.927708	0.98427	0.70257-1.37893	-0.02722	0.24891	0.458	16.12926	16	0.44398	14.69030	15	0.47395

## Sheet: Sheet2
GCST90200078	24	0.0144721	0.80474	0.68549-0.9447	0.182591	0.91443	0.80171-1.04299	0.001128	0.85619	0.77980-0.94006	0.237931	0.83315	0.62014-1.11933	0.236324	0.92200	0.80888-1.05094	0.01166	0.36084	0.375	23.50608	23	0.43156	22.61102	22	0.42396
GCST90200126	26	0.0108752	1.33443	1.08728-1.6378	0.054891	1.18604	0.99643-1.41174	0.00115535	1.21087	1.07889-1.35899	0.800226	0.94815	0.63048-1.42588	0.015208	1.50454	1.10659-2.04559	-0.01394	0.27153	0.56	22.81606	25	0.58830	21.54946	24	0.60614
GCST90200042	22	0.0346589	1.06904	1.00907-1.1326	0.0446135	1.07935	1.00184-1.16286	0.00181507	1.08291	1.03004-1.13850	0.0624496	1.26373	1.00092-1.59554	0.0221178	1.07944	1.01594-1.14692	0.00775	0.39005	0.696	19.77929	21	0.53528	19.00734	20	0.52135
GCST90199725	19	0.126443	0.81722	0.63890-1.0453	0.00400918	0.82051	0.71707-0.93887	0.00466546	0.85003	0.75954-0.95131	0.75236	0.95064	0.69745-1.29573	0.00966388	0.79934	0.68685-0.93025	0.00746	0.72708	0.123	26.42593	18	0.09041	26.23165	17	0.07034
GCST90200190	24	0.040024	1.06820	1.00675-1.1334	0.0300875	1.07344	1.00685-1.14443	0.00628949	1.07091	1.01955-1.12486	0.208155	1.15182	0.93000-1.42655	0.017959	1.07277	1.01635-1.13231	0.00166	0.87558	0.579	24.70194	23	0.36583	24.67380	22	0.31293
GCST90200097	15	0.702097	1.05510	0.80639-1.3805	0.148799	1.12870	0.95764-1.33031	0.00663508	1.19630	1.05109-1.36158	0.610514	1.07924	0.81009-1.43781	0.104466	1.16321	0.98070-1.37967	0.02702	0.31561	0.326	17.02130	14	0.25504	15.70515	13	0.26542
GCST90200412	21	0.39777	0.85020	0.58863-1.2280	0.0168039	0.76919	0.62031-0.95380	0.00704055	0.81909	0.70843-0.94703	0.104731	0.72760	0.50421-1.04996	0.0839009	0.75058	0.55099-1.02247	-0.00461	0.83109	0.596	18.63911	20	0.54538	18.59234	19	0.48325
GCST90200284	19	0.154619	0.73994	0.49785-1.0997	0.0180194	0.76116	0.60710-0.95432	0.0072498	0.78595	0.65923-0.93702	0.107916	0.70221	0.46622-1.05764	0.13354	0.73427	0.49948-1.07942	0.00879	0.74169	0.126	25.16951	18	0.12032	25.00440	17	0.09461
GCST90200763	31	0.137624	0.84151	0.67431-1.0502	0.259561	0.90943	0.77107-1.07262	0.00745063	0.85587	0.76365-0.95921	0.462673	0.89755	0.67515-1.19322	0.38547	0.89755	0.70566-1.14162	0.00247	0.86263	0.594	27.88772	30	0.57639	27.85724	29	0.52556
GCST90199831	27	0.0778156	1.26559	0.98463-1.6267	0.00132938	1.24201	1.08804-1.41776	0.00745806	1.17710	1.04458-1.32644	0.433814	1.12125	0.84560-1.48676	0.0119227	1.22378	1.05713-1.41671	-0.01164	0.52441	0.033	42.35083	26	0.02258	41.65629	25	0.01956
GCST90199622	18	0.0251926	0.86983	0.77867-0.9717	0.063323	0.90095	0.80702-1.00581	0.00971983	0.89498	0.82279-0.97351	0.292687	0.89009	0.72138-1.09826	0.0565098	0.90161	0.81646-0.99564	0.01244	0.44899	0.9	10.75351	17	0.86909	10.15112	16	0.85862
GCST90200480	27	0.0476084	0.80264	0.65266-0.9871	0.000662479	0.77878	0.67438-0.89934	0.0101448	0.87369	0.78823-0.96843	0.107395	0.79399	0.60542-1.04128	0.00219031	0.75695	0.64466-0.88880	0.01351	0.36251	0.377	26.59139	26	0.43100	25.70673	25	0.42338
GCST90200045	32	0.112824	1.12438	0.97684-1.2942	0.0225685	1.12591	1.01681-1.24670	0.0101775	1.10503	1.02398-1.19250	0.550001	1.06990	0.85937-1.33200	0.0343099	1.12357	1.01346-1.24565	-0.00369	0.77423	0.136	38.76771	31	0.15925	38.65975	30	0.13354
GCST90200247	20	0.394358	1.14282	0.84675-1.5424	0.298486	1.09560	0.92236-1.30139	0.0113444	1.17578	1.03725-1.33280	0.503102	1.10217	0.83356-1.45732	0.531028	1.07610	0.85905-1.34799	0.00391	0.84018	0.743	14.84994	19	0.73209	14.80808	18	0.67510
GCST90200133	19	0.0341212	0.78377	0.63704-0.9643	0.121164	0.88149	0.75152-1.03394	0.0115026	0.86738	0.77676-0.96858	0.264405	0.87445	0.69600-1.09867	0.307135	0.90408	0.74910-1.09112	0.02103	0.27321	0.603	15.88813	18	0.60035	14.60595	17	0.62384
GCST90200471	25	0.0748784	1.06418	0.99686-1.1360	0.0887785	1.06504	0.99049-1.14519	0.0127748	1.07109	1.01472-1.13058	0.190579	1.13071	0.94562-1.35202	0.0756456	1.06523	0.99650-1.13870	0.00320	0.73317	0.654	22.43168	24	0.55352	22.31260	23	0.50145
GCST90200311	19	0.0102409	0.75804	0.62808-0.9149	0.0100636	0.82545	0.71325-0.95529	0.0133256	0.87358	0.78491-0.97227	0.59845	1.08728	0.80072-1.47638	0.00372187	0.78600	0.68214-0.90566	0.02576	0.08995	0.671	12.39171	18	0.82637	9.15871	17	0.93515
GCST90200393	25	0.042344	0.78623	0.63141-0.9790	0.123472	0.88097	0.74977-1.03513	0.0135609	0.86934	0.77788-0.97156	0.602723	0.93113	0.71426-1.21386	0.420901	0.91096	0.72871-1.13878	0.01496	0.30830	0.725	19.91610	24	0.70154	18.83058	23	0.71101
GCST90200798	23	0.844899	0.96724	0.69560-1.3449	0.123459	1.14072	0.96477-1.34876	0.0138788	1.15713	1.03013-1.29978	0.525822	1.10086	0.82195-1.47441	0.490436	1.11311	0.82506-1.50171	0.02306	0.26756	0.712	18.36918	22	0.68389	17.07204	21	0.70673
GCST90200445	22	0.0195686	1.09703	1.02132-1.1784	0.0353484	1.09103	1.00599-1.18325	0.0154178	1.07701	1.01426-1.14363	0.886594	0.98262	0.77452-1.24664	0.02961	1.09086	1.01403-1.17351	-0.00885	0.36406	0.781	13.31816	21	0.89707	12.45545	20	0.89951
GCST90200721	19	0.300167	0.92737	0.80759-1.0649	0.190041	0.91445	0.79996-1.04532	0.0154785	0.89546	0.81888-0.97919	0.3715	0.90548	0.73227-1.11967	0.283644	0.93078	0.81959-1.05706	-0.00934	0.51929	0.386	20.20600	18	0.32134	19.70402	17	0.28965
GCST90199984	26	0.373239	1.10498	0.89064-1.3709	0.218954	1.09749	0.94621-1.27297	0.0158326	1.13885	1.02470-1.26572	0.728333	1.04480	0.81816-1.33421	0.610073	1.06375	0.84137-1.34491	0.00499	0.75563	0.695	21.65194	25	0.65575	21.55284	24	0.60594
GCST90200075	22	0.308	1.19371	0.85668-1.6634	0.0710111	1.17067	0.98660-1.38909	0.0158575	1.18544	1.03240-1.36116	0.29534	1.17300	0.87648-1.56983	0.199922	1.14873	0.93548-1.41059	-0.00099	0.96420	0.173	28.20389	21	0.13446	28.20098	20	0.10473
GCST90199784	27	0.0961869	1.20028	0.97588-1.4763	0.0906977	1.13858	0.97963-1.32332	0.0171932	1.12732	1.02148-1.24412	0.0635016	1.26698	0.99737-1.60947	0.0682855	1.15338	0.99567-1.33606	-0.01005	0.50561	0.734	22.76185	26	0.64638	22.30566	25	0.61804
GCST90199882	24	0.0050495	1.43362	1.14286-1.7984	0.0315902	1.23763	1.01898-1.50320	0.0179854	1.18373	1.02936-1.36124	0.957796	1.01109	0.67504-1.51443	0.125038	1.32115	0.93765-1.86151	-0.03120	0.05459	0.102	31.38512	23	0.11362	26.43257	22	0.23357
GCST90200531	15	0.103461	0.73764	0.52472-1.0370	0.155	0.85871	0.69610-1.05931	0.0191634	0.81731	0.69036-0.96761	0.281976	0.82660	0.59216-1.15387	0.139913	0.80507	0.61361-1.05626	0.01325	0.50598	0.29	18.36443	14	0.19068	17.72646	13	0.16818
GCST90199883	18	0.173288	0.85539	0.69004-1.0604	0.0282996	0.85489	0.74311-0.98347	0.0217707	0.87427	0.77945-0.98061	0.138817	0.80838	0.61806-1.05731	0.0359371	0.85085	0.74045-0.97771	0.00451	0.81453	0.334	20.31694	17	0.25834	20.24497	16	0.20939
GCST90200680	21	0.27083	0.93611	0.83518-1.0492	0.0227665	0.90511	0.83068-0.98620	0.021866	0.91160	0.84226-0.98666	0.803623	1.03593	0.78722-1.36321	0.0330653	0.89928	0.82114-0.98484	-0.00811	0.52872	0.338	24.01808	20	0.24160	23.50856	19	0.21568
GCST90199662	17	0.689854	1.08930	0.72142-1.6448	0.117388	1.18925	0.95731-1.47740	0.0223057	1.22565	1.02937-1.45936	0.296966	1.20174	0.86043-1.67842	0.232075	1.20174	0.89925-1.60597	0.01813	0.54332	0.19	21.70439	16	0.15300	21.15877	15	0.13183
GCST90199760	34	0.0417831	0.84311	0.72010-0.9871	0.00202222	0.81975	0.72256-0.93001	0.0223191	0.90093	0.82381-0.98528	0.422693	0.88947	0.67039-1.18015	0.00318365	0.81839	0.72334-0.92593	0.01207	0.32432	0.284	35.50954	33	0.35083	34.43132	32	0.35216
GCST90199995	26	0.00878931	1.34332	1.09673-1.6454	0.0358098	1.19375	1.01180-1.40842	0.02335	1.13405	1.01721-1.26431	0.443599	1.11826	0.84396-1.48172	0.0653966	1.20116	0.99688-1.44730	-0.02776	0.06897	0.344	27.51787	25	0.33052	23.89279	24	0.46774
GCST90199936	25	0.999206	1.00008	0.85099-1.1753	0.20925	0.91934	0.80624-1.04831	0.0235296	0.90353	0.82758-0.98644	0.547321	0.93584	0.75636-1.15791	0.778993	0.97682	0.83077-1.14856	-0.02288	0.15539	0.635	21.32705	24	0.61936	19.16923	23	0.69136
GCST90200607	15	0.244033	1.16605	0.91108-1.4924	0.100019	1.19410	0.96657-1.47519	0.0241266	1.18059	1.02196-1.36383	0.113727	1.28554	0.96019-1.72113	0.132287	1.19643	0.96023-1.49072	0.00209	0.90525	0.965	6.42612	14	0.95458	6.41139	13	0.92989
GCST90200855	33	0.663648	0.95078	0.75900-1.1910	0.153169	0.89777	0.77428-1.04095	0.0251785	0.88582	0.79660-0.98502	0.838851	0.97378	0.75531-1.25542	0.284189	0.90226	0.74982-1.08570	-0.00959	0.49032	0.839	24.08281	32	0.84140	23.59546	31	0.82670
GCST90200337	19	0.832616	1.03893	0.73299-1.4726	0.0255976	1.26131	1.02872-1.54648	0.0260891	1.17367	1.01925-1.35148	0.148895	1.30601	0.92311-1.84773	0.103381	1.31035	0.96224-1.78440	0.01763	0.46400	0.708	14.59549	18	0.68953	14.03426	17	0.66468
GCST90199774	26	0.094496	1.19332	0.97801-1.4560	0.0286912	1.18385	1.01772-1.37710	0.0288579	1.12915	1.01261-1.25911	0.0695866	1.29918	0.99119-1.70286	0.0315892	1.26306	1.03307-1.54425	-0.00856	0.52146	0.578	23.46063	25	0.55068	23.03730	24	0.51760
GCST90200351	23	0.147143	0.88802	0.76080-1.0365	0.000226128	0.83925	0.76462-0.92117	0.0297933	0.89553	0.81069-0.98925	0.502638	0.88268	0.61651-1.26376	0.00107235	0.84247	0.77051-0.92114	0.00201	0.88859	0.078	37.85015	22	0.01904	37.81394	21	0.01355
GCST90200162	17	0.298302	1.10384	0.92226-1.3212	0.240268	1.09593	0.94055-1.27698	0.0303176	1.12556	1.01131-1.25271	0.437162	1.09159	0.87994-1.35416	0.357324	1.09159	0.91065-1.30848	0.00476	0.79503	0.927	9.12127	16	0.90834	9.05134	15	0.87482
GCST90199632	22	0.0895516	1.23605	0.97935-1.5600	0.160521	1.13266	0.95179-1.34792	0.0306901	1.14542	1.01271-1.29552	0.297927	1.14881	0.89046-1.48211	0.2577	1.13802	0.91529-1.41495	-0.01270	0.45876	0.863	14.56083	21	0.84433	13.99005	20	0.83100
GCST90200157	27	0.873156	0.98141	0.78136-1.2327	0.386048	0.93490	0.80290-1.08861	0.0308868	0.88090	0.78509-0.98840	0.277996	0.86041	0.65949-1.12255	0.32131	0.91691	0.77498-1.08483	-0.01613	0.29251	0.168	34.13583	26	0.13164	32.62682	25	0.14066
GCST90199932	22	0.0856888	0.93088	0.86133-1.0060	0.03713	0.92244	0.85501-0.99520	0.0309429	0.93103	0.87252-0.99347	0.510242	1.09470	0.84008-1.42648	0.0645336	0.93255	0.86936-1.00032	0.00009	0.99353	0.292	27.47100	21	0.15580	27.47090	20	0.12253
GCST90200092	22	0.415596	1.07727	0.90389-1.2839	0.128818	1.10725	0.97084-1.26283	0.03097	1.10598	1.00926-1.21196	0.287614	1.13459	0.90433-1.42348	0.230552	1.12653	0.93242-1.36104	0.00520	0.73423	0.634	18.49935	21	0.61722	18.38082	20	0.56234
GCST90200990	26	0.0569893	1.13272	1.00247-1.2799	0.132561	1.08651	0.97516-1.21058	0.0311246	1.08852	1.00772-1.17579	0.26403	1.10638	0.93023-1.31590	0.0837404	1.09734	0.99185-1.21406	-0.00842	0.41828	0.572	24.48851	25	0.49131	23.81020	24	0.47249
GCST90200997	30	0.317405	1.12656	0.89559-1.4171	0.466165	1.06292	0.90204-1.25250	0.0312234	1.12824	1.01094-1.25915	0.545964	1.11107	0.79251-1.55768	0.811693	1.02462	0.84033-1.24932	0.00019	0.98851	0.694	24.60663	29	0.69849	24.60642	28	0.64916
GCST90200842	16	0.570243	1.12797	0.75159-1.6928	0.408801	0.91389	0.73806-1.13159	0.0321527	0.84755	0.72854-0.98601	0.707618	0.93885	0.67936-1.29747	0.676294	0.93582	0.68958-1.26999	-0.03847	0.15919	0.572	13.32175	15	0.57746	11.11060	14	0.67733
GCST90200726	32	0.0140035	0.86475	0.77533-0.9645	0.00169492	0.87075	0.79866-0.94934	0.03347	0.92423	0.85949-0.99385	0.353592	1.12949	0.87664-1.45526	0.00174177	0.86108	0.79048-0.93798	0.01549	0.12634	0.208	35.53330	31	0.26315	32.82778	30	0.33006
GCST90200615	20	0.44599	1.14484	0.81466-1.6089	0.0576191	1.20766	0.99392-1.46737	0.0341682	1.16086	1.01119-1.33268	0.324426	1.19197	0.84821-1.67504	0.181491	1.23321	0.91705-1.65836	0.00214	0.93080	0.45	19.05356	19	0.45340	19.04536	18	0.38904
GCST90200984	14	0.725161	1.12501	0.59234-2.1367	0.0443549	1.29100	1.00646-1.65597	0.0351588	1.28860	1.01779-1.63146	0.24687	1.29960	0.85084-1.98505	0.162153	1.29252	0.92059-1.81472	0.01837	0.66187	0.019	27.19259	13	0.01171	26.74453	12	0.00841
GCST90200684	16	0.29177	0.93572	0.83085-1.0538	0.166735	0.92916	0.83727-1.03115	0.0365264	0.90771	0.82895-0.99395	0.471321	0.89953	0.67928-1.19119	0.214585	0.93059	0.83466-1.03755	-0.01203	0.45060	0.76	10.14235	15	0.81069	9.54002	14	0.79498
GCST90200787	24	0.082478	0.89960	0.80270-1.0082	0.0624202	0.91584	0.83495-1.00457	0.0366249	0.92249	0.85527-0.99500	0.748436	0.96722	0.79091-1.18284	0.121946	0.92548	0.84201-1.01722	0.00684	0.56479	0.566	23.00008	23	0.46077	22.64829	22	0.42181
GCST90199834	16	0.0627107	0.69337	0.48619-0.9888	0.492794	0.92980	0.75520-1.14478	0.0367756	0.84122	0.71521-0.98944	0.747249	1.07374	0.70211-1.64209	0.799523	1.05507	0.70269-1.58416	0.02636	0.25167	0.169	20.81930	15	0.14270	18.89020	14	0.16919
GCST90200370	21	0.996136	1.00101	0.66969-1.4962	0.683236	0.95522	0.76655-1.19034	0.0371324	0.84403	0.71963-0.98994	0.994104	0.99873	0.71634-1.39245	0.866174	0.97773	0.75496-1.26624	-0.02206	0.37583	0.196	25.98952	20	0.16616	24.91122	19	0.16349
GCST90200693	23	0.923126	0.98913	0.79434-1.2317	0.377989	1.07646	0.91381-1.26807	0.037522	1.12655	1.00690-1.26042	0.334419	1.15704	0.86604-1.54581	0.226536	1.12181	0.93601-1.34449	0.02129	0.19030	0.767	16.86765	22	0.77062	15.03578	21	0.82115
GCST90199830	22	0.283935	0.88707	0.71667-1.0980	0.0954681	0.86094	0.72198-1.02664	0.0380287	0.87882	0.77786-0.99289	0.287285	0.85008	0.63508-1.13787	0.20108	0.86428	0.69596-1.07330	-0.00136	0.91772	0.823	15.60159	21	0.79160	15.59064	20	0.74167
GCST90200204	17	0.735114	0.91052	0.53432-1.5516	0.0565414	0.79690	0.63104-1.00635	0.0381336	0.84345	0.71806-0.99073	0.958456	1.01059	0.68410-1.49290	0.113368	0.72944	0.50427-1.05515	-0.00807	0.77193	0.946	8.06433	16	0.94693	7.97722	15	0.92469
GCST90200797	21	0.0930397	1.23003	0.97782-1.5473	0.00278937	1.24380	1.07805-1.43502	0.0406546	1.13692	1.00547-1.28554	0.819369	1.03376	0.78034-1.36948	0.00598217	1.23095	1.07823-1.40530	-0.01596	0.43412	0.109	29.71158	20	0.07466	28.74554	19	0.07009
GCST90200387	36	0.644004	1.04935	0.85699-1.2849	0.420225	1.05981	0.92020-1.22059	0.0418526	1.10400	1.00365-1.21437	0.714435	1.04920	0.81290-1.35418	0.826341	1.02337	0.83382-1.25602	0.00749	0.58131	0.899	25.15758	35	0.89017	24.84755	34	0.87408
GCST90200374	22	0.271124	1.23542	0.85666-1.7816	0.0626626	1.18682	0.99099-1.42135	0.0434235	1.14645	1.00404-1.30907	0.273095	1.21845	0.86372-1.71886	0.269854	1.18581	0.88310-1.59227	-0.00921	0.67234	0.761	15.90569	21	0.77493	15.72144	20	0.73375
GCST90199780	28	0.53045	1.09766	0.82361-1.4629	0.15458	1.12223	0.95747-1.31534	0.0434423	1.12804	1.00355-1.26797	0.735224	0.94984	0.70705-1.27600	0.179019	1.16774	0.93685-1.45552	0.00358	0.83939	0.188	33.84238	27	0.17068	33.78792	26	0.14045
GCST90200983	22	0.602755	1.05593	0.86305-1.2919	0.0365166	1.13015	1.00770-1.26747	0.043507	1.14202	1.00388-1.29916	0.649874	1.05199	0.84788-1.30523	0.0308718	1.12172	1.01773-1.23633	0.01888	0.33368	0.003	52.03876	21	0.00019	49.60454	20	0.00025
GCST90200441	22	0.199586	1.24740	0.89984-1.7292	0.295217	1.10269	0.91825-1.32419	0.0438114	1.15149	1.00392-1.32076	0.65145	1.06789	0.80634-1.41428	0.622335	1.07241	0.81532-1.41055	-0.00929	0.60263	0.933	12.81933	21	0.91482	12.53949	20	0.89626
GCST90200849	25	0.638859	1.04018	0.88431-1.2235	0.232164	1.10221	0.93958-1.29299	0.0438539	1.10697	1.00280-1.22195	0.812162	1.03024	0.80796-1.31367	0.225769	1.09268	0.95019-1.25655	0.01183	0.35341	0.868	16.77180	24	0.85823	15.87470	23	0.86058
GCST90200848	18	0.949541	1.01139	0.71608-1.4285	0.191688	1.15177	0.93163-1.42394	0.0458336	1.17529	1.00299-1.37718	0.644038	1.09716	0.74557-1.61455	0.525599	1.11171	0.80704-1.53139	0.02039	0.35151	0.91	10.18332	17	0.89575	9.26237	16	0.90222
GCST90200933	24	0.0339356	1.39215	1.04513-1.8544	0.140189	1.15777	0.95298-1.40657	0.0465323	1.13781	1.00198-1.29205	0.542896	1.12869	0.76865-1.65739	0.514073	1.14951	0.76130-1.73567	-0.02669	0.13814	0.437	21.56140	23	0.54684	19.19380	22	0.63333
GCST90200645	34	0.0536801	1.05593	1.00118-1.1137	0.0482322	1.05971	1.00045-1.12249	0.0469836	1.04477	1.00058-1.09090	0.780234	1.02138	0.88142-1.18356	0.037551	1.05823	1.00542-1.11381	-0.00695	0.50117	0.312	37.63477	33	0.26531	37.09813	32	0.24552
GCST90200458	25	0.229141	1.11431	0.93849-1.3231	0.179158	1.10465	0.95534-1.27729	0.0471935	1.10444	1.00123-1.21830	0.978315	0.99644	0.77256-1.28520	0.277245	1.11786	0.91851-1.36049	-0.00168	0.90214	0.489	23.50047	24	0.49044	23.48469	23	0.43278
GCST90200249	27	0.0108206	1.10609	1.02949-1.1884	0.0462218	1.08249	1.00133-1.17023	0.0473257	1.06601	1.00075-1.13552	0.691864	1.06099	0.79427-1.41726	0.0214414	1.08916	1.01716-1.16626	-0.02128	0.07417	0.237	36.72560	26	0.07911	32.24622	25	0.15101
GCST90200079	28	0.055443	1.17834	1.00371-1.3833	0.0172512	1.12795	1.02153-1.24546	0.0484473	1.09650	1.00063-1.20156	0.0945669	1.23296	0.97290-1.56253	0.0314636	1.12503	1.01618-1.24554	-0.01471	0.29465	0.051	42.20284	27	0.03143	40.42429	26	0.03543
GCST90199718	17	0.15421	0.95943	0.90891-1.0128	0.152504	0.95880	0.90511-1.01568	0.0488148	0.95227	0.90706-0.99975	0.431469	0.90761	0.71722-1.14854	0.195302	0.96270	0.91106-1.01726	-0.00651	0.54407	0.595	13.58958	16	0.62926	13.20423	15	0.58653
GCST90200053	18	0.385161	1.14628	0.84945-1.5468	0.0166674	1.21991	1.03669-1.43552	0.0513033	1.15633	0.99918-1.33819	0.221734	1.18046	0.91352-1.52539	0.0553527	1.20859	1.00898-1.44768	0.00136	0.94818	0.121	26.49850	17	0.06584	26.49128	16	0.04750
GCST90200995	23	0.396704	1.20300	0.79147-1.8285	0.202538	1.14601	0.92930-1.41326	0.0519525	1.17510	0.99863-1.38274	0.153465	1.32986	0.91133-1.94061	0.380715	1.16370	0.83479-1.62220	-0.00301	0.90581	0.141	30.18855	22	0.11395	30.16795	21	0.08866
GCST90200989	25	0.359601	0.93793	0.82002-1.0728	0.0860334	0.90383	0.80528-1.01443	0.0535095	0.91783	0.84132-1.00130	0.55007	1.09122	0.82288-1.44706	0.176137	0.91963	0.81742-1.03462	-0.00435	0.67809	0.47	25.08961	24	0.40090	24.89828	23	0.35555
GCST90200175	23	0.448923	0.91065	0.71796-1.1550	0.512754	0.94444	0.79587-1.12075	0.0560476	0.89618	0.80086-1.00283	0.526187	0.90848	0.67837-1.21665	0.683697	0.95789	0.78094-1.17494	-0.00232	0.88227	0.559	20.29155	22	0.56481	20.26908	21	0.50428
GCST90200896	25	0.10582	1.22813	0.96680-1.5601	0.109707	1.12521	0.97376-1.30022	0.0561925	1.11179	0.99720-1.23954	0.0952	1.27553	0.96925-1.67861	0.129533	1.26486	0.94328-1.69608	-0.01807	0.36909	0.205	30.33460	24	0.17391	29.26658	23	0.17163
GCST90200376	24	0.355784	0.94900	0.85121-1.0580	0.248898	0.94383	0.85550-1.04129	0.0567636	0.92930	0.86177-1.00211	0.96681	1.00388	0.83809-1.20247	0.209717	0.94690	0.87159-1.02871	-0.00737	0.59933	0.248	29.62995	23	0.16032	29.25212	22	0.13780
GCST90199682	29	0.366581	0.91472	0.75626-1.1064	0.499185	0.95005	0.81885-1.10228	0.0571487	0.90901	0.82391-1.00290	0.12401	0.81559	0.63395-1.04927	0.244798	0.91208	0.78360-1.06162	-0.00096	0.94050	0.951	17.04748	28	0.94765	17.04180	27	0.93009
GCST90200130	21	0.907624	1.02428	0.68669-1.5278	0.389548	1.10268	0.88258-1.37767	0.0577772	1.18660	0.99437-1.41599	0.877964	1.03265	0.68884-1.54807	0.83639	0.96274	0.67456-1.37403	0.01960	0.43046	0.038	32.53659	20	0.03791	31.46200	19	0.03590
GCST90199703	28	0.044158	0.90465	0.82443-0.9927	0.066586	0.90998	0.82273-1.00648	0.0604571	0.93091	0.86386-1.00315	0.760334	1.04246	0.80017-1.35812	0.0569255	0.90986	0.82899-0.99863	0.01058	0.31869	0.465	28.51318	27	0.38489	27.42304	26	0.38742
GCST90200171	22	0.168165	1.27888	0.91285-1.7917	0.52059	1.06940	0.87143-1.31235	0.060709	1.15438	0.99356-1.34122	0.988126	0.99699	0.67341-1.47604	0.931726	0.98305	0.66800-1.44670	-0.01278	0.51233	0.279	24.58867	21	0.26542	24.05346	20	0.24006
GCST90200206	24	0.122164	1.33217	0.93908-1.8898	0.343521	1.08602	0.91555-1.28824	0.0611336	1.13052	0.99429-1.28542	0.479828	1.11846	0.82404-1.51806	0.731385	1.05226	0.78948-1.40250	-0.01939	0.33335	0.976	11.47915	23	0.97775	10.50075	22	0.98117
GCST90199968	24	0.824022	0.97274	0.76467-1.2374	0.488656	1.05920	0.90006-1.24648	0.0632751	1.10681	0.99440-1.23194	0.333461	1.14836	0.87274-1.51103	0.483701	1.06717	0.89227-1.27636	0.01840	0.25295	0.492	23.03201	23	0.45890	21.65376	22	0.48071
GCST90199818	27	0.297711	1.11043	0.91549-1.3469	0.660426	1.03771	0.87974-1.22404	0.0638287	1.11324	0.99385-1.24699	0.580276	1.08020	0.82459-1.41506	0.578185	1.05206	0.88170-1.25534	0.00042	0.97489	0.841	18.58271	26	0.85356	18.58170	25	0.81672
GCST90200866	30	0.130432	0.90789	0.80398-1.0252	0.10027	0.90650	0.80636-1.01908	0.0639611	0.92350	0.84893-1.00463	0.310778	0.89788	0.73171-1.10179	0.0810949	0.91073	0.82290-1.00793	0.00381	0.70594	0.93	18.94459	29	0.92270	18.79929	28	0.90421
GCST90200654	14	0.545851	1.09181	0.82768-1.4402	0.211712	1.10757	0.94348-1.30020	0.0643683	1.11761	0.99339-1.25738	0.191142	1.22360	0.91851-1.63003	0.20218	1.21011	0.91616-1.59837	0.00390	0.85809	0.59	11.55162	13	0.56471	11.51824	12	0.48510
GCST90200711	25	0.931252	1.00915	0.82228-1.2385	0.635737	1.03335	0.90218-1.18360	0.0653864	1.10456	0.99368-1.22781	0.0479678	1.45315	1.02250-2.06518	0.573159	1.04296	0.90279-1.20489	0.01661	0.32318	0.217	29.00382	24	0.21999	27.77293	23	0.22449
GCST90200232	18	0.30905	0.95539	0.87740-1.0403	0.16391	0.93798	0.85711-1.02647	0.0654902	0.93758	0.87543-1.00414	0.603289	1.05595	0.86325-1.29166	0.121824	0.93233	0.85692-1.01437	-0.00964	0.47539	0.966	8.33005	17	0.95897	7.79578	16	0.95471
GCST90200478	23	0.828811	1.04262	0.71756-1.5149	0.458766	1.07406	0.88908-1.29752	0.0655973	1.13570	0.99182-1.30046	0.0643284	1.45011	0.99765-2.10776	0.81566	0.96569	0.72255-1.29063	0.01148	0.63433	0.297	25.13649	22	0.29059	24.86070	21	0.25325
GCST90200275	27	0.392619	1.07094	0.91771-1.2497	0.184145	1.06536	0.97033-1.16970	0.0656154	1.10039	0.99384-1.21837	0.640874	1.05425	0.84657-1.31288	0.213964	1.06118	0.96852-1.16271	0.00595	0.64679	0.02	47.53180	26	0.00612	47.12627	25	0.00474
GCST90199644	26	0.930722	0.98358	0.67990-1.4229	0.0312998	0.81828	0.68174-0.98216	0.0678245	0.88614	0.77831-1.00890	0.306155	0.82946	0.58404-1.17800	0.16786	0.80174	0.59102-1.08758	-0.01111	0.55898	0.407	26.88813	25	0.36150	26.50034	24	0.32828
GCST90200646	34	0.08368	1.18434	0.98359-1.4261	0.347346	1.06839	0.93070-1.22646	0.0679814	1.09269	0.99347-1.20183	0.540543	1.09064	0.82843-1.43586	0.958522	1.00657	0.78790-1.28593	-0.01312	0.32968	0.608	30.48234	33	0.59307	29.50258	32	0.59355
GCST90200129	32	0.0426055	1.36994	1.02371-1.8333	0.0678127	1.18612	0.98758-1.42457	0.0683955	1.14745	0.98967-1.33038	0.974304	1.00579	0.70989-1.42503	0.255162	1.17082	0.89681-1.52853	-0.02153	0.17861	0.027	47.65975	31	0.02836	44.82543	30	0.04007
GCST90200071	24	0.787807	1.04121	0.77873-1.3922	0.145449	1.15062	0.95257-1.38986	0.0685069	1.14900	0.98951-1.33420	0.250453	1.26428	0.85612-1.86705	0.315901	1.18064	0.85951-1.62176	0.01617	0.44506	0.031	37.50914	23	0.02874	36.50567	22	0.02678
GCST90200251	17	0.426056	1.05255	0.93102-1.1900	0.143498	1.09674	0.96911-1.24117	0.0695927	1.08969	0.99314-1.19563	0.0897775	1.25881	0.98055-1.61602	0.11126	1.10289	0.98419-1.23592	0.01121	0.40531	0.27	20.68764	16	0.19083	19.72350	15	0.18280
GCST90200261	22	0.604246	1.08770	0.79548-1.4873	0.153705	1.14777	0.94977-1.38705	0.0717947	1.13175	0.98909-1.29499	0.178135	1.30077	0.89854-1.88304	0.146486	1.31929	0.92027-1.89133	0.00485	0.78570	0.64	17.99548	21	0.64929	17.91953	20	0.59271
GCST90199688	23	0.965845	1.00374	0.84797-1.1881	0.874997	0.99026	0.87655-1.11872	0.0730467	1.09121	0.99188-1.20048	0.800255	1.03938	0.77338-1.39687	0.835875	0.98730	0.87605-1.11266	0.01562	0.25200	0.401	19.48282	22	0.61536	18.09528	21	0.64297
GCST90199892	19	0.170714	1.20026	0.93466-1.5413	0.0498582	1.20272	1.00011-1.44638	0.0739334	1.12738	0.98846-1.28582	0.277546	1.19206	0.87649-1.62125	0.0893401	1.25222	0.97964-1.60064	-0.00882	0.56894	0.478	17.93062	18	0.46023	17.58164	17	0.41568
GCST90200369	27	0.63248	1.06430	0.82700-1.3697	0.54611	1.05110	0.89406-1.23572	0.0748707	1.10850	0.98972-1.24153	0.708987	1.05448	0.80052-1.38900	0.793072	1.03096	0.82284-1.29172	0.00662	0.72526	0.201	31.61904	26	0.20602	31.46008	25	0.17423
GCST90200513	15	0.229119	0.81265	0.58882-1.1216	0.242981	0.87651	0.70252-1.09358	0.0752081	0.87232	0.75045-1.01398	0.444307	0.87100	0.61755-1.22848	0.251869	0.83826	0.62766-1.11952	0.00927	0.63134	0.462	14.28825	14	0.42846	14.02770	13	0.37190
GCST90200341	22	0.300495	1.26864	0.81805-1.9674	0.233281	1.11779	0.93076-1.34239	0.0752567	1.15213	0.98569-1.34669	0.204411	1.26408	0.89018-1.79503	0.428898	1.10274	0.86951-1.39854	-0.01265	0.64928	0.037	35.57669	21	0.02438	35.20150	20	0.01906
GCST90200283	23	0.0381696	1.35139	1.03493-1.7646	0.258868	1.11670	0.92198-1.35256	0.0768022	1.13367	0.98659-1.30267	0.859628	1.03321	0.72239-1.47776	0.602506	1.08332	0.80507-1.45775	-0.02402	0.14928	0.244	25.89364	22	0.25628	23.39689	21	0.32319
GCST90200244	24	0.888438	0.98261	0.77118-1.2520	0.934739	1.00621	0.86769-1.16683	0.0785153	0.90983	0.81892-1.01083	0.613377	1.09215	0.77947-1.53026	0.547383	1.09912	0.81154-1.48861	-0.01154	0.49557	0.359	24.79001	23	0.36120	24.26044	22	0.33373
GCST90199636	25	0.535134	1.11256	0.79822-1.5507	0.205221	0.90074	0.76623-1.05887	0.0785417	0.90597	0.81159-1.01133	0.965989	1.00617	0.76063-1.33098	0.906735	0.98570	0.77656-1.25116	-0.02586	0.21155	0.498	23.95094	24	0.46441	22.29945	23	0.50224
GCST90200063	18	0.0556598	1.22222	1.01013-1.4788	0.0529453	1.11462	0.99862-1.24410	0.0788574	1.10590	0.98846-1.23730	0.658189	1.05285	0.84143-1.31739	0.0677593	1.11195	0.99950-1.23704	-0.01978	0.22521	0.076	29.05590	17	0.03401	26.42735	16	0.04830
GCST90199717	28	0.683345	0.96371	0.80847-1.1488	0.341134	0.93939	0.82590-1.06846	0.0789379	0.91672	0.83197-1.01010	0.916669	1.01347	0.79057-1.29922	0.373344	0.94788	0.84414-1.06436	-0.01025	0.50742	0.298	31.75174	27	0.24140	31.20943	26	0.22056
GCST90200500	28	0.560889	0.95056	0.80300-1.1252	0.831106	0.98656	0.87118-1.11721	0.0801655	0.92430	0.84629-1.00950	0.782012	0.97075	0.78831-1.19542	0.870338	0.98717	0.84664-1.15103	-0.00527	0.70399	0.451	28.17969	27	0.40175	28.02065	26	0.35744
GCST90200264	24	0.818709	1.01138	0.91919-1.1128	0.343841	1.04250	0.95642-1.13634	0.0820276	1.06788	0.99169-1.14992	0.618677	1.05504	0.85680-1.29913	0.296246	1.04164	0.96655-1.12257	0.02136	0.10839	0.197	31.72328	23	0.10604	28.14101	22	0.17105
GCST90200852	17	0.0909817	1.30884	0.97735-1.7528	0.13856	1.15823	0.95362-1.40673	0.0824613	1.13566	0.98377-1.31101	0.276106	1.20617	0.87078-1.67074	0.262821	1.18096	0.89176-1.56394	-0.02206	0.29129	0.91	9.37911	16	0.89698	8.18270	15	0.91625
GCST90200306	20	0.0843539	1.43764	0.97389-2.1222	0.258	1.12936	0.91471-1.39437	0.082598	1.13519	0.98376-1.30993	0.434394	1.17582	0.79014-1.74977	0.354616	1.19605	0.82631-1.73122	-0.02771	0.21741	0.524	17.55783	19	0.55213	15.92397	18	0.59785
GCST90200168	21	0.89288	0.96682	0.59549-1.5697	0.191367	1.18603	0.91821-1.53196	0.0885758	1.17330	0.97617-1.41024	0.167907	1.47808	0.86546-2.52434	0.180903	1.45540	0.85617-2.47403	0.01967	0.40743	0.331	22.04198	20	0.33824	21.23964	19	0.32371
GCST90200728	25	0.611577	1.07761	0.81074-1.4323	0.936868	0.99377	0.85143-1.15992	0.088974	1.11530	0.98351-1.26475	0.546227	0.89434	0.62547-1.27879	0.502255	0.90610	0.68228-1.20334	0.00592	0.79316	0.012	43.19860	24	0.00944	43.06683	23	0.00680
GCST90200402	32	0.234047	1.08756	0.94977-1.2453	0.592753	1.03731	0.90700-1.18635	0.0889867	1.07271	0.98936-1.16308	0.373696	1.11136	0.88365-1.39774	0.704729	1.02272	0.91150-1.14750	-0.00327	0.80576	0.598	28.84619	31	0.57724	28.78465	30	0.52893
GCST90200936	16	0.936194	0.98806	0.74024-1.3189	0.158596	0.85927	0.69591-1.06098	0.0906201	0.88226	0.76310-1.02003	0.825943	0.95544	0.64092-1.42429	0.142337	0.80568	0.61290-1.05910	-0.01687	0.38788	0.39	15.73782	15	0.39969	14.89293	14	0.38551
GCST90199763	30	0.17187	1.13753	0.95002-1.3621	0.0162478	1.16195	1.02807-1.31326	0.0911598	1.09166	0.98605-1.20858	0.960303	0.99293	0.75263-1.30994	0.0181775	1.18167	1.03690-1.34665	-0.00800	0.58941	0.02	44.77498	29	0.03094	44.30334	28	0.02592
GCST90200561	19	0.782012	1.05179	0.73965-1.4957	0.296086	1.10419	0.91685-1.32980	0.091398	1.16154	0.97617-1.38211	0.622257	1.07626	0.80746-1.43455	0.539313	1.07626	0.85497-1.35483	0.01664	0.53140	0.034	30.83739	18	0.03006	30.11429	17	0.02553
GCST90200793	27	0.203068	1.19532	0.91474-1.5620	0.309394	1.07789	0.93274-1.24563	0.092996	1.09681	0.98470-1.22168	0.386102	1.11238	0.87784-1.40957	0.575802	1.05499	0.87668-1.26956	-0.01360	0.49662	0.215	31.26004	26	0.21873	30.67605	25	0.19997
GCST90200067	28	0.564214	0.93175	0.73497-1.1812	0.527026	1.04598	0.90997-1.20232	0.0931998	1.10255	0.98378-1.23565	0.579078	1.07156	0.84186-1.36395	0.53854	1.05019	0.90023-1.22513	0.02427	0.12772	0.098	37.20900	27	0.09123	33.97411	26	0.13568
GCST90199987	26	0.909494	0.98552	0.76841-1.2640	0.944972	0.99459	0.85268-1.16012	0.095016	0.91269	0.81986-1.01602	0.857543	0.97276	0.72174-1.31109	0.900598	1.01559	0.79867-1.29142	-0.01339	0.50807	0.394	25.81369	25	0.41759	25.33709	24	0.38763
GCST90199850	29	0.0882458	0.90853	0.81691-1.0104	0.114751	0.93069	0.85121-1.01759	0.0953964	0.94404	0.88226-1.01015	0.331338	0.92809	0.80044-1.07609	0.181263	0.94538	0.87244-1.02442	0.01009	0.36648	0.304	32.50976	28	0.25427	31.52469	27	0.25015
GCST90200377	22	0.573165	1.04148	0.90627-1.1969	0.249267	1.09193	0.94020-1.26815	0.0956087	1.08426	0.98586-1.19249	0.799114	0.96494	0.73556-1.26584	0.220528	1.10509	0.94631-1.29051	0.00761	0.44567	0.572	19.78657	21	0.53481	19.18126	20	0.51007
GCST90200196	20	0.438473	1.10464	0.86359-1.4130	0.327697	0.92149	0.78231-1.08543	0.0968175	0.90675	0.80780-1.01781	0.748428	0.96216	0.76268-1.21381	0.514499	0.93529	0.76777-1.13938	-0.02968	0.09196	0.675	16.72559	19	0.60845	13.55718	18	0.75747
GCST90200211	23	0.911295	0.98040	0.69496-1.3831	0.323215	0.92057	0.78116-1.08486	0.0972176	0.90406	0.80248-1.01850	0.927052	0.98518	0.71819-1.35142	0.428073	0.89843	0.69274-1.16520	-0.01117	0.62685	0.285	24.69351	22	0.31195	24.41053	21	0.27360
GCST90200944	16	0.964107	1.00718	0.74174-1.3676	0.25353	1.12055	0.92168-1.36233	0.100336	1.12730	0.97717-1.30050	0.742843	1.05914	0.75617-1.48350	0.477211	1.10915	0.83953-1.46536	0.01579	0.42789	0.813	9.90166	15	0.82588	9.23497	14	0.81571
GCST90199921	13	0.818957	0.96590	0.72273-1.2909	0.517818	1.08338	0.84990-1.38101	0.102191	1.15656	0.97143-1.37698	0.482575	1.13819	0.80198-1.61533	0.701234	1.05562	0.80586-1.38278	0.03368	0.15722	0.428	12.16470	12	0.43254	9.86044	11	0.54298
GCST90200138	16	0.0377739	0.67012	0.47601-0.9434	0.14604	0.88741	0.75539-1.04249	0.102515	0.89588	0.78512-1.02228	0.453203	0.89405	0.67231-1.18892	0.286167	0.88686	0.71688-1.09715	0.04801	0.09611	0.147	21.27821	15	0.12817	17.33708	14	0.23866
GCST90200546	16	0.49073	0.88518	0.63144-1.2409	0.12855	0.87086	0.72862-1.04086	0.104382	0.89644	0.78563-1.02288	0.20464	0.82783	0.62612-1.09452	0.272813	0.84394	0.63015-1.13027	0.00188	0.93761	0.71	12.04437	15	0.67567	12.03802	14	0.60325
GCST90200830	22	0.875243	0.97885	0.75216-1.2739	0.168276	0.89831	0.77121-1.04636	0.10678	0.91137	0.81416-1.02018	0.180702	0.83272	0.64263-1.07904	0.262942	0.87791	0.70323-1.09598	-0.01100	0.56305	0.64	18.24880	21	0.63321	17.90294	20	0.59380
GCST90200988	16	0.142143	1.25118	0.94339-1.6594	0.287657	1.08748	0.93172-1.26927	0.107451	1.11121	0.97732-1.26343	0.982149	1.00315	0.76479-1.31580	0.294826	1.08893	0.93367-1.27000	-0.02177	0.37023	0.174	22.18535	15	0.10304	20.90544	14	0.10408
GCST90199886	21	0.184846	1.09761	0.96124-1.2533	0.954126	1.00369	0.88545-1.13771	0.107965	1.06737	0.98580-1.15568	0.347429	1.13185	0.87948-1.45663	0.90974	1.00763	0.88502-1.14722	-0.00632	0.61208	0.619	14.70325	20	0.79313	14.43740	19	0.75762
GCST90200026	32	0.00799235	1.14420	1.04268-1.2556	0.0896706	1.07737	0.98852-1.17420	0.108279	1.05728	0.98780-1.13166	0.475577	0.92402	0.74566-1.14504	0.0373061	1.07901	1.00757-1.15551	-0.02812	0.02916	0.029	48.76533	31	0.02219	41.50350	30	0.07887
GCST90200963	20	0.126982	0.78298	0.58023-1.0566	0.0798342	0.86868	0.74207-1.01689	0.108583	0.90064	0.79257-1.02345	0.288431	0.85501	0.64549-1.13255	0.170427	0.83559	0.65267-1.06979	0.02261	0.32484	0.07	29.32428	19	0.06105	27.74497	18	0.06604
GCST90199737	21	0.595116	1.08741	0.80246-1.4735	0.160379	1.13399	0.95140-1.35162	0.110154	1.12268	0.97408-1.29393	0.444149	1.13455	0.82638-1.55763	0.523547	1.10498	0.81748-1.49361	0.00465	0.81713	0.142	26.48151	20	0.15049	26.40511	19	0.11929
GCST90199989	14	0.62891	1.08926	0.77692-1.5272	0.771409	0.96807	0.77774-1.20498	0.110379	0.88494	0.76163-1.02822	0.307665	0.83561	0.59983-1.16407	0.976419	1.00432	0.75866-1.32953	-0.02727	0.20357	0.459	12.94912	13	0.45175	11.14071	12	0.51690
GCST90199702	19	0.494538	0.90941	0.69658-1.1873	0.413774	0.91661	0.74386-1.12947	0.111712	0.89760	0.78573-1.02541	0.0483801	0.68691	0.48523-0.97242	0.513613	0.92145	0.72438-1.17212	-0.00213	0.91219	0.353	20.48178	18	0.30636	20.46669	17	0.25106
GCST90199945	28	0.0368138	0.92918	0.87035-0.9920	0.0342536	0.93110	0.87155-0.99472	0.112405	0.95442	0.90099-1.01101	0.364756	1.12646	0.87451-1.45101	0.0603606	0.93618	0.87643-0.99999	0.01695	0.13006	0.199	41.83890	27	0.03414	38.24384	26	0.05748
GCST90199645	20	0.0319643	1.19915	1.02892-1.3975	0.307303	1.07637	0.93455-1.23970	0.114027	1.09692	0.97802-1.23028	0.314897	1.13613	0.89164-1.44767	0.0538777	1.12971	1.00566-1.26907	-0.02850	0.11851	0.154	27.20867	19	0.09989	23.67419	18	0.16599
GCST90199709	24	0.0417514	1.08435	1.00760-1.1669	0.0480602	1.08148	1.00067-1.16882	0.11574	1.05198	0.98761-1.12054	0.508366	1.07935	0.86381-1.34866	0.0228857	1.07935	1.01510-1.14767	-0.01618	0.15177	0.196	35.42077	23	0.04722	32.19425	22	0.07414
GCST90199998	25	0.269027	1.26746	0.84104-1.9101	0.529188	1.06585	0.87383-1.30005	0.115829	1.12836	0.97068-1.31166	0.839876	0.95826	0.63652-1.44263	0.719316	0.93590	0.65488-1.33752	-0.01411	0.55537	0.123	31.63008	24	0.13643	31.14505	23	0.11927
GCST90200505	21	0.253692	0.88702	0.72649-1.0830	0.285195	0.92441	0.80031-1.06775	0.116121	0.91762	0.82430-1.02150	0.445231	0.91651	0.73595-1.14138	0.518698	0.94236	0.78938-1.12498	0.00645	0.69480	0.301	23.23297	20	0.27750	23.04053	19	0.23556
GCST90200730	32	0.841084	0.98461	0.84720-1.1443	0.531109	0.95926	0.84218-1.09261	0.117094	0.93437	0.85831-1.01717	0.496482	0.92733	0.74801-1.14963	0.4898	0.95413	0.83642-1.08841	-0.01141	0.41334	0.219	37.99949	31	0.18063	37.14736	30	0.17289
GCST90200350	19	0.665877	0.92140	0.63956-1.3274	0.478463	0.92298	0.73949-1.15199	0.118308	0.87763	0.74503-1.03383	0.761124	0.93611	0.61551-1.42369	0.823472	1.04150	0.73243-1.48098	-0.00570	0.77205	0.415	18.78107	18	0.40542	18.68584	17	0.34686
GCST90200179	25	0.233365	1.05704	0.96719-1.1552	0.0843842	1.07610	0.99010-1.16958	0.118325	1.05267	0.98700-1.12271	0.96852	1.00366	0.83859-1.20123	0.192683	1.05878	0.97394-1.15101	-0.00150	0.89554	0.769	19.01656	24	0.75111	18.99894	23	0.70129
GCST90199800	26	0.560792	0.91071	0.66743-1.2427	0.323282	1.08205	0.92531-1.26535	0.119374	1.10034	0.97559-1.24105	0.611155	1.07944	0.80691-1.44400	0.781099	1.03857	0.79755-1.35241	0.02224	0.20804	0.892	16.90423	25	0.88524	15.23025	24	0.91384
GCST90200003	22	0.108604	1.33470	0.95293-1.8694	0.665352	1.04400	0.85895-1.26891	0.119833	1.12959	0.96881-1.31706	0.694469	0.92999	0.65063-1.32929	0.798374	0.96675	0.74824-1.24906	-0.02296	0.28901	0.169	27.82471	21	0.14519	26.26660	20	0.15719
GCST90200269	24	0.726102	1.01602	0.93063-1.1092	0.248302	1.05197	0.96527-1.14647	0.119946	1.05547	0.98604-1.12980	0.906022	0.98674	0.79251-1.22857	0.261759	1.04166	0.97169-1.11667	0.01455	0.20167	0.354	26.94487	23	0.25832	24.97812	22	0.29812
GCST90200631	25	0.016303	1.25132	1.05618-1.4825	0.0616276	1.16069	0.99277-1.35703	0.121728	1.09781	0.97544-1.23554	0.531583	1.10734	0.80826-1.51710	0.0371408	1.16419	1.01715-1.33249	-0.02752	0.05666	0.046	38.48407	24	0.03091	32.74964	23	0.08553
GCST90199769	22	0.938535	1.01154	0.75845-1.3491	0.71124	0.96724	0.81083-1.15381	0.122019	0.89886	0.78524-1.02893	0.838969	1.03369	0.75390-1.41731	0.990804	0.99843	0.76649-1.30055	-0.01889	0.37294	0.116	28.29704	21	0.13193	27.16866	20	0.13059
GCST90199667	23	0.21645	1.03863	0.97982-1.1010	0.238762	1.03917	0.97482-1.10776	0.122227	1.04023	0.98948-1.09358	0.718155	1.03366	0.86554-1.23444	0.186561	1.03884	0.98346-1.09734	0.00096	0.92005	0.609	21.11296	22	0.51377	21.10259	21	0.45269
GCST90200857	29	0.446628	1.15384	0.80248-1.6590	0.393399	1.08974	0.89457-1.32749	0.12313	1.12000	0.96973-1.29355	0.618284	1.09997	0.75930-1.59350	0.619043	1.08086	0.79823-1.46357	-0.00324	0.86190	0.175	34.83145	28	0.17483	34.79170	27	0.14422
GCST90200226	18	0.554282	0.90348	0.64996-1.2559	0.06208	0.83412	0.68941-1.00921	0.123298	0.89920	0.78555-1.02930	0.115328	0.73582	0.51218-1.05710	0.11596	0.74633	0.52794-1.05507	-0.00069	0.97566	0.487	16.08292	17	0.51796	16.08195	16	0.44726
GCST90201016	28	0.658004	1.03441	0.89203-1.1995	0.129088	1.08619	0.97620-1.20857	0.123887	1.07016	0.98160-1.16670	0.18996	1.14741	0.93900-1.40208	0.201336	1.06984	0.96704-1.18356	0.00807	0.58207	0.11	37.55032	27	0.08525	37.10701	26	0.07311
GCST90200796	23	0.269464	0.85018	0.64225-1.1254	0.48051	0.93968	0.79051-1.11699	0.12397	0.90305	0.79302-1.02835	0.748162	0.94628	0.67836-1.32003	0.785479	0.95718	0.70112-1.30676	0.00808	0.63750	0.149	28.44013	22	0.16155	28.13386	21	0.13640
GCST90200015	17	0.28303	1.07312	0.94776-1.2151	0.31235	1.05172	0.95371-1.15980	0.125409	1.06309	0.98308-1.14961	0.874505	0.98253	0.79225-1.21851	0.393148	1.04366	0.94866-1.14816	-0.00277	0.85125	0.929	9.86164	16	0.87375	9.82525	15	0.83059
GCST90200623	24	0.153346	1.20510	0.94111-1.5431	0.293264	1.09092	0.92750-1.28314	0.12562	1.09698	0.97444-1.23493	0.751969	1.04808	0.78598-1.39759	0.805958	1.03531	0.78739-1.36129	-0.01387	0.40508	0.997	8.61669	23	0.99709	7.89607	22	0.99742
GCST90200054	19	0.134582	1.16112	0.96370-1.3990	0.0190271	1.11601	1.01818-1.22324	0.125695	1.08402	0.97767-1.20195	0.0976577	1.22673	0.97541-1.54280	0.0195844	1.11731	1.02642-1.21625	-0.01826	0.39607	0.012	36.53734	18	0.00602	34.97765	17	0.00626
GCST90200237	28	0.0679663	0.71675	0.50876-1.0098	0.560992	0.94675	0.78726-1.13855	0.12584	0.88705	0.76086-1.03418	0.613204	0.90771	0.62629-1.31557	0.690633	0.92882	0.64818-1.33097	0.02516	0.18605	0.013	45.77390	27	0.01345	42.74111	26	0.02056
GCST90200825	26	0.72438	1.05824	0.77539-1.4443	0.425236	1.08427	0.88872-1.32285	0.126586	1.11258	0.97026-1.27577	0.544466	0.87793	0.57956-1.32989	0.497483	0.87793	0.60603-1.27181	0.00684	0.72721	0.332	27.14103	25	0.34888	27.00088	24	0.30441
GCST90200417	22	0.248149	1.04468	0.97209-1.1227	0.169579	1.05440	0.97764-1.13720	0.127267	1.04841	0.98660-1.11408	0.221585	1.20110	0.90316-1.59734	0.116986	1.05729	0.98898-1.13031	0.00197	0.85238	0.649	20.68440	21	0.47836	20.64771	20	0.41812
GCST90199848	29	0.0446738	0.84122	0.71616-0.9881	0.0107898	0.85471	0.75753-0.96435	0.12745	0.93743	0.86268-1.01865	0.591162	1.07702	0.82412-1.40754	0.0123847	0.83934	0.73820-0.95434	0.01990	0.13676	0.351	28.64025	28	0.43094	26.28832	27	0.50265
GCST90200934	19	0.192236	0.84113	0.65527-1.0797	0.138671	0.86387	0.71175-1.04850	0.128892	0.89871	0.78299-1.03154	0.824482	0.96490	0.70686-1.31713	0.364723	0.89084	0.69821-1.13660	0.01110	0.54138	0.928	10.20933	18	0.92486	9.82086	17	0.91095
GCST90199976	24	0.918474	1.01733	0.73485-1.4084	0.0617048	1.17299	0.99221-1.38670	0.129091	1.10489	0.97135-1.25680	0.239467	1.20252	0.89146-1.62211	0.179802	1.21726	0.92134-1.60823	0.01096	0.59230	0.263	27.42970	23	0.23812	27.06637	22	0.20872
GCST90200978	27	0.700159	1.04571	0.83511-1.3094	0.113692	1.12756	0.97171-1.30841	0.132296	1.07969	0.97709-1.19305	0.504604	0.90809	0.68683-1.20064	0.223926	1.14841	0.92375-1.42771	0.00504	0.75841	0.689	21.81142	26	0.69897	21.71472	25	0.65216
GCST90200408	19	0.779543	1.03595	0.81211-1.3215	0.759477	0.96777	0.78468-1.19358	0.132326	0.90093	0.78647-1.03204	0.290121	0.82834	0.59037-1.16223	0.586829	0.94264	0.76469-1.16201	-0.02768	0.19314	0.474	17.61897	18	0.48101	15.78285	17	0.53928
GCST90200538	19	0.15554	0.79937	0.59496-1.0740	0.556397	0.94183	0.77133-1.15002	0.132765	0.90310	0.79071-1.03145	0.913749	0.97906	0.67116-1.42822	0.961666	0.99070	0.68047-1.44237	0.01864	0.37664	0.384	18.42211	18	0.42819	17.57026	17	0.41642
GCST90200114	25	0.2781	0.87295	0.68688-1.1094	0.716856	1.02903	0.88157-1.20115	0.132926	1.08489	0.97551-1.20654	0.593167	1.08032	0.81677-1.42892	0.939158	1.00730	0.83724-1.21191	0.03058	0.05949	0.656	20.71195	24	0.65565	16.78155	23	0.81983
GCST90200073	27	0.0131188	0.76167	0.62373-0.9301	0.12645	0.91295	0.81230-1.02606	0.134742	0.90760	0.79931-1.03056	0.121897	0.83441	0.66837-1.04171	0.0830143	0.90286	0.80793-1.00895	0.03818	0.04215	<0.001	66.52498	26	0.00002	56.21196	25	0.00034
GCST90200920	19	0.108987	0.83271	0.67355-1.0295	0.387422	0.92492	0.77490-1.10400	0.136699	0.90819	0.80002-1.03100	0.225991	0.82973	0.61973-1.11088	0.294504	0.91560	0.78017-1.07453	0.01522	0.33124	0.26	22.32105	18	0.21804	21.08054	17	0.22271
GCST90200667	18	0.0378319	1.64937	1.06948-2.5437	0.70991	1.04594	0.82549-1.32527	0.136919	1.14257	0.95853-1.36194	0.883013	1.03900	0.62890-1.71653	0.871643	1.03900	0.65774-1.64126	-0.04344	0.09131	0.238	20.33319	17	0.25754	16.91998	16	0.39079
GCST90200876	32	0.265449	1.05854	0.95947-1.1678	0.12476	1.10330	0.97316-1.25086	0.137206	1.05631	0.98269-1.13544	0.4496	1.10214	0.85927-1.41367	0.118534	1.09266	0.98062-1.21751	-0.00050	0.95086	0.748	24.21243	31	0.80178	24.20857	30	0.76251
GCST90199947	23	0.401627	1.27734	0.72931-2.2372	0.212159	1.16223	0.91774-1.47184	0.137538	1.20238	0.94275-1.53351	0.430867	1.23899	0.73409-2.09116	0.425503	1.21908	0.75573-1.96652	-0.00665	0.81573	<0.001	58.74889	22	0.00003	58.59350	21	0.00002
GCST90200612	19	0.452506	0.88814	0.65639-1.2017	0.0238505	0.81870	0.68829-0.97383	0.138749	0.89580	0.77437-1.03628	0.154898	0.79177	0.58177-1.07759	0.0796614	0.80007	0.63229-1.01237	0.00163	0.94965	0.113	26.45744	18	0.08975	26.45104	17	0.06663
GCST90200267	27	0.719382	0.95527	0.74633-1.2227	0.233358	0.90647	0.77129-1.06535	0.139135	0.91343	0.81014-1.02989	0.406381	0.89220	0.68458-1.16280	0.401044	0.90503	0.71973-1.13803	-0.00588	0.68747	0.886	18.22522	26	0.86743	18.05956	25	0.83985
GCST90200702	23	0.564065	1.04860	0.89472-1.2289	0.580431	1.02828	0.93146-1.13517	0.139299	1.07940	0.97542-1.19446	0.546026	0.92366	0.71661-1.19054	0.615259	1.02539	0.93117-1.12913	0.00619	0.64293	0.153	32.57521	22	0.06810	32.23557	21	0.05541
GCST90200939	24	0.194507	1.22219	0.91098-1.6397	0.753871	1.03167	0.84898-1.25367	0.140844	1.10563	0.96731-1.26373	0.529111	0.87535	0.58190-1.31678	0.547879	0.87166	0.56061-1.35530	-0.01610	0.45977	0.385	23.92391	23	0.40803	23.32369	22	0.38365
GCST90200214	28	0.526699	0.93257	0.75350-1.1542	0.167908	0.89294	0.76019-1.04887	0.141379	0.91662	0.81620-1.02939	0.620501	0.93325	0.71219-1.22292	0.338059	0.88286	0.68732-1.13403	-0.00294	0.85033	0.391	28.88769	27	0.36637	28.84738	26	0.31807
GCST90200670	21	0.234867	1.14911	0.92030-1.4348	0.150095	1.12458	0.95840-1.31956	0.141671	1.08922	0.97188-1.22073	0.146719	1.28729	0.92747-1.78671	0.122189	1.16010	0.96867-1.38936	-0.00846	0.58826	0.557	19.34030	20	0.49982	19.03644	19	0.45450
GCST90200163	16	0.758741	1.06214	0.72834-1.5489	0.257962	1.12259	0.91877-1.37164	0.141997	1.12228	0.96211-1.30912	0.50396	1.11718	0.81353-1.53415	0.602452	1.09094	0.79170-1.50329	0.00793	0.75858	0.987	5.50793	15	0.98688	5.40969	14	0.97925
GCST90200006	23	0.873392	1.01163	0.87900-1.1643	0.62172	1.03578	0.90078-1.19101	0.142485	0.92689	0.83745-1.02587	0.876188	0.98077	0.77040-1.24859	0.661915	1.03134	0.89980-1.18211	-0.02220	0.10524	0.151	27.51567	22	0.19229	24.21117	21	0.28294
GCST90199663	20	0.223146	0.87371	0.70841-1.0776	0.537147	0.94665	0.79536-1.12671	0.143022	0.91556	0.81360-1.03029	0.72344	0.95203	0.72800-1.24500	0.564688	0.94764	0.79166-1.13435	0.00738	0.60325	0.636	17.32529	19	0.56784	17.04542	18	0.51998
GCST90200550	30	0.46978	0.92017	0.73658-1.1495	0.175942	0.90059	0.77387-1.04805	0.144084	0.92845	0.84042-1.02570	0.959603	0.99279	0.75220-1.31034	0.484491	0.93964	0.79090-1.11634	0.00142	0.93030	0.622	26.49036	29	0.59918	26.48257	28	0.54654
GCST90199704	21	0.460189	1.09224	0.86834-1.3739	0.175726	1.12719	0.94783-1.34050	0.144585	1.09388	0.96965-1.23401	0.556098	1.08273	0.83466-1.40452	0.32008	1.13716	0.88821-1.45588	0.00024	0.98819	0.566	18.28843	20	0.56841	18.28821	19	0.50327
GCST90200548	30	0.841572	1.01636	0.86815-1.1899	0.372661	0.94044	0.82166-1.07638	0.14628	0.93195	0.84743-1.02491	0.867343	1.01843	0.82356-1.25941	0.708639	0.96991	0.82759-1.13670	-0.01585	0.18928	0.459	29.48468	29	0.44005	27.67452	28	0.48179
GCST90199699	26	0.516358	1.07227	0.87123-1.3197	0.280031	1.09513	0.92867-1.29144	0.146564	1.08855	0.97073-1.22066	0.509192	1.10770	0.82113-1.49429	0.511216	1.08821	0.84868-1.39535	0.00242	0.86601	0.868	17.69064	25	0.85524	17.66155	24	0.81911
GCST90199999	20	0.246628	0.81458	0.58231-1.1395	0.237718	0.89499	0.74445-1.07597	0.147096	0.90332	0.78731-1.03642	0.673219	0.93769	0.69855-1.25868	0.558191	0.91772	0.69196-1.21713	0.01331	0.51644	0.984	7.99944	19	0.98668	7.56138	18	0.98448
GCST90200076	21	0.485754	0.90716	0.69347-1.1867	0.154599	1.12985	0.95503-1.33668	0.147395	1.09441	0.96867-1.23648	0.55302	1.07996	0.84119-1.38649	0.360513	1.08923	0.91071-1.30275	0.03225	0.14379	0.26	23.99353	20	0.24267	21.37761	19	0.31632
GCST90200044	19	0.160038	1.25428	0.92711-1.6969	0.161654	1.15301	0.94458-1.40743	0.147409	1.12994	0.95780-1.33302	0.210586	1.29379	0.87696-1.90873	0.240675	1.17036	0.90773-1.50898	-0.01598	0.42805	0.079	28.06040	18	0.06114	27.01285	17	0.05788
GCST90200322	28	0.713038	0.95833	0.76575-1.1994	0.586503	1.04500	0.89173-1.22460	0.149202	1.07811	0.97337-1.19412	0.616468	0.92663	0.69007-1.24428	0.578093	0.90408	0.63640-1.28433	0.01781	0.25828	0.553	24.19021	27	0.61975	22.85436	26	0.64117
GCST90200799	23	0.318464	0.87154	0.66951-1.1345	0.192819	0.91788	0.80682-1.04423	0.150698	0.93227	0.84722-1.02585	0.528219	0.92680	0.73454-1.16937	0.424346	0.92481	0.76615-1.11633	0.01467	0.59679	0.959	12.42061	22	0.94807	12.13204	21	0.93598
GCST90199788	27	0.674847	0.97034	0.84439-1.1151	0.202764	0.94545	0.86727-1.03068	0.152058	0.93686	0.85686-1.02432	0.401637	0.91043	0.73379-1.12960	0.199323	0.94283	0.86373-1.02916	-0.00789	0.52108	0.068	40.70460	26	0.03322	40.02639	25	0.02898
GCST90199926	28	0.269951	0.93531	0.83264-1.0506	0.536835	0.96932	0.87807-1.07007	0.155218	0.94024	0.86365-1.02363	0.0665944	0.79378	0.62641-1.00586	0.271044	0.94846	0.86483-1.04017	0.00135	0.89549	0.182	35.68777	27	0.12229	35.66363	26	0.09803
GCST90199750	26	0.521559	0.92775	0.74010-1.1630	0.281918	0.91051	0.76757-1.08006	0.156504	0.91627	0.81188-1.03408	0.6971	0.93960	0.68906-1.28124	0.408721	0.89997	0.70382-1.15079	-0.00199	0.89933	0.581	22.63815	25	0.59868	22.62180	24	0.54221
GCST90199920	15	0.39267	1.21598	0.78824-1.8758	0.270684	1.13976	0.90306-1.43850	0.156568	1.13118	0.95383-1.34149	0.542899	1.13446	0.76311-1.68652	0.521468	1.12462	0.79246-1.59601	-0.00752	0.72789	0.558	12.84978	14	0.53839	12.72337	13	0.46940
GCST90200704	31	0.773586	1.01683	0.90849-1.1381	0.546766	1.02791	0.93987-1.12421	0.156899	1.05425	0.97989-1.13426	0.464344	0.91133	0.71291-1.16497	0.587002	1.02545	0.93745-1.12172	0.00881	0.41346	0.487	31.17586	30	0.40680	30.45288	29	0.39166
GCST90199732	31	0.258144	1.12758	0.91947-1.3828	0.612175	1.03712	0.90081-1.19406	0.157178	1.07624	0.97207-1.19156	0.695384	1.04905	0.82736-1.33013	0.77575	1.02887	0.84738-1.24922	-0.00743	0.60789	0.372	32.80330	30	0.33114	32.50174	29	0.29829
GCST90199858	22	0.186022	0.94687	0.87570-1.0238	0.127136	0.95352	0.89696-1.01365	0.15982	0.95676	0.89957-1.01758	0.327009	0.91223	0.76241-1.09149	0.197708	0.96095	0.90617-1.01904	0.00523	0.66549	0.271	28.05913	21	0.13848	27.79155	20	0.11443
GCST90200800	16	0.0330263	1.25059	1.03901-1.5053	0.412286	1.07871	0.90000-1.29290	0.159977	1.09217	0.96578-1.23510	0.961468	0.99197	0.71915-1.36830	0.264487	1.13123	0.91835-1.39346	-0.02881	0.07622	0.533	13.77931	15	0.54233	10.11410	14	0.75379
GCST90200891	23	0.0517839	1.24528	1.01092-1.5340	0.0814184	1.15744	0.98192-1.36435	0.161206	1.08490	0.96801-1.21591	0.722386	0.95143	0.72543-1.24783	0.103669	1.19724	0.97257-1.47381	-0.02168	0.13657	0.893	14.46701	22	0.88408	12.07077	21	0.93769
GCST90200407	19	0.159612	0.78621	0.57059-1.0833	0.0918489	0.85169	0.70667-1.02646	0.162957	0.89928	0.77469-1.04391	0.209078	0.80408	0.57918-1.11629	0.216821	0.81268	0.59153-1.11651	0.02163	0.36576	0.222	22.84137	18	0.19676	21.73723	17	0.19504
GCST90200033	24	0.00416955	1.54717	1.18388-2.0219	0.866071	0.98282	0.80349-1.20216	0.163926	1.11063	0.95809-1.28747	0.824836	0.95857	0.66183-1.38837	0.811181	0.95857	0.68013-1.35101	-0.04039	0.01074	0.174	29.03100	23	0.17928	21.26116	22	0.50465
GCST90199729	26	0.710864	0.94145	0.68690-1.2903	0.377776	1.08489	0.90521-1.30023	0.164335	1.11189	0.95750-1.29117	0.587597	1.09546	0.79130-1.51653	0.519066	1.09546	0.83356-1.43965	0.02072	0.25247	0.061	37.06119	25	0.05697	35.05303	24	0.06762
GCST90199824	25	0.916198	1.00985	0.84306-1.2096	0.345006	0.91982	0.77334-1.09405	0.164783	0.92417	0.82685-1.03294	0.473389	0.89905	0.67519-1.19712	0.255287	0.91160	0.78021-1.06513	-0.01524	0.23661	0.456	24.84512	24	0.41422	23.34612	23	0.44072
GCST90199777	34	0.521519	0.89810	0.64891-1.2430	0.648202	0.96432	0.82497-1.12720	0.164783	0.91414	0.80538-1.03758	0.698993	0.93801	0.68008-1.29377	0.890579	0.98142	0.75282-1.27943	0.00229	0.90821	0.05	48.57769	33	0.03937	48.55719	32	0.03055
GCST90199757	26	0.730545	1.04176	0.82762-1.3113	0.592808	1.04409	0.89137-1.22299	0.165161	1.08709	0.96617-1.22315	0.759517	0.95461	0.71130-1.28115	0.776415	1.03506	0.81809-1.30955	0.00677	0.67457	0.339	28.10719	25	0.30294	27.89716	24	0.26440
GCST90199810	23	0.62137	1.06763	0.82661-1.3789	0.194487	1.11603	0.94548-1.31733	0.165605	1.09330	0.96377-1.24023	0.224947	1.21227	0.89612-1.63997	0.282236	1.16908	0.88555-1.54338	0.00319	0.83633	0.963	12.41096	22	0.94830	12.36721	21	0.92917
GCST90200999	19	0.953082	1.01468	0.62889-1.6371	0.300221	1.12330	0.90149-1.39970	0.165979	1.12519	0.95224-1.32957	0.362973	1.17713	0.83580-1.65785	0.334325	1.17713	0.85290-1.62462	0.01373	0.65597	0.284	21.39057	18	0.26017	21.13496	17	0.22031
GCST90199680	20	0.809265	1.03831	0.76855-1.4028	0.625886	1.05183	0.85845-1.28877	0.166072	1.11324	0.95644-1.29575	0.682176	1.06998	0.77790-1.47174	0.691221	1.04550	0.84220-1.29786	0.00954	0.60303	0.177	26.02808	19	0.12941	25.62910	18	0.10855
GCST90199896	29	0.077475	0.77583	0.59163-1.0174	0.453535	0.94258	0.80753-1.10021	0.166659	0.92496	0.82816-1.03308	0.617328	1.09342	0.77327-1.54612	0.638339	1.08571	0.77341-1.52410	0.02238	0.17514	0.655	24.49757	28	0.65502	22.55855	27	0.70848
GCST90200104	17	0.828389	1.05057	0.67773-1.6285	0.240548	1.15792	0.90643-1.47918	0.167333	1.13342	0.94882-1.35394	0.433622	1.16651	0.80106-1.69868	0.37662	1.16651	0.83701-1.62573	0.01062	0.71559	0.6	14.14199	16	0.58814	14.00410	15	0.52522
GCST90200089	30	0.486147	0.93761	0.78402-1.1213	0.870505	0.99016	0.87913-1.11520	0.167369	1.06717	0.97309-1.17035	0.675136	0.96037	0.79642-1.15807	0.748931	0.98106	0.87360-1.10173	0.02227	0.11238	0.147	36.46318	29	0.16046	33.27071	28	0.22592
GCST90200132	24	0.260176	1.20583	0.87788-1.6563	0.201872	1.12365	0.93945-1.34398	0.168737	1.09485	0.96229-1.24568	0.293068	1.16891	0.87967-1.55326	0.320432	1.14112	0.88446-1.47225	-0.01209	0.52080	0.577	21.28323	23	0.56380	20.85741	22	0.52957
GCST90201001	17	0.133624	1.33336	0.93438-1.9027	0.735509	1.03607	0.84353-1.27255	0.169725	1.10531	0.95811-1.27513	0.692337	0.92699	0.64109-1.34039	0.884813	0.97336	0.67937-1.39456	-0.02234	0.27667	0.446	16.04044	16	0.45014	14.76601	15	0.46840
GCST90200108	19	0.100927	1.44712	0.95308-2.1973	0.912375	0.98806	0.79783-1.22367	0.171244	0.88804	0.74914-1.05270	0.457093	1.19223	0.75758-1.87626	0.612889	1.11239	0.74160-1.66858	-0.05061	0.02508	0.136	24.81620	18	0.13006	18.31520	17	0.36922
GCST90200009	22	0.492758	1.06678	0.88986-1.2789	0.842365	1.01665	0.86398-1.19628	0.171319	1.08013	0.96719-1.20626	0.587368	1.07306	0.83505-1.37892	0.803961	1.01900	0.87989-1.18011	0.00224	0.86522	0.455	21.92903	21	0.40361	21.89667	20	0.34614
GCST90201002	17	0.928177	1.01970	0.67192-1.5475	0.0124638	0.78475	0.64887-0.94908	0.171745	0.88447	0.74169-1.05475	0.162544	0.76901	0.54104-1.09304	0.0952429	0.77691	0.58775-1.02696	-0.02173	0.47087	0.023	31.31654	16	0.01226	30.21427	15	0.01117
GCST90199981	24	0.225481	1.13606	0.92967-1.3883	0.607308	0.95955	0.81975-1.12319	0.17178	1.08277	0.96605-1.21358	0.595699	0.92820	0.70758-1.21761	0.587093	0.93966	0.75300-1.17261	-0.00863	0.57095	0.254	27.00169	23	0.25590	26.60155	22	0.22675
GCST90199843	14	0.992539	0.99811	0.67704-1.4714	0.420564	0.93240	0.78639-1.10553	0.17312	0.91500	0.80522-1.03975	0.796933	0.96273	0.72510-1.27823	0.743261	0.95555	0.73214-1.24714	-0.01332	0.65028	0.871	7.56135	13	0.87096	7.34516	12	0.83399
GCST90200282	23	0.295193	1.15632	0.88699-1.5074	0.25025	1.10354	0.93292-1.30537	0.173298	1.09996	0.95900-1.26164	0.159104	1.25154	0.92556-1.69234	0.121506	1.26433	0.95040-1.68196	-0.00810	0.66828	0.029	35.88841	22	0.03121	35.56850	21	0.02443
GCST90200180	18	0.174685	0.80654	0.59949-1.0851	0.120162	0.87286	0.73530-1.03615	0.174387	0.90574	0.78515-1.04484	0.609629	0.91575	0.65729-1.27584	0.158338	0.83387	0.65509-1.06146	0.01865	0.39388	0.041	27.38208	17	0.05270	26.12832	16	0.05225
GCST90200783	17	0.121499	0.72544	0.49448-1.0643	0.00793095	0.76553	0.62850-0.93245	0.174685	0.89088	0.75397-1.05265	0.1686	0.73412	0.48230-1.11744	0.0496366	0.77658	0.61495-0.98070	0.03069	0.26261	0.089	24.66101	16	0.07603	22.61803	15	0.09259
GCST90200814	21	0.384609	1.14297	0.85158-1.5341	0.757682	1.03286	0.84110-1.26833	0.175812	1.11478	0.95251-1.30470	0.476216	0.87979	0.62263-1.24316	0.986258	0.99772	0.77160-1.29010	-0.00380	0.84453	0.102	27.81961	20	0.11374	27.76186	19	0.08812
GCST90199805	25	0.248066	0.84221	0.63398-1.1188	0.0668432	1.15891	0.98981-1.35690	0.176206	1.08800	0.96283-1.22946	0.491739	1.09326	0.85119-1.40418	0.134696	1.15127	0.96321-1.37605	0.04016	0.06533	0.239	29.72361	24	0.19408	25.56091	23	0.32203
GCST90200436	26	0.697561	1.04849	0.82812-1.3275	0.875934	0.98671	0.83420-1.16712	0.17622	1.08589	0.96366-1.22361	0.807022	0.96872	0.75270-1.24673	0.942198	0.99161	0.79142-1.24244	0.00561	0.73859	0.687	21.12975	25	0.68535	21.01577	24	0.63779
GCST90199873	35	0.184006	1.17077	0.93233-1.4702	0.0473961	1.16937	1.00180-1.36498	0.176647	1.07316	0.96868-1.18890	0.260185	1.16703	0.89589-1.52023	0.0864158	1.21134	0.97913-1.49863	-0.01112	0.40756	0.787	27.04041	34	0.79593	26.33665	33	0.78796
GCST90200438	17	0.22691	1.17106	0.91601-1.4971	0.0251614	1.25573	1.02877-1.53276	0.177064	1.10001	0.95783-1.26329	0.275389	1.20648	0.87105-1.67108	0.0373773	1.26257	1.03236-1.54412	-0.00960	0.55074	0.357	17.03220	16	0.38352	16.61941	15	0.34212
GCST90200360	17	0.524033	0.89350	0.63704-1.2532	0.179653	1.16993	0.93025-1.47137	0.178598	1.11870	0.95001-1.31734	0.619074	1.09986	0.76125-1.58908	0.434439	1.14566	0.82165-1.59746	0.03030	0.15765	0.518	15.00522	16	0.52426	12.79314	15	0.61827
GCST90200578	29	0.0413491	1.23619	1.01820-1.5008	0.107063	1.12516	0.97482-1.29867	0.178681	1.06560	0.97136-1.16898	0.246328	0.85173	0.65303-1.11089	0.123831	1.13551	0.97054-1.32853	-0.02511	0.10048	0.442	28.76014	28	0.42477	25.86760	27	0.52596
GCST90199877	15	0.408497	0.89836	0.70248-1.1489	0.388583	0.93080	0.79078-1.09561	0.179735	0.90752	0.78755-1.04575	0.299434	0.85653	0.64627-1.13520	0.821646	1.02065	0.85732-1.21508	0.00252	0.92124	0.04	24.76188	14	0.03699	24.74254	13	0.02495
GCST90200792	31	0.92499	1.01073	0.81087-1.2599	0.870128	0.98803	0.85521-1.14148	0.180094	1.07063	0.96895-1.18297	0.436305	1.12308	0.84175-1.49844	0.547272	0.93588	0.75608-1.15845	0.00793	0.57011	0.629	27.09071	30	0.61850	26.76075	29	0.58461
GCST90200605	20	0.255159	1.10739	0.93417-1.3127	0.596206	0.96389	0.84127-1.10437	0.181049	0.93176	0.84009-1.03344	0.475901	0.91239	0.71264-1.16813	0.648543	0.96138	0.81376-1.13578	-0.03836	0.02888	0.182	24.39970	19	0.18126	18.57850	18	0.41820
GCST90200271	29	0.319157	1.07606	0.93401-1.2397	0.212577	1.06289	0.96569-1.16988	0.181878	1.06454	0.97114-1.16692	0.914335	1.01497	0.77613-1.32731	0.157295	1.07280	0.97579-1.17946	-0.00258	0.84424	0.048	44.89709	28	0.02260	44.83175	27	0.01694
GCST90200549	22	0.244921	1.19393	0.89338-1.5956	0.783062	0.97808	0.83531-1.14525	0.183444	1.07889	0.96469-1.20661	0.750861	0.95823	0.73886-1.24272	0.753057	0.96910	0.79903-1.17537	-0.01409	0.46573	0.31	23.79783	21	0.30296	23.15749	20	0.28113
GCST90200230	20	0.961587	0.99115	0.69379-1.4160	0.242097	0.89580	0.74497-1.07717	0.184573	0.91129	0.79443-1.04533	0.211273	0.81439	0.59668-1.11154	0.227623	0.82572	0.61107-1.11577	-0.01267	0.62306	0.874	12.81621	19	0.84785	12.56609	18	0.81668
GCST90200036	34	0.193558	0.88409	0.73711-1.0604	0.208689	0.91873	0.80499-1.04853	0.186557	0.94084	0.85944-1.02995	0.865708	0.97556	0.73400-1.29662	0.51044	0.90748	0.68177-1.20792	0.01040	0.44414	0.222	38.25387	33	0.24309	37.54944	32	0.22979
GCST90199773	20	0.59474	1.13578	0.71645-1.8005	0.791707	0.97187	0.78639-1.20109	0.187939	0.90385	0.77758-1.05063	0.95776	1.01001	0.70202-1.45312	0.922609	1.01819	0.71119-1.45770	-0.02448	0.31758	0.849	13.22381	19	0.82692	12.16710	18	0.83849
GCST90200777	22	0.582215	1.08037	0.82395-1.4166	0.161893	0.87284	0.72139-1.05609	0.188392	0.91595	0.80363-1.04397	0.39938	0.85265	0.59296-1.22606	0.56556	0.91800	0.68880-1.22346	-0.02572	0.19024	0.341	22.87554	21	0.35065	20.94969	20	0.40010
GCST90200258	26	0.335764	0.90851	0.75022-1.1002	0.322988	0.93092	0.80773-1.07290	0.190304	0.92755	0.82882-1.03805	0.9944	1.00099	0.76151-1.31578	0.423367	0.94159	0.81456-1.08843	0.00371	0.79311	0.106	35.88577	25	0.07335	35.78090	24	0.05763
GCST90200170	32	0.419112	1.04670	0.93842-1.1675	0.212916	1.06078	0.96673-1.16397	0.1906	1.04784	0.97702-1.12379	0.264479	1.12211	0.91990-1.36876	0.252298	1.05519	0.96412-1.15488	0.00025	0.97997	0.933	20.88030	31	0.91503	20.87966	30	0.89161
GCST90200870	26	0.992274	1.00104	0.81325-1.2322	0.0240973	0.82857	0.70366-0.97566	0.191627	0.92396	0.82054-1.04042	0.301508	0.85054	0.62962-1.14897	0.172771	0.85054	0.67843-1.06630	-0.01488	0.36548	0.248	29.67541	25	0.23667	28.65933	24	0.23322
GCST90200679	25	0.457167	1.03932	0.94046-1.1486	0.984798	0.99912	0.91216-1.09436	0.193737	0.95300	0.88627-1.02476	0.34967	0.88132	0.67983-1.14254	0.931405	1.00364	0.92480-1.08919	-0.02649	0.02990	0.257	27.49655	24	0.28185	22.13831	23	0.51192
GCST90200898	34	0.0676077	1.48881	0.98574-2.2486	0.972262	1.00318	0.83876-1.19983	0.197719	1.10393	0.94973-1.28315	0.934803	0.98394	0.66954-1.44598	0.685385	0.93119	0.66157-1.31071	-0.03268	0.13770	0.013	52.99558	33	0.01510	49.41584	32	0.02536
GCST90200039	29	0.0613397	1.26095	0.99909-1.5914	0.0230765	1.13526	1.01758-1.26654	0.199099	1.07926	0.96065-1.21252	0.146698	1.18808	0.94748-1.48979	0.0176701	1.14139	1.02987-1.26498	-0.02961	0.14466	0.003	60.70277	28	0.00033	56.02081	27	0.00085
GCST90199759	25	0.32628	0.87951	0.68437-1.1303	0.328479	0.93614	0.82009-1.06862	0.199656	0.93030	0.83305-1.03890	0.99337	1.00100	0.79192-1.26528	0.627828	0.96104	0.82008-1.12622	0.01096	0.62852	0.056	36.55103	24	0.04848	36.17284	23	0.03961
GCST90200972	22	0.65896	1.10813	0.70715-1.7365	0.246531	1.13400	0.91673-1.40277	0.199945	1.10166	0.95005-1.27747	0.218625	1.28752	0.87121-1.90277	0.267785	1.23045	0.86098-1.75847	-0.00056	0.97866	0.515	20.32711	21	0.50063	20.32637	20	0.43769
GCST90199753	23	0.940917	0.98703	0.70183-1.3881	0.0519591	1.18524	0.99856-1.40683	0.201423	1.09660	0.95193-1.26326	0.0768188	1.33906	0.98386-1.82250	0.100019	1.26057	0.96776-1.64197	0.01507	0.51219	0.059	34.09895	22	0.04800	33.39207	21	0.04205
GCST90200426	25	0.0984128	1.19620	0.97559-1.4667	0.371241	1.07002	0.92250-1.24112	0.202467	1.07206	0.96327-1.19312	0.807835	1.03295	0.79776-1.33747	0.979827	0.99705	0.79458-1.25110	-0.01948	0.22833	0.825	17.80671	24	0.81228	16.27493	23	0.84325
GCST90199691	29	0.311166	0.85454	0.63400-1.1518	0.650477	0.96199	0.81354-1.13754	0.202526	0.92424	0.81876-1.04330	0.754456	0.94805	0.68084-1.32012	0.711035	0.95304	0.74084-1.22603	0.01032	0.57693	0.274	32.56945	28	0.25196	32.18926	27	0.22515
GCST90199677	22	0.0275823	0.70155	0.52372-0.9398	0.344373	0.91611	0.76396-1.09856	0.20266	0.92131	0.81216-1.04512	0.438284	0.87195	0.62068-1.22493	0.580598	0.91148	0.65942-1.25988	0.04091	0.05775	0.354	22.13908	21	0.39153	18.08627	20	0.58173
GCST90200595	12	0.889597	1.02901	0.69415-1.5254	0.371476	0.89448	0.70043-1.14230	0.204115	0.88518	0.73331-1.06852	0.612885	0.90999	0.63804-1.29785	0.609765	0.90683	0.62960-1.30613	-0.02158	0.41336	0.951	5.17110	11	0.92260	4.44264	10	0.92518
GCST90200128	16	0.212876	1.26517	0.88869-1.8011	0.420123	1.09437	0.87892-1.36265	0.20426	1.10789	0.94580-1.29775	0.952009	1.01005	0.73321-1.39142	0.603968	1.08228	0.80781-1.45000	-0.02946	0.42382	0.651	12.37068	15	0.65078	11.69188	14	0.63103
GCST90200689	33	0.515736	0.97109	0.88976-1.0598	0.65689	0.98431	0.91797-1.05544	0.204681	0.96068	0.90293-1.02212	0.573932	0.93275	0.73360-1.18597	0.656865	0.98289	0.91148-1.05990	-0.00362	0.73068	0.394	34.21224	32	0.36190	34.07961	31	0.32169
GCST90200265	18	0.37439	1.07461	0.92092-1.2539	0.177798	1.06860	0.97030-1.17686	0.20487	1.06853	0.96446-1.18383	0.268466	1.18929	0.88369-1.60058	0.162301	1.08240	0.97331-1.20373	-0.00130	0.92256	0.174	25.72337	17	0.07965	25.70770	16	0.05828
GCST90200450	22	0.134388	1.15554	0.96364-1.3856	0.934732	1.00595	0.87275-1.15949	0.205049	1.06535	0.96599-1.17494	0.985237	1.00222	0.79488-1.26363	0.717698	1.03164	0.87331-1.21867	-0.02226	0.31055	0.35	23.14734	21	0.33617	21.95879	20	0.34275
GCST90200066	24	0.394173	0.85823	0.60795-1.2115	0.170635	0.86215	0.69732-1.06593	0.210418	0.90355	0.77093-1.05898	0.0816957	0.63636	0.39118-1.03520	0.0870566	0.64214	0.39508-1.04370	0.00649	0.74354	0.116	31.05746	23	0.12139	30.90326	22	0.09811
GCST90199735	24	0.420381	1.05084	0.93354-1.1829	0.195174	1.06330	0.96900-1.16677	0.211022	1.05291	0.97119-1.14152	0.789775	1.03010	0.83040-1.27783	0.1747	1.06505	0.97514-1.16324	0.00063	0.96405	0.288	28.19814	23	0.20838	28.19547	22	0.16929
GCST90200485	19	0.121705	0.75174	0.53327-1.0597	0.0669122	0.82763	0.67599-1.01328	0.211209	0.90583	0.77573-1.05775	0.204223	0.80756	0.58759-1.10988	0.0795756	0.78529	0.60858-1.01333	0.02640	0.25058	0.098	25.85704	18	0.10307	23.87019	17	0.12301
GCST90200049	30	0.966881	1.00399	0.83350-1.2093	0.159532	0.89427	0.76533-1.04494	0.211261	0.93872	0.85010-1.03657	0.490148	1.11725	0.81871-1.52464	0.553183	0.94070	0.77042-1.14862	-0.01006	0.40895	0.416	29.62519	29	0.43289	28.89983	28	0.41762
GCST90199747	24	0.697288	0.93134	0.65387-1.3266	0.295215	0.91685	0.77929-1.07868	0.21137	0.92507	0.81871-1.04525	0.398402	0.90424	0.71897-1.13726	0.355359	0.91856	0.76993-1.09589	-0.00100	0.96843	0.31	26.35416	23	0.28443	26.35224	22	0.23687
GCST90199675	29	0.338076	1.08848	0.91796-1.2907	0.575117	1.03508	0.91752-1.16769	0.211772	1.06064	0.96702-1.16332	0.413763	1.11687	0.86020-1.45013	0.4844	1.04243	0.92925-1.16939	-0.00506	0.72375	0.275	32.76047	28	0.24468	32.60642	27	0.21037
GCST90200143	25	0.433934	1.10229	0.86737-1.4008	0.185755	1.10332	0.95379-1.27629	0.212129	1.06572	0.96432-1.17777	0.360531	1.12131	0.88140-1.42651	0.230693	1.10614	0.94186-1.29907	-0.00477	0.76321	0.447	25.21206	24	0.39431	25.11059	23	0.34461
GCST90199656	21	0.614283	0.92184	0.67524-1.2585	0.59852	0.94831	0.77829-1.15546	0.21423	0.90321	0.76917-1.06061	0.668961	1.09455	0.72781-1.64609	0.928636	1.01544	0.72920-1.41404	-0.00273	0.88118	0.121	27.76798	20	0.11501	27.73447	19	0.08867
GCST90199671	16	0.415241	0.84033	0.55986-1.2613	0.657836	0.94950	0.75493-1.19422	0.214456	0.88654	0.73304-1.07220	0.583459	0.90306	0.63218-1.29000	0.643958	0.93961	0.72532-1.21721	0.00805	0.77223	0.123	21.68082	15	0.11645	21.54677	14	0.08842
GCST90199630	26	0.279435	1.15753	0.89331-1.4999	0.466217	1.06635	0.89713-1.26749	0.214673	1.09564	0.94844-1.26569	0.221746	0.79362	0.55284-1.13927	0.191423	1.19100	0.92279-1.53716	-0.01065	0.61890	0.003	47.53753	25	0.00423	47.03979	24	0.00331
GCST90200533	14	0.354713	0.86166	0.63632-1.1668	0.41712	0.91257	0.73164-1.13826	0.214714	0.90625	0.77573-1.05873	0.249167	0.79703	0.55132-1.15225	0.57678	0.90649	0.64771-1.26866	0.00720	0.70935	0.491	12.44361	13	0.49165	12.29433	12	0.42234
GCST90199874	20	0.309729	1.32918	0.77956-2.2663	0.570889	1.06275	0.86103-1.31174	0.214782	1.11621	0.93823-1.32795	0.774716	0.94252	0.63198-1.40563	0.629131	0.91423	0.63910-1.30782	-0.02105	0.50542	0.08	28.78714	19	0.06941	28.06703	18	0.06104
GCST90199923	19	0.736021	1.03871	0.83592-1.2907	0.833831	1.01419	0.88910-1.15687	0.215217	1.07482	0.95891-1.20474	0.714193	0.95601	0.75427-1.21170	0.882388	1.00855	0.90243-1.12715	0.00619	0.71887	0.193	24.68127	18	0.13395	24.48829	17	0.10676
GCST90199771	23	0.0424273	1.35377	1.02853-1.7819	0.643958	1.04588	0.86470-1.26501	0.215256	1.10047	0.94584-1.28039	0.593282	0.90023	0.61559-1.31651	0.771893	1.04161	0.79335-1.36756	-0.03250	0.09663	0.085	31.35989	22	0.08898	27.41146	21	0.15765
GCST90200524	16	0.21474	1.10858	0.94896-1.2950	0.282077	1.08286	0.93665-1.25190	0.215747	1.06865	0.96201-1.18710	0.862745	0.97676	0.75159-1.26939	0.154723	1.12070	0.96553-1.30081	-0.01010	0.54024	0.585	12.59212	15	0.63377	12.19798	14	0.59041
GCST90200447	21	0.446367	1.14137	0.81787-1.5928	0.483943	0.93495	0.77446-1.12871	0.215779	0.90803	0.77939-1.05790	0.415732	0.86928	0.62470-1.20961	0.339467	0.87400	0.66736-1.14461	-0.02922	0.14964	0.088	29.78684	20	0.07338	26.62689	19	0.11365
GCST90200714	21	0.00562776	0.68187	0.53611-0.8672	0.133128	0.86513	0.71609-1.04518	0.215792	0.91519	0.79536-1.05307	0.65476	0.91122	0.60992-1.36134	0.0712249	0.80001	0.63592-1.00643	0.04216	0.01043	0.215	23.67994	20	0.25665	15.60459	19	0.68348
GCST90200822	29	0.194005	0.85158	0.67229-1.0787	0.413716	0.92820	0.77633-1.10978	0.215842	0.92392	0.81510-1.04727	0.964231	0.99228	0.70946-1.38785	0.634544	0.93316	0.70375-1.23735	0.01159	0.43117	0.295	31.36894	28	0.30094	30.64407	27	0.28600
GCST90200121	23	0.159025	0.86009	0.70257-1.0529	0.137377	0.89083	0.76481-1.03760	0.216365	0.93308	0.83604-1.04138	0.337909	1.15759	0.86377-1.55137	0.224158	0.89691	0.75631-1.06364	0.01676	0.35756	0.202	28.11004	22	0.17206	26.97342	21	0.17173
GCST90199775	16	0.33586	1.08912	0.92080-1.2882	0.258152	1.09324	0.93672-1.27593	0.216557	1.07398	0.95903-1.20270	0.573901	1.09498	0.80362-1.49199	0.234003	1.09498	0.94868-1.26384	-0.00326	0.82808	0.936	7.95133	15	0.92572	7.90237	14	0.89435
GCST90199859	28	0.0400833	1.27807	1.02309-1.5966	0.466243	1.05900	0.90766-1.23559	0.216603	1.06461	0.96396-1.17577	0.905192	0.98409	0.75774-1.27807	0.684554	1.04501	0.84696-1.28937	-0.02525	0.08369	0.488	26.32169	27	0.50081	23.08650	26	0.62805
GCST90199666	28	0.571515	1.06647	0.85578-1.3290	0.838088	1.01566	0.87506-1.17884	0.216889	0.93615	0.84307-1.03951	0.810747	1.03134	0.80309-1.32448	0.635849	1.04764	0.86596-1.26743	-0.01789	0.19848	0.859	19.25110	27	0.86067	17.50983	26	0.89287
GCST90199631	17	0.193517	0.73072	0.46514-1.1479	0.464497	0.91253	0.71406-1.16618	0.21696	0.89285	0.74584-1.06885	0.561806	0.88041	0.57770-1.34175	0.679476	0.91951	0.62205-1.35922	0.02650	0.35816	0.741	12.34462	16	0.71994	11.44596	15	0.72039
GCST90200626	24	0.633797	1.04364	0.87758-1.2411	0.878837	1.00991	0.88963-1.14645	0.21709	0.94826	0.87155-1.03173	0.584656	1.06980	0.84277-1.35797	0.564103	1.04499	0.90179-1.21093	-0.02001	0.22772	0.735	17.70156	23	0.77347	16.16181	22	0.80777
GCST90200987	31	0.490233	0.86889	0.58585-1.2887	0.600384	0.95538	0.80539-1.13330	0.217743	0.91061	0.78463-1.05682	0.649539	0.91868	0.63954-1.31965	0.987168	1.00425	0.60157-1.67647	0.00563	0.80241	<0.001	61.53162	30	0.00060	61.39660	29	0.00041
GCST90200085	22	0.185201	1.18337	0.93041-1.5051	0.50187	1.05434	0.90347-1.23040	0.217849	1.07587	0.95773-1.20859	0.297911	1.14427	0.89342-1.46554	0.546747	1.05208	0.89434-1.23763	-0.01578	0.38501	0.277	25.42757	21	0.22912	24.46271	20	0.22276
GCST90200340	23	0.529013	0.92022	0.71339-1.1870	0.13587	0.88165	0.74714-1.04038	0.218599	0.92378	0.81417-1.04815	0.2063	0.79791	0.56805-1.12078	0.295877	0.86878	0.67157-1.12391	0.00056	0.97276	0.244	26.51260	22	0.23033	26.51109	21	0.18763
GCST90200248	22	0.903879	1.01131	0.84448-1.2111	0.117031	1.13818	0.96810-1.33814	0.218758	1.07426	0.95836-1.20417	0.842548	1.02742	0.78935-1.33728	0.219616	1.11160	0.94357-1.30954	0.01131	0.40431	0.25	25.11891	21	0.24205	24.23920	20	0.23210
GCST90200794	25	0.347393	1.08175	0.92129-1.2702	0.222298	1.05653	0.96723-1.15409	0.218844	1.06737	0.96201-1.18427	0.292829	1.12944	0.90475-1.40993	0.190305	1.05702	0.97513-1.14579	-0.00403	0.82964	0.001	58.04360	24	0.00012	57.92432	23	0.00008
[truncated: 1,072 more rows]
