# Supplementary material for: Adenosine 5′-Monophosphate-to-Threonine Ratio Promotes Abdominal Aortic Aneurysms via Up-Regulation of HLA-DR on Natural Killer Cells: A Bidirectional Mendelian Randomized Analysis
Source: Biomedicines. 2024 May 25;12(6):1179. doi: 10.3390/biomedicines12061179 (PMC11200785; doi:10.3390/biomedicines12061179)
Supplement: Supplementary file 1 [file biomedicines-12-01179-s001.zip › step4imc_metabolitesFMR_Additional_files.xlsx]

## Sheet: Table of Contents
Table of Contents
S4.1 The IVs SNPs involved in key immune cells phenotypes to key metabolites phenotypes MR analysis.
S4.2 The single SNP's effect estimated in two-sample MR of key immune cells phenotypes to key metabolites phenotypes.

## Sheet: S4.1
The IVs SNPs involved in key immune cells phenotypes to key metabolites phenotypes MR analysis.
outcomeid	SNP	effect_allele.exposure	other_allele.exposure	effect_allele.outcome	other_allele.outcome	beta.exposure	beta.outcome	eaf.exposure	eaf.outcome	remove	palindromic	ambiguous	id.outcome	se.outcome	pval.outcome	mr_keep.outcome	pval_origin.outcome	data_source.outcome	chr.exposure	pval.exposure	pos.exposure	se.exposure	pval_origin.exposure	data_source.exposure	action	f	meanf
GCST90199622	rs111660650	T	C	T	C	-1.344	0.0435659	0.0024	0.0180441	FALSE	FALSE	FALSE	CffBSP	0.0618736	0.481364	TRUE	reported	textfile	6	3.88696e-06	135147576	0.2906	TRUE	reported	igd	0.00714808	21.3754
	rs11260062	C	A	C	A	0.1397	-0.0171209	0.2986	0.344293	FALSE	FALSE	FALSE	CffBSP	0.0171669	0.31861	TRUE	reported	textfile	19	3.211e-06	8214970	0.02994	TRUE	reported	igd	0.00727471	21.7569
	rs113346886	T	A	T	A	-0.2799	-0.0285155	0.0495	0.0127165	FALSE	TRUE	FALSE	CffBSP	0.0727179	0.694956	TRUE	reported	textfile	3	9.74406e-06	43788371	0.06318	TRUE	reported	igd	0.00656273	19.6135
	rs114705966	C	G	C	G	-0.4703	0.0410221	0.016	0.0471881	FALSE	TRUE	FALSE	CffBSP	0.0387018	0.289167	TRUE	reported	textfile	5	9.56908e-06	150304121	0.106	TRUE	reported	igd	0.00658215	19.6719
	rs117172940	T	A	T	A	3.291	0.0316358	0.0003	0.0164835	FALSE	TRUE	FALSE	CffBSP	0.0637103	0.619501	TRUE	reported	textfile	7	2.72998e-06	26706043	0.7003	TRUE	reported	igd	0.00737851	22.0696
	rs11901763	T	C	T	C	0.2647	0.0292567	0.066	0.0650293	FALSE	FALSE	FALSE	CffBSP	0.0332995	0.379622	TRUE	reported	textfile	2	1.72199e-06	235192580	0.05523	TRUE	reported	igd	0.00767203	22.9544
	rs12598451	A	G	A	G	-0.378	-0.000736919	0.2279	0.258955	FALSE	FALSE	FALSE	CffBSP	0.0186848	0.96854	TRUE	reported	textfile	16	9.37994e-33	10982607	0.03133	TRUE	reported	igd	0.0467075	145.469
	rs12929277	C	T	C	T	0.1523	0.0178632	0.2166	0.21493	FALSE	FALSE	FALSE	CffBSP	0.0202511	0.377731	TRUE	reported	textfile	16	4.69602e-06	10700928	0.03321	TRUE	reported	igd	0.00702904	21.0169
	rs13052008	A	G	A	G	-0.2244	-0.071006	0.085	0.0559364	FALSE	FALSE	FALSE	CffBSP	0.0357359	0.0469262	TRUE	reported	textfile	21	5.76594e-06	25055193	0.0494	TRUE	reported	igd	0.00689737	20.6205
	rs138970824	G	A	G	A	-0.3842	0.080772	0.0263	0.0330903	FALSE	FALSE	FALSE	CffBSP	0.045762	0.0775563	TRUE	reported	textfile	3	5.91099e-06	4179058	0.08466	TRUE	reported	igd	0.00688423	20.581
	rs139174173	A	C	A	C	0.4977	0.0464834	0.0459	0.012399	FALSE	FALSE	FALSE	CffBSP	0.0738852	0.529264	TRUE	reported	textfile	6	3.61901e-10	32592834	0.07912	TRUE	reported	igd	0.0131436	39.5431
	rs17039221	A	G	A	G	-0.1392	0.0156232	0.2779	0.19488	FALSE	FALSE	FALSE	CffBSP	0.0207457	0.4514	TRUE	reported	textfile	3	4.782e-06	14308924	0.03038	TRUE	reported	igd	0.00701685	20.9802
	rs2065798	C	T	C	T	0.1285	0.00778062	0.367	0.495246	FALSE	FALSE	FALSE	CffBSP	0.0164728	0.63669	TRUE	reported	textfile	13	6.158e-06	20793579	0.02837	TRUE	reported	igd	0.00685798	20.5019
	rs3845488	C	T	C	T	-1.242	0.10373	0.0024	0.018026	FALSE	FALSE	FALSE	CffBSP	0.0612679	0.0904437	TRUE	reported	textfile	1	8.43199e-06	37419029	0.2784	TRUE	reported	igd	0.0066543	19.889
	rs419434	A	G	A	G	-0.1929	0.0439215	0.1375	0.0432936	FALSE	FALSE	FALSE	CffBSP	0.0401891	0.274451	TRUE	reported	textfile	6	5.40406e-06	32986749	0.04233	TRUE	reported	igd	0.00694129	20.7527
	rs4959613	A	C	A	C	-0.1353	-0.00124334	0.6321	0.582862	FALSE	FALSE	FALSE	CffBSP	0.0173128	0.942748	TRUE	reported	textfile	6	2.10698e-06	1835403	0.02848	TRUE	reported	igd	0.00753922	22.554
	rs55813952	G	A	G	A	-0.6089	0.0445779	0.0098	0.0443177	FALSE	FALSE	FALSE	CffBSP	0.0396487	0.260876	TRUE	reported	textfile	14	8.70803e-06	101223876	0.1367	TRUE	reported	igd	0.00663379	19.8272
	rs55831773	T	C	T	C	0.1772	0.0162799	0.1321	0.185086	FALSE	FALSE	FALSE	CffBSP	0.0216166	0.451378	TRUE	reported	textfile	17	9.45497e-06	7559037	0.03994	TRUE	reported	igd	0.00658174	19.6707
	rs73747338	T	C	T	C	0.2159	0.0648049	0.1139	0.0399863	FALSE	FALSE	FALSE	CffBSP	0.0417703	0.120792	TRUE	reported	textfile	6	1.70699e-06	33798041	0.04502	TRUE	reported	igd	0.00768144	22.9827
	rs738649	A	T	A	T	-0.1959	0.00990501	0.8607	0.794596	FALSE	TRUE	FALSE	CffBSP	0.0202021	0.623925	TRUE	reported	textfile	22	1.15199e-06	26623368	0.04019	TRUE	reported	igd	0.00793361	23.7433
	rs739438	G	C	G	C	0.1956	0.00794673	0.1218	0.119303	FALSE	TRUE	FALSE	CffBSP	0.0255291	0.755586	TRUE	reported	textfile	17	3.56599e-06	26689712	0.04212	TRUE	reported	igd	0.00720638	21.5511
	rs74876321	T	C	T	C	-0.2662	-0.078906	0.0683	0.0372179	FALSE	FALSE	FALSE	CffBSP	0.0438448	0.071913	TRUE	reported	textfile	16	1.126e-06	78808938	0.05456	TRUE	reported	igd	0.00794875	23.7889
	rs805288	T	C	T	C	-0.1801	0.00542668	0.5436	0.265376	FALSE	FALSE	FALSE	CffBSP	0.0185369	0.769714	TRUE	reported	textfile	6	8.44209e-10	31678028	0.02926	TRUE	reported	igd	0.0125914	37.8605
	rs885947	A	G	A	G	0.2608	-0.00969457	0.1067	0.246467	FALSE	FALSE	FALSE	CffBSP	0.0190623	0.611051	TRUE	reported	textfile	6	4.17302e-08	29696656	0.04744	TRUE	reported	igd	0.01007	30.2018
	rs9268628	C	A	C	A	-0.2999	-0.035814	0.6062	0.168653	FALSE	FALSE	FALSE	CffBSP	0.0218338	0.100943	TRUE	reported	textfile	6	1.72385e-23	32405865	0.02977	TRUE	reported	igd	0.0330298	101.415
	rs9297556	C	T	C	T	-0.1333	0.00546356	0.6971	0.672811	FALSE	FALSE	FALSE	CffBSP	0.0178913	0.76008	TRUE	reported	textfile	8	8.41395e-06	117469352	0.02986	TRUE	reported	igd	0.00666307	19.9154
GCST90199632	rs111660650	T	C	T	C	-1.344	-0.0195903	0.0024	0.0178698	FALSE	FALSE	FALSE	uHCXnS	0.0631557	0.756415	TRUE	reported	textfile	6	3.88696e-06	135147576	0.2906	TRUE	reported	igd	0.00714808	21.3754
	rs11260062	C	A	C	A	0.1397	0.00991913	0.2986	0.341966	FALSE	FALSE	FALSE	uHCXnS	0.0175381	0.571682	TRUE	reported	textfile	19	3.211e-06	8214970	0.02994	TRUE	reported	igd	0.00727471	21.7569
	rs113346886	T	A	T	A	-0.2799	0.0572644	0.0495	0.0126538	FALSE	TRUE	FALSE	uHCXnS	0.0742946	0.440841	TRUE	reported	textfile	3	9.74406e-06	43788371	0.06318	TRUE	reported	igd	0.00656273	19.6135
	rs114705966	C	G	C	G	-0.4703	-0.00598519	0.016	0.0473617	FALSE	TRUE	FALSE	uHCXnS	0.0393912	0.879233	TRUE	reported	textfile	5	9.56908e-06	150304121	0.106	TRUE	reported	igd	0.00658215	19.6719
	rs117172940	T	A	T	A	3.291	-0.0308319	0.0003	0.0162544	FALSE	TRUE	FALSE	uHCXnS	0.0656578	0.638652	TRUE	reported	textfile	7	2.72998e-06	26706043	0.7003	TRUE	reported	igd	0.00737851	22.0696
	rs11901763	T	C	T	C	0.2647	-0.0535457	0.066	0.0669303	FALSE	FALSE	FALSE	uHCXnS	0.0334461	0.109387	TRUE	reported	textfile	2	1.72199e-06	235192580	0.05523	TRUE	reported	igd	0.00767203	22.9544
	rs12598451	A	G	A	G	-0.378	-0.0068874	0.2279	0.257995	FALSE	FALSE	FALSE	uHCXnS	0.0189775	0.716661	TRUE	reported	textfile	16	9.37994e-33	10982607	0.03133	TRUE	reported	igd	0.0467075	145.469
	rs12929277	C	T	C	T	0.1523	-0.0228141	0.2166	0.214006	FALSE	FALSE	FALSE	uHCXnS	0.020766	0.271929	TRUE	reported	textfile	16	4.69602e-06	10700928	0.03321	TRUE	reported	igd	0.00702904	21.0169
	rs13052008	A	G	A	G	-0.2244	-0.0130318	0.085	0.0565825	FALSE	FALSE	FALSE	uHCXnS	0.0361169	0.718231	TRUE	reported	textfile	21	5.76594e-06	25055193	0.0494	TRUE	reported	igd	0.00689737	20.6205
	rs138970824	G	A	G	A	-0.3842	0.00515027	0.0263	0.0334559	FALSE	FALSE	FALSE	uHCXnS	0.0465141	0.911835	TRUE	reported	textfile	3	5.91099e-06	4179058	0.08466	TRUE	reported	igd	0.00688423	20.581
	rs139174173	A	C	A	C	0.4977	0.0229184	0.0459	0.0131839	FALSE	FALSE	FALSE	uHCXnS	0.0735592	0.755372	TRUE	reported	textfile	6	3.61901e-10	32592834	0.07912	TRUE	reported	igd	0.0131436	39.5431
	rs17039221	A	G	A	G	-0.1392	0.0383659	0.2779	0.194802	FALSE	FALSE	FALSE	uHCXnS	0.0213064	0.0717534	TRUE	reported	textfile	3	4.782e-06	14308924	0.03038	TRUE	reported	igd	0.00701685	20.9802
	rs2065798	C	T	C	T	0.1285	0.000515652	0.367	0.494969	FALSE	FALSE	FALSE	uHCXnS	0.0167695	0.975469	TRUE	reported	textfile	13	6.158e-06	20793579	0.02837	TRUE	reported	igd	0.00685798	20.5019
	rs3845488	C	T	C	T	-1.242	0.0983898	0.0024	0.0187641	FALSE	FALSE	FALSE	uHCXnS	0.0613076	0.108526	TRUE	reported	textfile	1	8.43199e-06	37419029	0.2784	TRUE	reported	igd	0.0066543	19.889
	rs419434	A	G	A	G	-0.1929	0.051504	0.1375	0.0418782	FALSE	FALSE	FALSE	uHCXnS	0.0414876	0.214446	TRUE	reported	textfile	6	5.40406e-06	32986749	0.04233	TRUE	reported	igd	0.00694129	20.7527
	rs4959613	A	C	A	C	-0.1353	-0.0122583	0.6321	0.580945	FALSE	FALSE	FALSE	uHCXnS	0.017606	0.486269	TRUE	reported	textfile	6	2.10698e-06	1835403	0.02848	TRUE	reported	igd	0.00753922	22.554
	rs55813952	G	A	G	A	-0.6089	-0.0248437	0.0098	0.0434106	FALSE	FALSE	FALSE	uHCXnS	0.0408382	0.542959	TRUE	reported	textfile	14	8.70803e-06	101223876	0.1367	TRUE	reported	igd	0.00663379	19.8272
	rs55831773	T	C	T	C	0.1772	-0.0288632	0.1321	0.183607	FALSE	FALSE	FALSE	uHCXnS	0.0220315	0.190167	TRUE	reported	textfile	17	9.45497e-06	7559037	0.03994	TRUE	reported	igd	0.00658174	19.6707
	rs73747338	T	C	T	C	0.2159	-0.0191049	0.1139	0.0402907	FALSE	FALSE	FALSE	uHCXnS	0.0425948	0.653773	TRUE	reported	textfile	6	1.70699e-06	33798041	0.04502	TRUE	reported	igd	0.00768144	22.9827
	rs738649	A	T	A	T	-0.1959	-0.0237133	0.8607	0.79224	FALSE	TRUE	FALSE	uHCXnS	0.0204472	0.246159	TRUE	reported	textfile	22	1.15199e-06	26623368	0.04019	TRUE	reported	igd	0.00793361	23.7433
	rs739438	G	C	G	C	0.1956	-0.00894777	0.1218	0.117585	FALSE	TRUE	FALSE	uHCXnS	0.026143	0.732153	TRUE	reported	textfile	17	3.56599e-06	26689712	0.04212	TRUE	reported	igd	0.00720638	21.5511
	rs74876321	T	C	T	C	-0.2662	-0.0126948	0.0683	0.0370397	FALSE	FALSE	FALSE	uHCXnS	0.0448274	0.777028	TRUE	reported	textfile	16	1.126e-06	78808938	0.05456	TRUE	reported	igd	0.00794875	23.7889
	rs805288	T	C	T	C	-0.1801	-0.0288138	0.5436	0.26276	FALSE	FALSE	FALSE	uHCXnS	0.0188299	0.125963	TRUE	reported	textfile	6	8.44209e-10	31678028	0.02926	TRUE	reported	igd	0.0125914	37.8605
	rs885947	A	G	A	G	0.2608	0.0355726	0.1067	0.246611	FALSE	FALSE	FALSE	uHCXnS	0.0194981	0.0680891	TRUE	reported	textfile	6	4.17302e-08	29696656	0.04744	TRUE	reported	igd	0.01007	30.2018
	rs9268628	C	A	C	A	-0.2999	-0.00203124	0.6062	0.170051	FALSE	FALSE	FALSE	uHCXnS	0.0221519	0.926939	TRUE	reported	textfile	6	1.72385e-23	32405865	0.02977	TRUE	reported	igd	0.0330298	101.415
	rs9297556	C	T	C	T	-0.1333	-0.00888654	0.6971	0.675107	FALSE	FALSE	FALSE	uHCXnS	0.0182349	0.62602	TRUE	reported	textfile	8	8.41395e-06	117469352	0.02986	TRUE	reported	igd	0.00666307	19.9154
GCST90199662	rs111660650	T	C	T	C	-1.344	0.00143005	0.0024	0.0184261	FALSE	FALSE	FALSE	hI470D	0.0582283	0.980406	TRUE	reported	textfile	6	3.88696e-06	135147576	0.2906	TRUE	reported	igd	0.00714808	21.3754
	rs11260062	C	A	C	A	0.1397	-0.0436511	0.2986	0.34373	FALSE	FALSE	FALSE	hI470D	0.0163869	0.00772687	TRUE	reported	textfile	19	3.211e-06	8214970	0.02994	TRUE	reported	igd	0.00727471	21.7569
	rs113346886	T	A	T	A	-0.2799	-0.0913578	0.0495	0.0129613	FALSE	TRUE	FALSE	hI470D	0.0687612	0.183972	TRUE	reported	textfile	3	9.74406e-06	43788371	0.06318	TRUE	reported	igd	0.00656273	19.6135
	rs114705966	C	G	C	G	-0.4703	0.0471314	0.016	0.047234	FALSE	TRUE	FALSE	hI470D	0.0367967	0.200243	TRUE	reported	textfile	5	9.56908e-06	150304121	0.106	TRUE	reported	igd	0.00658215	19.6719
	rs117172940	T	A	T	A	3.291	0.0605888	0.0003	0.0163328	FALSE	TRUE	FALSE	hI470D	0.0610867	0.321271	TRUE	reported	textfile	7	2.72998e-06	26706043	0.7003	TRUE	reported	igd	0.00737851	22.0696
	rs11901763	T	C	T	C	0.2647	-0.00185269	0.066	0.0660267	FALSE	FALSE	FALSE	hI470D	0.0315317	0.953146	TRUE	reported	textfile	2	1.72199e-06	235192580	0.05523	TRUE	reported	igd	0.00767203	22.9544
	rs12598451	A	G	A	G	-0.378	0.0161131	0.2279	0.257578	FALSE	FALSE	FALSE	hI470D	0.0178077	0.365552	TRUE	reported	textfile	16	9.37994e-33	10982607	0.03133	TRUE	reported	igd	0.0467075	145.469
	rs12929277	C	T	C	T	0.1523	0.00632261	0.2166	0.214015	FALSE	FALSE	FALSE	hI470D	0.0193542	0.743911	TRUE	reported	textfile	16	4.69602e-06	10700928	0.03321	TRUE	reported	igd	0.00702904	21.0169
	rs13052008	A	G	A	G	-0.2244	0.0208398	0.085	0.056051	FALSE	FALSE	FALSE	hI470D	0.0339982	0.539899	TRUE	reported	textfile	21	5.76594e-06	25055193	0.0494	TRUE	reported	igd	0.00689737	20.6205
	rs138970824	G	A	G	A	-0.3842	-0.0543117	0.0263	0.0339427	FALSE	FALSE	FALSE	hI470D	0.0432068	0.208747	TRUE	reported	textfile	3	5.91099e-06	4179058	0.08466	TRUE	reported	igd	0.00688423	20.581
	rs139174173	A	C	A	C	0.4977	0.0463785	0.0459	0.0124109	FALSE	FALSE	FALSE	hI470D	0.07046	0.510394	TRUE	reported	textfile	6	3.61901e-10	32592834	0.07912	TRUE	reported	igd	0.0131436	39.5431
	rs17039221	A	G	A	G	-0.1392	0.0184107	0.2779	0.194309	FALSE	FALSE	FALSE	hI470D	0.019838	0.35338	TRUE	reported	textfile	3	4.782e-06	14308924	0.03038	TRUE	reported	igd	0.00701685	20.9802
	rs2065798	C	T	C	T	0.1285	0.00591715	0.367	0.494477	FALSE	FALSE	FALSE	hI470D	0.0157457	0.707069	TRUE	reported	textfile	13	6.158e-06	20793579	0.02837	TRUE	reported	igd	0.00685798	20.5019
	rs3845488	C	T	C	T	-1.242	-0.0207708	0.0024	0.0180209	FALSE	FALSE	FALSE	hI470D	0.0582886	0.721583	TRUE	reported	textfile	1	8.43199e-06	37419029	0.2784	TRUE	reported	igd	0.0066543	19.889
	rs419434	A	G	A	G	-0.1929	0.0092876	0.1375	0.0428335	FALSE	FALSE	FALSE	hI470D	0.0384493	0.809125	TRUE	reported	textfile	6	5.40406e-06	32986749	0.04233	TRUE	reported	igd	0.00694129	20.7527
	rs4959613	A	C	A	C	-0.1353	-0.0369705	0.6321	0.582677	FALSE	FALSE	FALSE	hI470D	0.0164836	0.0249052	TRUE	reported	textfile	6	2.10698e-06	1835403	0.02848	TRUE	reported	igd	0.00753922	22.554
	rs55813952	G	A	G	A	-0.6089	0.0158089	0.0098	0.0438529	FALSE	FALSE	FALSE	hI470D	0.0379983	0.677379	TRUE	reported	textfile	14	8.70803e-06	101223876	0.1367	TRUE	reported	igd	0.00663379	19.8272
	rs55831773	T	C	T	C	0.1772	0.00220949	0.1321	0.184689	FALSE	FALSE	FALSE	hI470D	0.0205927	0.914555	TRUE	reported	textfile	17	9.45497e-06	7559037	0.03994	TRUE	reported	igd	0.00658174	19.6707
	rs73747338	T	C	T	C	0.2159	0.00754477	0.1139	0.0395055	FALSE	FALSE	FALSE	hI470D	0.04011	0.850797	TRUE	reported	textfile	6	1.70699e-06	33798041	0.04502	TRUE	reported	igd	0.00768144	22.9827
	rs738649	A	T	A	T	-0.1959	0.0144833	0.8607	0.793221	FALSE	TRUE	FALSE	hI470D	0.0192052	0.450767	TRUE	reported	textfile	22	1.15199e-06	26623368	0.04019	TRUE	reported	igd	0.00793361	23.7433
	rs739438	G	C	G	C	0.1956	0.00925197	0.1218	0.11851	FALSE	TRUE	FALSE	hI470D	0.0244063	0.704628	TRUE	reported	textfile	17	3.56599e-06	26689712	0.04212	TRUE	reported	igd	0.00720638	21.5511
	rs74876321	T	C	T	C	-0.2662	0.000417025	0.0683	0.0379011	FALSE	FALSE	FALSE	hI470D	0.0414965	0.991982	TRUE	reported	textfile	16	1.126e-06	78808938	0.05456	TRUE	reported	igd	0.00794875	23.7889
	rs805288	T	C	T	C	-0.1801	0.00128673	0.5436	0.265246	FALSE	FALSE	FALSE	hI470D	0.0176222	0.941792	TRUE	reported	textfile	6	8.44209e-10	31678028	0.02926	TRUE	reported	igd	0.0125914	37.8605
	rs885947	A	G	A	G	0.2608	-0.00778364	0.1067	0.246814	FALSE	FALSE	FALSE	hI470D	0.0181842	0.668619	TRUE	reported	textfile	6	4.17302e-08	29696656	0.04744	TRUE	reported	igd	0.01007	30.2018
	rs9268628	C	A	C	A	-0.2999	-0.00101939	0.6062	0.169043	FALSE	FALSE	FALSE	hI470D	0.0208054	0.960922	TRUE	reported	textfile	6	1.72385e-23	32405865	0.02977	TRUE	reported	igd	0.0330298	101.415
	rs9297556	C	T	C	T	-0.1333	-0.0114508	0.6971	0.673154	FALSE	FALSE	FALSE	hI470D	0.0170637	0.502183	TRUE	reported	textfile	8	8.41395e-06	117469352	0.02986	TRUE	reported	igd	0.00666307	19.9154
GCST90199718	rs111660650	T	C	T	C	-1.344	-0.0310786	0.0024	0.0184809	FALSE	FALSE	FALSE	xgSzbj	0.0570518	0.58593	TRUE	reported	textfile	6	3.88696e-06	135147576	0.2906	TRUE	reported	igd	0.00714808	21.3754
	rs11260062	C	A	C	A	0.1397	0.00392101	0.2986	0.344054	FALSE	FALSE	FALSE	xgSzbj	0.0160562	0.807072	TRUE	reported	textfile	19	3.211e-06	8214970	0.02994	TRUE	reported	igd	0.00727471	21.7569
	rs113346886	T	A	T	A	-0.2799	-0.0942672	0.0495	0.0129212	FALSE	TRUE	FALSE	xgSzbj	0.0675481	0.162848	TRUE	reported	textfile	3	9.74406e-06	43788371	0.06318	TRUE	reported	igd	0.00656273	19.6135
	rs114705966	C	G	C	G	-0.4703	-0.0407787	0.016	0.0477009	FALSE	TRUE	FALSE	xgSzbj	0.0360063	0.257405	TRUE	reported	textfile	5	9.56908e-06	150304121	0.106	TRUE	reported	igd	0.00658215	19.6719
	rs117172940	T	A	T	A	3.291	0.0131898	0.0003	0.0165802	FALSE	TRUE	FALSE	xgSzbj	0.0595035	0.824575	TRUE	reported	textfile	7	2.72998e-06	26706043	0.7003	TRUE	reported	igd	0.00737851	22.0696
	rs11901763	T	C	T	C	0.2647	0.00839297	0.066	0.0663922	FALSE	FALSE	FALSE	xgSzbj	0.0307424	0.784846	TRUE	reported	textfile	2	1.72199e-06	235192580	0.05523	TRUE	reported	igd	0.00767203	22.9544
	rs12598451	A	G	A	G	-0.378	-0.00878378	0.2279	0.258164	FALSE	FALSE	FALSE	xgSzbj	0.0174614	0.614936	TRUE	reported	textfile	16	9.37994e-33	10982607	0.03133	TRUE	reported	igd	0.0467075	145.469
	rs12929277	C	T	C	T	0.1523	0.0157416	0.2166	0.214369	FALSE	FALSE	FALSE	xgSzbj	0.0189635	0.406482	TRUE	reported	textfile	16	4.69602e-06	10700928	0.03321	TRUE	reported	igd	0.00702904	21.0169
	rs13052008	A	G	A	G	-0.2244	0.0451342	0.085	0.0568053	FALSE	FALSE	FALSE	xgSzbj	0.0330887	0.172555	TRUE	reported	textfile	21	5.76594e-06	25055193	0.0494	TRUE	reported	igd	0.00689737	20.6205
	rs138970824	G	A	G	A	-0.3842	0.0253227	0.0263	0.03316	FALSE	FALSE	FALSE	xgSzbj	0.0428315	0.554375	TRUE	reported	textfile	3	5.91099e-06	4179058	0.08466	TRUE	reported	igd	0.00688423	20.581
	rs139174173	A	C	A	C	0.4977	-0.0529053	0.0459	0.0125016	FALSE	FALSE	FALSE	xgSzbj	0.0688708	0.442379	TRUE	reported	textfile	6	3.61901e-10	32592834	0.07912	TRUE	reported	igd	0.0131436	39.5431
	rs17039221	A	G	A	G	-0.1392	-0.0206286	0.2779	0.194265	FALSE	FALSE	FALSE	xgSzbj	0.0194701	0.289372	TRUE	reported	textfile	3	4.782e-06	14308924	0.03038	TRUE	reported	igd	0.00701685	20.9802
	rs2065798	C	T	C	T	0.1285	-0.0124123	0.367	0.494912	FALSE	FALSE	FALSE	xgSzbj	0.0153818	0.419694	TRUE	reported	textfile	13	6.158e-06	20793579	0.02837	TRUE	reported	igd	0.00685798	20.5019
	rs3845488	C	T	C	T	-1.242	0.02272	0.0024	0.0178774	FALSE	FALSE	FALSE	xgSzbj	0.0573928	0.692202	TRUE	reported	textfile	1	8.43199e-06	37419029	0.2784	TRUE	reported	igd	0.0066543	19.889
	rs419434	A	G	A	G	-0.1929	0.0427402	0.1375	0.0432504	FALSE	FALSE	FALSE	xgSzbj	0.0376169	0.255874	TRUE	reported	textfile	6	5.40406e-06	32986749	0.04233	TRUE	reported	igd	0.00694129	20.7527
	rs4959613	A	C	A	C	-0.1353	-0.031779	0.6321	0.582786	FALSE	FALSE	FALSE	xgSzbj	0.0161427	0.0489952	TRUE	reported	textfile	6	2.10698e-06	1835403	0.02848	TRUE	reported	igd	0.00753922	22.554
	rs55813952	G	A	G	A	-0.6089	0.0243279	0.0098	0.0441419	FALSE	FALSE	FALSE	xgSzbj	0.0371193	0.512211	TRUE	reported	textfile	14	8.70803e-06	101223876	0.1367	TRUE	reported	igd	0.00663379	19.8272
	rs55831773	T	C	T	C	0.1772	-0.0351029	0.1321	0.184611	FALSE	FALSE	FALSE	xgSzbj	0.0201873	0.0820592	TRUE	reported	textfile	17	9.45497e-06	7559037	0.03994	TRUE	reported	igd	0.00658174	19.6707
	rs73747338	T	C	T	C	0.2159	-0.0182351	0.1139	0.0398812	FALSE	FALSE	FALSE	xgSzbj	0.0391164	0.641089	TRUE	reported	textfile	6	1.70699e-06	33798041	0.04502	TRUE	reported	igd	0.00768144	22.9827
	rs738649	A	T	A	T	-0.1959	-0.01649	0.8607	0.79334	FALSE	TRUE	FALSE	xgSzbj	0.0188131	0.380747	TRUE	reported	textfile	22	1.15199e-06	26623368	0.04019	TRUE	reported	igd	0.00793361	23.7433
	rs739438	G	C	G	C	0.1956	-0.00576156	0.1218	0.118436	FALSE	TRUE	FALSE	xgSzbj	0.0239087	0.809569	TRUE	reported	textfile	17	3.56599e-06	26689712	0.04212	TRUE	reported	igd	0.00720638	21.5511
	rs74876321	T	C	T	C	-0.2662	-0.0190599	0.0683	0.0376617	FALSE	FALSE	FALSE	xgSzbj	0.0408197	0.64055	TRUE	reported	textfile	16	1.126e-06	78808938	0.05456	TRUE	reported	igd	0.00794875	23.7889
	rs805288	T	C	T	C	-0.1801	0.00972101	0.5436	0.267278	FALSE	FALSE	FALSE	xgSzbj	0.0172269	0.572555	TRUE	reported	textfile	6	8.44209e-10	31678028	0.02926	TRUE	reported	igd	0.0125914	37.8605
	rs885947	A	G	A	G	0.2608	0.0267721	0.1067	0.247787	FALSE	FALSE	FALSE	xgSzbj	0.0178076	0.132733	TRUE	reported	textfile	6	4.17302e-08	29696656	0.04744	TRUE	reported	igd	0.01007	30.2018
	rs9268628	C	A	C	A	-0.2999	-0.0160244	0.6062	0.169908	FALSE	FALSE	FALSE	xgSzbj	0.0203293	0.430556	TRUE	reported	textfile	6	1.72385e-23	32405865	0.02977	TRUE	reported	igd	0.0330298	101.415
	rs9297556	C	T	C	T	-0.1333	0.0196819	0.6971	0.673414	FALSE	FALSE	FALSE	xgSzbj	0.0167409	0.239724	TRUE	reported	textfile	8	8.41395e-06	117469352	0.02986	TRUE	reported	igd	0.00666307	19.9154
GCST90199760	rs111660650	T	C	T	C	-1.344	0.0310385	0.0024	0.0185395	FALSE	FALSE	FALSE	2nmLJf	0.058837	0.597823	TRUE	reported	textfile	6	3.88696e-06	135147576	0.2906	TRUE	reported	igd	0.00714808	21.3754
	rs11260062	C	A	C	A	0.1397	0.00982057	0.2986	0.34348	FALSE	FALSE	FALSE	2nmLJf	0.0165986	0.554085	TRUE	reported	textfile	19	3.211e-06	8214970	0.02994	TRUE	reported	igd	0.00727471	21.7569
	rs113346886	T	A	T	A	-0.2799	0.0387924	0.0495	0.0127948	FALSE	TRUE	FALSE	2nmLJf	0.0701262	0.58014	TRUE	reported	textfile	3	9.74406e-06	43788371	0.06318	TRUE	reported	igd	0.00656273	19.6135
	rs114705966	C	G	C	G	-0.4703	-0.0608825	0.016	0.0473399	FALSE	TRUE	FALSE	2nmLJf	0.0373167	0.102784	TRUE	reported	textfile	5	9.56908e-06	150304121	0.106	TRUE	reported	igd	0.00658215	19.6719
	rs117172940	T	A	T	A	3.291	-0.0597407	0.0003	0.0160381	FALSE	TRUE	FALSE	2nmLJf	0.0626816	0.340548	TRUE	reported	textfile	7	2.72998e-06	26706043	0.7003	TRUE	reported	igd	0.00737851	22.0696
	rs11901763	T	C	T	C	0.2647	0.033101	0.066	0.0661231	FALSE	FALSE	FALSE	2nmLJf	0.0318858	0.299218	TRUE	reported	textfile	2	1.72199e-06	235192580	0.05523	TRUE	reported	igd	0.00767203	22.9544
	rs12598451	A	G	A	G	-0.378	-0.0163939	0.2279	0.256459	FALSE	FALSE	FALSE	2nmLJf	0.0180607	0.36403	TRUE	reported	textfile	16	9.37994e-33	10982607	0.03133	TRUE	reported	igd	0.0467075	145.469
	rs12929277	C	T	C	T	0.1523	0.0192713	0.2166	0.213937	FALSE	FALSE	FALSE	2nmLJf	0.0196005	0.325507	TRUE	reported	textfile	16	4.69602e-06	10700928	0.03321	TRUE	reported	igd	0.00702904	21.0169
	rs13052008	A	G	A	G	-0.2244	0.0360847	0.085	0.056049	FALSE	FALSE	FALSE	2nmLJf	0.0345035	0.29564	TRUE	reported	textfile	21	5.76594e-06	25055193	0.0494	TRUE	reported	igd	0.00689737	20.6205
	rs138970824	G	A	G	A	-0.3842	0.00381035	0.0263	0.0337685	FALSE	FALSE	FALSE	2nmLJf	0.0438911	0.930819	TRUE	reported	textfile	3	5.91099e-06	4179058	0.08466	TRUE	reported	igd	0.00688423	20.581
	rs139174173	A	C	A	C	0.4977	-0.0612878	0.0459	0.0126266	FALSE	FALSE	FALSE	2nmLJf	0.0708051	0.386718	TRUE	reported	textfile	6	3.61901e-10	32592834	0.07912	TRUE	reported	igd	0.0131436	39.5431
	rs17039221	A	G	A	G	-0.1392	-0.00167225	0.2779	0.194574	FALSE	FALSE	FALSE	2nmLJf	0.0201161	0.933748	TRUE	reported	textfile	3	4.782e-06	14308924	0.03038	TRUE	reported	igd	0.00701685	20.9802
	rs2065798	C	T	C	T	0.1285	0.0100419	0.367	0.496044	FALSE	FALSE	FALSE	2nmLJf	0.0159342	0.528557	TRUE	reported	textfile	13	6.158e-06	20793579	0.02837	TRUE	reported	igd	0.00685798	20.5019
	rs3845488	C	T	C	T	-1.242	-0.0221896	0.0024	0.0175109	FALSE	FALSE	FALSE	2nmLJf	0.0600883	0.711917	TRUE	reported	textfile	1	8.43199e-06	37419029	0.2784	TRUE	reported	igd	0.0066543	19.889
	rs419434	A	G	A	G	-0.1929	-0.0448276	0.1375	0.0428179	FALSE	FALSE	FALSE	2nmLJf	0.0389763	0.250093	TRUE	reported	textfile	6	5.40406e-06	32986749	0.04233	TRUE	reported	igd	0.00694129	20.7527
	rs4959613	A	C	A	C	-0.1353	0.0140494	0.6321	0.582442	FALSE	FALSE	FALSE	2nmLJf	0.0166634	0.399156	TRUE	reported	textfile	6	2.10698e-06	1835403	0.02848	TRUE	reported	igd	0.00753922	22.554
	rs55813952	G	A	G	A	-0.6089	0.0251434	0.0098	0.0441379	FALSE	FALSE	FALSE	2nmLJf	0.0384686	0.513363	TRUE	reported	textfile	14	8.70803e-06	101223876	0.1367	TRUE	reported	igd	0.00663379	19.8272
	rs55831773	T	C	T	C	0.1772	0.00098479	0.1321	0.184211	FALSE	FALSE	FALSE	2nmLJf	0.0208791	0.962381	TRUE	reported	textfile	17	9.45497e-06	7559037	0.03994	TRUE	reported	igd	0.00658174	19.6707
	rs73747338	T	C	T	C	0.2159	-0.0342955	0.1139	0.0391065	FALSE	FALSE	FALSE	2nmLJf	0.0408309	0.400941	TRUE	reported	textfile	6	1.70699e-06	33798041	0.04502	TRUE	reported	igd	0.00768144	22.9827
	rs738649	A	T	A	T	-0.1959	0.0254705	0.8607	0.792626	FALSE	TRUE	FALSE	2nmLJf	0.0194005	0.189225	TRUE	reported	textfile	22	1.15199e-06	26623368	0.04019	TRUE	reported	igd	0.00793361	23.7433
	rs739438	G	C	G	C	0.1956	-0.0156313	0.1218	0.117264	FALSE	TRUE	FALSE	2nmLJf	0.0248336	0.529061	TRUE	reported	textfile	17	3.56599e-06	26689712	0.04212	TRUE	reported	igd	0.00720638	21.5511
	rs74876321	T	C	T	C	-0.2662	0.0330819	0.0683	0.0374812	FALSE	FALSE	FALSE	2nmLJf	0.042264	0.433778	TRUE	reported	textfile	16	1.126e-06	78808938	0.05456	TRUE	reported	igd	0.00794875	23.7889
	rs805288	T	C	T	C	-0.1801	0.0198075	0.5436	0.26604	FALSE	FALSE	FALSE	2nmLJf	0.017846	0.267036	TRUE	reported	textfile	6	8.44209e-10	31678028	0.02926	TRUE	reported	igd	0.0125914	37.8605
	rs885947	A	G	A	G	0.2608	0.0153421	0.1067	0.245618	FALSE	FALSE	FALSE	2nmLJf	0.0184467	0.405581	TRUE	reported	textfile	6	4.17302e-08	29696656	0.04744	TRUE	reported	igd	0.01007	30.2018
	rs9268628	C	A	C	A	-0.2999	-0.00514785	0.6062	0.170146	FALSE	FALSE	FALSE	2nmLJf	0.0210167	0.806502	TRUE	reported	textfile	6	1.72385e-23	32405865	0.02977	TRUE	reported	igd	0.0330298	101.415
	rs9297556	C	T	C	T	-0.1333	-0.0282405	0.6971	0.673916	FALSE	FALSE	FALSE	2nmLJf	0.0172965	0.102525	TRUE	reported	textfile	8	8.41395e-06	117469352	0.02986	TRUE	reported	igd	0.00666307	19.9154
GCST90199774	rs111660650	T	C	T	C	-1.344	0.0364845	0.0024	0.0185208	FALSE	FALSE	FALSE	Uag5So	0.0562687	0.516728	TRUE	reported	textfile	6	3.88696e-06	135147576	0.2906	TRUE	reported	igd	0.00714808	21.3754
	rs11260062	C	A	C	A	0.1397	0.00545932	0.2986	0.343435	FALSE	FALSE	FALSE	Uag5So	0.0158808	0.73102	TRUE	reported	textfile	19	3.211e-06	8214970	0.02994	TRUE	reported	igd	0.00727471	21.7569
	rs113346886	T	A	T	A	-0.2799	0.00942866	0.0495	0.0128252	FALSE	TRUE	FALSE	Uag5So	0.0669548	0.888011	TRUE	reported	textfile	3	9.74406e-06	43788371	0.06318	TRUE	reported	igd	0.00656273	19.6135
	rs114705966	C	G	C	G	-0.4703	-0.0241192	0.016	0.0473485	FALSE	TRUE	FALSE	Uag5So	0.0356412	0.498582	TRUE	reported	textfile	5	9.56908e-06	150304121	0.106	TRUE	reported	igd	0.00658215	19.6719
	rs117172940	T	A	T	A	3.291	0.0849527	0.0003	0.0163327	FALSE	TRUE	FALSE	Uag5So	0.0591795	0.151142	TRUE	reported	textfile	7	2.72998e-06	26706043	0.7003	TRUE	reported	igd	0.00737851	22.0696
	rs11901763	T	C	T	C	0.2647	0.0143328	0.066	0.0663416	FALSE	FALSE	FALSE	Uag5So	0.0304043	0.63735	TRUE	reported	textfile	2	1.72199e-06	235192580	0.05523	TRUE	reported	igd	0.00767203	22.9544
	rs12598451	A	G	A	G	-0.378	0.0122939	0.2279	0.257402	FALSE	FALSE	FALSE	Uag5So	0.01723	0.475524	TRUE	reported	textfile	16	9.37994e-33	10982607	0.03133	TRUE	reported	igd	0.0467075	145.469
	rs12929277	C	T	C	T	0.1523	-0.0113334	0.2166	0.213815	FALSE	FALSE	FALSE	Uag5So	0.0187352	0.545229	TRUE	reported	textfile	16	4.69602e-06	10700928	0.03321	TRUE	reported	igd	0.00702904	21.0169
	rs13052008	A	G	A	G	-0.2244	0.0140358	0.085	0.0568085	FALSE	FALSE	FALSE	Uag5So	0.0327024	0.667779	TRUE	reported	textfile	21	5.76594e-06	25055193	0.0494	TRUE	reported	igd	0.00689737	20.6205
	rs138970824	G	A	G	A	-0.3842	-0.000967057	0.0263	0.0333942	FALSE	FALSE	FALSE	Uag5So	0.0421708	0.981705	TRUE	reported	textfile	3	5.91099e-06	4179058	0.08466	TRUE	reported	igd	0.00688423	20.581
	rs139174173	A	C	A	C	0.4977	-0.00596309	0.0459	0.0126621	FALSE	FALSE	FALSE	Uag5So	0.0675835	0.929692	TRUE	reported	textfile	6	3.61901e-10	32592834	0.07912	TRUE	reported	igd	0.0131436	39.5431
	rs17039221	A	G	A	G	-0.1392	0.0021114	0.2779	0.194363	FALSE	FALSE	FALSE	Uag5So	0.0192187	0.912519	TRUE	reported	textfile	3	4.782e-06	14308924	0.03038	TRUE	reported	igd	0.00701685	20.9802
	rs2065798	C	T	C	T	0.1285	-0.00191531	0.367	0.495054	FALSE	FALSE	FALSE	Uag5So	0.0152065	0.899769	TRUE	reported	textfile	13	6.158e-06	20793579	0.02837	TRUE	reported	igd	0.00685798	20.5019
	rs3845488	C	T	C	T	-1.242	-0.0317545	0.0024	0.0175779	FALSE	FALSE	FALSE	Uag5So	0.0571358	0.578367	TRUE	reported	textfile	1	8.43199e-06	37419029	0.2784	TRUE	reported	igd	0.0066543	19.889
	rs419434	A	G	A	G	-0.1929	-0.0681858	0.1375	0.0425906	FALSE	FALSE	FALSE	Uag5So	0.0373536	0.0679386	TRUE	reported	textfile	6	5.40406e-06	32986749	0.04233	TRUE	reported	igd	0.00694129	20.7527
	rs4959613	A	C	A	C	-0.1353	-0.000299394	0.6321	0.580817	FALSE	FALSE	FALSE	Uag5So	0.0159053	0.984982	TRUE	reported	textfile	6	2.10698e-06	1835403	0.02848	TRUE	reported	igd	0.00753922	22.554
	rs55813952	G	A	G	A	-0.6089	0.0210007	0.0098	0.0441069	FALSE	FALSE	FALSE	Uag5So	0.0366896	0.567058	TRUE	reported	textfile	14	8.70803e-06	101223876	0.1367	TRUE	reported	igd	0.00663379	19.8272
	rs55831773	T	C	T	C	0.1772	-0.0227135	0.1321	0.184615	FALSE	FALSE	FALSE	Uag5So	0.019932	0.254474	TRUE	reported	textfile	17	9.45497e-06	7559037	0.03994	TRUE	reported	igd	0.00658174	19.6707
	rs73747338	T	C	T	C	0.2159	-2.73345e-05	0.1139	0.0396652	FALSE	FALSE	FALSE	Uag5So	0.038738	0.999437	TRUE	reported	textfile	6	1.70699e-06	33798041	0.04502	TRUE	reported	igd	0.00768144	22.9827
	rs738649	A	T	A	T	-0.1959	0.03598	0.8607	0.793085	FALSE	TRUE	FALSE	Uag5So	0.0185581	0.052529	TRUE	reported	textfile	22	1.15199e-06	26623368	0.04019	TRUE	reported	igd	0.00793361	23.7433
	rs739438	G	C	G	C	0.1956	0.0140252	0.1218	0.117851	FALSE	TRUE	FALSE	Uag5So	0.0236801	0.553664	TRUE	reported	textfile	17	3.56599e-06	26689712	0.04212	TRUE	reported	igd	0.00720638	21.5511
	rs74876321	T	C	T	C	-0.2662	0.00543431	0.0683	0.0376004	FALSE	FALSE	FALSE	Uag5So	0.0403347	0.892825	TRUE	reported	textfile	16	1.126e-06	78808938	0.05456	TRUE	reported	igd	0.00794875	23.7889
	rs805288	T	C	T	C	-0.1801	-0.0033969	0.5436	0.266942	FALSE	FALSE	FALSE	Uag5So	0.0170054	0.841673	TRUE	reported	textfile	6	8.44209e-10	31678028	0.02926	TRUE	reported	igd	0.0125914	37.8605
	rs885947	A	G	A	G	0.2608	0.00972974	0.1067	0.246481	FALSE	FALSE	FALSE	Uag5So	0.0175972	0.580322	TRUE	reported	textfile	6	4.17302e-08	29696656	0.04744	TRUE	reported	igd	0.01007	30.2018
	rs9268628	C	A	C	A	-0.2999	0.0262966	0.6062	0.169393	FALSE	FALSE	FALSE	Uag5So	0.0200844	0.190431	TRUE	reported	textfile	6	1.72385e-23	32405865	0.02977	TRUE	reported	igd	0.0330298	101.415
	rs9297556	C	T	C	T	-0.1333	0.0382309	0.6971	0.673462	FALSE	FALSE	FALSE	Uag5So	0.016535	0.0207712	TRUE	reported	textfile	8	8.41395e-06	117469352	0.02986	TRUE	reported	igd	0.00666307	19.9154
GCST90199780	rs111660650	T	C	T	C	-1.344	0.0184238	0.0024	0.0181872	FALSE	FALSE	FALSE	4itvZS	0.0639658	0.773327	TRUE	reported	textfile	6	3.88696e-06	135147576	0.2906	TRUE	reported	igd	0.00714808	21.3754
	rs11260062	C	A	C	A	0.1397	-0.0156905	0.2986	0.344635	FALSE	FALSE	FALSE	4itvZS	0.0178965	0.380629	TRUE	reported	textfile	19	3.211e-06	8214970	0.02994	TRUE	reported	igd	0.00727471	21.7569
	rs113346886	T	A	T	A	-0.2799	0.114843	0.0495	0.0126919	FALSE	TRUE	FALSE	4itvZS	0.0762389	0.131974	TRUE	reported	textfile	3	9.74406e-06	43788371	0.06318	TRUE	reported	igd	0.00656273	19.6135
	rs114705966	C	G	C	G	-0.4703	-0.0104961	0.016	0.0470117	FALSE	TRUE	FALSE	4itvZS	0.04033	0.794666	TRUE	reported	textfile	5	9.56908e-06	150304121	0.106	TRUE	reported	igd	0.00658215	19.6719
	rs117172940	T	A	T	A	3.291	-0.0674522	0.0003	0.0160648	FALSE	TRUE	FALSE	4itvZS	0.0674137	0.317034	TRUE	reported	textfile	7	2.72998e-06	26706043	0.7003	TRUE	reported	igd	0.00737851	22.0696
	rs11901763	T	C	T	C	0.2647	0.0557212	0.066	0.0663066	FALSE	FALSE	FALSE	4itvZS	0.0342032	0.103287	TRUE	reported	textfile	2	1.72199e-06	235192580	0.05523	TRUE	reported	igd	0.00767203	22.9544
	rs12598451	A	G	A	G	-0.378	0.00870223	0.2279	0.255162	FALSE	FALSE	FALSE	4itvZS	0.0193936	0.653636	TRUE	reported	textfile	16	9.37994e-33	10982607	0.03133	TRUE	reported	igd	0.0467075	145.469
	rs12929277	C	T	C	T	0.1523	0.00508071	0.2166	0.211568	FALSE	FALSE	FALSE	4itvZS	0.0212491	0.811026	TRUE	reported	textfile	16	4.69602e-06	10700928	0.03321	TRUE	reported	igd	0.00702904	21.0169
	rs13052008	A	G	A	G	-0.2244	-0.0385868	0.085	0.0573131	FALSE	FALSE	FALSE	4itvZS	0.0367618	0.293881	TRUE	reported	textfile	21	5.76594e-06	25055193	0.0494	TRUE	reported	igd	0.00689737	20.6205
	rs138970824	G	A	G	A	-0.3842	0.0270384	0.0263	0.033353	FALSE	FALSE	FALSE	4itvZS	0.0474606	0.568879	TRUE	reported	textfile	3	5.91099e-06	4179058	0.08466	TRUE	reported	igd	0.00688423	20.581
	rs139174173	A	C	A	C	0.4977	0.0171466	0.0459	0.0123529	FALSE	FALSE	FALSE	4itvZS	0.0771165	0.824044	TRUE	reported	textfile	6	3.61901e-10	32592834	0.07912	TRUE	reported	igd	0.0131436	39.5431
	rs17039221	A	G	A	G	-0.1392	0.010887	0.2779	0.196766	FALSE	FALSE	FALSE	4itvZS	0.021578	0.613879	TRUE	reported	textfile	3	4.782e-06	14308924	0.03038	TRUE	reported	igd	0.00701685	20.9802
	rs2065798	C	T	C	T	0.1285	0.0127826	0.367	0.491293	FALSE	FALSE	FALSE	4itvZS	0.0170716	0.454	TRUE	reported	textfile	13	6.158e-06	20793579	0.02837	TRUE	reported	igd	0.00685798	20.5019
	rs3845488	C	T	C	T	-1.242	0.0248236	0.0024	0.0170689	FALSE	FALSE	FALSE	4itvZS	0.0651902	0.703361	TRUE	reported	textfile	1	8.43199e-06	37419029	0.2784	TRUE	reported	igd	0.0066543	19.889
	rs419434	A	G	A	G	-0.1929	-0.0223424	0.1375	0.0425	FALSE	FALSE	FALSE	4itvZS	0.0423899	0.598145	TRUE	reported	textfile	6	5.40406e-06	32986749	0.04233	TRUE	reported	igd	0.00694129	20.7527
	rs4959613	A	C	A	C	-0.1353	-0.0151796	0.6321	0.579333	FALSE	FALSE	FALSE	4itvZS	0.0179844	0.398644	TRUE	reported	textfile	6	2.10698e-06	1835403	0.02848	TRUE	reported	igd	0.00753922	22.554
	rs55813952	G	A	G	A	-0.6089	-0.0418579	0.0098	0.044764	FALSE	FALSE	FALSE	4itvZS	0.0409997	0.307286	TRUE	reported	textfile	14	8.70803e-06	101223876	0.1367	TRUE	reported	igd	0.00663379	19.8272
	rs55831773	T	C	T	C	0.1772	0.0212735	0.1321	0.182963	FALSE	FALSE	FALSE	4itvZS	0.0225544	0.345575	TRUE	reported	textfile	17	9.45497e-06	7559037	0.03994	TRUE	reported	igd	0.00658174	19.6707
	rs73747338	T	C	T	C	0.2159	0.00398942	0.1139	0.0401089	FALSE	FALSE	FALSE	4itvZS	0.0435817	0.927064	TRUE	reported	textfile	6	1.70699e-06	33798041	0.04502	TRUE	reported	igd	0.00768144	22.9827
	rs738649	A	T	A	T	-0.1959	-0.0102585	0.8607	0.791605	FALSE	TRUE	FALSE	4itvZS	0.0208454	0.622634	TRUE	reported	textfile	22	1.15199e-06	26623368	0.04019	TRUE	reported	igd	0.00793361	23.7433
	rs739438	G	C	G	C	0.1956	-0.00251442	0.1218	0.119104	FALSE	TRUE	FALSE	4itvZS	0.0265704	0.924607	TRUE	reported	textfile	17	3.56599e-06	26689712	0.04212	TRUE	reported	igd	0.00720638	21.5511
	rs74876321	T	C	T	C	-0.2662	-0.00586971	0.0683	0.0366898	FALSE	FALSE	FALSE	4itvZS	0.0459796	0.898419	TRUE	reported	textfile	16	1.126e-06	78808938	0.05456	TRUE	reported	igd	0.00794875	23.7889
	rs805288	T	C	T	C	-0.1801	0.0032264	0.5436	0.26677	FALSE	FALSE	FALSE	4itvZS	0.0192122	0.866634	TRUE	reported	textfile	6	8.44209e-10	31678028	0.02926	TRUE	reported	igd	0.0125914	37.8605
	rs885947	A	G	A	G	0.2608	-0.0217781	0.1067	0.247829	FALSE	FALSE	FALSE	4itvZS	0.0197657	0.270543	TRUE	reported	textfile	6	4.17302e-08	29696656	0.04744	TRUE	reported	igd	0.01007	30.2018
	rs9268628	C	A	C	A	-0.2999	-0.0456464	0.6062	0.171103	FALSE	FALSE	FALSE	4itvZS	0.0224907	0.0424005	TRUE	reported	textfile	6	1.72385e-23	32405865	0.02977	TRUE	reported	igd	0.0330298	101.415
	rs9297556	C	T	C	T	-0.1333	0.00671112	0.6971	0.673342	FALSE	FALSE	FALSE	4itvZS	0.0186858	0.719479	TRUE	reported	textfile	8	8.41395e-06	117469352	0.02986	TRUE	reported	igd	0.00666307	19.9154
GCST90199784	rs111660650	T	C	T	C	-1.344	-0.0111271	0.0024	0.0185519	FALSE	FALSE	FALSE	3neyUD	0.0593402	0.851258	TRUE	reported	textfile	6	3.88696e-06	135147576	0.2906	TRUE	reported	igd	0.00714808	21.3754
	rs11260062	C	A	C	A	0.1397	0.0222266	0.2986	0.343778	FALSE	FALSE	FALSE	3neyUD	0.0166708	0.182444	TRUE	reported	textfile	19	3.211e-06	8214970	0.02994	TRUE	reported	igd	0.00727471	21.7569
	rs113346886	T	A	T	A	-0.2799	0.0269813	0.0495	0.0127925	FALSE	TRUE	FALSE	3neyUD	0.0704953	0.701913	TRUE	reported	textfile	3	9.74406e-06	43788371	0.06318	TRUE	reported	igd	0.00656273	19.6135
	rs114705966	C	G	C	G	-0.4703	-0.0300855	0.016	0.0475514	FALSE	TRUE	FALSE	3neyUD	0.0373758	0.420851	TRUE	reported	textfile	5	9.56908e-06	150304121	0.106	TRUE	reported	igd	0.00658215	19.6719
	rs117172940	T	A	T	A	3.291	-0.135113	0.0003	0.0163755	FALSE	TRUE	FALSE	3neyUD	0.062129	0.0296519	TRUE	reported	textfile	7	2.72998e-06	26706043	0.7003	TRUE	reported	igd	0.00737851	22.0696
	rs11901763	T	C	T	C	0.2647	-0.000425061	0.066	0.0661141	FALSE	FALSE	FALSE	3neyUD	0.0319907	0.989399	TRUE	reported	textfile	2	1.72199e-06	235192580	0.05523	TRUE	reported	igd	0.00767203	22.9544
	rs12598451	A	G	A	G	-0.378	-0.0153892	0.2279	0.25737	FALSE	FALSE	FALSE	3neyUD	0.0181517	0.396543	TRUE	reported	textfile	16	9.37994e-33	10982607	0.03133	TRUE	reported	igd	0.0467075	145.469
	rs12929277	C	T	C	T	0.1523	0.00916821	0.2166	0.214521	FALSE	FALSE	FALSE	3neyUD	0.0196593	0.640961	TRUE	reported	textfile	16	4.69602e-06	10700928	0.03321	TRUE	reported	igd	0.00702904	21.0169
	rs13052008	A	G	A	G	-0.2244	-0.0230485	0.085	0.0566739	FALSE	FALSE	FALSE	3neyUD	0.0345101	0.504212	TRUE	reported	textfile	21	5.76594e-06	25055193	0.0494	TRUE	reported	igd	0.00689737	20.6205
	rs138970824	G	A	G	A	-0.3842	0.0695496	0.0263	0.0338394	FALSE	FALSE	FALSE	3neyUD	0.0440636	0.114476	TRUE	reported	textfile	3	5.91099e-06	4179058	0.08466	TRUE	reported	igd	0.00688423	20.581
	rs139174173	A	C	A	C	0.4977	0.0209959	0.0459	0.0128123	FALSE	FALSE	FALSE	3neyUD	0.0706804	0.766425	TRUE	reported	textfile	6	3.61901e-10	32592834	0.07912	TRUE	reported	igd	0.0131436	39.5431
	rs17039221	A	G	A	G	-0.1392	-0.0190902	0.2779	0.194437	FALSE	FALSE	FALSE	3neyUD	0.0201771	0.344082	TRUE	reported	textfile	3	4.782e-06	14308924	0.03038	TRUE	reported	igd	0.00701685	20.9802
	rs2065798	C	T	C	T	0.1285	0.000689528	0.367	0.496076	FALSE	FALSE	FALSE	3neyUD	0.016026	0.965681	TRUE	reported	textfile	13	6.158e-06	20793579	0.02837	TRUE	reported	igd	0.00685798	20.5019
	rs3845488	C	T	C	T	-1.242	0.0453402	0.0024	0.0176259	FALSE	FALSE	FALSE	3neyUD	0.0599869	0.449748	TRUE	reported	textfile	1	8.43199e-06	37419029	0.2784	TRUE	reported	igd	0.0066543	19.889
	rs419434	A	G	A	G	-0.1929	0.0688021	0.1375	0.0421525	FALSE	FALSE	FALSE	3neyUD	0.0394876	0.0814428	TRUE	reported	textfile	6	5.40406e-06	32986749	0.04233	TRUE	reported	igd	0.00694129	20.7527
	rs4959613	A	C	A	C	-0.1353	-0.00881611	0.6321	0.582754	FALSE	FALSE	FALSE	3neyUD	0.0167654	0.598991	TRUE	reported	textfile	6	2.10698e-06	1835403	0.02848	TRUE	reported	igd	0.00753922	22.554
	rs55813952	G	A	G	A	-0.6089	-0.0704517	0.0098	0.0440704	FALSE	FALSE	FALSE	3neyUD	0.0386674	0.068456	TRUE	reported	textfile	14	8.70803e-06	101223876	0.1367	TRUE	reported	igd	0.00663379	19.8272
	rs55831773	T	C	T	C	0.1772	0.0377241	0.1321	0.185039	FALSE	FALSE	FALSE	3neyUD	0.0209538	0.0718063	TRUE	reported	textfile	17	9.45497e-06	7559037	0.03994	TRUE	reported	igd	0.00658174	19.6707
	rs73747338	T	C	T	C	0.2159	0.0597546	0.1139	0.0395024	FALSE	FALSE	FALSE	3neyUD	0.0407775	0.142817	TRUE	reported	textfile	6	1.70699e-06	33798041	0.04502	TRUE	reported	igd	0.00768144	22.9827
	rs738649	A	T	A	T	-0.1959	0.00813618	0.8607	0.794197	FALSE	TRUE	FALSE	3neyUD	0.0196078	0.678181	TRUE	reported	textfile	22	1.15199e-06	26623368	0.04019	TRUE	reported	igd	0.00793361	23.7433
	rs739438	G	C	G	C	0.1956	-0.00194002	0.1218	0.117889	FALSE	TRUE	FALSE	3neyUD	0.0249253	0.937961	TRUE	reported	textfile	17	3.56599e-06	26689712	0.04212	TRUE	reported	igd	0.00720638	21.5511
	rs74876321	T	C	T	C	-0.2662	-0.0576832	0.0683	0.0376399	FALSE	FALSE	FALSE	3neyUD	0.0424001	0.173687	TRUE	reported	textfile	16	1.126e-06	78808938	0.05456	TRUE	reported	igd	0.00794875	23.7889
	rs805288	T	C	T	C	-0.1801	-0.0125487	0.5436	0.267917	FALSE	FALSE	FALSE	3neyUD	0.0178737	0.482629	TRUE	reported	textfile	6	8.44209e-10	31678028	0.02926	TRUE	reported	igd	0.0125914	37.8605
	rs885947	A	G	A	G	0.2608	-0.0363415	0.1067	0.246664	FALSE	FALSE	FALSE	3neyUD	0.018507	0.0495697	TRUE	reported	textfile	6	4.17302e-08	29696656	0.04744	TRUE	reported	igd	0.01007	30.2018
	rs9268628	C	A	C	A	-0.2999	-0.00810246	0.6062	0.170019	FALSE	FALSE	FALSE	3neyUD	0.021079	0.700692	TRUE	reported	textfile	6	1.72385e-23	32405865	0.02977	TRUE	reported	igd	0.0330298	101.415
	rs9297556	C	T	C	T	-0.1333	0.006776	0.6971	0.67408	FALSE	FALSE	FALSE	3neyUD	0.0173915	0.696821	TRUE	reported	textfile	8	8.41395e-06	117469352	0.02986	TRUE	reported	igd	0.00666307	19.9154
GCST90199830	rs111660650	T	C	T	C	-1.344	-0.116021	0.0024	0.018546	FALSE	FALSE	FALSE	8u5aqF	0.0574114	0.0432928	TRUE	reported	textfile	6	3.88696e-06	135147576	0.2906	TRUE	reported	igd	0.00714808	21.3754
	rs11260062	C	A	C	A	0.1397	-0.0173489	0.2986	0.344144	FALSE	FALSE	FALSE	8u5aqF	0.0161815	0.283656	TRUE	reported	textfile	19	3.211e-06	8214970	0.02994	TRUE	reported	igd	0.00727471	21.7569
	rs113346886	T	A	T	A	-0.2799	0.173366	0.0495	0.0125802	FALSE	TRUE	FALSE	8u5aqF	0.0689718	0.0119514	TRUE	reported	textfile	3	9.74406e-06	43788371	0.06318	TRUE	reported	igd	0.00656273	19.6135
	rs114705966	C	G	C	G	-0.4703	0.0137318	0.016	0.047123	FALSE	TRUE	FALSE	8u5aqF	0.0365142	0.706866	TRUE	reported	textfile	5	9.56908e-06	150304121	0.106	TRUE	reported	igd	0.00658215	19.6719
	rs117172940	T	A	T	A	3.291	-0.025607	0.0003	0.016451	FALSE	TRUE	FALSE	8u5aqF	0.0602317	0.670733	TRUE	reported	textfile	7	2.72998e-06	26706043	0.7003	TRUE	reported	igd	0.00737851	22.0696
	rs11901763	T	C	T	C	0.2647	0.0291327	0.066	0.0664914	FALSE	FALSE	FALSE	8u5aqF	0.0310638	0.348331	TRUE	reported	textfile	2	1.72199e-06	235192580	0.05523	TRUE	reported	igd	0.00767203	22.9544
	rs12598451	A	G	A	G	-0.378	-0.0543839	0.2279	0.257576	FALSE	FALSE	FALSE	8u5aqF	0.0175989	0.00200032	TRUE	reported	textfile	16	9.37994e-33	10982607	0.03133	TRUE	reported	igd	0.0467075	145.469
	rs12929277	C	T	C	T	0.1523	0.030001	0.2166	0.213447	FALSE	FALSE	FALSE	8u5aqF	0.0191688	0.117561	TRUE	reported	textfile	16	4.69602e-06	10700928	0.03321	TRUE	reported	igd	0.00702904	21.0169
	rs13052008	A	G	A	G	-0.2244	-0.013072	0.085	0.0558563	FALSE	FALSE	FALSE	8u5aqF	0.0336178	0.697394	TRUE	reported	textfile	21	5.76594e-06	25055193	0.0494	TRUE	reported	igd	0.00689737	20.6205
	rs138970824	G	A	G	A	-0.3842	-0.0357178	0.0263	0.0333951	FALSE	FALSE	FALSE	8u5aqF	0.0430591	0.406818	TRUE	reported	textfile	3	5.91099e-06	4179058	0.08466	TRUE	reported	igd	0.00688423	20.581
	rs139174173	A	C	A	C	0.4977	-0.0602418	0.0459	0.0126629	FALSE	FALSE	FALSE	8u5aqF	0.0690097	0.382693	TRUE	reported	textfile	6	3.61901e-10	32592834	0.07912	TRUE	reported	igd	0.0131436	39.5431
	rs17039221	A	G	A	G	-0.1392	-0.0154619	0.2779	0.194812	FALSE	FALSE	FALSE	8u5aqF	0.0196186	0.430625	TRUE	reported	textfile	3	4.782e-06	14308924	0.03038	TRUE	reported	igd	0.00701685	20.9802
	rs2065798	C	T	C	T	0.1285	0.0195946	0.367	0.495609	FALSE	FALSE	FALSE	8u5aqF	0.0155346	0.207181	TRUE	reported	textfile	13	6.158e-06	20793579	0.02837	TRUE	reported	igd	0.00685798	20.5019
	rs3845488	C	T	C	T	-1.242	-0.00062737	0.0024	0.0175892	FALSE	FALSE	FALSE	8u5aqF	0.0583222	0.991417	TRUE	reported	textfile	1	8.43199e-06	37419029	0.2784	TRUE	reported	igd	0.0066543	19.889
	rs419434	A	G	A	G	-0.1929	-0.000752774	0.1375	0.0427219	FALSE	FALSE	FALSE	8u5aqF	0.038092	0.984233	TRUE	reported	textfile	6	5.40406e-06	32986749	0.04233	TRUE	reported	igd	0.00694129	20.7527
	rs4959613	A	C	A	C	-0.1353	0.0240521	0.6321	0.581756	FALSE	FALSE	FALSE	8u5aqF	0.0162548	0.138955	TRUE	reported	textfile	6	2.10698e-06	1835403	0.02848	TRUE	reported	igd	0.00753922	22.554
	rs55813952	G	A	G	A	-0.6089	-0.0118407	0.0098	0.04425	FALSE	FALSE	FALSE	8u5aqF	0.0374003	0.751552	TRUE	reported	textfile	14	8.70803e-06	101223876	0.1367	TRUE	reported	igd	0.00663379	19.8272
	rs55831773	T	C	T	C	0.1772	-0.0289668	0.1321	0.184183	FALSE	FALSE	FALSE	8u5aqF	0.0203536	0.154684	TRUE	reported	textfile	17	9.45497e-06	7559037	0.03994	TRUE	reported	igd	0.00658174	19.6707
	rs73747338	T	C	T	C	0.2159	-0.0482865	0.1139	0.0396308	FALSE	FALSE	FALSE	8u5aqF	0.0395621	0.222267	TRUE	reported	textfile	6	1.70699e-06	33798041	0.04502	TRUE	reported	igd	0.00768144	22.9827
	rs738649	A	T	A	T	-0.1959	-0.0291027	0.8607	0.792502	FALSE	TRUE	FALSE	8u5aqF	0.0189311	0.124222	TRUE	reported	textfile	22	1.15199e-06	26623368	0.04019	TRUE	reported	igd	0.00793361	23.7433
	rs739438	G	C	G	C	0.1956	-0.00562274	0.1218	0.117792	FALSE	TRUE	FALSE	8u5aqF	0.0241531	0.81592	TRUE	reported	textfile	17	3.56599e-06	26689712	0.04212	TRUE	reported	igd	0.00720638	21.5511
	rs74876321	T	C	T	C	-0.2662	0.00742649	0.0683	0.0377778	FALSE	FALSE	FALSE	8u5aqF	0.0410997	0.856607	TRUE	reported	textfile	16	1.126e-06	78808938	0.05456	TRUE	reported	igd	0.00794875	23.7889
	rs805288	T	C	T	C	-0.1801	-0.0106128	0.5436	0.267008	FALSE	FALSE	FALSE	8u5aqF	0.0173749	0.541323	TRUE	reported	textfile	6	8.44209e-10	31678028	0.02926	TRUE	reported	igd	0.0125914	37.8605
	rs885947	A	G	A	G	0.2608	-0.00813344	0.1067	0.246492	FALSE	FALSE	FALSE	8u5aqF	0.0179586	0.65062	TRUE	reported	textfile	6	4.17302e-08	29696656	0.04744	TRUE	reported	igd	0.01007	30.2018
	rs9268628	C	A	C	A	-0.2999	0.00071957	0.6062	0.169658	FALSE	FALSE	FALSE	8u5aqF	0.020512	0.972016	TRUE	reported	textfile	6	1.72385e-23	32405865	0.02977	TRUE	reported	igd	0.0330298	101.415
	rs9297556	C	T	C	T	-0.1333	0.0165094	0.6971	0.673539	FALSE	FALSE	FALSE	8u5aqF	0.0168753	0.327918	TRUE	reported	textfile	8	8.41395e-06	117469352	0.02986	TRUE	reported	igd	0.00666307	19.9154
GCST90199831	rs111660650	T	C	T	C	-1.344	0.00752575	0.0024	0.0186131	FALSE	FALSE	FALSE	tVdfGd	0.0571838	0.895296	TRUE	reported	textfile	6	3.88696e-06	135147576	0.2906	TRUE	reported	igd	0.00714808	21.3754
	rs11260062	C	A	C	A	0.1397	-0.0195179	0.2986	0.34393	FALSE	FALSE	FALSE	tVdfGd	0.016154	0.226954	TRUE	reported	textfile	19	3.211e-06	8214970	0.02994	TRUE	reported	igd	0.00727471	21.7569
	rs113346886	T	A	T	A	-0.2799	0.071457	0.0495	0.012805	FALSE	TRUE	FALSE	tVdfGd	0.0682502	0.295106	TRUE	reported	textfile	3	9.74406e-06	43788371	0.06318	TRUE	reported	igd	0.00656273	19.6135
	rs114705966	C	G	C	G	-0.4703	-0.0276748	0.016	0.0472182	FALSE	TRUE	FALSE	tVdfGd	0.0363509	0.446464	TRUE	reported	textfile	5	9.56908e-06	150304121	0.106	TRUE	reported	igd	0.00658215	19.6719
	rs117172940	T	A	T	A	3.291	-0.031543	0.0003	0.0163696	FALSE	TRUE	FALSE	tVdfGd	0.0602299	0.60048	TRUE	reported	textfile	7	2.72998e-06	26706043	0.7003	TRUE	reported	igd	0.00737851	22.0696
	rs11901763	T	C	T	C	0.2647	0.0247799	0.066	0.0664982	FALSE	FALSE	FALSE	tVdfGd	0.0309467	0.42329	TRUE	reported	textfile	2	1.72199e-06	235192580	0.05523	TRUE	reported	igd	0.00767203	22.9544
	rs12598451	A	G	A	G	-0.378	0.0316582	0.2279	0.257236	FALSE	FALSE	FALSE	tVdfGd	0.0175527	0.071292	TRUE	reported	textfile	16	9.37994e-33	10982607	0.03133	TRUE	reported	igd	0.0467075	145.469
	rs12929277	C	T	C	T	0.1523	-0.0224667	0.2166	0.213957	FALSE	FALSE	FALSE	tVdfGd	0.0190874	0.239178	TRUE	reported	textfile	16	4.69602e-06	10700928	0.03321	TRUE	reported	igd	0.00702904	21.0169
	rs13052008	A	G	A	G	-0.2244	-0.00661287	0.085	0.0567797	FALSE	FALSE	FALSE	tVdfGd	0.0333204	0.842683	TRUE	reported	textfile	21	5.76594e-06	25055193	0.0494	TRUE	reported	igd	0.00689737	20.6205
	rs138970824	G	A	G	A	-0.3842	-0.00964317	0.0263	0.0336492	FALSE	FALSE	FALSE	tVdfGd	0.042813	0.821793	TRUE	reported	textfile	3	5.91099e-06	4179058	0.08466	TRUE	reported	igd	0.00688423	20.581
	rs139174173	A	C	A	C	0.4977	0.0137638	0.0459	0.0125817	FALSE	FALSE	FALSE	tVdfGd	0.069055	0.842015	TRUE	reported	textfile	6	3.61901e-10	32592834	0.07912	TRUE	reported	igd	0.0131436	39.5431
	rs17039221	A	G	A	G	-0.1392	0.0282779	0.2779	0.194238	FALSE	FALSE	FALSE	tVdfGd	0.019595	0.148987	TRUE	reported	textfile	3	4.782e-06	14308924	0.03038	TRUE	reported	igd	0.00701685	20.9802
	rs2065798	C	T	C	T	0.1285	0.000510306	0.367	0.495062	FALSE	FALSE	FALSE	tVdfGd	0.0154983	0.973733	TRUE	reported	textfile	13	6.158e-06	20793579	0.02837	TRUE	reported	igd	0.00685798	20.5019
	rs3845488	C	T	C	T	-1.242	0.0147209	0.0024	0.0177318	FALSE	FALSE	FALSE	tVdfGd	0.0579653	0.799526	TRUE	reported	textfile	1	8.43199e-06	37419029	0.2784	TRUE	reported	igd	0.0066543	19.889
	rs419434	A	G	A	G	-0.1929	0.0688975	0.1375	0.0427051	FALSE	FALSE	FALSE	tVdfGd	0.0380068	0.0698676	TRUE	reported	textfile	6	5.40406e-06	32986749	0.04233	TRUE	reported	igd	0.00694129	20.7527
	rs4959613	A	C	A	C	-0.1353	-0.0189853	0.6321	0.581411	FALSE	FALSE	FALSE	tVdfGd	0.016218	0.241749	TRUE	reported	textfile	6	2.10698e-06	1835403	0.02848	TRUE	reported	igd	0.00753922	22.554
	rs55813952	G	A	G	A	-0.6089	-0.0515557	0.0098	0.044164	FALSE	FALSE	FALSE	tVdfGd	0.0373525	0.16751	TRUE	reported	textfile	14	8.70803e-06	101223876	0.1367	TRUE	reported	igd	0.00663379	19.8272
	rs55831773	T	C	T	C	0.1772	0.0325867	0.1321	0.184766	FALSE	FALSE	FALSE	tVdfGd	0.0202886	0.10824	TRUE	reported	textfile	17	9.45497e-06	7559037	0.03994	TRUE	reported	igd	0.00658174	19.6707
	rs73747338	T	C	T	C	0.2159	0.0413015	0.1139	0.0397844	FALSE	FALSE	FALSE	tVdfGd	0.0394063	0.294596	TRUE	reported	textfile	6	1.70699e-06	33798041	0.04502	TRUE	reported	igd	0.00768144	22.9827
	rs738649	A	T	A	T	-0.1959	-0.0235907	0.8607	0.793169	FALSE	TRUE	FALSE	tVdfGd	0.0189043	0.212068	TRUE	reported	textfile	22	1.15199e-06	26623368	0.04019	TRUE	reported	igd	0.00793361	23.7433
	rs739438	G	C	G	C	0.1956	-0.0308676	0.1218	0.118089	FALSE	TRUE	FALSE	tVdfGd	0.0240923	0.200115	TRUE	reported	textfile	17	3.56599e-06	26689712	0.04212	TRUE	reported	igd	0.00720638	21.5511
	rs74876321	T	C	T	C	-0.2662	0.0401795	0.0683	0.0374803	FALSE	FALSE	FALSE	tVdfGd	0.041144	0.328787	TRUE	reported	textfile	16	1.126e-06	78808938	0.05456	TRUE	reported	igd	0.00794875	23.7889
	rs805288	T	C	T	C	-0.1801	0.0243799	0.5436	0.266675	FALSE	FALSE	FALSE	tVdfGd	0.0173251	0.159368	TRUE	reported	textfile	6	8.44209e-10	31678028	0.02926	TRUE	reported	igd	0.0125914	37.8605
	rs885947	A	G	A	G	0.2608	-0.0229	0.1067	0.246517	FALSE	FALSE	FALSE	tVdfGd	0.0179281	0.201488	TRUE	reported	textfile	6	4.17302e-08	29696656	0.04744	TRUE	reported	igd	0.01007	30.2018
	rs9268628	C	A	C	A	-0.2999	-0.0402443	0.6062	0.169852	FALSE	FALSE	FALSE	tVdfGd	0.020431	0.0488655	TRUE	reported	textfile	6	1.72385e-23	32405865	0.02977	TRUE	reported	igd	0.0330298	101.415
	rs9297556	C	T	C	T	-0.1333	-0.00573556	0.6971	0.673175	FALSE	FALSE	FALSE	tVdfGd	0.0168334	0.73331	TRUE	reported	textfile	8	8.41395e-06	117469352	0.02986	TRUE	reported	igd	0.00666307	19.9154
GCST90199834	rs111660650	T	C	T	C	-1.344	0.0175813	0.0024	0.0181368	FALSE	FALSE	FALSE	QIsII9	0.0613747	0.774527	TRUE	reported	textfile	6	3.88696e-06	135147576	0.2906	TRUE	reported	igd	0.00714808	21.3754
	rs11260062	C	A	C	A	0.1397	-0.0259469	0.2986	0.343902	FALSE	FALSE	FALSE	QIsII9	0.0170238	0.12747	TRUE	reported	textfile	19	3.211e-06	8214970	0.02994	TRUE	reported	igd	0.00727471	21.7569
	rs113346886	T	A	T	A	-0.2799	0.050893	0.0495	0.0127486	FALSE	TRUE	FALSE	QIsII9	0.0722055	0.480913	TRUE	reported	textfile	3	9.74406e-06	43788371	0.06318	TRUE	reported	igd	0.00656273	19.6135
	rs114705966	C	G	C	G	-0.4703	0.0064815	0.016	0.0469736	FALSE	TRUE	FALSE	QIsII9	0.0384587	0.866165	TRUE	reported	textfile	5	9.56908e-06	150304121	0.106	TRUE	reported	igd	0.00658215	19.6719
	rs117172940	T	A	T	A	3.291	-0.0881877	0.0003	0.0161419	FALSE	TRUE	FALSE	QIsII9	0.0642363	0.169794	TRUE	reported	textfile	7	2.72998e-06	26706043	0.7003	TRUE	reported	igd	0.00737851	22.0696
	rs11901763	T	C	T	C	0.2647	-0.0150565	0.066	0.0658894	FALSE	FALSE	FALSE	QIsII9	0.0328627	0.646834	TRUE	reported	textfile	2	1.72199e-06	235192580	0.05523	TRUE	reported	igd	0.00767203	22.9544
	rs12598451	A	G	A	G	-0.378	0.0236014	0.2279	0.257492	FALSE	FALSE	FALSE	QIsII9	0.0185442	0.203122	TRUE	reported	textfile	16	9.37994e-33	10982607	0.03133	TRUE	reported	igd	0.0467075	145.469
	rs12929277	C	T	C	T	0.1523	-0.00960797	0.2166	0.214208	FALSE	FALSE	FALSE	QIsII9	0.0201612	0.633678	TRUE	reported	textfile	16	4.69602e-06	10700928	0.03321	TRUE	reported	igd	0.00702904	21.0169
	rs13052008	A	G	A	G	-0.2244	-0.0183818	0.085	0.0572646	FALSE	FALSE	FALSE	QIsII9	0.0351243	0.60074	TRUE	reported	textfile	21	5.76594e-06	25055193	0.0494	TRUE	reported	igd	0.00689737	20.6205
	rs138970824	G	A	G	A	-0.3842	0.0759362	0.0263	0.0327453	FALSE	FALSE	FALSE	QIsII9	0.0459223	0.098213	TRUE	reported	textfile	3	5.91099e-06	4179058	0.08466	TRUE	reported	igd	0.00688423	20.581
	rs139174173	A	C	A	C	0.4977	-0.123831	0.0459	0.0123769	FALSE	FALSE	FALSE	QIsII9	0.0735077	0.0920652	TRUE	reported	textfile	6	3.61901e-10	32592834	0.07912	TRUE	reported	igd	0.0131436	39.5431
	rs17039221	A	G	A	G	-0.1392	-0.000306246	0.2779	0.196149	FALSE	FALSE	FALSE	QIsII9	0.0206047	0.988142	TRUE	reported	textfile	3	4.782e-06	14308924	0.03038	TRUE	reported	igd	0.00701685	20.9802
	rs2065798	C	T	C	T	0.1285	0.0245241	0.367	0.495925	FALSE	FALSE	FALSE	QIsII9	0.0163804	0.134352	TRUE	reported	textfile	13	6.158e-06	20793579	0.02837	TRUE	reported	igd	0.00685798	20.5019
	rs3845488	C	T	C	T	-1.242	0.0393646	0.0024	0.0171105	FALSE	FALSE	FALSE	QIsII9	0.062202	0.526831	TRUE	reported	textfile	1	8.43199e-06	37419029	0.2784	TRUE	reported	igd	0.0066543	19.889
	rs419434	A	G	A	G	-0.1929	0.0271459	0.1375	0.0424541	FALSE	FALSE	FALSE	QIsII9	0.0401858	0.499353	TRUE	reported	textfile	6	5.40406e-06	32986749	0.04233	TRUE	reported	igd	0.00694129	20.7527
	rs4959613	A	C	A	C	-0.1353	0.0219327	0.6321	0.580049	FALSE	FALSE	FALSE	QIsII9	0.0171203	0.200161	TRUE	reported	textfile	6	2.10698e-06	1835403	0.02848	TRUE	reported	igd	0.00753922	22.554
	rs55813952	G	A	G	A	-0.6089	-0.0052945	0.0098	0.0448419	FALSE	FALSE	FALSE	QIsII9	0.0391817	0.892512	TRUE	reported	textfile	14	8.70803e-06	101223876	0.1367	TRUE	reported	igd	0.00663379	19.8272
	rs55831773	T	C	T	C	0.1772	0.0338369	0.1321	0.187315	FALSE	FALSE	FALSE	QIsII9	0.0213401	0.11283	TRUE	reported	textfile	17	9.45497e-06	7559037	0.03994	TRUE	reported	igd	0.00658174	19.6707
	rs73747338	T	C	T	C	0.2159	0.0384665	0.1139	0.0390302	FALSE	FALSE	FALSE	QIsII9	0.0419128	0.358737	TRUE	reported	textfile	6	1.70699e-06	33798041	0.04502	TRUE	reported	igd	0.00768144	22.9827
	rs738649	A	T	A	T	-0.1959	-0.00199359	0.8607	0.792175	FALSE	TRUE	FALSE	QIsII9	0.0200068	0.920626	TRUE	reported	textfile	22	1.15199e-06	26623368	0.04019	TRUE	reported	igd	0.00793361	23.7433
	rs739438	G	C	G	C	0.1956	-0.0200339	0.1218	0.118632	FALSE	TRUE	FALSE	QIsII9	0.0253632	0.429597	TRUE	reported	textfile	17	3.56599e-06	26689712	0.04212	TRUE	reported	igd	0.00720638	21.5511
	rs74876321	T	C	T	C	-0.2662	-0.0518503	0.0683	0.0370222	FALSE	FALSE	FALSE	QIsII9	0.0437857	0.236341	TRUE	reported	textfile	16	1.126e-06	78808938	0.05456	TRUE	reported	igd	0.00794875	23.7889
	rs805288	T	C	T	C	-0.1801	-0.0315518	0.5436	0.267702	FALSE	FALSE	FALSE	QIsII9	0.0182927	0.0845588	TRUE	reported	textfile	6	8.44209e-10	31678028	0.02926	TRUE	reported	igd	0.0125914	37.8605
	rs885947	A	G	A	G	0.2608	0.0117936	0.1067	0.245968	FALSE	FALSE	FALSE	QIsII9	0.0190023	0.534838	TRUE	reported	textfile	6	4.17302e-08	29696656	0.04744	TRUE	reported	igd	0.01007	30.2018
	rs9268628	C	A	C	A	-0.2999	-0.00733964	0.6062	0.170615	FALSE	FALSE	FALSE	QIsII9	0.0215678	0.733626	TRUE	reported	textfile	6	1.72385e-23	32405865	0.02977	TRUE	reported	igd	0.0330298	101.415
	rs9297556	C	T	C	T	-0.1333	0.0113223	0.6971	0.671383	FALSE	FALSE	FALSE	QIsII9	0.0178411	0.525678	TRUE	reported	textfile	8	8.41395e-06	117469352	0.02986	TRUE	reported	igd	0.00666307	19.9154
GCST90199882	rs111660650	T	C	T	C	-1.344	0.0652245	0.0024	0.0185388	FALSE	FALSE	FALSE	GZYf0M	0.0517853	0.207844	TRUE	reported	textfile	6	3.88696e-06	135147576	0.2906	TRUE	reported	igd	0.00714808	21.3754
	rs11260062	C	A	C	A	0.1397	0.0101938	0.2986	0.343527	FALSE	FALSE	FALSE	GZYf0M	0.0146243	0.485775	TRUE	reported	textfile	19	3.211e-06	8214970	0.02994	TRUE	reported	igd	0.00727471	21.7569
	rs113346886	T	A	T	A	-0.2799	-0.116376	0.0495	0.0128377	FALSE	TRUE	FALSE	GZYf0M	0.0616107	0.0589069	TRUE	reported	textfile	3	9.74406e-06	43788371	0.06318	TRUE	reported	igd	0.00656273	19.6135
	rs114705966	C	G	C	G	-0.4703	0.0269885	0.016	0.047156	FALSE	TRUE	FALSE	GZYf0M	0.0328766	0.411701	TRUE	reported	textfile	5	9.56908e-06	150304121	0.106	TRUE	reported	igd	0.00658215	19.6719
	rs117172940	T	A	T	A	3.291	0.084442	0.0003	0.016229	FALSE	TRUE	FALSE	GZYf0M	0.0548642	0.123778	TRUE	reported	textfile	7	2.72998e-06	26706043	0.7003	TRUE	reported	igd	0.00737851	22.0696
	rs11901763	T	C	T	C	0.2647	0.0202959	0.066	0.0663536	FALSE	FALSE	FALSE	GZYf0M	0.0280226	0.4689	TRUE	reported	textfile	2	1.72199e-06	235192580	0.05523	TRUE	reported	igd	0.00767203	22.9544
	rs12598451	A	G	A	G	-0.378	0.0470369	0.2279	0.25673	FALSE	FALSE	FALSE	GZYf0M	0.0158894	0.00307377	TRUE	reported	textfile	16	9.37994e-33	10982607	0.03133	TRUE	reported	igd	0.0467075	145.469
	rs12929277	C	T	C	T	0.1523	-0.0274007	0.2166	0.214428	FALSE	FALSE	FALSE	GZYf0M	0.0172372	0.111919	TRUE	reported	textfile	16	4.69602e-06	10700928	0.03321	TRUE	reported	igd	0.00702904	21.0169
	rs13052008	A	G	A	G	-0.2244	-0.0126403	0.085	0.0565603	FALSE	FALSE	FALSE	GZYf0M	0.0302011	0.675553	TRUE	reported	textfile	21	5.76594e-06	25055193	0.0494	TRUE	reported	igd	0.00689737	20.6205
	rs138970824	G	A	G	A	-0.3842	-0.00568568	0.0263	0.0336702	FALSE	FALSE	FALSE	GZYf0M	0.0386874	0.88316	TRUE	reported	textfile	3	5.91099e-06	4179058	0.08466	TRUE	reported	igd	0.00688423	20.581
	rs139174173	A	C	A	C	0.4977	-0.0730487	0.0459	0.0126137	FALSE	FALSE	FALSE	GZYf0M	0.0623414	0.241297	TRUE	reported	textfile	6	3.61901e-10	32592834	0.07912	TRUE	reported	igd	0.0131436	39.5431
	rs17039221	A	G	A	G	-0.1392	-0.0137564	0.2779	0.193761	FALSE	FALSE	FALSE	GZYf0M	0.0177299	0.437817	TRUE	reported	textfile	3	4.782e-06	14308924	0.03038	TRUE	reported	igd	0.00701685	20.9802
	rs2065798	C	T	C	T	0.1285	0.0120209	0.367	0.495049	FALSE	FALSE	FALSE	GZYf0M	0.0140088	0.390841	TRUE	reported	textfile	13	6.158e-06	20793579	0.02837	TRUE	reported	igd	0.00685798	20.5019
	rs3845488	C	T	C	T	-1.242	-0.00799017	0.0024	0.017777	FALSE	FALSE	FALSE	GZYf0M	0.052335	0.878656	TRUE	reported	textfile	1	8.43199e-06	37419029	0.2784	TRUE	reported	igd	0.0066543	19.889
	rs419434	A	G	A	G	-0.1929	-0.02666	0.1375	0.0426319	FALSE	FALSE	FALSE	GZYf0M	0.0343863	0.438157	TRUE	reported	textfile	6	5.40406e-06	32986749	0.04233	TRUE	reported	igd	0.00694129	20.7527
	rs4959613	A	C	A	C	-0.1353	0.00712803	0.6321	0.581591	FALSE	FALSE	FALSE	GZYf0M	0.0146614	0.626841	TRUE	reported	textfile	6	2.10698e-06	1835403	0.02848	TRUE	reported	igd	0.00753922	22.554
	rs55813952	G	A	G	A	-0.6089	0.0061538	0.0098	0.0442715	FALSE	FALSE	FALSE	GZYf0M	0.0337303	0.855237	TRUE	reported	textfile	14	8.70803e-06	101223876	0.1367	TRUE	reported	igd	0.00663379	19.8272
	rs55831773	T	C	T	C	0.1772	-0.00510684	0.1321	0.184781	FALSE	FALSE	FALSE	GZYf0M	0.0183421	0.780689	TRUE	reported	textfile	17	9.45497e-06	7559037	0.03994	TRUE	reported	igd	0.00658174	19.6707
	rs73747338	T	C	T	C	0.2159	0.0197284	0.1139	0.0397644	FALSE	FALSE	FALSE	GZYf0M	0.0356301	0.579785	TRUE	reported	textfile	6	1.70699e-06	33798041	0.04502	TRUE	reported	igd	0.00768144	22.9827
	rs738649	A	T	A	T	-0.1959	0.00375343	0.8607	0.793188	FALSE	TRUE	FALSE	GZYf0M	0.0170975	0.826236	TRUE	reported	textfile	22	1.15199e-06	26623368	0.04019	TRUE	reported	igd	0.00793361	23.7433
	rs739438	G	C	G	C	0.1956	-0.0045608	0.1218	0.117965	FALSE	TRUE	FALSE	GZYf0M	0.0217847	0.834169	TRUE	reported	textfile	17	3.56599e-06	26689712	0.04212	TRUE	reported	igd	0.00720638	21.5511
	rs74876321	T	C	T	C	-0.2662	-0.0165469	0.0683	0.0373325	FALSE	FALSE	FALSE	GZYf0M	0.0372613	0.656986	TRUE	reported	textfile	16	1.126e-06	78808938	0.05456	TRUE	reported	igd	0.00794875	23.7889
	rs805288	T	C	T	C	-0.1801	-0.0228649	0.5436	0.266869	FALSE	FALSE	FALSE	GZYf0M	0.0156641	0.144373	TRUE	reported	textfile	6	8.44209e-10	31678028	0.02926	TRUE	reported	igd	0.0125914	37.8605
	rs885947	A	G	A	G	0.2608	0.0107571	0.1067	0.245932	FALSE	FALSE	FALSE	GZYf0M	0.0162175	0.507136	TRUE	reported	textfile	6	4.17302e-08	29696656	0.04744	TRUE	reported	igd	0.01007	30.2018
	rs9268628	C	A	C	A	-0.2999	-0.00848576	0.6062	0.169861	FALSE	FALSE	FALSE	GZYf0M	0.0184761	0.646031	TRUE	reported	textfile	6	1.72385e-23	32405865	0.02977	TRUE	reported	igd	0.0330298	101.415
	rs9297556	C	T	C	T	-0.1333	-0.00578971	0.6971	0.673955	FALSE	FALSE	FALSE	GZYf0M	0.0152248	0.703737	TRUE	reported	textfile	8	8.41395e-06	117469352	0.02986	TRUE	reported	igd	0.00666307	19.9154
GCST90199883	rs111660650	T	C	T	C	-1.344	-0.0137104	0.0024	0.0184981	FALSE	FALSE	FALSE	wDh7M3	0.0567467	0.809084	TRUE	reported	textfile	6	3.88696e-06	135147576	0.2906	TRUE	reported	igd	0.00714808	21.3754
	rs11260062	C	A	C	A	0.1397	0.00465163	0.2986	0.343901	FALSE	FALSE	FALSE	wDh7M3	0.0159896	0.771116	TRUE	reported	textfile	19	3.211e-06	8214970	0.02994	TRUE	reported	igd	0.00727471	21.7569
	rs113346886	T	A	T	A	-0.2799	-0.00596279	0.0495	0.0128299	FALSE	TRUE	FALSE	wDh7M3	0.0674616	0.929568	TRUE	reported	textfile	3	9.74406e-06	43788371	0.06318	TRUE	reported	igd	0.00656273	19.6135
	rs114705966	C	G	C	G	-0.4703	-0.0406488	0.016	0.0473587	FALSE	TRUE	FALSE	wDh7M3	0.0359138	0.2577	TRUE	reported	textfile	5	9.56908e-06	150304121	0.106	TRUE	reported	igd	0.00658215	19.6719
	rs117172940	T	A	T	A	3.291	0.0232162	0.0003	0.0163614	FALSE	TRUE	FALSE	wDh7M3	0.0596045	0.696904	TRUE	reported	textfile	7	2.72998e-06	26706043	0.7003	TRUE	reported	igd	0.00737851	22.0696
	rs11901763	T	C	T	C	0.2647	-0.0399053	0.066	0.0667205	FALSE	FALSE	FALSE	wDh7M3	0.0305724	0.191801	TRUE	reported	textfile	2	1.72199e-06	235192580	0.05523	TRUE	reported	igd	0.00767203	22.9544
	rs12598451	A	G	A	G	-0.378	0.0144798	0.2279	0.256976	FALSE	FALSE	FALSE	wDh7M3	0.0173872	0.404965	TRUE	reported	textfile	16	9.37994e-33	10982607	0.03133	TRUE	reported	igd	0.0467075	145.469
	rs12929277	C	T	C	T	0.1523	-0.0198267	0.2166	0.214214	FALSE	FALSE	FALSE	wDh7M3	0.0188731	0.293476	TRUE	reported	textfile	16	4.69602e-06	10700928	0.03321	TRUE	reported	igd	0.00702904	21.0169
	rs13052008	A	G	A	G	-0.2244	-0.042038	0.085	0.0566866	FALSE	FALSE	FALSE	wDh7M3	0.0330204	0.202985	TRUE	reported	textfile	21	5.76594e-06	25055193	0.0494	TRUE	reported	igd	0.00689737	20.6205
	rs138970824	G	A	G	A	-0.3842	-0.00302679	0.0263	0.0337615	FALSE	FALSE	FALSE	wDh7M3	0.0422951	0.942949	TRUE	reported	textfile	3	5.91099e-06	4179058	0.08466	TRUE	reported	igd	0.00688423	20.581
	rs139174173	A	C	A	C	0.4977	-0.0601589	0.0459	0.012669	FALSE	FALSE	FALSE	wDh7M3	0.0680949	0.37699	TRUE	reported	textfile	6	3.61901e-10	32592834	0.07912	TRUE	reported	igd	0.0131436	39.5431
	rs17039221	A	G	A	G	-0.1392	-0.0107618	0.2779	0.194737	FALSE	FALSE	FALSE	wDh7M3	0.0193533	0.578162	TRUE	reported	textfile	3	4.782e-06	14308924	0.03038	TRUE	reported	igd	0.00701685	20.9802
	rs2065798	C	T	C	T	0.1285	-0.012734	0.367	0.494654	FALSE	FALSE	FALSE	wDh7M3	0.0153499	0.406772	TRUE	reported	textfile	13	6.158e-06	20793579	0.02837	TRUE	reported	igd	0.00685798	20.5019
	rs3845488	C	T	C	T	-1.242	-0.0321723	0.0024	0.017794	FALSE	FALSE	FALSE	wDh7M3	0.0572548	0.574174	TRUE	reported	textfile	1	8.43199e-06	37419029	0.2784	TRUE	reported	igd	0.0066543	19.889
	rs419434	A	G	A	G	-0.1929	-0.0323468	0.1375	0.0423925	FALSE	FALSE	FALSE	wDh7M3	0.0377265	0.391223	TRUE	reported	textfile	6	5.40406e-06	32986749	0.04233	TRUE	reported	igd	0.00694129	20.7527
	rs4959613	A	C	A	C	-0.1353	0.0059296	0.6321	0.582013	FALSE	FALSE	FALSE	wDh7M3	0.016057	0.711915	TRUE	reported	textfile	6	2.10698e-06	1835403	0.02848	TRUE	reported	igd	0.00753922	22.554
	rs55813952	G	A	G	A	-0.6089	0.00666046	0.0098	0.044044	FALSE	FALSE	FALSE	wDh7M3	0.0370003	0.857144	TRUE	reported	textfile	14	8.70803e-06	101223876	0.1367	TRUE	reported	igd	0.00663379	19.8272
	rs55831773	T	C	T	C	0.1772	0.00141129	0.1321	0.184811	FALSE	FALSE	FALSE	wDh7M3	0.0200803	0.943969	TRUE	reported	textfile	17	9.45497e-06	7559037	0.03994	TRUE	reported	igd	0.00658174	19.6707
	rs73747338	T	C	T	C	0.2159	-0.0203022	0.1139	0.0395732	FALSE	FALSE	FALSE	wDh7M3	0.0390797	0.603408	TRUE	reported	textfile	6	1.70699e-06	33798041	0.04502	TRUE	reported	igd	0.00768144	22.9827
	rs738649	A	T	A	T	-0.1959	0.0277483	0.8607	0.793036	FALSE	TRUE	FALSE	wDh7M3	0.0187127	0.138112	TRUE	reported	textfile	22	1.15199e-06	26623368	0.04019	TRUE	reported	igd	0.00793361	23.7433
	rs739438	G	C	G	C	0.1956	0.00762451	0.1218	0.118056	FALSE	TRUE	FALSE	wDh7M3	0.0238478	0.749184	TRUE	reported	textfile	17	3.56599e-06	26689712	0.04212	TRUE	reported	igd	0.00720638	21.5511
	rs74876321	T	C	T	C	-0.2662	-0.0934751	0.0683	0.0372477	FALSE	FALSE	FALSE	wDh7M3	0.0408122	0.0219997	TRUE	reported	textfile	16	1.126e-06	78808938	0.05456	TRUE	reported	igd	0.00794875	23.7889
	rs805288	T	C	T	C	-0.1801	-0.0048666	0.5436	0.267249	FALSE	FALSE	FALSE	wDh7M3	0.0171404	0.776468	TRUE	reported	textfile	6	8.44209e-10	31678028	0.02926	TRUE	reported	igd	0.0125914	37.8605
	rs885947	A	G	A	G	0.2608	0.0323934	0.1067	0.246219	FALSE	FALSE	FALSE	wDh7M3	0.0177357	0.067782	TRUE	reported	textfile	6	4.17302e-08	29696656	0.04744	TRUE	reported	igd	0.01007	30.2018
	rs9268628	C	A	C	A	-0.2999	0.00202138	0.6062	0.170057	FALSE	FALSE	FALSE	wDh7M3	0.0202015	0.920296	TRUE	reported	textfile	6	1.72385e-23	32405865	0.02977	TRUE	reported	igd	0.0330298	101.415
	rs9297556	C	T	C	T	-0.1333	-0.00516204	0.6971	0.673988	FALSE	FALSE	FALSE	wDh7M3	0.0166576	0.756644	TRUE	reported	textfile	8	8.41395e-06	117469352	0.02986	TRUE	reported	igd	0.00666307	19.9154
GCST90199932	rs111660650	T	C	T	C	-1.344	0.0669483	0.0024	0.0185482	FALSE	FALSE	FALSE	lAjp88	0.0544788	0.219114	TRUE	reported	textfile	6	3.88696e-06	135147576	0.2906	TRUE	reported	igd	0.00714808	21.3754
	rs11260062	C	A	C	A	0.1397	-0.00328264	0.2986	0.343408	FALSE	FALSE	FALSE	lAjp88	0.0153703	0.830882	TRUE	reported	textfile	19	3.211e-06	8214970	0.02994	TRUE	reported	igd	0.00727471	21.7569
	rs113346886	T	A	T	A	-0.2799	-0.133106	0.0495	0.0126045	FALSE	TRUE	FALSE	lAjp88	0.0654097	0.0418551	TRUE	reported	textfile	3	9.74406e-06	43788371	0.06318	TRUE	reported	igd	0.00656273	19.6135
	rs114705966	C	G	C	G	-0.4703	-0.0312505	0.016	0.047466	FALSE	TRUE	FALSE	lAjp88	0.0344905	0.364904	TRUE	reported	textfile	5	9.56908e-06	150304121	0.106	TRUE	reported	igd	0.00658215	19.6719
	rs117172940	T	A	T	A	3.291	0.0165197	0.0003	0.0162162	FALSE	TRUE	FALSE	lAjp88	0.057536	0.774021	TRUE	reported	textfile	7	2.72998e-06	26706043	0.7003	TRUE	reported	igd	0.00737851	22.0696
	rs11901763	T	C	T	C	0.2647	0.0059714	0.066	0.0667374	FALSE	FALSE	FALSE	lAjp88	0.0293799	0.838941	TRUE	reported	textfile	2	1.72199e-06	235192580	0.05523	TRUE	reported	igd	0.00767203	22.9544
	rs12598451	A	G	A	G	-0.378	-0.00477079	0.2279	0.255678	FALSE	FALSE	FALSE	lAjp88	0.0167443	0.775705	TRUE	reported	textfile	16	9.37994e-33	10982607	0.03133	TRUE	reported	igd	0.0467075	145.469
	rs12929277	C	T	C	T	0.1523	-0.0196831	0.2166	0.213899	FALSE	FALSE	FALSE	lAjp88	0.0181533	0.278245	TRUE	reported	textfile	16	4.69602e-06	10700928	0.03321	TRUE	reported	igd	0.00702904	21.0169
	rs13052008	A	G	A	G	-0.2244	-0.0463593	0.085	0.0568502	FALSE	FALSE	FALSE	lAjp88	0.0316679	0.143215	TRUE	reported	textfile	21	5.76594e-06	25055193	0.0494	TRUE	reported	igd	0.00689737	20.6205
	rs138970824	G	A	G	A	-0.3842	0.0102392	0.0263	0.0336	FALSE	FALSE	FALSE	lAjp88	0.0407447	0.801581	TRUE	reported	textfile	3	5.91099e-06	4179058	0.08466	TRUE	reported	igd	0.00688423	20.581
	rs139174173	A	C	A	C	0.4977	-0.027661	0.0459	0.0127467	FALSE	FALSE	FALSE	lAjp88	0.0652713	0.671723	TRUE	reported	textfile	6	3.61901e-10	32592834	0.07912	TRUE	reported	igd	0.0131436	39.5431
	rs17039221	A	G	A	G	-0.1392	0.0090915	0.2779	0.19452	FALSE	FALSE	FALSE	lAjp88	0.0186175	0.625315	TRUE	reported	textfile	3	4.782e-06	14308924	0.03038	TRUE	reported	igd	0.00701685	20.9802
	rs2065798	C	T	C	T	0.1285	-0.00510707	0.367	0.495372	FALSE	FALSE	FALSE	lAjp88	0.014719	0.728613	TRUE	reported	textfile	13	6.158e-06	20793579	0.02837	TRUE	reported	igd	0.00685798	20.5019
	rs3845488	C	T	C	T	-1.242	-0.0676052	0.0024	0.0177805	FALSE	FALSE	FALSE	lAjp88	0.0550577	0.219486	TRUE	reported	textfile	1	8.43199e-06	37419029	0.2784	TRUE	reported	igd	0.0066543	19.889
	rs419434	A	G	A	G	-0.1929	-0.00565832	0.1375	0.0427136	FALSE	FALSE	FALSE	lAjp88	0.0361466	0.875609	TRUE	reported	textfile	6	5.40406e-06	32986749	0.04233	TRUE	reported	igd	0.00694129	20.7527
	rs4959613	A	C	A	C	-0.1353	-0.0103599	0.6321	0.580832	FALSE	FALSE	FALSE	lAjp88	0.0154145	0.50153	TRUE	reported	textfile	6	2.10698e-06	1835403	0.02848	TRUE	reported	igd	0.00753922	22.554
	rs55813952	G	A	G	A	-0.6089	0.000217352	0.0098	0.0440688	FALSE	FALSE	FALSE	lAjp88	0.0356079	0.99513	TRUE	reported	textfile	14	8.70803e-06	101223876	0.1367	TRUE	reported	igd	0.00663379	19.8272
	rs55831773	T	C	T	C	0.1772	0.00766456	0.1321	0.184565	FALSE	FALSE	FALSE	lAjp88	0.0193156	0.691509	TRUE	reported	textfile	17	9.45497e-06	7559037	0.03994	TRUE	reported	igd	0.00658174	19.6707
	rs73747338	T	C	T	C	0.2159	0.0603145	0.1139	0.0399387	FALSE	FALSE	FALSE	lAjp88	0.0374141	0.106944	TRUE	reported	textfile	6	1.70699e-06	33798041	0.04502	TRUE	reported	igd	0.00768144	22.9827
	rs738649	A	T	A	T	-0.1959	-0.00203517	0.8607	0.793584	FALSE	TRUE	FALSE	lAjp88	0.0179965	0.909962	TRUE	reported	textfile	22	1.15199e-06	26623368	0.04019	TRUE	reported	igd	0.00793361	23.7433
	rs739438	G	C	G	C	0.1956	0.0130782	0.1218	0.118153	FALSE	TRUE	FALSE	lAjp88	0.0229112	0.568123	TRUE	reported	textfile	17	3.56599e-06	26689712	0.04212	TRUE	reported	igd	0.00720638	21.5511
	rs74876321	T	C	T	C	-0.2662	-0.0453201	0.0683	0.0375431	FALSE	FALSE	FALSE	lAjp88	0.039108	0.24652	TRUE	reported	textfile	16	1.126e-06	78808938	0.05456	TRUE	reported	igd	0.00794875	23.7889
	rs805288	T	C	T	C	-0.1801	0.00651652	0.5436	0.266953	FALSE	FALSE	FALSE	lAjp88	0.0164733	0.692414	TRUE	reported	textfile	6	8.44209e-10	31678028	0.02926	TRUE	reported	igd	0.0125914	37.8605
	rs885947	A	G	A	G	0.2608	0.029196	0.1067	0.246533	FALSE	FALSE	FALSE	lAjp88	0.017053	0.0868828	TRUE	reported	textfile	6	4.17302e-08	29696656	0.04744	TRUE	reported	igd	0.01007	30.2018
	rs9268628	C	A	C	A	-0.2999	-0.00245854	0.6062	0.169812	FALSE	FALSE	FALSE	lAjp88	0.0194557	0.899442	TRUE	reported	textfile	6	1.72385e-23	32405865	0.02977	TRUE	reported	igd	0.0330298	101.415
	rs9297556	C	T	C	T	-0.1333	0.000298314	0.6971	0.672596	FALSE	FALSE	FALSE	lAjp88	0.0160165	0.98514	TRUE	reported	textfile	8	8.41395e-06	117469352	0.02986	TRUE	reported	igd	0.00666307	19.9154
GCST90199936	rs111660650	T	C	T	C	-1.344	-0.00940645	0.0024	0.0194268	FALSE	FALSE	FALSE	o74zXX	0.0639929	0.883138	TRUE	reported	textfile	6	3.88696e-06	135147576	0.2906	TRUE	reported	igd	0.00714808	21.3754
	rs11260062	C	A	C	A	0.1397	-0.0109048	0.2986	0.340909	FALSE	FALSE	FALSE	o74zXX	0.0184647	0.554807	TRUE	reported	textfile	19	3.211e-06	8214970	0.02994	TRUE	reported	igd	0.00727471	21.7569
	rs113346886	T	A	T	A	-0.2799	0.104115	0.0495	0.0138271	FALSE	TRUE	FALSE	o74zXX	0.0747723	0.163791	TRUE	reported	textfile	3	9.74406e-06	43788371	0.06318	TRUE	reported	igd	0.00656273	19.6135
	rs114705966	C	G	C	G	-0.4703	-0.0399736	0.016	0.0481091	FALSE	TRUE	FALSE	o74zXX	0.0411116	0.330892	TRUE	reported	textfile	5	9.56908e-06	150304121	0.106	TRUE	reported	igd	0.00658215	19.6719
	rs117172940	T	A	T	A	3.291	-0.125888	0.0003	0.0153968	FALSE	TRUE	FALSE	o74zXX	0.0710032	0.07623	TRUE	reported	textfile	7	2.72998e-06	26706043	0.7003	TRUE	reported	igd	0.00737851	22.0696
	rs11901763	T	C	T	C	0.2647	0.030434	0.066	0.0669196	FALSE	FALSE	FALSE	o74zXX	0.0351904	0.387128	TRUE	reported	textfile	2	1.72199e-06	235192580	0.05523	TRUE	reported	igd	0.00767203	22.9544
	rs12598451	A	G	A	G	-0.378	-0.00754502	0.2279	0.255842	FALSE	FALSE	FALSE	o74zXX	0.0199711	0.705581	TRUE	reported	textfile	16	9.37994e-33	10982607	0.03133	TRUE	reported	igd	0.0467075	145.469
	rs12929277	C	T	C	T	0.1523	-0.000398327	0.2166	0.213253	FALSE	FALSE	FALSE	o74zXX	0.0216	0.985287	TRUE	reported	textfile	16	4.69602e-06	10700928	0.03321	TRUE	reported	igd	0.00702904	21.0169
	rs13052008	A	G	A	G	-0.2244	0.0232253	0.085	0.0554675	FALSE	FALSE	FALSE	o74zXX	0.0384138	0.54544	TRUE	reported	textfile	21	5.76594e-06	25055193	0.0494	TRUE	reported	igd	0.00689737	20.6205
	rs138970824	G	A	G	A	-0.3842	-0.0221664	0.0263	0.0343457	FALSE	FALSE	FALSE	o74zXX	0.0481174	0.645033	TRUE	reported	textfile	3	5.91099e-06	4179058	0.08466	TRUE	reported	igd	0.00688423	20.581
	rs139174173	A	C	A	C	0.4977	-0.0284943	0.0459	0.0117973	FALSE	FALSE	FALSE	o74zXX	0.0815932	0.726921	TRUE	reported	textfile	6	3.61901e-10	32592834	0.07912	TRUE	reported	igd	0.0131436	39.5431
	rs17039221	A	G	A	G	-0.1392	-0.00937137	0.2779	0.196261	FALSE	FALSE	FALSE	o74zXX	0.0222033	0.672973	TRUE	reported	textfile	3	4.782e-06	14308924	0.03038	TRUE	reported	igd	0.00701685	20.9802
	rs2065798	C	T	C	T	0.1285	0.00403309	0.367	0.494663	FALSE	FALSE	FALSE	o74zXX	0.0175482	0.818225	TRUE	reported	textfile	13	6.158e-06	20793579	0.02837	TRUE	reported	igd	0.00685798	20.5019
	rs3845488	C	T	C	T	-1.242	-0.00119728	0.0024	0.0175883	FALSE	FALSE	FALSE	o74zXX	0.0663234	0.985597	TRUE	reported	textfile	1	8.43199e-06	37419029	0.2784	TRUE	reported	igd	0.0066543	19.889
	rs419434	A	G	A	G	-0.1929	-0.0404417	0.1375	0.0421219	FALSE	FALSE	FALSE	o74zXX	0.0434411	0.351877	TRUE	reported	textfile	6	5.40406e-06	32986749	0.04233	TRUE	reported	igd	0.00694129	20.7527
	rs4959613	A	C	A	C	-0.1353	0.0362912	0.6321	0.582805	FALSE	FALSE	FALSE	o74zXX	0.0185009	0.0498103	TRUE	reported	textfile	6	2.10698e-06	1835403	0.02848	TRUE	reported	igd	0.00753922	22.554
	rs55813952	G	A	G	A	-0.6089	0.00635092	0.0098	0.0447109	FALSE	FALSE	FALSE	o74zXX	0.0422477	0.880508	TRUE	reported	textfile	14	8.70803e-06	101223876	0.1367	TRUE	reported	igd	0.00663379	19.8272
	rs55831773	T	C	T	C	0.1772	0.0371261	0.1321	0.181036	FALSE	FALSE	FALSE	o74zXX	0.0231255	0.108402	TRUE	reported	textfile	17	9.45497e-06	7559037	0.03994	TRUE	reported	igd	0.00658174	19.6707
	rs73747338	T	C	T	C	0.2159	-0.0628424	0.1139	0.0397115	FALSE	FALSE	FALSE	o74zXX	0.0448572	0.161231	TRUE	reported	textfile	6	1.70699e-06	33798041	0.04502	TRUE	reported	igd	0.00768144	22.9827
	rs738649	A	T	A	T	-0.1959	0.0125697	0.8607	0.791361	FALSE	TRUE	FALSE	o74zXX	0.0214574	0.558012	TRUE	reported	textfile	22	1.15199e-06	26623368	0.04019	TRUE	reported	igd	0.00793361	23.7433
	rs739438	G	C	G	C	0.1956	0.017263	0.1218	0.117227	FALSE	TRUE	FALSE	o74zXX	0.0274914	0.530043	TRUE	reported	textfile	17	3.56599e-06	26689712	0.04212	TRUE	reported	igd	0.00720638	21.5511
	rs74876321	T	C	T	C	-0.2662	0.0352989	0.0683	0.0381801	FALSE	FALSE	FALSE	o74zXX	0.0465291	0.448066	TRUE	reported	textfile	16	1.126e-06	78808938	0.05456	TRUE	reported	igd	0.00794875	23.7889
	rs805288	T	C	T	C	-0.1801	-0.0184151	0.5436	0.269841	FALSE	FALSE	FALSE	o74zXX	0.0196306	0.348201	TRUE	reported	textfile	6	8.44209e-10	31678028	0.02926	TRUE	reported	igd	0.0125914	37.8605
	rs885947	A	G	A	G	0.2608	-0.00128874	0.1067	0.248494	FALSE	FALSE	FALSE	o74zXX	0.0203583	0.949525	TRUE	reported	textfile	6	4.17302e-08	29696656	0.04744	TRUE	reported	igd	0.01007	30.2018
	rs9268628	C	A	C	A	-0.2999	0.0239464	0.6062	0.172842	FALSE	FALSE	FALSE	o74zXX	0.0231412	0.300764	TRUE	reported	textfile	6	1.72385e-23	32405865	0.02977	TRUE	reported	igd	0.0330298	101.415
	rs9297556	C	T	C	T	-0.1333	0.0141828	0.6971	0.674616	FALSE	FALSE	FALSE	o74zXX	0.0193124	0.462711	TRUE	reported	textfile	8	8.41395e-06	117469352	0.02986	TRUE	reported	igd	0.00666307	19.9154
GCST90199984	rs111660650	T	C	T	C	-1.344	0.0477911	0.0024	0.0179421	FALSE	FALSE	FALSE	NUWji8	0.0736361	0.516327	TRUE	reported	textfile	6	3.88696e-06	135147576	0.2906	TRUE	reported	igd	0.00714808	21.3754
	rs11260062	C	A	C	A	0.1397	-0.009468	0.2986	0.343463	FALSE	FALSE	FALSE	NUWji8	0.0205965	0.645739	TRUE	reported	textfile	19	3.211e-06	8214970	0.02994	TRUE	reported	igd	0.00727471	21.7569
	rs113346886	T	A	T	A	-0.2799	-0.0656875	0.0495	0.0125569	FALSE	TRUE	FALSE	NUWji8	0.0877105	0.45391	TRUE	reported	textfile	3	9.74406e-06	43788371	0.06318	TRUE	reported	igd	0.00656273	19.6135
	rs114705966	C	G	C	G	-0.4703	0.0274506	0.016	0.0478036	FALSE	TRUE	FALSE	NUWji8	0.0458208	0.549116	TRUE	reported	textfile	5	9.56908e-06	150304121	0.106	TRUE	reported	igd	0.00658215	19.6719
	rs117172940	T	A	T	A	3.291	-0.0712532	0.0003	0.0162119	FALSE	TRUE	FALSE	NUWji8	0.0766608	0.352651	TRUE	reported	textfile	7	2.72998e-06	26706043	0.7003	TRUE	reported	igd	0.00737851	22.0696
	rs11901763	T	C	T	C	0.2647	0.0346568	0.066	0.0646976	FALSE	FALSE	FALSE	NUWji8	0.039876	0.384784	TRUE	reported	textfile	2	1.72199e-06	235192580	0.05523	TRUE	reported	igd	0.00767203	22.9544
	rs12598451	A	G	A	G	-0.378	-0.0201109	0.2279	0.254975	FALSE	FALSE	FALSE	NUWji8	0.022294	0.367016	TRUE	reported	textfile	16	9.37994e-33	10982607	0.03133	TRUE	reported	igd	0.0467075	145.469
	rs12929277	C	T	C	T	0.1523	0.00219021	0.2166	0.211219	FALSE	FALSE	FALSE	NUWji8	0.0245598	0.92894	TRUE	reported	textfile	16	4.69602e-06	10700928	0.03321	TRUE	reported	igd	0.00702904	21.0169
	rs13052008	A	G	A	G	-0.2244	0.000295258	0.085	0.0584172	FALSE	FALSE	FALSE	NUWji8	0.0417689	0.99436	TRUE	reported	textfile	21	5.76594e-06	25055193	0.0494	TRUE	reported	igd	0.00689737	20.6205
	rs138970824	G	A	G	A	-0.3842	-0.0456915	0.0263	0.0330562	FALSE	FALSE	FALSE	NUWji8	0.0550028	0.406136	TRUE	reported	textfile	3	5.91099e-06	4179058	0.08466	TRUE	reported	igd	0.00688423	20.581
	rs139174173	A	C	A	C	0.4977	-0.0887557	0.0459	0.0117334	FALSE	FALSE	FALSE	NUWji8	0.0912592	0.330768	TRUE	reported	textfile	6	3.61901e-10	32592834	0.07912	TRUE	reported	igd	0.0131436	39.5431
	rs17039221	A	G	A	G	-0.1392	0.0323964	0.2779	0.192407	FALSE	FALSE	FALSE	NUWji8	0.0251482	0.197669	TRUE	reported	textfile	3	4.782e-06	14308924	0.03038	TRUE	reported	igd	0.00701685	20.9802
	rs2065798	C	T	C	T	0.1285	0.0314013	0.367	0.497386	FALSE	FALSE	FALSE	NUWji8	0.0195713	0.108613	TRUE	reported	textfile	13	6.158e-06	20793579	0.02837	TRUE	reported	igd	0.00685798	20.5019
	rs3845488	C	T	C	T	-1.242	-0.0408436	0.0024	0.0183504	FALSE	FALSE	FALSE	NUWji8	0.0726924	0.574205	TRUE	reported	textfile	1	8.43199e-06	37419029	0.2784	TRUE	reported	igd	0.0066543	19.889
	rs419434	A	G	A	G	-0.1929	0.0202444	0.1375	0.0433839	FALSE	FALSE	FALSE	NUWji8	0.0475658	0.670393	TRUE	reported	textfile	6	5.40406e-06	32986749	0.04233	TRUE	reported	igd	0.00694129	20.7527
	rs4959613	A	C	A	C	-0.1353	0.000311001	0.6321	0.579565	FALSE	FALSE	FALSE	NUWji8	0.0205899	0.987949	TRUE	reported	textfile	6	2.10698e-06	1835403	0.02848	TRUE	reported	igd	0.00753922	22.554
	rs55813952	G	A	G	A	-0.6089	0.0370945	0.0098	0.0440071	FALSE	FALSE	FALSE	NUWji8	0.0473423	0.433312	TRUE	reported	textfile	14	8.70803e-06	101223876	0.1367	TRUE	reported	igd	0.00663379	19.8272
	rs55831773	T	C	T	C	0.1772	-0.00468162	0.1321	0.183482	FALSE	FALSE	FALSE	NUWji8	0.0258314	0.856181	TRUE	reported	textfile	17	9.45497e-06	7559037	0.03994	TRUE	reported	igd	0.00658174	19.6707
	rs73747338	T	C	T	C	0.2159	-0.0532548	0.1139	0.0380821	FALSE	FALSE	FALSE	NUWji8	0.0509643	0.296048	TRUE	reported	textfile	6	1.70699e-06	33798041	0.04502	TRUE	reported	igd	0.00768144	22.9827
	rs738649	A	T	A	T	-0.1959	-0.0249029	0.8607	0.794427	FALSE	TRUE	FALSE	NUWji8	0.0240536	0.300525	TRUE	reported	textfile	22	1.15199e-06	26623368	0.04019	TRUE	reported	igd	0.00793361	23.7433
	rs739438	G	C	G	C	0.1956	-0.047848	0.1218	0.118972	FALSE	TRUE	FALSE	NUWji8	0.0304787	0.116442	TRUE	reported	textfile	17	3.56599e-06	26689712	0.04212	TRUE	reported	igd	0.00720638	21.5511
	rs74876321	T	C	T	C	-0.2662	-0.0190238	0.0683	0.0363654	FALSE	FALSE	FALSE	NUWji8	0.0528686	0.718973	TRUE	reported	textfile	16	1.126e-06	78808938	0.05456	TRUE	reported	igd	0.00794875	23.7889
	rs805288	T	C	T	C	-0.1801	0.0141763	0.5436	0.261462	FALSE	FALSE	FALSE	NUWji8	0.0221977	0.523059	TRUE	reported	textfile	6	8.44209e-10	31678028	0.02926	TRUE	reported	igd	0.0125914	37.8605
	rs885947	A	G	A	G	0.2608	-0.0258821	0.1067	0.245212	FALSE	FALSE	FALSE	NUWji8	0.0227623	0.255512	TRUE	reported	textfile	6	4.17302e-08	29696656	0.04744	TRUE	reported	igd	0.01007	30.2018
	rs9268628	C	A	C	A	-0.2999	-0.00191397	0.6062	0.167423	FALSE	FALSE	FALSE	NUWji8	0.0259864	0.941287	TRUE	reported	textfile	6	1.72385e-23	32405865	0.02977	TRUE	reported	igd	0.0330298	101.415
	rs9297556	C	T	C	T	-0.1333	0.0153663	0.6971	0.673516	FALSE	FALSE	FALSE	NUWji8	0.0214698	0.474165	TRUE	reported	textfile	8	8.41395e-06	117469352	0.02986	TRUE	reported	igd	0.00666307	19.9154
GCST90199995	rs111660650	T	C	T	C	-1.344	0.051281	0.0024	0.0184612	FALSE	FALSE	FALSE	d7q0VH	0.052751	0.330985	TRUE	reported	textfile	6	3.88696e-06	135147576	0.2906	TRUE	reported	igd	0.00714808	21.3754
	rs11260062	C	A	C	A	0.1397	0.0300972	0.2986	0.344293	FALSE	FALSE	FALSE	d7q0VH	0.0148566	0.0427808	TRUE	reported	textfile	19	3.211e-06	8214970	0.02994	TRUE	reported	igd	0.00727471	21.7569
	rs113346886	T	A	T	A	-0.2799	-0.0556662	0.0495	0.0126684	FALSE	TRUE	FALSE	d7q0VH	0.0630335	0.377171	TRUE	reported	textfile	3	9.74406e-06	43788371	0.06318	TRUE	reported	igd	0.00656273	19.6135
	rs114705966	C	G	C	G	-0.4703	0.033401	0.016	0.0469624	FALSE	TRUE	FALSE	d7q0VH	0.0335592	0.319597	TRUE	reported	textfile	5	9.56908e-06	150304121	0.106	TRUE	reported	igd	0.00658215	19.6719
	rs117172940	T	A	T	A	3.291	0.0435101	0.0003	0.0163003	FALSE	TRUE	FALSE	d7q0VH	0.0554475	0.432625	TRUE	reported	textfile	7	2.72998e-06	26706043	0.7003	TRUE	reported	igd	0.00737851	22.0696
	rs11901763	T	C	T	C	0.2647	0.0340322	0.066	0.0663528	FALSE	FALSE	FALSE	d7q0VH	0.0284449	0.23153	TRUE	reported	textfile	2	1.72199e-06	235192580	0.05523	TRUE	reported	igd	0.00767203	22.9544
	rs12598451	A	G	A	G	-0.378	0.015296	0.2279	0.256711	FALSE	FALSE	FALSE	d7q0VH	0.0161268	0.342884	TRUE	reported	textfile	16	9.37994e-33	10982607	0.03133	TRUE	reported	igd	0.0467075	145.469
	rs12929277	C	T	C	T	0.1523	0.0272941	0.2166	0.213535	FALSE	FALSE	FALSE	d7q0VH	0.0175636	0.120181	TRUE	reported	textfile	16	4.69602e-06	10700928	0.03321	TRUE	reported	igd	0.00702904	21.0169
	rs13052008	A	G	A	G	-0.2244	0.0231053	0.085	0.0568294	FALSE	FALSE	FALSE	d7q0VH	0.0305932	0.450104	TRUE	reported	textfile	21	5.76594e-06	25055193	0.0494	TRUE	reported	igd	0.00689737	20.6205
	rs138970824	G	A	G	A	-0.3842	0.0338014	0.0263	0.0335807	FALSE	FALSE	FALSE	d7q0VH	0.0393663	0.390541	TRUE	reported	textfile	3	5.91099e-06	4179058	0.08466	TRUE	reported	igd	0.00688423	20.581
	rs139174173	A	C	A	C	0.4977	0.0359438	0.0459	0.0126894	FALSE	FALSE	FALSE	d7q0VH	0.0631958	0.569513	TRUE	reported	textfile	6	3.61901e-10	32592834	0.07912	TRUE	reported	igd	0.0131436	39.5431
	rs17039221	A	G	A	G	-0.1392	0.00120568	0.2779	0.194169	FALSE	FALSE	FALSE	d7q0VH	0.0180171	0.946647	TRUE	reported	textfile	3	4.782e-06	14308924	0.03038	TRUE	reported	igd	0.00701685	20.9802
	rs2065798	C	T	C	T	0.1285	-0.00638757	0.367	0.494215	FALSE	FALSE	FALSE	d7q0VH	0.0142484	0.653936	TRUE	reported	textfile	13	6.158e-06	20793579	0.02837	TRUE	reported	igd	0.00685798	20.5019
	rs3845488	C	T	C	T	-1.242	-0.0974641	0.0024	0.0179958	FALSE	FALSE	FALSE	d7q0VH	0.0528802	0.0653126	TRUE	reported	textfile	1	8.43199e-06	37419029	0.2784	TRUE	reported	igd	0.0066543	19.889
	rs419434	A	G	A	G	-0.1929	-0.0411158	0.1375	0.0426882	FALSE	FALSE	FALSE	d7q0VH	0.0349248	0.239089	TRUE	reported	textfile	6	5.40406e-06	32986749	0.04233	TRUE	reported	igd	0.00694129	20.7527
	rs4959613	A	C	A	C	-0.1353	0.0159059	0.6321	0.581464	FALSE	FALSE	FALSE	d7q0VH	0.0149042	0.285877	TRUE	reported	textfile	6	2.10698e-06	1835403	0.02848	TRUE	reported	igd	0.00753922	22.554
	rs55813952	G	A	G	A	-0.6089	0.0180851	0.0098	0.0442975	FALSE	FALSE	FALSE	d7q0VH	0.0342715	0.597706	TRUE	reported	textfile	14	8.70803e-06	101223876	0.1367	TRUE	reported	igd	0.00663379	19.8272
	rs55831773	T	C	T	C	0.1772	0.0349155	0.1321	0.184632	FALSE	FALSE	FALSE	d7q0VH	0.0186759	0.0615467	TRUE	reported	textfile	17	9.45497e-06	7559037	0.03994	TRUE	reported	igd	0.00658174	19.6707
	rs73747338	T	C	T	C	0.2159	-0.0499872	0.1139	0.0398989	FALSE	FALSE	FALSE	d7q0VH	0.0361555	0.1668	TRUE	reported	textfile	6	1.70699e-06	33798041	0.04502	TRUE	reported	igd	0.00768144	22.9827
	rs738649	A	T	A	T	-0.1959	0.035416	0.8607	0.793315	FALSE	TRUE	FALSE	d7q0VH	0.0173814	0.0415914	TRUE	reported	textfile	22	1.15199e-06	26623368	0.04019	TRUE	reported	igd	0.00793361	23.7433
	rs739438	G	C	G	C	0.1956	0.0314651	0.1218	0.117792	FALSE	TRUE	FALSE	d7q0VH	0.0221886	0.156169	TRUE	reported	textfile	17	3.56599e-06	26689712	0.04212	TRUE	reported	igd	0.00720638	21.5511
	rs74876321	T	C	T	C	-0.2662	-0.0372471	0.0683	0.0377954	FALSE	FALSE	FALSE	d7q0VH	0.0376641	0.322698	TRUE	reported	textfile	16	1.126e-06	78808938	0.05456	TRUE	reported	igd	0.00794875	23.7889
	rs805288	T	C	T	C	-0.1801	0.00692904	0.5436	0.267815	FALSE	FALSE	FALSE	d7q0VH	0.0159083	0.663154	TRUE	reported	textfile	6	8.44209e-10	31678028	0.02926	TRUE	reported	igd	0.0125914	37.8605
	rs885947	A	G	A	G	0.2608	0.0140528	0.1067	0.245374	FALSE	FALSE	FALSE	d7q0VH	0.0165182	0.39491	TRUE	reported	textfile	6	4.17302e-08	29696656	0.04744	TRUE	reported	igd	0.01007	30.2018
	rs9268628	C	A	C	A	-0.2999	0.00812857	0.6062	0.17026	FALSE	FALSE	FALSE	d7q0VH	0.018761	0.664819	TRUE	reported	textfile	6	1.72385e-23	32405865	0.02977	TRUE	reported	igd	0.0330298	101.415
	rs9297556	C	T	C	T	-0.1333	-0.0185018	0.6971	0.673446	FALSE	FALSE	FALSE	d7q0VH	0.0154753	0.231864	TRUE	reported	textfile	8	8.41395e-06	117469352	0.02986	TRUE	reported	igd	0.00666307	19.9154
GCST90200045	rs111660650	T	C	T	C	-1.344	0.0072811	0.0024	0.018523	FALSE	FALSE	FALSE	JpnhUr	0.0571568	0.898633	TRUE	reported	textfile	6	3.88696e-06	135147576	0.2906	TRUE	reported	igd	0.00714808	21.3754
	rs11260062	C	A	C	A	0.1397	-0.00875852	0.2986	0.343231	FALSE	FALSE	FALSE	JpnhUr	0.0161286	0.587101	TRUE	reported	textfile	19	3.211e-06	8214970	0.02994	TRUE	reported	igd	0.00727471	21.7569
	rs113346886	T	A	T	A	-0.2799	0.0866945	0.0495	0.0128267	FALSE	TRUE	FALSE	JpnhUr	0.0680033	0.20236	TRUE	reported	textfile	3	9.74406e-06	43788371	0.06318	TRUE	reported	igd	0.00656273	19.6135
	rs114705966	C	G	C	G	-0.4703	-0.0488437	0.016	0.0472321	FALSE	TRUE	FALSE	JpnhUr	0.0362398	0.177725	TRUE	reported	textfile	5	9.56908e-06	150304121	0.106	TRUE	reported	igd	0.00658215	19.6719
	rs117172940	T	A	T	A	3.291	0.000461644	0.0003	0.0163974	FALSE	TRUE	FALSE	JpnhUr	0.0600153	0.993863	TRUE	reported	textfile	7	2.72998e-06	26706043	0.7003	TRUE	reported	igd	0.00737851	22.0696
	rs11901763	T	C	T	C	0.2647	-0.0139669	0.066	0.0666132	FALSE	FALSE	FALSE	JpnhUr	0.0308397	0.65063	TRUE	reported	textfile	2	1.72199e-06	235192580	0.05523	TRUE	reported	igd	0.00767203	22.9544
	rs12598451	A	G	A	G	-0.378	0.0317808	0.2279	0.257094	FALSE	FALSE	FALSE	JpnhUr	0.0174926	0.0692448	TRUE	reported	textfile	16	9.37994e-33	10982607	0.03133	TRUE	reported	igd	0.0467075	145.469
	rs12929277	C	T	C	T	0.1523	-0.034351	0.2166	0.213645	FALSE	FALSE	FALSE	JpnhUr	0.0190382	0.0711814	TRUE	reported	textfile	16	4.69602e-06	10700928	0.03321	TRUE	reported	igd	0.00702904	21.0169
	rs13052008	A	G	A	G	-0.2244	0.00910758	0.085	0.0566335	FALSE	FALSE	FALSE	JpnhUr	0.0332621	0.784228	TRUE	reported	textfile	21	5.76594e-06	25055193	0.0494	TRUE	reported	igd	0.00689737	20.6205
	rs138970824	G	A	G	A	-0.3842	-0.00404777	0.0263	0.0335848	FALSE	FALSE	FALSE	JpnhUr	0.0427306	0.924531	TRUE	reported	textfile	3	5.91099e-06	4179058	0.08466	TRUE	reported	igd	0.00688423	20.581
	rs139174173	A	C	A	C	0.4977	-0.00600166	0.0459	0.0126636	FALSE	FALSE	FALSE	JpnhUr	0.0686485	0.930333	TRUE	reported	textfile	6	3.61901e-10	32592834	0.07912	TRUE	reported	igd	0.0131436	39.5431
	rs17039221	A	G	A	G	-0.1392	0.00999793	0.2779	0.194143	FALSE	FALSE	FALSE	JpnhUr	0.0195406	0.608897	TRUE	reported	textfile	3	4.782e-06	14308924	0.03038	TRUE	reported	igd	0.00701685	20.9802
	rs2065798	C	T	C	T	0.1285	-0.020167	0.367	0.495054	FALSE	FALSE	FALSE	JpnhUr	0.0154484	0.191742	TRUE	reported	textfile	13	6.158e-06	20793579	0.02837	TRUE	reported	igd	0.00685798	20.5019
	rs3845488	C	T	C	T	-1.242	-0.00724387	0.0024	0.0177013	FALSE	FALSE	FALSE	JpnhUr	0.0578507	0.900352	TRUE	reported	textfile	1	8.43199e-06	37419029	0.2784	TRUE	reported	igd	0.0066543	19.889
	rs419434	A	G	A	G	-0.1929	0.00191074	0.1375	0.0426563	FALSE	FALSE	FALSE	JpnhUr	0.0379267	0.95982	TRUE	reported	textfile	6	5.40406e-06	32986749	0.04233	TRUE	reported	igd	0.00694129	20.7527
	rs4959613	A	C	A	C	-0.1353	0.00975062	0.6321	0.58143	FALSE	FALSE	FALSE	JpnhUr	0.0161668	0.546424	TRUE	reported	textfile	6	2.10698e-06	1835403	0.02848	TRUE	reported	igd	0.00753922	22.554
	rs55813952	G	A	G	A	-0.6089	-0.0964352	0.0098	0.0442392	FALSE	FALSE	FALSE	JpnhUr	0.0372098	0.00955141	TRUE	reported	textfile	14	8.70803e-06	101223876	0.1367	TRUE	reported	igd	0.00663379	19.8272
	rs55831773	T	C	T	C	0.1772	0.0276451	0.1321	0.184696	FALSE	FALSE	FALSE	JpnhUr	0.020242	0.172023	TRUE	reported	textfile	17	9.45497e-06	7559037	0.03994	TRUE	reported	igd	0.00658174	19.6707
	rs73747338	T	C	T	C	0.2159	0.0241963	0.1139	0.0397307	FALSE	FALSE	FALSE	JpnhUr	0.0393213	0.538324	TRUE	reported	textfile	6	1.70699e-06	33798041	0.04502	TRUE	reported	igd	0.00768144	22.9827
	rs738649	A	T	A	T	-0.1959	-0.019937	0.8607	0.792754	FALSE	TRUE	FALSE	JpnhUr	0.0188374	0.289885	TRUE	reported	textfile	22	1.15199e-06	26623368	0.04019	TRUE	reported	igd	0.00793361	23.7433
	rs739438	G	C	G	C	0.1956	-0.0138885	0.1218	0.117926	FALSE	TRUE	FALSE	JpnhUr	0.0240642	0.563844	TRUE	reported	textfile	17	3.56599e-06	26689712	0.04212	TRUE	reported	igd	0.00720638	21.5511
	rs74876321	T	C	T	C	-0.2662	-0.0056006	0.0683	0.0375441	FALSE	FALSE	FALSE	JpnhUr	0.0410007	0.891349	TRUE	reported	textfile	16	1.126e-06	78808938	0.05456	TRUE	reported	igd	0.00794875	23.7889
	rs805288	T	C	T	C	-0.1801	0.0304405	0.5436	0.266399	FALSE	FALSE	FALSE	JpnhUr	0.0173019	0.0785134	TRUE	reported	textfile	6	8.44209e-10	31678028	0.02926	TRUE	reported	igd	0.0125914	37.8605
	rs885947	A	G	A	G	0.2608	0.0106841	0.1067	0.246026	FALSE	FALSE	FALSE	JpnhUr	0.0178873	0.550305	TRUE	reported	textfile	6	4.17302e-08	29696656	0.04744	TRUE	reported	igd	0.01007	30.2018
	rs9268628	C	A	C	A	-0.2999	-1.18853e-05	0.6062	0.169413	FALSE	FALSE	FALSE	JpnhUr	0.0203947	0.999535	TRUE	reported	textfile	6	1.72385e-23	32405865	0.02977	TRUE	reported	igd	0.0330298	101.415
	rs9297556	C	T	C	T	-0.1333	0.00387134	0.6971	0.67293	FALSE	FALSE	FALSE	JpnhUr	0.0168017	0.817771	TRUE	reported	textfile	8	8.41395e-06	117469352	0.02986	TRUE	reported	igd	0.00666307	19.9154
GCST90200075	rs111660650	T	C	T	C	-1.344	-0.0780347	0.0024	0.0185343	FALSE	FALSE	FALSE	LCaZhd	0.0572975	0.173223	TRUE	reported	textfile	6	3.88696e-06	135147576	0.2906	TRUE	reported	igd	0.00714808	21.3754
	rs11260062	C	A	C	A	0.1397	-0.0244705	0.2986	0.343319	FALSE	FALSE	FALSE	LCaZhd	0.0161715	0.130232	TRUE	reported	textfile	19	3.211e-06	8214970	0.02994	TRUE	reported	igd	0.00727471	21.7569
	rs113346886	T	A	T	A	-0.2799	-0.00540361	0.0495	0.0127737	FALSE	TRUE	FALSE	LCaZhd	0.0683395	0.936977	TRUE	reported	textfile	3	9.74406e-06	43788371	0.06318	TRUE	reported	igd	0.00656273	19.6135
	rs114705966	C	G	C	G	-0.4703	0.0344461	0.016	0.0470833	FALSE	TRUE	FALSE	LCaZhd	0.036396	0.343931	TRUE	reported	textfile	5	9.56908e-06	150304121	0.106	TRUE	reported	igd	0.00658215	19.6719
	rs117172940	T	A	T	A	3.291	-0.0200185	0.0003	0.0161643	FALSE	TRUE	FALSE	LCaZhd	0.0608211	0.742051	TRUE	reported	textfile	7	2.72998e-06	26706043	0.7003	TRUE	reported	igd	0.00737851	22.0696
	rs11901763	T	C	T	C	0.2647	0.0195629	0.066	0.0662055	FALSE	FALSE	FALSE	LCaZhd	0.0309973	0.527964	TRUE	reported	textfile	2	1.72199e-06	235192580	0.05523	TRUE	reported	igd	0.00767203	22.9544
	rs12598451	A	G	A	G	-0.378	-0.0193538	0.2279	0.257654	FALSE	FALSE	FALSE	LCaZhd	0.0175445	0.269971	TRUE	reported	textfile	16	9.37994e-33	10982607	0.03133	TRUE	reported	igd	0.0467075	145.469
	rs12929277	C	T	C	T	0.1523	0.0230893	0.2166	0.213912	FALSE	FALSE	FALSE	LCaZhd	0.0190966	0.226632	TRUE	reported	textfile	16	4.69602e-06	10700928	0.03321	TRUE	reported	igd	0.00702904	21.0169
	rs13052008	A	G	A	G	-0.2244	-0.0591877	0.085	0.0566679	FALSE	FALSE	FALSE	LCaZhd	0.0333422	0.0758723	TRUE	reported	textfile	21	5.76594e-06	25055193	0.0494	TRUE	reported	igd	0.00689737	20.6205
	rs138970824	G	A	G	A	-0.3842	0.0471089	0.0263	0.0336661	FALSE	FALSE	FALSE	LCaZhd	0.042803	0.271071	TRUE	reported	textfile	3	5.91099e-06	4179058	0.08466	TRUE	reported	igd	0.00688423	20.581
	rs139174173	A	C	A	C	0.4977	0.0196241	0.0459	0.0126713	FALSE	FALSE	FALSE	LCaZhd	0.0688245	0.775543	TRUE	reported	textfile	6	3.61901e-10	32592834	0.07912	TRUE	reported	igd	0.0131436	39.5431
	rs17039221	A	G	A	G	-0.1392	0.0186049	0.2779	0.193226	FALSE	FALSE	FALSE	LCaZhd	0.0196308	0.343263	TRUE	reported	textfile	3	4.782e-06	14308924	0.03038	TRUE	reported	igd	0.00701685	20.9802
	rs2065798	C	T	C	T	0.1285	0.000265391	0.367	0.494557	FALSE	FALSE	FALSE	LCaZhd	0.0155013	0.98634	TRUE	reported	textfile	13	6.158e-06	20793579	0.02837	TRUE	reported	igd	0.00685798	20.5019
	rs3845488	C	T	C	T	-1.242	-0.0527798	0.0024	0.0178333	FALSE	FALSE	FALSE	LCaZhd	0.0578115	0.361261	TRUE	reported	textfile	1	8.43199e-06	37419029	0.2784	TRUE	reported	igd	0.0066543	19.889
	rs419434	A	G	A	G	-0.1929	0.0371466	0.1375	0.0424397	FALSE	FALSE	FALSE	LCaZhd	0.0381166	0.329782	TRUE	reported	textfile	6	5.40406e-06	32986749	0.04233	TRUE	reported	igd	0.00694129	20.7527
	rs4959613	A	C	A	C	-0.1353	-0.0185002	0.6321	0.580683	FALSE	FALSE	FALSE	LCaZhd	0.0162095	0.253738	TRUE	reported	textfile	6	2.10698e-06	1835403	0.02848	TRUE	reported	igd	0.00753922	22.554
	rs55813952	G	A	G	A	-0.6089	0.0404171	0.0098	0.0441445	FALSE	FALSE	FALSE	LCaZhd	0.0373626	0.279363	TRUE	reported	textfile	14	8.70803e-06	101223876	0.1367	TRUE	reported	igd	0.00663379	19.8272
	rs55831773	T	C	T	C	0.1772	0.00181971	0.1321	0.184646	FALSE	FALSE	FALSE	LCaZhd	0.020303	0.928583	TRUE	reported	textfile	17	9.45497e-06	7559037	0.03994	TRUE	reported	igd	0.00658174	19.6707
	rs73747338	T	C	T	C	0.2159	-0.00994715	0.1139	0.0397548	FALSE	FALSE	FALSE	LCaZhd	0.0394237	0.800798	TRUE	reported	textfile	6	1.70699e-06	33798041	0.04502	TRUE	reported	igd	0.00768144	22.9827
	rs738649	A	T	A	T	-0.1959	0.0180391	0.8607	0.792689	FALSE	TRUE	FALSE	LCaZhd	0.0188894	0.339586	TRUE	reported	textfile	22	1.15199e-06	26623368	0.04019	TRUE	reported	igd	0.00793361	23.7433
	rs739438	G	C	G	C	0.1956	-0.0241356	0.1218	0.117876	FALSE	TRUE	FALSE	LCaZhd	0.0241057	0.316709	TRUE	reported	textfile	17	3.56599e-06	26689712	0.04212	TRUE	reported	igd	0.00720638	21.5511
	rs74876321	T	C	T	C	-0.2662	-0.0353321	0.0683	0.0376279	FALSE	FALSE	FALSE	LCaZhd	0.0410746	0.389682	TRUE	reported	textfile	16	1.126e-06	78808938	0.05456	TRUE	reported	igd	0.00794875	23.7889
	rs805288	T	C	T	C	-0.1801	0.0112669	0.5436	0.266804	FALSE	FALSE	FALSE	LCaZhd	0.0173321	0.515651	TRUE	reported	textfile	6	8.44209e-10	31678028	0.02926	TRUE	reported	igd	0.0125914	37.8605
	rs885947	A	G	A	G	0.2608	-0.0155434	0.1067	0.246236	FALSE	FALSE	FALSE	LCaZhd	0.0179303	0.386008	TRUE	reported	textfile	6	4.17302e-08	29696656	0.04744	TRUE	reported	igd	0.01007	30.2018
	rs9268628	C	A	C	A	-0.2999	-0.0453178	0.6062	0.16988	FALSE	FALSE	FALSE	LCaZhd	0.0204261	0.0265128	TRUE	reported	textfile	6	1.72385e-23	32405865	0.02977	TRUE	reported	igd	0.0330298	101.415
	rs9297556	C	T	C	T	-0.1333	0.0131639	0.6971	0.673996	FALSE	FALSE	FALSE	LCaZhd	0.016854	0.434771	TRUE	reported	textfile	8	8.41395e-06	117469352	0.02986	TRUE	reported	igd	0.00666307	19.9154
GCST90200078	rs111660650	T	C	T	C	-1.344	-0.133035	0.0024	0.0185704	FALSE	FALSE	FALSE	HW2bCg	0.055637	0.0167969	TRUE	reported	textfile	6	3.88696e-06	135147576	0.2906	TRUE	reported	igd	0.00714808	21.3754
	rs11260062	C	A	C	A	0.1397	-0.0031166	0.2986	0.343777	FALSE	FALSE	FALSE	HW2bCg	0.0157218	0.842862	TRUE	reported	textfile	19	3.211e-06	8214970	0.02994	TRUE	reported	igd	0.00727471	21.7569
	rs113346886	T	A	T	A	-0.2799	0.0992614	0.0495	0.012819	FALSE	TRUE	FALSE	HW2bCg	0.066319	0.134464	TRUE	reported	textfile	3	9.74406e-06	43788371	0.06318	TRUE	reported	igd	0.00656273	19.6135
	rs114705966	C	G	C	G	-0.4703	0.00519044	0.016	0.0473922	FALSE	TRUE	FALSE	HW2bCg	0.0352887	0.883065	TRUE	reported	textfile	5	9.56908e-06	150304121	0.106	TRUE	reported	igd	0.00658215	19.6719
	rs117172940	T	A	T	A	3.291	0.0448506	0.0003	0.0163248	FALSE	TRUE	FALSE	HW2bCg	0.0586306	0.444289	TRUE	reported	textfile	7	2.72998e-06	26706043	0.7003	TRUE	reported	igd	0.00737851	22.0696
	rs11901763	T	C	T	C	0.2647	-0.0186899	0.066	0.066494	FALSE	FALSE	FALSE	HW2bCg	0.0300859	0.534455	TRUE	reported	textfile	2	1.72199e-06	235192580	0.05523	TRUE	reported	igd	0.00767203	22.9544
	rs12598451	A	G	A	G	-0.378	-0.000883716	0.2279	0.25712	FALSE	FALSE	FALSE	HW2bCg	0.0170763	0.958727	TRUE	reported	textfile	16	9.37994e-33	10982607	0.03133	TRUE	reported	igd	0.0467075	145.469
	rs12929277	C	T	C	T	0.1523	0.00985125	0.2166	0.213859	FALSE	FALSE	FALSE	HW2bCg	0.0185571	0.595515	TRUE	reported	textfile	16	4.69602e-06	10700928	0.03321	TRUE	reported	igd	0.00702904	21.0169
	rs13052008	A	G	A	G	-0.2244	-0.0670951	0.085	0.0565992	FALSE	FALSE	FALSE	HW2bCg	0.0324303	0.0385551	TRUE	reported	textfile	21	5.76594e-06	25055193	0.0494	TRUE	reported	igd	0.00689737	20.6205
	rs138970824	G	A	G	A	-0.3842	0.00138234	0.0263	0.0337468	FALSE	FALSE	FALSE	HW2bCg	0.0415718	0.973474	TRUE	reported	textfile	3	5.91099e-06	4179058	0.08466	TRUE	reported	igd	0.00688423	20.581
	rs139174173	A	C	A	C	0.4977	0.0543423	0.0459	0.0126559	FALSE	FALSE	FALSE	HW2bCg	0.0669481	0.416959	TRUE	reported	textfile	6	3.61901e-10	32592834	0.07912	TRUE	reported	igd	0.0131436	39.5431
	rs17039221	A	G	A	G	-0.1392	0.0278447	0.2779	0.194573	FALSE	FALSE	FALSE	HW2bCg	0.0190225	0.143255	TRUE	reported	textfile	3	4.782e-06	14308924	0.03038	TRUE	reported	igd	0.00701685	20.9802
	rs2065798	C	T	C	T	0.1285	0.00202224	0.367	0.495117	FALSE	FALSE	FALSE	HW2bCg	0.0150698	0.893251	TRUE	reported	textfile	13	6.158e-06	20793579	0.02837	TRUE	reported	igd	0.00685798	20.5019
	rs3845488	C	T	C	T	-1.242	0.0411723	0.0024	0.0176905	FALSE	FALSE	FALSE	HW2bCg	0.056418	0.46553	TRUE	reported	textfile	1	8.43199e-06	37419029	0.2784	TRUE	reported	igd	0.0066543	19.889
	rs419434	A	G	A	G	-0.1929	-0.0120802	0.1375	0.042691	FALSE	FALSE	FALSE	HW2bCg	0.036965	0.743819	TRUE	reported	textfile	6	5.40406e-06	32986749	0.04233	TRUE	reported	igd	0.00694129	20.7527
	rs4959613	A	C	A	C	-0.1353	-0.00107602	0.6321	0.580764	FALSE	FALSE	FALSE	HW2bCg	0.015769	0.945597	TRUE	reported	textfile	6	2.10698e-06	1835403	0.02848	TRUE	reported	igd	0.00753922	22.554
	rs55813952	G	A	G	A	-0.6089	0.0242358	0.0098	0.0441516	FALSE	FALSE	FALSE	HW2bCg	0.036324	0.504637	TRUE	reported	textfile	14	8.70803e-06	101223876	0.1367	TRUE	reported	igd	0.00663379	19.8272
	rs55831773	T	C	T	C	0.1772	0.0406581	0.1321	0.184625	FALSE	FALSE	FALSE	HW2bCg	0.019737	0.0393989	TRUE	reported	textfile	17	9.45497e-06	7559037	0.03994	TRUE	reported	igd	0.00658174	19.6707
	rs73747338	T	C	T	C	0.2159	0.056259	0.1139	0.0395247	FALSE	FALSE	FALSE	HW2bCg	0.0384215	0.143124	TRUE	reported	textfile	6	1.70699e-06	33798041	0.04502	TRUE	reported	igd	0.00768144	22.9827
	rs738649	A	T	A	T	-0.1959	-0.023036	0.8607	0.793003	FALSE	TRUE	FALSE	HW2bCg	0.0183694	0.209827	TRUE	reported	textfile	22	1.15199e-06	26623368	0.04019	TRUE	reported	igd	0.00793361	23.7433
	rs739438	G	C	G	C	0.1956	-0.0100367	0.1218	0.118158	FALSE	TRUE	FALSE	HW2bCg	0.0234211	0.668265	TRUE	reported	textfile	17	3.56599e-06	26689712	0.04212	TRUE	reported	igd	0.00720638	21.5511
	rs74876321	T	C	T	C	-0.2662	-0.0129796	0.0683	0.0373388	FALSE	FALSE	FALSE	HW2bCg	0.0400745	0.746023	TRUE	reported	textfile	16	1.126e-06	78808938	0.05456	TRUE	reported	igd	0.00794875	23.7889
	rs805288	T	C	T	C	-0.1801	0.0225444	0.5436	0.266359	FALSE	FALSE	FALSE	HW2bCg	0.0168721	0.181485	TRUE	reported	textfile	6	8.44209e-10	31678028	0.02926	TRUE	reported	igd	0.0125914	37.8605
	rs885947	A	G	A	G	0.2608	0.0143641	0.1067	0.246301	FALSE	FALSE	FALSE	HW2bCg	0.0174351	0.410019	TRUE	reported	textfile	6	4.17302e-08	29696656	0.04744	TRUE	reported	igd	0.01007	30.2018
	rs9268628	C	A	C	A	-0.2999	0.00804139	0.6062	0.170159	FALSE	FALSE	FALSE	HW2bCg	0.0198602	0.685551	TRUE	reported	textfile	6	1.72385e-23	32405865	0.02977	TRUE	reported	igd	0.0330298	101.415
	rs9297556	C	T	C	T	-0.1333	0.00103473	0.6971	0.673603	FALSE	FALSE	FALSE	HW2bCg	0.0163796	0.94963	TRUE	reported	textfile	8	8.41395e-06	117469352	0.02986	TRUE	reported	igd	0.00666307	19.9154
GCST90200079	rs111660650	T	C	T	C	-1.344	0.011194	0.0024	0.0187159	FALSE	FALSE	FALSE	QQsVjg	0.0576344	0.846	TRUE	reported	textfile	6	3.88696e-06	135147576	0.2906	TRUE	reported	igd	0.00714808	21.3754
	rs11260062	C	A	C	A	0.1397	-0.0171199	0.2986	0.34373	FALSE	FALSE	FALSE	QQsVjg	0.016316	0.294054	TRUE	reported	textfile	19	3.211e-06	8214970	0.02994	TRUE	reported	igd	0.00727471	21.7569
	rs113346886	T	A	T	A	-0.2799	0.041283	0.0495	0.0129838	FALSE	TRUE	FALSE	QQsVjg	0.0685106	0.546789	TRUE	reported	textfile	3	9.74406e-06	43788371	0.06318	TRUE	reported	igd	0.00656273	19.6135
	rs114705966	C	G	C	G	-0.4703	-0.0608133	0.016	0.0469061	FALSE	TRUE	FALSE	QQsVjg	0.0368109	0.0985251	TRUE	reported	textfile	5	9.56908e-06	150304121	0.106	TRUE	reported	igd	0.00658215	19.6719
	rs117172940	T	A	T	A	3.291	-0.0377027	0.0003	0.0165534	FALSE	TRUE	FALSE	QQsVjg	0.0605341	0.533394	TRUE	reported	textfile	7	2.72998e-06	26706043	0.7003	TRUE	reported	igd	0.00737851	22.0696
	rs11901763	T	C	T	C	0.2647	0.00771988	0.066	0.0662439	FALSE	FALSE	FALSE	QQsVjg	0.0312994	0.805182	TRUE	reported	textfile	2	1.72199e-06	235192580	0.05523	TRUE	reported	igd	0.00767203	22.9544
	rs12598451	A	G	A	G	-0.378	0.00692444	0.2279	0.257465	FALSE	FALSE	FALSE	QQsVjg	0.0177392	0.69628	TRUE	reported	textfile	16	9.37994e-33	10982607	0.03133	TRUE	reported	igd	0.0467075	145.469
	rs12929277	C	T	C	T	0.1523	-0.0288625	0.2166	0.213825	FALSE	FALSE	FALSE	QQsVjg	0.0192775	0.134339	TRUE	reported	textfile	16	4.69602e-06	10700928	0.03321	TRUE	reported	igd	0.00702904	21.0169
	rs13052008	A	G	A	G	-0.2244	0.025655	0.085	0.0567958	FALSE	FALSE	FALSE	QQsVjg	0.0336512	0.445834	TRUE	reported	textfile	21	5.76594e-06	25055193	0.0494	TRUE	reported	igd	0.00689737	20.6205
	rs138970824	G	A	G	A	-0.3842	0.0249376	0.0263	0.0333416	FALSE	FALSE	FALSE	QQsVjg	0.0434263	0.565798	TRUE	reported	textfile	3	5.91099e-06	4179058	0.08466	TRUE	reported	igd	0.00688423	20.581
	rs139174173	A	C	A	C	0.4977	-0.0467562	0.0459	0.0126941	FALSE	FALSE	FALSE	QQsVjg	0.0694793	0.500978	TRUE	reported	textfile	6	3.61901e-10	32592834	0.07912	TRUE	reported	igd	0.0131436	39.5431
	rs17039221	A	G	A	G	-0.1392	0.0228562	0.2779	0.19387	FALSE	FALSE	FALSE	QQsVjg	0.019822	0.248881	TRUE	reported	textfile	3	4.782e-06	14308924	0.03038	TRUE	reported	igd	0.00701685	20.9802
	rs2065798	C	T	C	T	0.1285	-0.00527523	0.367	0.494026	FALSE	FALSE	FALSE	QQsVjg	0.0156792	0.736533	TRUE	reported	textfile	13	6.158e-06	20793579	0.02837	TRUE	reported	igd	0.00685798	20.5019
	rs3845488	C	T	C	T	-1.242	-0.0168131	0.0024	0.0177559	FALSE	FALSE	FALSE	QQsVjg	0.0585271	0.773905	TRUE	reported	textfile	1	8.43199e-06	37419029	0.2784	TRUE	reported	igd	0.0066543	19.889
	rs419434	A	G	A	G	-0.1929	-0.0145169	0.1375	0.0430121	FALSE	FALSE	FALSE	QQsVjg	0.0382818	0.704531	TRUE	reported	textfile	6	5.40406e-06	32986749	0.04233	TRUE	reported	igd	0.00694129	20.7527
	rs4959613	A	C	A	C	-0.1353	0.00983941	0.6321	0.580832	FALSE	FALSE	FALSE	QQsVjg	0.0163895	0.548275	TRUE	reported	textfile	6	2.10698e-06	1835403	0.02848	TRUE	reported	igd	0.00753922	22.554
	rs55813952	G	A	G	A	-0.6089	-0.0542435	0.0098	0.0437577	FALSE	FALSE	FALSE	QQsVjg	0.03788	0.152149	TRUE	reported	textfile	14	8.70803e-06	101223876	0.1367	TRUE	reported	igd	0.00663379	19.8272
	rs55831773	T	C	T	C	0.1772	0.00649516	0.1321	0.185707	FALSE	FALSE	FALSE	QQsVjg	0.0205048	0.751424	TRUE	reported	textfile	17	9.45497e-06	7559037	0.03994	TRUE	reported	igd	0.00658174	19.6707
	rs73747338	T	C	T	C	0.2159	-0.0149035	0.1139	0.0395435	FALSE	FALSE	FALSE	QQsVjg	0.0399184	0.708889	TRUE	reported	textfile	6	1.70699e-06	33798041	0.04502	TRUE	reported	igd	0.00768144	22.9827
	rs738649	A	T	A	T	-0.1959	-0.0221334	0.8607	0.793352	FALSE	TRUE	FALSE	QQsVjg	0.0191285	0.247234	TRUE	reported	textfile	22	1.15199e-06	26623368	0.04019	TRUE	reported	igd	0.00793361	23.7433
	rs739438	G	C	G	C	0.1956	-0.0139296	0.1218	0.117959	FALSE	TRUE	FALSE	QQsVjg	0.024376	0.567697	TRUE	reported	textfile	17	3.56599e-06	26689712	0.04212	TRUE	reported	igd	0.00720638	21.5511
	rs74876321	T	C	T	C	-0.2662	0.0148572	0.0683	0.0370668	FALSE	FALSE	FALSE	QQsVjg	0.0417871	0.722181	TRUE	reported	textfile	16	1.126e-06	78808938	0.05456	TRUE	reported	igd	0.00794875	23.7889
	rs805288	T	C	T	C	-0.1801	0.0207597	0.5436	0.266803	FALSE	FALSE	FALSE	QQsVjg	0.0175041	0.235626	TRUE	reported	textfile	6	8.44209e-10	31678028	0.02926	TRUE	reported	igd	0.0125914	37.8605
	rs885947	A	G	A	G	0.2608	0.00929803	0.1067	0.246946	FALSE	FALSE	FALSE	QQsVjg	0.0181318	0.608089	TRUE	reported	textfile	6	4.17302e-08	29696656	0.04744	TRUE	reported	igd	0.01007	30.2018
	rs9268628	C	A	C	A	-0.2999	0.0141952	0.6062	0.169583	FALSE	FALSE	FALSE	QQsVjg	0.0206539	0.4919	TRUE	reported	textfile	6	1.72385e-23	32405865	0.02977	TRUE	reported	igd	0.0330298	101.415
	rs9297556	C	T	C	T	-0.1333	0.00260807	0.6971	0.674229	FALSE	FALSE	FALSE	QQsVjg	0.0170349	0.878318	TRUE	reported	textfile	8	8.41395e-06	117469352	0.02986	TRUE	reported	igd	0.00666307	19.9154
GCST90200092	rs111660650	T	C	T	C	-1.344	0.0438357	0.0024	0.0185015	FALSE	FALSE	FALSE	OwznmH	0.0794182	0.580976	TRUE	reported	textfile	6	3.88696e-06	135147576	0.2906	TRUE	reported	igd	0.00714808	21.3754
	rs11260062	C	A	C	A	0.1397	-0.00620211	0.2986	0.34296	FALSE	FALSE	FALSE	OwznmH	0.0223066	0.780982	TRUE	reported	textfile	19	3.211e-06	8214970	0.02994	TRUE	reported	igd	0.00727471	21.7569
	rs113346886	T	A	T	A	-0.2799	-0.230158	0.0495	0.0135197	FALSE	TRUE	FALSE	OwznmH	0.0912437	0.0116541	TRUE	reported	textfile	3	9.74406e-06	43788371	0.06318	TRUE	reported	igd	0.00656273	19.6135
	rs114705966	C	G	C	G	-0.4703	-0.0126124	0.016	0.0475697	FALSE	TRUE	FALSE	OwznmH	0.0499067	0.800485	TRUE	reported	textfile	5	9.56908e-06	150304121	0.106	TRUE	reported	igd	0.00658215	19.6719
	rs117172940	T	A	T	A	3.291	0.0861609	0.0003	0.018315	FALSE	TRUE	FALSE	OwznmH	0.0786386	0.273229	TRUE	reported	textfile	7	2.72998e-06	26706043	0.7003	TRUE	reported	igd	0.00737851	22.0696
	rs11901763	T	C	T	C	0.2647	0.0116792	0.066	0.0675518	FALSE	FALSE	FALSE	OwznmH	0.0426859	0.784385	TRUE	reported	textfile	2	1.72199e-06	235192580	0.05523	TRUE	reported	igd	0.00767203	22.9544
	rs12598451	A	G	A	G	-0.378	0.0533952	0.2279	0.250987	FALSE	FALSE	FALSE	OwznmH	0.0243983	0.0286349	TRUE	reported	textfile	16	9.37994e-33	10982607	0.03133	TRUE	reported	igd	0.0467075	145.469
	rs12929277	C	T	C	T	0.1523	-0.0062537	0.2166	0.21328	FALSE	FALSE	FALSE	OwznmH	0.0262412	0.811636	TRUE	reported	textfile	16	4.69602e-06	10700928	0.03321	TRUE	reported	igd	0.00702904	21.0169
	rs13052008	A	G	A	G	-0.2244	-0.0359108	0.085	0.0564701	FALSE	FALSE	FALSE	OwznmH	0.0458954	0.433951	TRUE	reported	textfile	21	5.76594e-06	25055193	0.0494	TRUE	reported	igd	0.00689737	20.6205
	rs138970824	G	A	G	A	-0.3842	-0.0309793	0.0263	0.0342811	FALSE	FALSE	FALSE	OwznmH	0.0587987	0.598284	TRUE	reported	textfile	3	5.91099e-06	4179058	0.08466	TRUE	reported	igd	0.00688423	20.581
	rs139174173	A	C	A	C	0.4977	0.0500548	0.0459	0.0121115	FALSE	FALSE	FALSE	OwznmH	0.0978595	0.609003	TRUE	reported	textfile	6	3.61901e-10	32592834	0.07912	TRUE	reported	igd	0.0131436	39.5431
	rs17039221	A	G	A	G	-0.1392	0.0122304	0.2779	0.190717	FALSE	FALSE	FALSE	OwznmH	0.0274265	0.655645	TRUE	reported	textfile	3	4.782e-06	14308924	0.03038	TRUE	reported	igd	0.00701685	20.9802
	rs2065798	C	T	C	T	0.1285	-0.0315193	0.367	0.494297	FALSE	FALSE	FALSE	OwznmH	0.0213976	0.140742	TRUE	reported	textfile	13	6.158e-06	20793579	0.02837	TRUE	reported	igd	0.00685798	20.5019
	rs3845488	C	T	C	T	-1.242	-0.0607603	0.0024	0.0186328	FALSE	FALSE	FALSE	OwznmH	0.0789437	0.441498	TRUE	reported	textfile	1	8.43199e-06	37419029	0.2784	TRUE	reported	igd	0.0066543	19.889
	rs419434	A	G	A	G	-0.1929	0.0143579	0.1375	0.0429616	FALSE	FALSE	FALSE	OwznmH	0.0520454	0.782646	TRUE	reported	textfile	6	5.40406e-06	32986749	0.04233	TRUE	reported	igd	0.00694129	20.7527
	rs4959613	A	C	A	C	-0.1353	-0.0073603	0.6321	0.582134	FALSE	FALSE	FALSE	OwznmH	0.022485	0.743409	TRUE	reported	textfile	6	2.10698e-06	1835403	0.02848	TRUE	reported	igd	0.00753922	22.554
	rs55813952	G	A	G	A	-0.6089	0.0558117	0.0098	0.0447881	FALSE	FALSE	FALSE	OwznmH	0.0509174	0.273025	TRUE	reported	textfile	14	8.70803e-06	101223876	0.1367	TRUE	reported	igd	0.00663379	19.8272
	rs55831773	T	C	T	C	0.1772	0.00774221	0.1321	0.189117	FALSE	FALSE	FALSE	OwznmH	0.0278574	0.781071	TRUE	reported	textfile	17	9.45497e-06	7559037	0.03994	TRUE	reported	igd	0.00658174	19.6707
	rs73747338	T	C	T	C	0.2159	0.00271731	0.1139	0.0407136	FALSE	FALSE	FALSE	OwznmH	0.053739	0.959672	TRUE	reported	textfile	6	1.70699e-06	33798041	0.04502	TRUE	reported	igd	0.00768144	22.9827
	rs738649	A	T	A	T	-0.1959	0.00158368	0.8607	0.791456	FALSE	TRUE	FALSE	OwznmH	0.0260329	0.951492	TRUE	reported	textfile	22	1.15199e-06	26623368	0.04019	TRUE	reported	igd	0.00793361	23.7433
	rs739438	G	C	G	C	0.1956	-0.0191562	0.1218	0.11764	FALSE	TRUE	FALSE	OwznmH	0.03341	0.566396	TRUE	reported	textfile	17	3.56599e-06	26689712	0.04212	TRUE	reported	igd	0.00720638	21.5511
	rs74876321	T	C	T	C	-0.2662	0.0872156	0.0683	0.0341222	FALSE	FALSE	FALSE	OwznmH	0.059387	0.141942	TRUE	reported	textfile	16	1.126e-06	78808938	0.05456	TRUE	reported	igd	0.00794875	23.7889
	rs805288	T	C	T	C	-0.1801	-0.0213811	0.5436	0.266499	FALSE	FALSE	FALSE	OwznmH	0.0238014	0.369019	TRUE	reported	textfile	6	8.44209e-10	31678028	0.02926	TRUE	reported	igd	0.0125914	37.8605
	rs885947	A	G	A	G	0.2608	-0.0457723	0.1067	0.248285	FALSE	FALSE	FALSE	OwznmH	0.0247722	0.0646414	TRUE	reported	textfile	6	4.17302e-08	29696656	0.04744	TRUE	reported	igd	0.01007	30.2018
	rs9268628	C	A	C	A	-0.2999	0.00744636	0.6062	0.172761	FALSE	FALSE	FALSE	OwznmH	0.0279767	0.790114	TRUE	reported	textfile	6	1.72385e-23	32405865	0.02977	TRUE	reported	igd	0.0330298	101.415
	rs9297556	C	T	C	T	-0.1333	0.0167551	0.6971	0.674441	FALSE	FALSE	FALSE	OwznmH	0.0231586	0.469375	TRUE	reported	textfile	8	8.41395e-06	117469352	0.02986	TRUE	reported	igd	0.00666307	19.9154
GCST90200097	rs111660650	T	C	T	C	-1.344	0.0994314	0.0024	0.0178877	FALSE	FALSE	FALSE	mnMjqZ	0.0692641	0.151133	TRUE	reported	textfile	6	3.88696e-06	135147576	0.2906	TRUE	reported	igd	0.00714808	21.3754
	rs11260062	C	A	C	A	0.1397	-0.0115978	0.2986	0.342487	FALSE	FALSE	FALSE	mnMjqZ	0.0192511	0.546876	TRUE	reported	textfile	19	3.211e-06	8214970	0.02994	TRUE	reported	igd	0.00727471	21.7569
	rs113346886	T	A	T	A	-0.2799	-0.127854	0.0495	0.0127943	FALSE	TRUE	FALSE	mnMjqZ	0.0811767	0.115253	TRUE	reported	textfile	3	9.74406e-06	43788371	0.06318	TRUE	reported	igd	0.00656273	19.6135
	rs114705966	C	G	C	G	-0.4703	0.00370638	0.016	0.0469661	FALSE	TRUE	FALSE	mnMjqZ	0.0432351	0.931684	TRUE	reported	textfile	5	9.56908e-06	150304121	0.106	TRUE	reported	igd	0.00658215	19.6719
	rs117172940	T	A	T	A	3.291	-0.0362036	0.0003	0.0156037	FALSE	TRUE	FALSE	mnMjqZ	0.0729984	0.619929	TRUE	reported	textfile	7	2.72998e-06	26706043	0.7003	TRUE	reported	igd	0.00737851	22.0696
	rs11901763	T	C	T	C	0.2647	-0.00211728	0.066	0.0668403	FALSE	FALSE	FALSE	mnMjqZ	0.036703	0.953998	TRUE	reported	textfile	2	1.72199e-06	235192580	0.05523	TRUE	reported	igd	0.00767203	22.9544
	rs12598451	A	G	A	G	-0.378	0.0144227	0.2279	0.257324	FALSE	FALSE	FALSE	mnMjqZ	0.0207653	0.487331	TRUE	reported	textfile	16	9.37994e-33	10982607	0.03133	TRUE	reported	igd	0.0467075	145.469
	rs12929277	C	T	C	T	0.1523	0.0273273	0.2166	0.215147	FALSE	FALSE	FALSE	mnMjqZ	0.0226515	0.227653	TRUE	reported	textfile	16	4.69602e-06	10700928	0.03321	TRUE	reported	igd	0.00702904	21.0169
	rs13052008	A	G	A	G	-0.2244	-0.0853266	0.085	0.0577218	FALSE	FALSE	FALSE	mnMjqZ	0.0389369	0.0284225	TRUE	reported	textfile	21	5.76594e-06	25055193	0.0494	TRUE	reported	igd	0.00689737	20.6205
	rs138970824	G	A	G	A	-0.3842	0.0138063	0.0263	0.0341588	FALSE	FALSE	FALSE	mnMjqZ	0.0502593	0.783546	TRUE	reported	textfile	3	5.91099e-06	4179058	0.08466	TRUE	reported	igd	0.00688423	20.581
	rs139174173	A	C	A	C	0.4977	0.0305961	0.0459	0.0114835	FALSE	FALSE	FALSE	mnMjqZ	0.0860527	0.722177	TRUE	reported	textfile	6	3.61901e-10	32592834	0.07912	TRUE	reported	igd	0.0131436	39.5431
	rs17039221	A	G	A	G	-0.1392	0.00298058	0.2779	0.195347	FALSE	FALSE	FALSE	mnMjqZ	0.0232452	0.897972	TRUE	reported	textfile	3	4.782e-06	14308924	0.03038	TRUE	reported	igd	0.00701685	20.9802
	rs2065798	C	T	C	T	0.1285	-0.0138844	0.367	0.49401	FALSE	FALSE	FALSE	mnMjqZ	0.0183699	0.449754	TRUE	reported	textfile	13	6.158e-06	20793579	0.02837	TRUE	reported	igd	0.00685798	20.5019
	rs3845488	C	T	C	T	-1.242	-0.00865715	0.0024	0.0168539	FALSE	FALSE	FALSE	mnMjqZ	0.0707148	0.902564	TRUE	reported	textfile	1	8.43199e-06	37419029	0.2784	TRUE	reported	igd	0.0066543	19.889
	rs419434	A	G	A	G	-0.1929	0.0235157	0.1375	0.0429568	FALSE	FALSE	FALSE	mnMjqZ	0.0447551	0.599284	TRUE	reported	textfile	6	5.40406e-06	32986749	0.04233	TRUE	reported	igd	0.00694129	20.7527
	rs4959613	A	C	A	C	-0.1353	0.0065351	0.6321	0.578701	FALSE	FALSE	FALSE	mnMjqZ	0.0192239	0.733897	TRUE	reported	textfile	6	2.10698e-06	1835403	0.02848	TRUE	reported	igd	0.00753922	22.554
	rs55813952	G	A	G	A	-0.6089	-0.010183	0.0098	0.0447876	FALSE	FALSE	FALSE	mnMjqZ	0.0437638	0.816009	TRUE	reported	textfile	14	8.70803e-06	101223876	0.1367	TRUE	reported	igd	0.00663379	19.8272
	rs55831773	T	C	T	C	0.1772	0.00541252	0.1321	0.184045	FALSE	FALSE	FALSE	mnMjqZ	0.0240974	0.822282	TRUE	reported	textfile	17	9.45497e-06	7559037	0.03994	TRUE	reported	igd	0.00658174	19.6707
	rs73747338	T	C	T	C	0.2159	0.0779275	0.1139	0.0412836	FALSE	FALSE	FALSE	mnMjqZ	0.0459214	0.089701	TRUE	reported	textfile	6	1.70699e-06	33798041	0.04502	TRUE	reported	igd	0.00768144	22.9827
	rs738649	A	T	A	T	-0.1959	-0.0143242	0.8607	0.790046	FALSE	TRUE	FALSE	mnMjqZ	0.022404	0.522589	TRUE	reported	textfile	22	1.15199e-06	26623368	0.04019	TRUE	reported	igd	0.00793361	23.7433
	rs739438	G	C	G	C	0.1956	-0.0130504	0.1218	0.117988	FALSE	TRUE	FALSE	mnMjqZ	0.0285364	0.647437	TRUE	reported	textfile	17	3.56599e-06	26689712	0.04212	TRUE	reported	igd	0.00720638	21.5511
	rs74876321	T	C	T	C	-0.2662	0.0363054	0.0683	0.0361415	FALSE	FALSE	FALSE	mnMjqZ	0.0495106	0.463384	TRUE	reported	textfile	16	1.126e-06	78808938	0.05456	TRUE	reported	igd	0.00794875	23.7889
	rs805288	T	C	T	C	-0.1801	0.00420834	0.5436	0.265303	FALSE	FALSE	FALSE	mnMjqZ	0.0205773	0.837952	TRUE	reported	textfile	6	8.44209e-10	31678028	0.02926	TRUE	reported	igd	0.0125914	37.8605
	rs885947	A	G	A	G	0.2608	-0.0320089	0.1067	0.247999	FALSE	FALSE	FALSE	mnMjqZ	0.0210778	0.128862	TRUE	reported	textfile	6	4.17302e-08	29696656	0.04744	TRUE	reported	igd	0.01007	30.2018
	rs9268628	C	A	C	A	-0.2999	-0.0449883	0.6062	0.169275	FALSE	FALSE	FALSE	mnMjqZ	0.02406	0.0615068	TRUE	reported	textfile	6	1.72385e-23	32405865	0.02977	TRUE	reported	igd	0.0330298	101.415
	rs9297556	C	T	C	T	-0.1333	5.97436e-05	0.6971	0.66995	FALSE	FALSE	FALSE	mnMjqZ	0.0199551	0.997611	TRUE	reported	textfile	8	8.41395e-06	117469352	0.02986	TRUE	reported	igd	0.00666307	19.9154
GCST90200126	rs111660650	T	C	T	C	-1.344	-0.0133364	0.0024	0.018505	FALSE	FALSE	FALSE	66E1YM	0.0498717	0.78915	TRUE	reported	textfile	6	3.88696e-06	135147576	0.2906	TRUE	reported	igd	0.00714808	21.3754
	rs11260062	C	A	C	A	0.1397	0.0406396	0.2986	0.343754	FALSE	FALSE	FALSE	66E1YM	0.0140427	0.00380378	TRUE	reported	textfile	19	3.211e-06	8214970	0.02994	TRUE	reported	igd	0.00727471	21.7569
	rs113346886	T	A	T	A	-0.2799	-0.00132243	0.0495	0.0127536	FALSE	TRUE	FALSE	66E1YM	0.0594769	0.982261	TRUE	reported	textfile	3	9.74406e-06	43788371	0.06318	TRUE	reported	igd	0.00656273	19.6135
	rs114705966	C	G	C	G	-0.4703	0.00912914	0.016	0.0474301	FALSE	TRUE	FALSE	66E1YM	0.0315539	0.772337	TRUE	reported	textfile	5	9.56908e-06	150304121	0.106	TRUE	reported	igd	0.00658215	19.6719
	rs117172940	T	A	T	A	3.291	0.0467978	0.0003	0.0163208	FALSE	TRUE	FALSE	66E1YM	0.0524547	0.372309	TRUE	reported	textfile	7	2.72998e-06	26706043	0.7003	TRUE	reported	igd	0.00737851	22.0696
	rs11901763	T	C	T	C	0.2647	-0.000670837	0.066	0.0664241	FALSE	FALSE	FALSE	66E1YM	0.0269273	0.980124	TRUE	reported	textfile	2	1.72199e-06	235192580	0.05523	TRUE	reported	igd	0.00767203	22.9544
	rs12598451	A	G	A	G	-0.378	0.00968597	0.2279	0.256872	FALSE	FALSE	FALSE	66E1YM	0.015276	0.526039	TRUE	reported	textfile	16	9.37994e-33	10982607	0.03133	TRUE	reported	igd	0.0467075	145.469
	rs12929277	C	T	C	T	0.1523	0.0377541	0.2166	0.213868	FALSE	FALSE	FALSE	66E1YM	0.0165962	0.022914	TRUE	reported	textfile	16	4.69602e-06	10700928	0.03321	TRUE	reported	igd	0.00702904	21.0169
	rs13052008	A	G	A	G	-0.2244	0.0168453	0.085	0.0566392	FALSE	FALSE	FALSE	66E1YM	0.0290082	0.561437	TRUE	reported	textfile	21	5.76594e-06	25055193	0.0494	TRUE	reported	igd	0.00689737	20.6205
	rs138970824	G	A	G	A	-0.3842	0.0336137	0.0263	0.0336129	FALSE	FALSE	FALSE	66E1YM	0.0372516	0.366876	TRUE	reported	textfile	3	5.91099e-06	4179058	0.08466	TRUE	reported	igd	0.00688423	20.581
	rs139174173	A	C	A	C	0.4977	0.0468317	0.0459	0.0126513	FALSE	FALSE	FALSE	66E1YM	0.059897	0.43429	TRUE	reported	textfile	6	3.61901e-10	32592834	0.07912	TRUE	reported	igd	0.0131436	39.5431
	rs17039221	A	G	A	G	-0.1392	-0.0153934	0.2779	0.194259	FALSE	FALSE	FALSE	66E1YM	0.0170286	0.366008	TRUE	reported	textfile	3	4.782e-06	14308924	0.03038	TRUE	reported	igd	0.00701685	20.9802
	rs2065798	C	T	C	T	0.1285	-0.009885	0.367	0.495058	FALSE	FALSE	FALSE	66E1YM	0.0134773	0.46328	TRUE	reported	textfile	13	6.158e-06	20793579	0.02837	TRUE	reported	igd	0.00685798	20.5019
	rs3845488	C	T	C	T	-1.242	0.056063	0.0024	0.0178052	FALSE	FALSE	FALSE	66E1YM	0.0503125	0.265153	TRUE	reported	textfile	1	8.43199e-06	37419029	0.2784	TRUE	reported	igd	0.0066543	19.889
	rs419434	A	G	A	G	-0.1929	-0.00760839	0.1375	0.042615	FALSE	FALSE	FALSE	66E1YM	0.0330918	0.818155	TRUE	reported	textfile	6	5.40406e-06	32986749	0.04233	TRUE	reported	igd	0.00694129	20.7527
	rs4959613	A	C	A	C	-0.1353	0.0021967	0.6321	0.581661	FALSE	FALSE	FALSE	66E1YM	0.0141053	0.876242	TRUE	reported	textfile	6	2.10698e-06	1835403	0.02848	TRUE	reported	igd	0.00753922	22.554
	rs55813952	G	A	G	A	-0.6089	0.0173056	0.0098	0.0440141	FALSE	FALSE	FALSE	66E1YM	0.0325365	0.594806	TRUE	reported	textfile	14	8.70803e-06	101223876	0.1367	TRUE	reported	igd	0.00663379	19.8272
	rs55831773	T	C	T	C	0.1772	0.0242895	0.1321	0.184699	FALSE	FALSE	FALSE	66E1YM	0.0176553	0.168895	TRUE	reported	textfile	17	9.45497e-06	7559037	0.03994	TRUE	reported	igd	0.00658174	19.6707
	rs73747338	T	C	T	C	0.2159	0.0256263	0.1139	0.039571	FALSE	FALSE	FALSE	66E1YM	0.0343546	0.455706	TRUE	reported	textfile	6	1.70699e-06	33798041	0.04502	TRUE	reported	igd	0.00768144	22.9827
	rs738649	A	T	A	T	-0.1959	0.0169603	0.8607	0.792956	FALSE	TRUE	FALSE	66E1YM	0.0164327	0.30202	TRUE	reported	textfile	22	1.15199e-06	26623368	0.04019	TRUE	reported	igd	0.00793361	23.7433
	rs739438	G	C	G	C	0.1956	0.0040411	0.1218	0.117751	FALSE	TRUE	FALSE	66E1YM	0.0209984	0.847391	TRUE	reported	textfile	17	3.56599e-06	26689712	0.04212	TRUE	reported	igd	0.00720638	21.5511
	rs74876321	T	C	T	C	-0.2662	-0.0530108	0.0683	0.037386	FALSE	FALSE	FALSE	66E1YM	0.0358223	0.138919	TRUE	reported	textfile	16	1.126e-06	78808938	0.05456	TRUE	reported	igd	0.00794875	23.7889
	rs805288	T	C	T	C	-0.1801	0.0149792	0.5436	0.26693	FALSE	FALSE	FALSE	66E1YM	0.0150677	0.320159	TRUE	reported	textfile	6	8.44209e-10	31678028	0.02926	TRUE	reported	igd	0.0125914	37.8605
	rs885947	A	G	A	G	0.2608	0.00374701	0.1067	0.246272	FALSE	FALSE	FALSE	66E1YM	0.0156027	0.810213	TRUE	reported	textfile	6	4.17302e-08	29696656	0.04744	TRUE	reported	igd	0.01007	30.2018
	rs9268628	C	A	C	A	-0.2999	0.0147585	0.6062	0.169915	FALSE	FALSE	FALSE	66E1YM	0.0177627	0.406047	TRUE	reported	textfile	6	1.72385e-23	32405865	0.02977	TRUE	reported	igd	0.0330298	101.415
	rs9297556	C	T	C	T	-0.1333	-0.00267502	0.6971	0.673581	FALSE	FALSE	FALSE	66E1YM	0.0146415	0.855032	TRUE	reported	textfile	8	8.41395e-06	117469352	0.02986	TRUE	reported	igd	0.00666307	19.9154
GCST90200133	rs111660650	T	C	T	C	-1.344	0.0165587	0.0024	0.0183525	FALSE	FALSE	FALSE	os4dnN	0.0748273	0.824865	TRUE	reported	textfile	6	3.88696e-06	135147576	0.2906	TRUE	reported	igd	0.00714808	21.3754
	rs11260062	C	A	C	A	0.1397	-0.028011	0.2986	0.346713	FALSE	FALSE	FALSE	os4dnN	0.0210204	0.182676	TRUE	reported	textfile	19	3.211e-06	8214970	0.02994	TRUE	reported	igd	0.00727471	21.7569
	rs113346886	T	A	T	A	-0.2799	0.108701	0.0495	0.0131168	FALSE	TRUE	FALSE	os4dnN	0.0877509	0.215441	TRUE	reported	textfile	3	9.74406e-06	43788371	0.06318	TRUE	reported	igd	0.00656273	19.6135
	rs114705966	C	G	C	G	-0.4703	-0.0304556	0.016	0.0511506	FALSE	TRUE	FALSE	os4dnN	0.0455455	0.503696	TRUE	reported	textfile	5	9.56908e-06	150304121	0.106	TRUE	reported	igd	0.00658215	19.6719
	rs117172940	T	A	T	A	3.291	0.0276706	0.0003	0.0167255	FALSE	TRUE	FALSE	os4dnN	0.0770901	0.719641	TRUE	reported	textfile	7	2.72998e-06	26706043	0.7003	TRUE	reported	igd	0.00737851	22.0696
	rs11901763	T	C	T	C	0.2647	0.0315933	0.066	0.0660658	FALSE	FALSE	FALSE	os4dnN	0.0403903	0.434096	TRUE	reported	textfile	2	1.72199e-06	235192580	0.05523	TRUE	reported	igd	0.00767203	22.9544
	rs12598451	A	G	A	G	-0.378	0.025381	0.2279	0.262947	FALSE	FALSE	FALSE	os4dnN	0.0225905	0.261216	TRUE	reported	textfile	16	9.37994e-33	10982607	0.03133	TRUE	reported	igd	0.0467075	145.469
	rs12929277	C	T	C	T	0.1523	0.0307046	0.2166	0.213279	FALSE	FALSE	FALSE	os4dnN	0.0249235	0.217966	TRUE	reported	textfile	16	4.69602e-06	10700928	0.03321	TRUE	reported	igd	0.00702904	21.0169
	rs13052008	A	G	A	G	-0.2244	0.0272271	0.085	0.0575846	FALSE	FALSE	FALSE	os4dnN	0.0426862	0.523575	TRUE	reported	textfile	21	5.76594e-06	25055193	0.0494	TRUE	reported	igd	0.00689737	20.6205
	rs138970824	G	A	G	A	-0.3842	0.0410374	0.0263	0.0329933	FALSE	FALSE	FALSE	os4dnN	0.0563843	0.466727	TRUE	reported	textfile	3	5.91099e-06	4179058	0.08466	TRUE	reported	igd	0.00688423	20.581
	rs139174173	A	C	A	C	0.4977	0.089636	0.0459	0.0126504	FALSE	FALSE	FALSE	os4dnN	0.0898638	0.318538	TRUE	reported	textfile	6	3.61901e-10	32592834	0.07912	TRUE	reported	igd	0.0131436	39.5431
	rs17039221	A	G	A	G	-0.1392	-0.000625933	0.2779	0.197607	FALSE	FALSE	FALSE	os4dnN	0.0252836	0.980249	TRUE	reported	textfile	3	4.782e-06	14308924	0.03038	TRUE	reported	igd	0.00701685	20.9802
	rs2065798	C	T	C	T	0.1285	0.0148022	0.367	0.49461	FALSE	FALSE	FALSE	os4dnN	0.020069	0.460778	TRUE	reported	textfile	13	6.158e-06	20793579	0.02837	TRUE	reported	igd	0.00685798	20.5019
	rs3845488	C	T	C	T	-1.242	0.00194252	0.0024	0.0188797	FALSE	FALSE	FALSE	os4dnN	0.0732256	0.978836	TRUE	reported	textfile	1	8.43199e-06	37419029	0.2784	TRUE	reported	igd	0.0066543	19.889
	rs419434	A	G	A	G	-0.1929	-0.0362199	0.1375	0.0412692	FALSE	FALSE	FALSE	os4dnN	0.0501965	0.470563	TRUE	reported	textfile	6	5.40406e-06	32986749	0.04233	TRUE	reported	igd	0.00694129	20.7527
	rs4959613	A	C	A	C	-0.1353	0.0104282	0.6321	0.579691	FALSE	FALSE	FALSE	os4dnN	0.0209816	0.619178	TRUE	reported	textfile	6	2.10698e-06	1835403	0.02848	TRUE	reported	igd	0.00753922	22.554
	rs55813952	G	A	G	A	-0.6089	-0.0013592	0.0098	0.0447264	FALSE	FALSE	FALSE	os4dnN	0.0479621	0.977392	TRUE	reported	textfile	14	8.70803e-06	101223876	0.1367	TRUE	reported	igd	0.00663379	19.8272
	rs55831773	T	C	T	C	0.1772	-0.000668454	0.1321	0.183147	FALSE	FALSE	FALSE	os4dnN	0.0263972	0.979797	TRUE	reported	textfile	17	9.45497e-06	7559037	0.03994	TRUE	reported	igd	0.00658174	19.6707
	rs73747338	T	C	T	C	0.2159	0.0349577	0.1139	0.0412082	FALSE	FALSE	FALSE	os4dnN	0.0505204	0.488967	TRUE	reported	textfile	6	1.70699e-06	33798041	0.04502	TRUE	reported	igd	0.00768144	22.9827
	rs738649	A	T	A	T	-0.1959	-0.00736222	0.8607	0.793946	FALSE	TRUE	FALSE	os4dnN	0.0245277	0.764055	TRUE	reported	textfile	22	1.15199e-06	26623368	0.04019	TRUE	reported	igd	0.00793361	23.7433
	rs739438	G	C	G	C	0.1956	0.0392072	0.1218	0.117647	FALSE	TRUE	FALSE	os4dnN	0.0313068	0.210441	TRUE	reported	textfile	17	3.56599e-06	26689712	0.04212	TRUE	reported	igd	0.00720638	21.5511
	rs74876321	T	C	T	C	-0.2662	-0.0365602	0.0683	0.0351571	FALSE	FALSE	FALSE	os4dnN	0.0551088	0.507062	TRUE	reported	textfile	16	1.126e-06	78808938	0.05456	TRUE	reported	igd	0.00794875	23.7889
	rs805288	T	C	T	C	-0.1801	0.00748759	0.5436	0.265862	FALSE	FALSE	FALSE	os4dnN	0.0224427	0.738657	TRUE	reported	textfile	6	8.44209e-10	31678028	0.02926	TRUE	reported	igd	0.0125914	37.8605
	rs885947	A	G	A	G	0.2608	0.00438492	0.1067	0.246469	FALSE	FALSE	FALSE	os4dnN	0.0232732	0.850555	TRUE	reported	textfile	6	4.17302e-08	29696656	0.04744	TRUE	reported	igd	0.01007	30.2018
	rs9268628	C	A	C	A	-0.2999	0.00982383	0.6062	0.172957	FALSE	FALSE	FALSE	os4dnN	0.0265065	0.710921	TRUE	reported	textfile	6	1.72385e-23	32405865	0.02977	TRUE	reported	igd	0.0330298	101.415
	rs9297556	C	T	C	T	-0.1333	-0.0342349	0.6971	0.678027	FALSE	FALSE	FALSE	os4dnN	0.0219042	0.118067	TRUE	reported	textfile	8	8.41395e-06	117469352	0.02986	TRUE	reported	igd	0.00666307	19.9154
GCST90200157	rs111660650	T	C	T	C	-1.344	0.00823487	0.0024	0.0182165	FALSE	FALSE	FALSE	2Di9PZ	0.0596813	0.890256	TRUE	reported	textfile	6	3.88696e-06	135147576	0.2906	TRUE	reported	igd	0.00714808	21.3754
	rs11260062	C	A	C	A	0.1397	0.00196807	0.2986	0.342664	FALSE	FALSE	FALSE	2Di9PZ	0.0166959	0.906165	TRUE	reported	textfile	19	3.211e-06	8214970	0.02994	TRUE	reported	igd	0.00727471	21.7569
	rs113346886	T	A	T	A	-0.2799	0.0492984	0.0495	0.0127297	FALSE	TRUE	FALSE	2Di9PZ	0.070695	0.48559	TRUE	reported	textfile	3	9.74406e-06	43788371	0.06318	TRUE	reported	igd	0.00656273	19.6135
	rs114705966	C	G	C	G	-0.4703	0.0400088	0.016	0.0472955	FALSE	TRUE	FALSE	2Di9PZ	0.0377456	0.289163	TRUE	reported	textfile	5	9.56908e-06	150304121	0.106	TRUE	reported	igd	0.00658215	19.6719
	rs117172940	T	A	T	A	3.291	-0.00724676	0.0003	0.0165836	FALSE	TRUE	FALSE	2Di9PZ	0.0620513	0.907029	TRUE	reported	textfile	7	2.72998e-06	26706043	0.7003	TRUE	reported	igd	0.00737851	22.0696
	rs11901763	T	C	T	C	0.2647	-0.0353707	0.066	0.0667954	FALSE	FALSE	FALSE	2Di9PZ	0.0319181	0.267789	TRUE	reported	textfile	2	1.72199e-06	235192580	0.05523	TRUE	reported	igd	0.00767203	22.9544
	rs12598451	A	G	A	G	-0.378	-0.00750787	0.2279	0.257156	FALSE	FALSE	FALSE	2Di9PZ	0.0180666	0.677728	TRUE	reported	textfile	16	9.37994e-33	10982607	0.03133	TRUE	reported	igd	0.0467075	145.469
	rs12929277	C	T	C	T	0.1523	-0.00774798	0.2166	0.214564	FALSE	FALSE	FALSE	2Di9PZ	0.0197265	0.694489	TRUE	reported	textfile	16	4.69602e-06	10700928	0.03321	TRUE	reported	igd	0.00702904	21.0169
	rs13052008	A	G	A	G	-0.2244	-0.00846069	0.085	0.0558974	FALSE	FALSE	FALSE	2Di9PZ	0.0347184	0.807467	TRUE	reported	textfile	21	5.76594e-06	25055193	0.0494	TRUE	reported	igd	0.00689737	20.6205
	rs138970824	G	A	G	A	-0.3842	-0.0440469	0.0263	0.0341297	FALSE	FALSE	FALSE	2Di9PZ	0.0439053	0.315752	TRUE	reported	textfile	3	5.91099e-06	4179058	0.08466	TRUE	reported	igd	0.00688423	20.581
	rs139174173	A	C	A	C	0.4977	-0.0586186	0.0459	0.0128842	FALSE	FALSE	FALSE	2Di9PZ	0.0705366	0.405952	TRUE	reported	textfile	6	3.61901e-10	32592834	0.07912	TRUE	reported	igd	0.0131436	39.5431
	rs17039221	A	G	A	G	-0.1392	-0.0223551	0.2779	0.192929	FALSE	FALSE	FALSE	2Di9PZ	0.0202657	0.269984	TRUE	reported	textfile	3	4.782e-06	14308924	0.03038	TRUE	reported	igd	0.00701685	20.9802
	rs2065798	C	T	C	T	0.1285	0.0181239	0.367	0.494328	FALSE	FALSE	FALSE	2Di9PZ	0.0160269	0.25812	TRUE	reported	textfile	13	6.158e-06	20793579	0.02837	TRUE	reported	igd	0.00685798	20.5019
	rs3845488	C	T	C	T	-1.242	-0.0686545	0.0024	0.0180605	FALSE	FALSE	FALSE	2Di9PZ	0.0595529	0.248979	TRUE	reported	textfile	1	8.43199e-06	37419029	0.2784	TRUE	reported	igd	0.0066543	19.889
	rs419434	A	G	A	G	-0.1929	0.0428066	0.1375	0.0431001	FALSE	FALSE	FALSE	2Di9PZ	0.0391894	0.274702	TRUE	reported	textfile	6	5.40406e-06	32986749	0.04233	TRUE	reported	igd	0.00694129	20.7527
	rs4959613	A	C	A	C	-0.1353	-0.0183195	0.6321	0.581382	FALSE	FALSE	FALSE	2Di9PZ	0.0167706	0.274675	TRUE	reported	textfile	6	2.10698e-06	1835403	0.02848	TRUE	reported	igd	0.00753922	22.554
	rs55813952	G	A	G	A	-0.6089	-0.0622522	0.0098	0.0437549	FALSE	FALSE	FALSE	2Di9PZ	0.0389254	0.109761	TRUE	reported	textfile	14	8.70803e-06	101223876	0.1367	TRUE	reported	igd	0.00663379	19.8272
	rs55831773	T	C	T	C	0.1772	-0.0149077	0.1321	0.183832	FALSE	FALSE	FALSE	2Di9PZ	0.0210406	0.478621	TRUE	reported	textfile	17	9.45497e-06	7559037	0.03994	TRUE	reported	igd	0.00658174	19.6707
	rs73747338	T	C	T	C	0.2159	0.0393109	0.1139	0.039484	FALSE	FALSE	FALSE	2Di9PZ	0.0410205	0.3379	TRUE	reported	textfile	6	1.70699e-06	33798041	0.04502	TRUE	reported	igd	0.00768144	22.9827
	rs738649	A	T	A	T	-0.1959	0.00525133	0.8607	0.794575	FALSE	TRUE	FALSE	2Di9PZ	0.019622	0.788989	TRUE	reported	textfile	22	1.15199e-06	26623368	0.04019	TRUE	reported	igd	0.00793361	23.7433
	rs739438	G	C	G	C	0.1956	0.0326651	0.1218	0.11838	FALSE	TRUE	FALSE	2Di9PZ	0.0248486	0.188657	TRUE	reported	textfile	17	3.56599e-06	26689712	0.04212	TRUE	reported	igd	0.00720638	21.5511
	rs74876321	T	C	T	C	-0.2662	-0.0536952	0.0683	0.0378957	FALSE	FALSE	FALSE	2Di9PZ	0.0422962	0.204261	TRUE	reported	textfile	16	1.126e-06	78808938	0.05456	TRUE	reported	igd	0.00794875	23.7889
	rs805288	T	C	T	C	-0.1801	-0.0159433	0.5436	0.26734	FALSE	FALSE	FALSE	2Di9PZ	0.0179348	0.374025	TRUE	reported	textfile	6	8.44209e-10	31678028	0.02926	TRUE	reported	igd	0.0125914	37.8605
	rs885947	A	G	A	G	0.2608	-0.0341988	0.1067	0.247283	FALSE	FALSE	FALSE	2Di9PZ	0.0184971	0.0644759	TRUE	reported	textfile	6	4.17302e-08	29696656	0.04744	TRUE	reported	igd	0.01007	30.2018
	rs9268628	C	A	C	A	-0.2999	0.0095464	0.6062	0.171681	FALSE	FALSE	FALSE	2Di9PZ	0.0210401	0.650027	TRUE	reported	textfile	6	1.72385e-23	32405865	0.02977	TRUE	reported	igd	0.0330298	101.415
	rs9297556	C	T	C	T	-0.1333	0.00826413	0.6971	0.672644	FALSE	FALSE	FALSE	2Di9PZ	0.017383	0.634491	TRUE	reported	textfile	8	8.41395e-06	117469352	0.02986	TRUE	reported	igd	0.00666307	19.9154
GCST90200162	rs111660650	T	C	T	C	-1.344	0.0295166	0.0024	0.0176999	FALSE	FALSE	FALSE	wziRXJ	0.0715996	0.68016	TRUE	reported	textfile	6	3.88696e-06	135147576	0.2906	TRUE	reported	igd	0.00714808	21.3754
	rs11260062	C	A	C	A	0.1397	-0.00646284	0.2986	0.34215	FALSE	FALSE	FALSE	wziRXJ	0.019811	0.744255	TRUE	reported	textfile	19	3.211e-06	8214970	0.02994	TRUE	reported	igd	0.00727471	21.7569
	rs113346886	T	A	T	A	-0.2799	-0.0315149	0.0495	0.0127127	FALSE	TRUE	FALSE	wziRXJ	0.0838024	0.706871	TRUE	reported	textfile	3	9.74406e-06	43788371	0.06318	TRUE	reported	igd	0.00656273	19.6135
	rs114705966	C	G	C	G	-0.4703	-0.0958553	0.016	0.0488926	FALSE	TRUE	FALSE	wziRXJ	0.0434496	0.0273754	TRUE	reported	textfile	5	9.56908e-06	150304121	0.106	TRUE	reported	igd	0.00658215	19.6719
	rs117172940	T	A	T	A	3.291	0.0148351	0.0003	0.0160658	FALSE	TRUE	FALSE	wziRXJ	0.0748901	0.842973	TRUE	reported	textfile	7	2.72998e-06	26706043	0.7003	TRUE	reported	igd	0.00737851	22.0696
	rs11901763	T	C	T	C	0.2647	-0.0414882	0.066	0.065787	FALSE	FALSE	FALSE	wziRXJ	0.0380115	0.275068	TRUE	reported	textfile	2	1.72199e-06	235192580	0.05523	TRUE	reported	igd	0.00767203	22.9544
	rs12598451	A	G	A	G	-0.378	0.00782162	0.2279	0.264042	FALSE	FALSE	FALSE	wziRXJ	0.0213374	0.713941	TRUE	reported	textfile	16	9.37994e-33	10982607	0.03133	TRUE	reported	igd	0.0467075	145.469
	rs12929277	C	T	C	T	0.1523	0.00890329	0.2166	0.213781	FALSE	FALSE	FALSE	wziRXJ	0.0232194	0.701392	TRUE	reported	textfile	16	4.69602e-06	10700928	0.03321	TRUE	reported	igd	0.00702904	21.0169
	rs13052008	A	G	A	G	-0.2244	0.0146124	0.085	0.0586316	FALSE	FALSE	FALSE	wziRXJ	0.0398418	0.713797	TRUE	reported	textfile	21	5.76594e-06	25055193	0.0494	TRUE	reported	igd	0.00689737	20.6205
	rs138970824	G	A	G	A	-0.3842	0.0341503	0.0263	0.0338381	FALSE	FALSE	FALSE	wziRXJ	0.0519936	0.511298	TRUE	reported	textfile	3	5.91099e-06	4179058	0.08466	TRUE	reported	igd	0.00688423	20.581
	rs139174173	A	C	A	C	0.4977	0.00428418	0.0459	0.0120179	FALSE	FALSE	FALSE	wziRXJ	0.0866323	0.960559	TRUE	reported	textfile	6	3.61901e-10	32592834	0.07912	TRUE	reported	igd	0.0131436	39.5431
	rs17039221	A	G	A	G	-0.1392	0.0102923	0.2779	0.195542	FALSE	FALSE	FALSE	wziRXJ	0.0237762	0.665099	TRUE	reported	textfile	3	4.782e-06	14308924	0.03038	TRUE	reported	igd	0.00701685	20.9802
	rs2065798	C	T	C	T	0.1285	0.00567328	0.367	0.498001	FALSE	FALSE	FALSE	wziRXJ	0.0188795	0.763796	TRUE	reported	textfile	13	6.158e-06	20793579	0.02837	TRUE	reported	igd	0.00685798	20.5019
	rs3845488	C	T	C	T	-1.242	-0.00503806	0.0024	0.0185461	FALSE	FALSE	FALSE	wziRXJ	0.0691476	0.941918	TRUE	reported	textfile	1	8.43199e-06	37419029	0.2784	TRUE	reported	igd	0.0066543	19.889
	rs419434	A	G	A	G	-0.1929	0.00509633	0.1375	0.0435998	FALSE	FALSE	FALSE	wziRXJ	0.0457626	0.911327	TRUE	reported	textfile	6	5.40406e-06	32986749	0.04233	TRUE	reported	igd	0.00694129	20.7527
	rs4959613	A	C	A	C	-0.1353	0.02588	0.6321	0.583669	FALSE	FALSE	FALSE	wziRXJ	0.0198841	0.193072	TRUE	reported	textfile	6	2.10698e-06	1835403	0.02848	TRUE	reported	igd	0.00753922	22.554
	rs55813952	G	A	G	A	-0.6089	-0.0337678	0.0098	0.0436975	FALSE	FALSE	FALSE	wziRXJ	0.045765	0.460605	TRUE	reported	textfile	14	8.70803e-06	101223876	0.1367	TRUE	reported	igd	0.00663379	19.8272
	rs55831773	T	C	T	C	0.1772	-0.02514	0.1321	0.183655	FALSE	FALSE	FALSE	wziRXJ	0.0247784	0.3103	TRUE	reported	textfile	17	9.45497e-06	7559037	0.03994	TRUE	reported	igd	0.00658174	19.6707
	rs73747338	T	C	T	C	0.2159	0.0190441	0.1139	0.0409515	FALSE	FALSE	FALSE	wziRXJ	0.0473719	0.687675	TRUE	reported	textfile	6	1.70699e-06	33798041	0.04502	TRUE	reported	igd	0.00768144	22.9827
	rs738649	A	T	A	T	-0.1959	0.0276779	0.8607	0.790323	FALSE	TRUE	FALSE	wziRXJ	0.0229064	0.22693	TRUE	reported	textfile	22	1.15199e-06	26623368	0.04019	TRUE	reported	igd	0.00793361	23.7433
	rs739438	G	C	G	C	0.1956	-0.0454176	0.1218	0.116181	FALSE	TRUE	FALSE	wziRXJ	0.0295216	0.123938	TRUE	reported	textfile	17	3.56599e-06	26689712	0.04212	TRUE	reported	igd	0.00720638	21.5511
	rs74876321	T	C	T	C	-0.2662	-0.0733974	0.0683	0.0356408	FALSE	FALSE	FALSE	wziRXJ	0.0513764	0.153113	TRUE	reported	textfile	16	1.126e-06	78808938	0.05456	TRUE	reported	igd	0.00794875	23.7889
	rs805288	T	C	T	C	-0.1801	0.0550882	0.5436	0.264096	FALSE	FALSE	FALSE	wziRXJ	0.0212967	0.00968985	TRUE	reported	textfile	6	8.44209e-10	31678028	0.02926	TRUE	reported	igd	0.0125914	37.8605
	rs885947	A	G	A	G	0.2608	0.0141676	0.1067	0.247901	FALSE	FALSE	FALSE	wziRXJ	0.0219464	0.518569	TRUE	reported	textfile	6	4.17302e-08	29696656	0.04744	TRUE	reported	igd	0.01007	30.2018
	rs9268628	C	A	C	A	-0.2999	0.0186797	0.6062	0.170952	FALSE	FALSE	FALSE	wziRXJ	0.0247561	0.45052	TRUE	reported	textfile	6	1.72385e-23	32405865	0.02977	TRUE	reported	igd	0.0330298	101.415
	rs9297556	C	T	C	T	-0.1333	-0.0280305	0.6971	0.676085	FALSE	FALSE	FALSE	wziRXJ	0.0206797	0.175272	TRUE	reported	textfile	8	8.41395e-06	117469352	0.02986	TRUE	reported	igd	0.00666307	19.9154
GCST90200190	rs111660650	T	C	T	C	-1.344	0.0763343	0.0024	0.018679	FALSE	FALSE	FALSE	mewvQ4	0.0556548	0.170198	TRUE	reported	textfile	6	3.88696e-06	135147576	0.2906	TRUE	reported	igd	0.00714808	21.3754
	rs11260062	C	A	C	A	0.1397	0.00662831	0.2986	0.342942	FALSE	FALSE	FALSE	mewvQ4	0.0157794	0.674441	TRUE	reported	textfile	19	3.211e-06	8214970	0.02994	TRUE	reported	igd	0.00727471	21.7569
	rs113346886	T	A	T	A	-0.2799	-0.0494341	0.0495	0.0127284	FALSE	TRUE	FALSE	mewvQ4	0.0667364	0.458853	TRUE	reported	textfile	3	9.74406e-06	43788371	0.06318	TRUE	reported	igd	0.00656273	19.6135
	rs114705966	C	G	C	G	-0.4703	0.00727675	0.016	0.0471409	FALSE	TRUE	FALSE	mewvQ4	0.0354658	0.837434	TRUE	reported	textfile	5	9.56908e-06	150304121	0.106	TRUE	reported	igd	0.00658215	19.6719
	rs117172940	T	A	T	A	3.291	0.109349	0.0003	0.0164254	FALSE	TRUE	FALSE	mewvQ4	0.058614	0.0621005	TRUE	reported	textfile	7	2.72998e-06	26706043	0.7003	TRUE	reported	igd	0.00737851	22.0696
	rs11901763	T	C	T	C	0.2647	0.0269528	0.066	0.0662874	FALSE	FALSE	FALSE	mewvQ4	0.0302335	0.372668	TRUE	reported	textfile	2	1.72199e-06	235192580	0.05523	TRUE	reported	igd	0.00767203	22.9544
	rs12598451	A	G	A	G	-0.378	-0.00819889	0.2279	0.257293	FALSE	FALSE	FALSE	mewvQ4	0.0171123	0.631852	TRUE	reported	textfile	16	9.37994e-33	10982607	0.03133	TRUE	reported	igd	0.0467075	145.469
	rs12929277	C	T	C	T	0.1523	-0.0240509	0.2166	0.214018	FALSE	FALSE	FALSE	mewvQ4	0.0186078	0.196178	TRUE	reported	textfile	16	4.69602e-06	10700928	0.03321	TRUE	reported	igd	0.00702904	21.0169
	rs13052008	A	G	A	G	-0.2244	0.0184823	0.085	0.0567975	FALSE	FALSE	FALSE	mewvQ4	0.0324802	0.569334	TRUE	reported	textfile	21	5.76594e-06	25055193	0.0494	TRUE	reported	igd	0.00689737	20.6205
	rs138970824	G	A	G	A	-0.3842	0.0101987	0.0263	0.0335243	FALSE	FALSE	FALSE	mewvQ4	0.0418113	0.807291	TRUE	reported	textfile	3	5.91099e-06	4179058	0.08466	TRUE	reported	igd	0.00688423	20.581
	rs139174173	A	C	A	C	0.4977	0.12169	0.0459	0.0125653	FALSE	FALSE	FALSE	mewvQ4	0.0673578	0.0708212	TRUE	reported	textfile	6	3.61901e-10	32592834	0.07912	TRUE	reported	igd	0.0131436	39.5431
	rs17039221	A	G	A	G	-0.1392	-0.0180846	0.2779	0.194316	FALSE	FALSE	FALSE	mewvQ4	0.0190756	0.343104	TRUE	reported	textfile	3	4.782e-06	14308924	0.03038	TRUE	reported	igd	0.00701685	20.9802
	rs2065798	C	T	C	T	0.1285	0.0218249	0.367	0.495787	FALSE	FALSE	FALSE	mewvQ4	0.0150971	0.148279	TRUE	reported	textfile	13	6.158e-06	20793579	0.02837	TRUE	reported	igd	0.00685798	20.5019
	rs3845488	C	T	C	T	-1.242	0.00757989	0.0024	0.0177942	FALSE	FALSE	FALSE	mewvQ4	0.0564217	0.893131	TRUE	reported	textfile	1	8.43199e-06	37419029	0.2784	TRUE	reported	igd	0.0066543	19.889
	rs419434	A	G	A	G	-0.1929	-0.0541036	0.1375	0.042734	FALSE	FALSE	FALSE	mewvQ4	0.0370461	0.144169	TRUE	reported	textfile	6	5.40406e-06	32986749	0.04233	TRUE	reported	igd	0.00694129	20.7527
	rs4959613	A	C	A	C	-0.1353	0.0149379	0.6321	0.580976	FALSE	FALSE	FALSE	mewvQ4	0.0158114	0.344783	TRUE	reported	textfile	6	2.10698e-06	1835403	0.02848	TRUE	reported	igd	0.00753922	22.554
	rs55813952	G	A	G	A	-0.6089	0.0278112	0.0098	0.0442591	FALSE	FALSE	FALSE	mewvQ4	0.0363856	0.444661	TRUE	reported	textfile	14	8.70803e-06	101223876	0.1367	TRUE	reported	igd	0.00663379	19.8272
	rs55831773	T	C	T	C	0.1772	-0.000642799	0.1321	0.184346	FALSE	FALSE	FALSE	mewvQ4	0.0198126	0.974118	TRUE	reported	textfile	17	9.45497e-06	7559037	0.03994	TRUE	reported	igd	0.00658174	19.6707
	rs73747338	T	C	T	C	0.2159	-0.0469836	0.1139	0.0398031	FALSE	FALSE	FALSE	mewvQ4	0.0384105	0.221255	TRUE	reported	textfile	6	1.70699e-06	33798041	0.04502	TRUE	reported	igd	0.00768144	22.9827
	rs738649	A	T	A	T	-0.1959	0.00446535	0.8607	0.793158	FALSE	TRUE	FALSE	mewvQ4	0.0184166	0.808421	TRUE	reported	textfile	22	1.15199e-06	26623368	0.04019	TRUE	reported	igd	0.00793361	23.7433
	rs739438	G	C	G	C	0.1956	0.012612	0.1218	0.118005	FALSE	TRUE	FALSE	mewvQ4	0.0235196	0.591796	TRUE	reported	textfile	17	3.56599e-06	26689712	0.04212	TRUE	reported	igd	0.00720638	21.5511
	rs74876321	T	C	T	C	-0.2662	0.00280326	0.0683	0.0376128	FALSE	FALSE	FALSE	mewvQ4	0.0400536	0.944204	TRUE	reported	textfile	16	1.126e-06	78808938	0.05456	TRUE	reported	igd	0.00794875	23.7889
	rs805288	T	C	T	C	-0.1801	0.0216644	0.5436	0.267007	FALSE	FALSE	FALSE	mewvQ4	0.0168879	0.199548	TRUE	reported	textfile	6	8.44209e-10	31678028	0.02926	TRUE	reported	igd	0.0125914	37.8605
	rs885947	A	G	A	G	0.2608	0.00899221	0.1067	0.246414	FALSE	FALSE	FALSE	mewvQ4	0.0174835	0.607024	TRUE	reported	textfile	6	4.17302e-08	29696656	0.04744	TRUE	reported	igd	0.01007	30.2018
	rs9268628	C	A	C	A	-0.2999	0.0150577	0.6062	0.170025	FALSE	FALSE	FALSE	mewvQ4	0.0199049	0.44936	TRUE	reported	textfile	6	1.72385e-23	32405865	0.02977	TRUE	reported	igd	0.0330298	101.415
	rs9297556	C	T	C	T	-0.1333	0.000194772	0.6971	0.673325	FALSE	FALSE	FALSE	mewvQ4	0.0164161	0.990534	TRUE	reported	textfile	8	8.41395e-06	117469352	0.02986	TRUE	reported	igd	0.00666307	19.9154
GCST90200204	rs111660650	T	C	T	C	-1.344	0.0497497	0.0024	0.0186233	FALSE	FALSE	FALSE	eTBPPx	0.0575345	0.387207	TRUE	reported	textfile	6	3.88696e-06	135147576	0.2906	TRUE	reported	igd	0.00714808	21.3754
	rs11260062	C	A	C	A	0.1397	-0.0100304	0.2986	0.343713	FALSE	FALSE	FALSE	eTBPPx	0.0162678	0.537513	TRUE	reported	textfile	19	3.211e-06	8214970	0.02994	TRUE	reported	igd	0.00727471	21.7569
	rs113346886	T	A	T	A	-0.2799	0.0719581	0.0495	0.0132011	FALSE	TRUE	FALSE	eTBPPx	0.0676942	0.287788	TRUE	reported	textfile	3	9.74406e-06	43788371	0.06318	TRUE	reported	igd	0.00656273	19.6135
	rs114705966	C	G	C	G	-0.4703	0.00443024	0.016	0.047201	FALSE	TRUE	FALSE	eTBPPx	0.0365393	0.903496	TRUE	reported	textfile	5	9.56908e-06	150304121	0.106	TRUE	reported	igd	0.00658215	19.6719
	rs117172940	T	A	T	A	3.291	0.0855057	0.0003	0.0163999	FALSE	TRUE	FALSE	eTBPPx	0.0605219	0.157712	TRUE	reported	textfile	7	2.72998e-06	26706043	0.7003	TRUE	reported	igd	0.00737851	22.0696
	rs11901763	T	C	T	C	0.2647	0.0239483	0.066	0.0667289	FALSE	FALSE	FALSE	eTBPPx	0.0310941	0.441189	TRUE	reported	textfile	2	1.72199e-06	235192580	0.05523	TRUE	reported	igd	0.00767203	22.9544
	rs12598451	A	G	A	G	-0.378	0.0454702	0.2279	0.257564	FALSE	FALSE	FALSE	eTBPPx	0.01763	0.00990484	TRUE	reported	textfile	16	9.37994e-33	10982607	0.03133	TRUE	reported	igd	0.0467075	145.469
	rs12929277	C	T	C	T	0.1523	-0.0249291	0.2166	0.214228	FALSE	FALSE	FALSE	eTBPPx	0.0192358	0.194985	TRUE	reported	textfile	16	4.69602e-06	10700928	0.03321	TRUE	reported	igd	0.00702904	21.0169
	rs13052008	A	G	A	G	-0.2244	0.0108829	0.085	0.0568509	FALSE	FALSE	FALSE	eTBPPx	0.0335456	0.74562	TRUE	reported	textfile	21	5.76594e-06	25055193	0.0494	TRUE	reported	igd	0.00689737	20.6205
	rs138970824	G	A	G	A	-0.3842	-0.0401752	0.0263	0.0334428	FALSE	FALSE	FALSE	eTBPPx	0.043262	0.353071	TRUE	reported	textfile	3	5.91099e-06	4179058	0.08466	TRUE	reported	igd	0.00688423	20.581
	rs139174173	A	C	A	C	0.4977	-0.0103964	0.0459	0.0126309	FALSE	FALSE	FALSE	eTBPPx	0.0697497	0.881512	TRUE	reported	textfile	6	3.61901e-10	32592834	0.07912	TRUE	reported	igd	0.0131436	39.5431
	rs17039221	A	G	A	G	-0.1392	0.0350106	0.2779	0.193648	FALSE	FALSE	FALSE	eTBPPx	0.019805	0.0770995	TRUE	reported	textfile	3	4.782e-06	14308924	0.03038	TRUE	reported	igd	0.00701685	20.9802
	rs2065798	C	T	C	T	0.1285	0.0127462	0.367	0.494125	FALSE	FALSE	FALSE	eTBPPx	0.0156198	0.414484	TRUE	reported	textfile	13	6.158e-06	20793579	0.02837	TRUE	reported	igd	0.00685798	20.5019
	rs3845488	C	T	C	T	-1.242	0.0114287	0.0024	0.0180068	FALSE	FALSE	FALSE	eTBPPx	0.0581035	0.844066	TRUE	reported	textfile	1	8.43199e-06	37419029	0.2784	TRUE	reported	igd	0.0066543	19.889
	rs419434	A	G	A	G	-0.1929	0.0136137	0.1375	0.0431937	FALSE	FALSE	FALSE	eTBPPx	0.0380849	0.72075	TRUE	reported	textfile	6	5.40406e-06	32986749	0.04233	TRUE	reported	igd	0.00694129	20.7527
	rs4959613	A	C	A	C	-0.1353	0.00468911	0.6321	0.581288	FALSE	FALSE	FALSE	eTBPPx	0.0163595	0.774396	TRUE	reported	textfile	6	2.10698e-06	1835403	0.02848	TRUE	reported	igd	0.00753922	22.554
	rs55813952	G	A	G	A	-0.6089	0.021271	0.0098	0.0437779	FALSE	FALSE	FALSE	eTBPPx	0.03768	0.572402	TRUE	reported	textfile	14	8.70803e-06	101223876	0.1367	TRUE	reported	igd	0.00663379	19.8272
	rs55831773	T	C	T	C	0.1772	0.0160797	0.1321	0.18428	FALSE	FALSE	FALSE	eTBPPx	0.0204502	0.431702	TRUE	reported	textfile	17	9.45497e-06	7559037	0.03994	TRUE	reported	igd	0.00658174	19.6707
	rs73747338	T	C	T	C	0.2159	0.034441	0.1139	0.0400236	FALSE	FALSE	FALSE	eTBPPx	0.0395825	0.384243	TRUE	reported	textfile	6	1.70699e-06	33798041	0.04502	TRUE	reported	igd	0.00768144	22.9827
	rs738649	A	T	A	T	-0.1959	-0.0318746	0.8607	0.792951	FALSE	TRUE	FALSE	eTBPPx	0.0190182	0.0937372	TRUE	reported	textfile	22	1.15199e-06	26623368	0.04019	TRUE	reported	igd	0.00793361	23.7433
	rs739438	G	C	G	C	0.1956	0.0366363	0.1218	0.117311	FALSE	TRUE	FALSE	eTBPPx	0.0243807	0.132922	TRUE	reported	textfile	17	3.56599e-06	26689712	0.04212	TRUE	reported	igd	0.00720638	21.5511
	rs74876321	T	C	T	C	-0.2662	0.00713214	0.0683	0.0371222	FALSE	FALSE	FALSE	eTBPPx	0.0415925	0.863849	TRUE	reported	textfile	16	1.126e-06	78808938	0.05456	TRUE	reported	igd	0.00794875	23.7889
	rs805288	T	C	T	C	-0.1801	0.0111798	0.5436	0.265744	FALSE	FALSE	FALSE	eTBPPx	0.017472	0.522257	TRUE	reported	textfile	6	8.44209e-10	31678028	0.02926	TRUE	reported	igd	0.0125914	37.8605
	rs885947	A	G	A	G	0.2608	0.00484858	0.1067	0.247542	FALSE	FALSE	FALSE	eTBPPx	0.0180502	0.788225	TRUE	reported	textfile	6	4.17302e-08	29696656	0.04744	TRUE	reported	igd	0.01007	30.2018
	rs9268628	C	A	C	A	-0.2999	-0.0158146	0.6062	0.170223	FALSE	FALSE	FALSE	eTBPPx	0.020529	0.44109	TRUE	reported	textfile	6	1.72385e-23	32405865	0.02977	TRUE	reported	igd	0.0330298	101.415
	rs9297556	C	T	C	T	-0.1333	0.00233834	0.6971	0.671875	FALSE	FALSE	FALSE	eTBPPx	0.0169685	0.890395	TRUE	reported	textfile	8	8.41395e-06	117469352	0.02986	TRUE	reported	igd	0.00666307	19.9154
GCST90200247	rs111660650	T	C	T	C	-1.344	0.104114	0.0024	0.0188785	FALSE	FALSE	FALSE	ZzuFXB	0.0613248	0.0895538	TRUE	reported	textfile	6	3.88696e-06	135147576	0.2906	TRUE	reported	igd	0.00714808	21.3754
	rs11260062	C	A	C	A	0.1397	0.0115414	0.2986	0.341868	FALSE	FALSE	FALSE	ZzuFXB	0.0173632	0.50624	TRUE	reported	textfile	19	3.211e-06	8214970	0.02994	TRUE	reported	igd	0.00727471	21.7569
	rs113346886	T	A	T	A	-0.2799	0.187718	0.0495	0.0129761	FALSE	TRUE	FALSE	ZzuFXB	0.0732966	0.0104351	TRUE	reported	textfile	3	9.74406e-06	43788371	0.06318	TRUE	reported	igd	0.00656273	19.6135
	rs114705966	C	G	C	G	-0.4703	0.0227922	0.016	0.0468881	FALSE	TRUE	FALSE	ZzuFXB	0.0390994	0.559941	TRUE	reported	textfile	5	9.56908e-06	150304121	0.106	TRUE	reported	igd	0.00658215	19.6719
	rs117172940	T	A	T	A	3.291	-0.0458493	0.0003	0.0163786	FALSE	TRUE	FALSE	ZzuFXB	0.0649738	0.480401	TRUE	reported	textfile	7	2.72998e-06	26706043	0.7003	TRUE	reported	igd	0.00737851	22.0696
	rs11901763	T	C	T	C	0.2647	-0.000340574	0.066	0.0656179	FALSE	FALSE	FALSE	ZzuFXB	0.0334848	0.991885	TRUE	reported	textfile	2	1.72199e-06	235192580	0.05523	TRUE	reported	igd	0.00767203	22.9544
	rs12598451	A	G	A	G	-0.378	0.00929983	0.2279	0.255554	FALSE	FALSE	FALSE	ZzuFXB	0.0188571	0.621889	TRUE	reported	textfile	16	9.37994e-33	10982607	0.03133	TRUE	reported	igd	0.0467075	145.469
	rs12929277	C	T	C	T	0.1523	-0.019161	0.2166	0.214796	FALSE	FALSE	FALSE	ZzuFXB	0.0205868	0.351986	TRUE	reported	textfile	16	4.69602e-06	10700928	0.03321	TRUE	reported	igd	0.00702904	21.0169
	rs13052008	A	G	A	G	-0.2244	0.00502828	0.085	0.0564135	FALSE	FALSE	FALSE	ZzuFXB	0.0359177	0.888664	TRUE	reported	textfile	21	5.76594e-06	25055193	0.0494	TRUE	reported	igd	0.00689737	20.6205
	rs138970824	G	A	G	A	-0.3842	0.0141351	0.0263	0.0333659	FALSE	FALSE	FALSE	ZzuFXB	0.0464706	0.760996	TRUE	reported	textfile	3	5.91099e-06	4179058	0.08466	TRUE	reported	igd	0.00688423	20.581
	rs139174173	A	C	A	C	0.4977	-0.028205	0.0459	0.0132091	FALSE	FALSE	FALSE	ZzuFXB	0.0725788	0.697563	TRUE	reported	textfile	6	3.61901e-10	32592834	0.07912	TRUE	reported	igd	0.0131436	39.5431
	rs17039221	A	G	A	G	-0.1392	-0.0195949	0.2779	0.194076	FALSE	FALSE	FALSE	ZzuFXB	0.021121	0.35354	TRUE	reported	textfile	3	4.782e-06	14308924	0.03038	TRUE	reported	igd	0.00701685	20.9802
	rs2065798	C	T	C	T	0.1285	-0.0149548	0.367	0.495107	FALSE	FALSE	FALSE	ZzuFXB	0.0166977	0.370456	TRUE	reported	textfile	13	6.158e-06	20793579	0.02837	TRUE	reported	igd	0.00685798	20.5019
	rs3845488	C	T	C	T	-1.242	-0.099229	0.0024	0.0171814	FALSE	FALSE	FALSE	ZzuFXB	0.0639839	0.12094	TRUE	reported	textfile	1	8.43199e-06	37419029	0.2784	TRUE	reported	igd	0.0066543	19.889
	rs419434	A	G	A	G	-0.1929	0.039115	0.1375	0.0431034	FALSE	FALSE	FALSE	ZzuFXB	0.0406996	0.336519	TRUE	reported	textfile	6	5.40406e-06	32986749	0.04233	TRUE	reported	igd	0.00694129	20.7527
	rs4959613	A	C	A	C	-0.1353	0.0459886	0.6321	0.581077	FALSE	FALSE	FALSE	ZzuFXB	0.0174026	0.00822639	TRUE	reported	textfile	6	2.10698e-06	1835403	0.02848	TRUE	reported	igd	0.00753922	22.554
	rs55813952	G	A	G	A	-0.6089	0.03134	0.0098	0.0450237	FALSE	FALSE	FALSE	ZzuFXB	0.0398619	0.431741	TRUE	reported	textfile	14	8.70803e-06	101223876	0.1367	TRUE	reported	igd	0.00663379	19.8272
	rs55831773	T	C	T	C	0.1772	0.00747751	0.1321	0.185324	FALSE	FALSE	FALSE	ZzuFXB	0.0218353	0.732012	TRUE	reported	textfile	17	9.45497e-06	7559037	0.03994	TRUE	reported	igd	0.00658174	19.6707
	rs73747338	T	C	T	C	0.2159	0.0191934	0.1139	0.0388309	FALSE	FALSE	FALSE	ZzuFXB	0.0429206	0.654743	TRUE	reported	textfile	6	1.70699e-06	33798041	0.04502	TRUE	reported	igd	0.00768144	22.9827
	rs738649	A	T	A	T	-0.1959	-0.0108062	0.8607	0.792331	FALSE	TRUE	FALSE	ZzuFXB	0.0202611	0.593793	TRUE	reported	textfile	22	1.15199e-06	26623368	0.04019	TRUE	reported	igd	0.00793361	23.7433
	rs739438	G	C	G	C	0.1956	-0.0123003	0.1218	0.116708	FALSE	TRUE	FALSE	ZzuFXB	0.0260267	0.636496	TRUE	reported	textfile	17	3.56599e-06	26689712	0.04212	TRUE	reported	igd	0.00720638	21.5511
	rs74876321	T	C	T	C	-0.2662	0.0301647	0.0683	0.0377148	FALSE	FALSE	FALSE	ZzuFXB	0.0441507	0.494467	TRUE	reported	textfile	16	1.126e-06	78808938	0.05456	TRUE	reported	igd	0.00794875	23.7889
	rs805288	T	C	T	C	-0.1801	0.0116669	0.5436	0.26833	FALSE	FALSE	FALSE	ZzuFXB	0.0185904	0.530282	TRUE	reported	textfile	6	8.44209e-10	31678028	0.02926	TRUE	reported	igd	0.0125914	37.8605
	rs885947	A	G	A	G	0.2608	0.00673607	0.1067	0.244536	FALSE	FALSE	FALSE	ZzuFXB	0.019371	0.728036	TRUE	reported	textfile	6	4.17302e-08	29696656	0.04744	TRUE	reported	igd	0.01007	30.2018
	rs9268628	C	A	C	A	-0.2999	0.018618	0.6062	0.170328	FALSE	FALSE	FALSE	ZzuFXB	0.022008	0.397572	TRUE	reported	textfile	6	1.72385e-23	32405865	0.02977	TRUE	reported	igd	0.0330298	101.415
	rs9297556	C	T	C	T	-0.1333	0.0257678	0.6971	0.674543	FALSE	FALSE	FALSE	ZzuFXB	0.0182359	0.157648	TRUE	reported	textfile	8	8.41395e-06	117469352	0.02986	TRUE	reported	igd	0.00666307	19.9154
GCST90200249	rs111660650	T	C	T	C	-1.344	0.0720104	0.0024	0.0186494	FALSE	FALSE	FALSE	NzH3t5	0.0550834	0.191111	TRUE	reported	textfile	6	3.88696e-06	135147576	0.2906	TRUE	reported	igd	0.00714808	21.3754
	rs11260062	C	A	C	A	0.1397	-0.00179321	0.2986	0.343273	FALSE	FALSE	FALSE	NzH3t5	0.0155989	0.908479	TRUE	reported	textfile	19	3.211e-06	8214970	0.02994	TRUE	reported	igd	0.00727471	21.7569
	rs113346886	T	A	T	A	-0.2799	-0.0273642	0.0495	0.0128299	FALSE	TRUE	FALSE	NzH3t5	0.0657529	0.677287	TRUE	reported	textfile	3	9.74406e-06	43788371	0.06318	TRUE	reported	igd	0.00656273	19.6135
	rs114705966	C	G	C	G	-0.4703	0.0228812	0.016	0.047066	FALSE	TRUE	FALSE	NzH3t5	0.0351466	0.515033	TRUE	reported	textfile	5	9.56908e-06	150304121	0.106	TRUE	reported	igd	0.00658215	19.6719
	rs117172940	T	A	T	A	3.291	0.124585	0.0003	0.0163407	FALSE	TRUE	FALSE	NzH3t5	0.058109	0.0320331	TRUE	reported	textfile	7	2.72998e-06	26706043	0.7003	TRUE	reported	igd	0.00737851	22.0696
	rs11901763	T	C	T	C	0.2647	-0.00200665	0.066	0.0663127	FALSE	FALSE	FALSE	NzH3t5	0.0299003	0.946493	TRUE	reported	textfile	2	1.72199e-06	235192580	0.05523	TRUE	reported	igd	0.00767203	22.9544
	rs12598451	A	G	A	G	-0.378	-0.0171629	0.2279	0.257374	FALSE	FALSE	FALSE	NzH3t5	0.0169115	0.310168	TRUE	reported	textfile	16	9.37994e-33	10982607	0.03133	TRUE	reported	igd	0.0467075	145.469
	rs12929277	C	T	C	T	0.1523	-0.00992026	0.2166	0.213823	FALSE	FALSE	FALSE	NzH3t5	0.0184308	0.590408	TRUE	reported	textfile	16	4.69602e-06	10700928	0.03321	TRUE	reported	igd	0.00702904	21.0169
	rs13052008	A	G	A	G	-0.2244	-0.0150402	0.085	0.0567079	FALSE	FALSE	FALSE	NzH3t5	0.0321444	0.639859	TRUE	reported	textfile	21	5.76594e-06	25055193	0.0494	TRUE	reported	igd	0.00689737	20.6205
	rs138970824	G	A	G	A	-0.3842	-0.0115651	0.0263	0.033593	FALSE	FALSE	FALSE	NzH3t5	0.041313	0.779524	TRUE	reported	textfile	3	5.91099e-06	4179058	0.08466	TRUE	reported	igd	0.00688423	20.581
	rs139174173	A	C	A	C	0.4977	0.0868888	0.0459	0.0126061	FALSE	FALSE	FALSE	NzH3t5	0.0665177	0.191467	TRUE	reported	textfile	6	3.61901e-10	32592834	0.07912	TRUE	reported	igd	0.0131436	39.5431
	rs17039221	A	G	A	G	-0.1392	-0.00995978	0.2779	0.194313	FALSE	FALSE	FALSE	NzH3t5	0.0188694	0.597619	TRUE	reported	textfile	3	4.782e-06	14308924	0.03038	TRUE	reported	igd	0.00701685	20.9802
	rs2065798	C	T	C	T	0.1285	0.0268547	0.367	0.495299	FALSE	FALSE	FALSE	NzH3t5	0.0149306	0.0720759	TRUE	reported	textfile	13	6.158e-06	20793579	0.02837	TRUE	reported	igd	0.00685798	20.5019
	rs3845488	C	T	C	T	-1.242	0.00779814	0.0024	0.0177662	FALSE	FALSE	FALSE	NzH3t5	0.0558419	0.888939	TRUE	reported	textfile	1	8.43199e-06	37419029	0.2784	TRUE	reported	igd	0.0066543	19.889
	rs419434	A	G	A	G	-0.1929	-0.086196	0.1375	0.0427273	FALSE	FALSE	FALSE	NzH3t5	0.0366338	0.0186272	TRUE	reported	textfile	6	5.40406e-06	32986749	0.04233	TRUE	reported	igd	0.00694129	20.7527
	rs4959613	A	C	A	C	-0.1353	0.000576447	0.6321	0.581133	FALSE	FALSE	FALSE	NzH3t5	0.0156355	0.97059	TRUE	reported	textfile	6	2.10698e-06	1835403	0.02848	TRUE	reported	igd	0.00753922	22.554
	rs55813952	G	A	G	A	-0.6089	0.0517032	0.0098	0.0442499	FALSE	FALSE	FALSE	NzH3t5	0.0359857	0.150783	TRUE	reported	textfile	14	8.70803e-06	101223876	0.1367	TRUE	reported	igd	0.00663379	19.8272
	rs55831773	T	C	T	C	0.1772	-0.00471511	0.1321	0.184656	FALSE	FALSE	FALSE	NzH3t5	0.0195907	0.809802	TRUE	reported	textfile	17	9.45497e-06	7559037	0.03994	TRUE	reported	igd	0.00658174	19.6707
	rs73747338	T	C	T	C	0.2159	-0.0118575	0.1139	0.039801	FALSE	FALSE	FALSE	NzH3t5	0.0379921	0.754961	TRUE	reported	textfile	6	1.70699e-06	33798041	0.04502	TRUE	reported	igd	0.00768144	22.9827
	rs738649	A	T	A	T	-0.1959	0.00253885	0.8607	0.793095	FALSE	TRUE	FALSE	NzH3t5	0.0182176	0.889163	TRUE	reported	textfile	22	1.15199e-06	26623368	0.04019	TRUE	reported	igd	0.00793361	23.7433
	rs739438	G	C	G	C	0.1956	-0.00151924	0.1218	0.118076	FALSE	TRUE	FALSE	NzH3t5	0.0232319	0.94786	TRUE	reported	textfile	17	3.56599e-06	26689712	0.04212	TRUE	reported	igd	0.00720638	21.5511
	rs74876321	T	C	T	C	-0.2662	-0.0111199	0.0683	0.0376141	FALSE	FALSE	FALSE	NzH3t5	0.0396113	0.77892	TRUE	reported	textfile	16	1.126e-06	78808938	0.05456	TRUE	reported	igd	0.00794875	23.7889
	rs805288	T	C	T	C	-0.1801	0.0149129	0.5436	0.267132	FALSE	FALSE	FALSE	NzH3t5	0.0166974	0.371789	TRUE	reported	textfile	6	8.44209e-10	31678028	0.02926	TRUE	reported	igd	0.0125914	37.8605
	rs885947	A	G	A	G	0.2608	0.0112132	0.1067	0.246571	FALSE	FALSE	FALSE	NzH3t5	0.0172776	0.516339	TRUE	reported	textfile	6	4.17302e-08	29696656	0.04744	TRUE	reported	igd	0.01007	30.2018
	rs9268628	C	A	C	A	-0.2999	0.031017	0.6062	0.169697	FALSE	FALSE	FALSE	NzH3t5	0.0197106	0.115575	TRUE	reported	textfile	6	1.72385e-23	32405865	0.02977	TRUE	reported	igd	0.0330298	101.415
	rs9297556	C	T	C	T	-0.1333	0.0040751	0.6971	0.673675	FALSE	FALSE	FALSE	NzH3t5	0.0162463	0.801943	TRUE	reported	textfile	8	8.41395e-06	117469352	0.02986	TRUE	reported	igd	0.00666307	19.9154
GCST90200284	rs111660650	T	C	T	C	-1.344	0.0241855	0.0024	0.0186389	FALSE	FALSE	FALSE	tGbd2L	0.0570645	0.671692	TRUE	reported	textfile	6	3.88696e-06	135147576	0.2906	TRUE	reported	igd	0.00714808	21.3754
	rs11260062	C	A	C	A	0.1397	-0.0119626	0.2986	0.343827	FALSE	FALSE	FALSE	tGbd2L	0.016153	0.458949	TRUE	reported	textfile	19	3.211e-06	8214970	0.02994	TRUE	reported	igd	0.00727471	21.7569
	rs113346886	T	A	T	A	-0.2799	-0.00219035	0.0495	0.0127233	FALSE	TRUE	FALSE	tGbd2L	0.0683641	0.974441	TRUE	reported	textfile	3	9.74406e-06	43788371	0.06318	TRUE	reported	igd	0.00656273	19.6135
	rs114705966	C	G	C	G	-0.4703	-0.00258209	0.016	0.0472882	FALSE	TRUE	FALSE	tGbd2L	0.0362725	0.94325	TRUE	reported	textfile	5	9.56908e-06	150304121	0.106	TRUE	reported	igd	0.00658215	19.6719
	rs117172940	T	A	T	A	3.291	0.0307494	0.0003	0.0161941	FALSE	TRUE	FALSE	tGbd2L	0.0604442	0.610946	TRUE	reported	textfile	7	2.72998e-06	26706043	0.7003	TRUE	reported	igd	0.00737851	22.0696
	rs11901763	T	C	T	C	0.2647	0.0205285	0.066	0.0660952	FALSE	FALSE	FALSE	tGbd2L	0.0309982	0.507812	TRUE	reported	textfile	2	1.72199e-06	235192580	0.05523	TRUE	reported	igd	0.00767203	22.9544
	rs12598451	A	G	A	G	-0.378	0.0125154	0.2279	0.257015	FALSE	FALSE	FALSE	tGbd2L	0.017529	0.475237	TRUE	reported	textfile	16	9.37994e-33	10982607	0.03133	TRUE	reported	igd	0.0467075	145.469
	rs12929277	C	T	C	T	0.1523	0.0052465	0.2166	0.214205	FALSE	FALSE	FALSE	tGbd2L	0.0190329	0.782814	TRUE	reported	textfile	16	4.69602e-06	10700928	0.03321	TRUE	reported	igd	0.00702904	21.0169
	rs13052008	A	G	A	G	-0.2244	0.0360813	0.085	0.0564369	FALSE	FALSE	FALSE	tGbd2L	0.0333863	0.27982	TRUE	reported	textfile	21	5.76594e-06	25055193	0.0494	TRUE	reported	igd	0.00689737	20.6205
	rs138970824	G	A	G	A	-0.3842	-0.016719	0.0263	0.0336109	FALSE	FALSE	FALSE	tGbd2L	0.0427707	0.695872	TRUE	reported	textfile	3	5.91099e-06	4179058	0.08466	TRUE	reported	igd	0.00688423	20.581
	rs139174173	A	C	A	C	0.4977	0.0797041	0.0459	0.0124985	FALSE	FALSE	FALSE	tGbd2L	0.0691718	0.249213	TRUE	reported	textfile	6	3.61901e-10	32592834	0.07912	TRUE	reported	igd	0.0131436	39.5431
	rs17039221	A	G	A	G	-0.1392	-0.00970011	0.2779	0.193961	FALSE	FALSE	FALSE	tGbd2L	0.0195699	0.620131	TRUE	reported	textfile	3	4.782e-06	14308924	0.03038	TRUE	reported	igd	0.00701685	20.9802
	rs2065798	C	T	C	T	0.1285	0.0350581	0.367	0.494897	FALSE	FALSE	FALSE	tGbd2L	0.015472	0.0234574	TRUE	reported	textfile	13	6.158e-06	20793579	0.02837	TRUE	reported	igd	0.00685798	20.5019
	rs3845488	C	T	C	T	-1.242	-0.0116775	0.0024	0.0178114	FALSE	FALSE	FALSE	tGbd2L	0.0577573	0.839775	TRUE	reported	textfile	1	8.43199e-06	37419029	0.2784	TRUE	reported	igd	0.0066543	19.889
	rs419434	A	G	A	G	-0.1929	-0.00231911	0.1375	0.0426777	FALSE	FALSE	FALSE	tGbd2L	0.0379653	0.951292	TRUE	reported	textfile	6	5.40406e-06	32986749	0.04233	TRUE	reported	igd	0.00694129	20.7527
	rs4959613	A	C	A	C	-0.1353	0.00604902	0.6321	0.581627	FALSE	FALSE	FALSE	tGbd2L	0.0161799	0.708509	TRUE	reported	textfile	6	2.10698e-06	1835403	0.02848	TRUE	reported	igd	0.00753922	22.554
	rs55813952	G	A	G	A	-0.6089	0.0589265	0.0098	0.0442705	FALSE	FALSE	FALSE	tGbd2L	0.0372535	0.113702	TRUE	reported	textfile	14	8.70803e-06	101223876	0.1367	TRUE	reported	igd	0.00663379	19.8272
	rs55831773	T	C	T	C	0.1772	-0.0217104	0.1321	0.184944	FALSE	FALSE	FALSE	tGbd2L	0.0202718	0.284186	TRUE	reported	textfile	17	9.45497e-06	7559037	0.03994	TRUE	reported	igd	0.00658174	19.6707
	rs73747338	T	C	T	C	0.2159	0.0135267	0.1139	0.0396118	FALSE	FALSE	FALSE	tGbd2L	0.0394233	0.731512	TRUE	reported	textfile	6	1.70699e-06	33798041	0.04502	TRUE	reported	igd	0.00768144	22.9827
	rs738649	A	T	A	T	-0.1959	0.0061697	0.8607	0.792623	FALSE	TRUE	FALSE	tGbd2L	0.0188614	0.743587	TRUE	reported	textfile	22	1.15199e-06	26623368	0.04019	TRUE	reported	igd	0.00793361	23.7433
	rs739438	G	C	G	C	0.1956	0.00103562	0.1218	0.118172	FALSE	TRUE	FALSE	tGbd2L	0.0240597	0.965667	TRUE	reported	textfile	17	3.56599e-06	26689712	0.04212	TRUE	reported	igd	0.00720638	21.5511
	rs74876321	T	C	T	C	-0.2662	0.0602797	0.0683	0.0375949	FALSE	FALSE	FALSE	tGbd2L	0.0410257	0.141747	TRUE	reported	textfile	16	1.126e-06	78808938	0.05456	TRUE	reported	igd	0.00794875	23.7889
	rs805288	T	C	T	C	-0.1801	-0.00443987	0.5436	0.266223	FALSE	FALSE	FALSE	tGbd2L	0.0173127	0.797602	TRUE	reported	textfile	6	8.44209e-10	31678028	0.02926	TRUE	reported	igd	0.0125914	37.8605
	rs885947	A	G	A	G	0.2608	-0.0123709	0.1067	0.245819	FALSE	FALSE	FALSE	tGbd2L	0.0179172	0.489912	TRUE	reported	textfile	6	4.17302e-08	29696656	0.04744	TRUE	reported	igd	0.01007	30.2018
	rs9268628	C	A	C	A	-0.2999	0.0124527	0.6062	0.169796	FALSE	FALSE	FALSE	tGbd2L	0.0204091	0.54176	TRUE	reported	textfile	6	1.72385e-23	32405865	0.02977	TRUE	reported	igd	0.0330298	101.415
	rs9297556	C	T	C	T	-0.1333	0.016747	0.6971	0.673565	FALSE	FALSE	FALSE	tGbd2L	0.0168095	0.319112	TRUE	reported	textfile	8	8.41395e-06	117469352	0.02986	TRUE	reported	igd	0.00666307	19.9154
GCST90200311	rs111660650	T	C	T	C	-1.344	0.00630979	0.0024	0.0185757	FALSE	FALSE	FALSE	pt1FbP	0.054454	0.907753	TRUE	reported	textfile	6	3.88696e-06	135147576	0.2906	TRUE	reported	igd	0.00714808	21.3754
	rs11260062	C	A	C	A	0.1397	-0.0282995	0.2986	0.343236	FALSE	FALSE	FALSE	pt1FbP	0.0153838	0.065832	TRUE	reported	textfile	19	3.211e-06	8214970	0.02994	TRUE	reported	igd	0.00727471	21.7569
	rs113346886	T	A	T	A	-0.2799	-0.0539606	0.0495	0.0128695	FALSE	TRUE	FALSE	pt1FbP	0.0647762	0.404827	TRUE	reported	textfile	3	9.74406e-06	43788371	0.06318	TRUE	reported	igd	0.00656273	19.6135
	rs114705966	C	G	C	G	-0.4703	0.00582173	0.016	0.0469059	FALSE	TRUE	FALSE	pt1FbP	0.0346683	0.866641	TRUE	reported	textfile	5	9.56908e-06	150304121	0.106	TRUE	reported	igd	0.00658215	19.6719
	rs117172940	T	A	T	A	3.291	0.0340179	0.0003	0.0164842	FALSE	TRUE	FALSE	pt1FbP	0.0571045	0.551367	TRUE	reported	textfile	7	2.72998e-06	26706043	0.7003	TRUE	reported	igd	0.00737851	22.0696
	rs11901763	T	C	T	C	0.2647	0.0135528	0.066	0.0665249	FALSE	FALSE	FALSE	pt1FbP	0.0294219	0.64506	TRUE	reported	textfile	2	1.72199e-06	235192580	0.05523	TRUE	reported	igd	0.00767203	22.9544
	rs12598451	A	G	A	G	-0.378	0.000539635	0.2279	0.256936	FALSE	FALSE	FALSE	pt1FbP	0.016708	0.974234	TRUE	reported	textfile	16	9.37994e-33	10982607	0.03133	TRUE	reported	igd	0.0467075	145.469
	rs12929277	C	T	C	T	0.1523	-0.00474041	0.2166	0.213844	FALSE	FALSE	FALSE	pt1FbP	0.0181276	0.793704	TRUE	reported	textfile	16	4.69602e-06	10700928	0.03321	TRUE	reported	igd	0.00702904	21.0169
	rs13052008	A	G	A	G	-0.2244	0.035383	0.085	0.0566884	FALSE	FALSE	FALSE	pt1FbP	0.0317094	0.264486	TRUE	reported	textfile	21	5.76594e-06	25055193	0.0494	TRUE	reported	igd	0.00689737	20.6205
	rs138970824	G	A	G	A	-0.3842	-0.0136926	0.0263	0.0335223	FALSE	FALSE	FALSE	pt1FbP	0.040794	0.737133	TRUE	reported	textfile	3	5.91099e-06	4179058	0.08466	TRUE	reported	igd	0.00688423	20.581
	rs139174173	A	C	A	C	0.4977	-0.00599999	0.0459	0.0125199	FALSE	FALSE	FALSE	pt1FbP	0.0658548	0.927406	TRUE	reported	textfile	6	3.61901e-10	32592834	0.07912	TRUE	reported	igd	0.0131436	39.5431
	rs17039221	A	G	A	G	-0.1392	0.0331149	0.2779	0.194883	FALSE	FALSE	FALSE	pt1FbP	0.0185941	0.0749228	TRUE	reported	textfile	3	4.782e-06	14308924	0.03038	TRUE	reported	igd	0.00701685	20.9802
	rs2065798	C	T	C	T	0.1285	-0.0181694	0.367	0.494864	FALSE	FALSE	FALSE	pt1FbP	0.0147438	0.217821	TRUE	reported	textfile	13	6.158e-06	20793579	0.02837	TRUE	reported	igd	0.00685798	20.5019
	rs3845488	C	T	C	T	-1.242	-0.0664571	0.0024	0.0178067	FALSE	FALSE	FALSE	pt1FbP	0.0550277	0.227161	TRUE	reported	textfile	1	8.43199e-06	37419029	0.2784	TRUE	reported	igd	0.0066543	19.889
	rs419434	A	G	A	G	-0.1929	-0.010044	0.1375	0.0427151	FALSE	FALSE	FALSE	pt1FbP	0.0361538	0.781155	TRUE	reported	textfile	6	5.40406e-06	32986749	0.04233	TRUE	reported	igd	0.00694129	20.7527
	rs4959613	A	C	A	C	-0.1353	-0.0397305	0.6321	0.581207	FALSE	FALSE	FALSE	pt1FbP	0.0154234	0.00999529	TRUE	reported	textfile	6	2.10698e-06	1835403	0.02848	TRUE	reported	igd	0.00753922	22.554
	rs55813952	G	A	G	A	-0.6089	0.0248003	0.0098	0.0441955	FALSE	FALSE	FALSE	pt1FbP	0.0355707	0.485672	TRUE	reported	textfile	14	8.70803e-06	101223876	0.1367	TRUE	reported	igd	0.00663379	19.8272
	rs55831773	T	C	T	C	0.1772	0.0016402	0.1321	0.185236	FALSE	FALSE	FALSE	pt1FbP	0.0192873	0.932229	TRUE	reported	textfile	17	9.45497e-06	7559037	0.03994	TRUE	reported	igd	0.00658174	19.6707
	rs73747338	T	C	T	C	0.2159	0.0593153	0.1139	0.0397469	FALSE	FALSE	FALSE	pt1FbP	0.0374937	0.113648	TRUE	reported	textfile	6	1.70699e-06	33798041	0.04502	TRUE	reported	igd	0.00768144	22.9827
	rs738649	A	T	A	T	-0.1959	0.0285708	0.8607	0.793587	FALSE	TRUE	FALSE	pt1FbP	0.0180014	0.112481	TRUE	reported	textfile	22	1.15199e-06	26623368	0.04019	TRUE	reported	igd	0.00793361	23.7433
	rs739438	G	C	G	C	0.1956	-0.0270244	0.1218	0.118403	FALSE	TRUE	FALSE	pt1FbP	0.0229134	0.238233	TRUE	reported	textfile	17	3.56599e-06	26689712	0.04212	TRUE	reported	igd	0.00720638	21.5511
	rs74876321	T	C	T	C	-0.2662	-0.0287759	0.0683	0.0373521	FALSE	FALSE	FALSE	pt1FbP	0.0392073	0.462983	TRUE	reported	textfile	16	1.126e-06	78808938	0.05456	TRUE	reported	igd	0.00794875	23.7889
	rs805288	T	C	T	C	-0.1801	0.00321368	0.5436	0.266519	FALSE	FALSE	FALSE	pt1FbP	0.0164929	0.845509	TRUE	reported	textfile	6	8.44209e-10	31678028	0.02926	TRUE	reported	igd	0.0125914	37.8605
	rs885947	A	G	A	G	0.2608	0.0343611	0.1067	0.246651	FALSE	FALSE	FALSE	pt1FbP	0.0170319	0.0436484	TRUE	reported	textfile	6	4.17302e-08	29696656	0.04744	TRUE	reported	igd	0.01007	30.2018
	rs9268628	C	A	C	A	-0.2999	-0.00126792	0.6062	0.170063	FALSE	FALSE	FALSE	pt1FbP	0.0194437	0.948007	TRUE	reported	textfile	6	1.72385e-23	32405865	0.02977	TRUE	reported	igd	0.0330298	101.415
	rs9297556	C	T	C	T	-0.1333	0.00841177	0.6971	0.673226	FALSE	FALSE	FALSE	pt1FbP	0.0160292	0.599738	TRUE	reported	textfile	8	8.41395e-06	117469352	0.02986	TRUE	reported	igd	0.00666307	19.9154
GCST90200337	rs111660650	T	C	T	C	-1.344	-0.0534594	0.0024	0.0183819	FALSE	FALSE	FALSE	hSxOw9	0.0582095	0.358411	TRUE	reported	textfile	6	3.88696e-06	135147576	0.2906	TRUE	reported	igd	0.00714808	21.3754
	rs11260062	C	A	C	A	0.1397	0.0208134	0.2986	0.343557	FALSE	FALSE	FALSE	hSxOw9	0.0163691	0.203548	TRUE	reported	textfile	19	3.211e-06	8214970	0.02994	TRUE	reported	igd	0.00727471	21.7569
	rs113346886	T	A	T	A	-0.2799	-0.0134284	0.0495	0.0127261	FALSE	TRUE	FALSE	hSxOw9	0.0692722	0.846293	TRUE	reported	textfile	3	9.74406e-06	43788371	0.06318	TRUE	reported	igd	0.00656273	19.6135
	rs114705966	C	G	C	G	-0.4703	-0.0493066	0.016	0.0469769	FALSE	TRUE	FALSE	hSxOw9	0.0368989	0.181464	TRUE	reported	textfile	5	9.56908e-06	150304121	0.106	TRUE	reported	igd	0.00658215	19.6719
	rs117172940	T	A	T	A	3.291	-0.107028	0.0003	0.0162054	FALSE	TRUE	FALSE	hSxOw9	0.0614568	0.0815921	TRUE	reported	textfile	7	2.72998e-06	26706043	0.7003	TRUE	reported	igd	0.00737851	22.0696
	rs11901763	T	C	T	C	0.2647	0.0261407	0.066	0.0662696	FALSE	FALSE	FALSE	hSxOw9	0.0313305	0.404081	TRUE	reported	textfile	2	1.72199e-06	235192580	0.05523	TRUE	reported	igd	0.00767203	22.9544
	rs12598451	A	G	A	G	-0.378	0.00540567	0.2279	0.255983	FALSE	FALSE	FALSE	hSxOw9	0.0177609	0.760855	TRUE	reported	textfile	16	9.37994e-33	10982607	0.03133	TRUE	reported	igd	0.0467075	145.469
	rs12929277	C	T	C	T	0.1523	-0.00581435	0.2166	0.214505	FALSE	FALSE	FALSE	hSxOw9	0.0192995	0.763209	TRUE	reported	textfile	16	4.69602e-06	10700928	0.03321	TRUE	reported	igd	0.00702904	21.0169
	rs13052008	A	G	A	G	-0.2244	-0.00464867	0.085	0.0563783	FALSE	FALSE	FALSE	hSxOw9	0.0338402	0.890737	TRUE	reported	textfile	21	5.76594e-06	25055193	0.0494	TRUE	reported	igd	0.00689737	20.6205
	rs138970824	G	A	G	A	-0.3842	-0.0598428	0.0263	0.0334083	FALSE	FALSE	FALSE	hSxOw9	0.0434551	0.168476	TRUE	reported	textfile	3	5.91099e-06	4179058	0.08466	TRUE	reported	igd	0.00688423	20.581
	rs139174173	A	C	A	C	0.4977	-0.0129709	0.0459	0.0126228	FALSE	FALSE	FALSE	hSxOw9	0.0697786	0.852534	TRUE	reported	textfile	6	3.61901e-10	32592834	0.07912	TRUE	reported	igd	0.0131436	39.5431
	rs17039221	A	G	A	G	-0.1392	0.0181275	0.2779	0.193889	FALSE	FALSE	FALSE	hSxOw9	0.0198498	0.36112	TRUE	reported	textfile	3	4.782e-06	14308924	0.03038	TRUE	reported	igd	0.00701685	20.9802
	rs2065798	C	T	C	T	0.1285	0.0290652	0.367	0.493591	FALSE	FALSE	FALSE	hSxOw9	0.0157017	0.0641572	TRUE	reported	textfile	13	6.158e-06	20793579	0.02837	TRUE	reported	igd	0.00685798	20.5019
	rs3845488	C	T	C	T	-1.242	-0.00470936	0.0024	0.0178549	FALSE	FALSE	FALSE	hSxOw9	0.0586678	0.936021	TRUE	reported	textfile	1	8.43199e-06	37419029	0.2784	TRUE	reported	igd	0.0066543	19.889
	rs419434	A	G	A	G	-0.1929	0.036463	0.1375	0.0425942	FALSE	FALSE	FALSE	hSxOw9	0.0384957	0.343539	TRUE	reported	textfile	6	5.40406e-06	32986749	0.04233	TRUE	reported	igd	0.00694129	20.7527
	rs4959613	A	C	A	C	-0.1353	-0.0179521	0.6321	0.58076	FALSE	FALSE	FALSE	hSxOw9	0.0164031	0.273766	TRUE	reported	textfile	6	2.10698e-06	1835403	0.02848	TRUE	reported	igd	0.00753922	22.554
	rs55813952	G	A	G	A	-0.6089	-0.0106477	0.0098	0.0436572	FALSE	FALSE	FALSE	hSxOw9	0.0380305	0.779494	TRUE	reported	textfile	14	8.70803e-06	101223876	0.1367	TRUE	reported	igd	0.00663379	19.8272
	rs55831773	T	C	T	C	0.1772	-0.0195635	0.1321	0.18463	FALSE	FALSE	FALSE	hSxOw9	0.0205251	0.340514	TRUE	reported	textfile	17	9.45497e-06	7559037	0.03994	TRUE	reported	igd	0.00658174	19.6707
	rs73747338	T	C	T	C	0.2159	-0.0712882	0.1139	0.0396539	FALSE	FALSE	FALSE	hSxOw9	0.0399191	0.0741284	TRUE	reported	textfile	6	1.70699e-06	33798041	0.04502	TRUE	reported	igd	0.00768144	22.9827
	rs738649	A	T	A	T	-0.1959	0.0156628	0.8607	0.793842	FALSE	TRUE	FALSE	hSxOw9	0.0191563	0.413568	TRUE	reported	textfile	22	1.15199e-06	26623368	0.04019	TRUE	reported	igd	0.00793361	23.7433
	rs739438	G	C	G	C	0.1956	-0.0272769	0.1218	0.117849	FALSE	TRUE	FALSE	hSxOw9	0.0244082	0.263768	TRUE	reported	textfile	17	3.56599e-06	26689712	0.04212	TRUE	reported	igd	0.00720638	21.5511
	rs74876321	T	C	T	C	-0.2662	-3.2516e-05	0.0683	0.0374579	FALSE	FALSE	FALSE	hSxOw9	0.0416487	0.999377	TRUE	reported	textfile	16	1.126e-06	78808938	0.05456	TRUE	reported	igd	0.00794875	23.7889
	rs805288	T	C	T	C	-0.1801	0.00682703	0.5436	0.268075	FALSE	FALSE	FALSE	hSxOw9	0.017491	0.696303	TRUE	reported	textfile	6	8.44209e-10	31678028	0.02926	TRUE	reported	igd	0.0125914	37.8605
	rs885947	A	G	A	G	0.2608	-0.0141805	0.1067	0.246326	FALSE	FALSE	FALSE	hSxOw9	0.0181839	0.435483	TRUE	reported	textfile	6	4.17302e-08	29696656	0.04744	TRUE	reported	igd	0.01007	30.2018
	rs9268628	C	A	C	A	-0.2999	-0.0053105	0.6062	0.169444	FALSE	FALSE	FALSE	hSxOw9	0.0206986	0.797516	TRUE	reported	textfile	6	1.72385e-23	32405865	0.02977	TRUE	reported	igd	0.0330298	101.415
	rs9297556	C	T	C	T	-0.1333	-0.00537073	0.6971	0.673882	FALSE	FALSE	FALSE	hSxOw9	0.0170946	0.753386	TRUE	reported	textfile	8	8.41395e-06	117469352	0.02986	TRUE	reported	igd	0.00666307	19.9154
GCST90200351	rs111660650	T	C	T	C	-1.344	-0.0280591	0.0024	0.0187378	FALSE	FALSE	FALSE	tyJ3wk	0.0555852	0.613703	TRUE	reported	textfile	6	3.88696e-06	135147576	0.2906	TRUE	reported	igd	0.00714808	21.3754
	rs11260062	C	A	C	A	0.1397	-0.00849191	0.2986	0.343496	FALSE	FALSE	FALSE	tyJ3wk	0.0157641	0.590103	TRUE	reported	textfile	19	3.211e-06	8214970	0.02994	TRUE	reported	igd	0.00727471	21.7569
	rs113346886	T	A	T	A	-0.2799	-0.0786197	0.0495	0.0127893	FALSE	TRUE	FALSE	tyJ3wk	0.0665943	0.237771	TRUE	reported	textfile	3	9.74406e-06	43788371	0.06318	TRUE	reported	igd	0.00656273	19.6135
	rs114705966	C	G	C	G	-0.4703	0.0333221	0.016	0.0474296	FALSE	TRUE	FALSE	tyJ3wk	0.0353731	0.346183	TRUE	reported	textfile	5	9.56908e-06	150304121	0.106	TRUE	reported	igd	0.00658215	19.6719
	rs117172940	T	A	T	A	3.291	0.0331873	0.0003	0.0163057	FALSE	TRUE	FALSE	tyJ3wk	0.0588417	0.572747	TRUE	reported	textfile	7	2.72998e-06	26706043	0.7003	TRUE	reported	igd	0.00737851	22.0696
	rs11901763	T	C	T	C	0.2647	0.0273022	0.066	0.0665512	FALSE	FALSE	FALSE	tyJ3wk	0.0301665	0.365439	TRUE	reported	textfile	2	1.72199e-06	235192580	0.05523	TRUE	reported	igd	0.00767203	22.9544
	rs12598451	A	G	A	G	-0.378	0.00337254	0.2279	0.256767	FALSE	FALSE	FALSE	tyJ3wk	0.0171363	0.843979	TRUE	reported	textfile	16	9.37994e-33	10982607	0.03133	TRUE	reported	igd	0.0467075	145.469
	rs12929277	C	T	C	T	0.1523	0.00276171	0.2166	0.214268	FALSE	FALSE	FALSE	tyJ3wk	0.0185974	0.881949	TRUE	reported	textfile	16	4.69602e-06	10700928	0.03321	TRUE	reported	igd	0.00702904	21.0169
	rs13052008	A	G	A	G	-0.2244	-7.21398e-05	0.085	0.0563723	FALSE	FALSE	FALSE	tyJ3wk	0.0326255	0.998236	TRUE	reported	textfile	21	5.76594e-06	25055193	0.0494	TRUE	reported	igd	0.00689737	20.6205
	rs138970824	G	A	G	A	-0.3842	-0.0391035	0.0263	0.0334634	FALSE	FALSE	FALSE	tyJ3wk	0.0418519	0.350134	TRUE	reported	textfile	3	5.91099e-06	4179058	0.08466	TRUE	reported	igd	0.00688423	20.581
	rs139174173	A	C	A	C	0.4977	-0.0610141	0.0459	0.0124439	FALSE	FALSE	FALSE	tyJ3wk	0.0676976	0.367442	TRUE	reported	textfile	6	3.61901e-10	32592834	0.07912	TRUE	reported	igd	0.0131436	39.5431
	rs17039221	A	G	A	G	-0.1392	0.0298143	0.2779	0.19456	FALSE	FALSE	FALSE	tyJ3wk	0.0190818	0.118182	TRUE	reported	textfile	3	4.782e-06	14308924	0.03038	TRUE	reported	igd	0.00701685	20.9802
	rs2065798	C	T	C	T	0.1285	-0.00792756	0.367	0.495044	FALSE	FALSE	FALSE	tyJ3wk	0.0151171	0.599993	TRUE	reported	textfile	13	6.158e-06	20793579	0.02837	TRUE	reported	igd	0.00685798	20.5019
	rs3845488	C	T	C	T	-1.242	-0.0215615	0.0024	0.017855	FALSE	FALSE	FALSE	tyJ3wk	0.0563425	0.701953	TRUE	reported	textfile	1	8.43199e-06	37419029	0.2784	TRUE	reported	igd	0.0066543	19.889
	rs419434	A	G	A	G	-0.1929	-0.0454614	0.1375	0.0427947	FALSE	FALSE	FALSE	tyJ3wk	0.0370321	0.219589	TRUE	reported	textfile	6	5.40406e-06	32986749	0.04233	TRUE	reported	igd	0.00694129	20.7527
	rs4959613	A	C	A	C	-0.1353	-0.0119953	0.6321	0.581195	FALSE	FALSE	FALSE	tyJ3wk	0.0158107	0.44804	TRUE	reported	textfile	6	2.10698e-06	1835403	0.02848	TRUE	reported	igd	0.00753922	22.554
	rs55813952	G	A	G	A	-0.6089	0.0964829	0.0098	0.0437721	FALSE	FALSE	FALSE	tyJ3wk	0.0365516	0.00829951	TRUE	reported	textfile	14	8.70803e-06	101223876	0.1367	TRUE	reported	igd	0.00663379	19.8272
	rs55831773	T	C	T	C	0.1772	-0.0041888	0.1321	0.184113	FALSE	FALSE	FALSE	tyJ3wk	0.0198215	0.832633	TRUE	reported	textfile	17	9.45497e-06	7559037	0.03994	TRUE	reported	igd	0.00658174	19.6707
	rs73747338	T	C	T	C	0.2159	0.0146108	0.1139	0.0396208	FALSE	FALSE	FALSE	tyJ3wk	0.0385607	0.704758	TRUE	reported	textfile	6	1.70699e-06	33798041	0.04502	TRUE	reported	igd	0.00768144	22.9827
	rs738649	A	T	A	T	-0.1959	-0.0288835	0.8607	0.793133	FALSE	TRUE	FALSE	tyJ3wk	0.0184114	0.116698	TRUE	reported	textfile	22	1.15199e-06	26623368	0.04019	TRUE	reported	igd	0.00793361	23.7433
	rs739438	G	C	G	C	0.1956	-0.00663933	0.1218	0.117958	FALSE	TRUE	FALSE	tyJ3wk	0.0235006	0.777547	TRUE	reported	textfile	17	3.56599e-06	26689712	0.04212	TRUE	reported	igd	0.00720638	21.5511
	rs74876321	T	C	T	C	-0.2662	0.0269333	0.0683	0.0374909	FALSE	FALSE	FALSE	tyJ3wk	0.0401197	0.502015	TRUE	reported	textfile	16	1.126e-06	78808938	0.05456	TRUE	reported	igd	0.00794875	23.7889
	rs805288	T	C	T	C	-0.1801	-0.00693014	0.5436	0.267462	FALSE	FALSE	FALSE	tyJ3wk	0.0168778	0.681361	TRUE	reported	textfile	6	8.44209e-10	31678028	0.02926	TRUE	reported	igd	0.0125914	37.8605
	rs885947	A	G	A	G	0.2608	0.0276267	0.1067	0.246292	FALSE	FALSE	FALSE	tyJ3wk	0.0174962	0.114333	TRUE	reported	textfile	6	4.17302e-08	29696656	0.04744	TRUE	reported	igd	0.01007	30.2018
	rs9268628	C	A	C	A	-0.2999	0.0153764	0.6062	0.170268	FALSE	FALSE	FALSE	tyJ3wk	0.0199034	0.439789	TRUE	reported	textfile	6	1.72385e-23	32405865	0.02977	TRUE	reported	igd	0.0330298	101.415
	rs9297556	C	T	C	T	-0.1333	-0.00029139	0.6971	0.673092	FALSE	FALSE	FALSE	tyJ3wk	0.0164178	0.98584	TRUE	reported	textfile	8	8.41395e-06	117469352	0.02986	TRUE	reported	igd	0.00666307	19.9154
GCST90200370	rs111660650	T	C	T	C	-1.344	0.0131589	0.0024	0.0187195	FALSE	FALSE	FALSE	WjbnI6	0.0550931	0.811223	TRUE	reported	textfile	6	3.88696e-06	135147576	0.2906	TRUE	reported	igd	0.00714808	21.3754
	rs11260062	C	A	C	A	0.1397	-0.0142303	0.2986	0.343362	FALSE	FALSE	FALSE	WjbnI6	0.0156184	0.362229	TRUE	reported	textfile	19	3.211e-06	8214970	0.02994	TRUE	reported	igd	0.00727471	21.7569
	rs113346886	T	A	T	A	-0.2799	-0.0940714	0.0495	0.0127753	FALSE	TRUE	FALSE	WjbnI6	0.0660018	0.154075	TRUE	reported	textfile	3	9.74406e-06	43788371	0.06318	TRUE	reported	igd	0.00656273	19.6135
	rs114705966	C	G	C	G	-0.4703	0.0188503	0.016	0.0473337	FALSE	TRUE	FALSE	WjbnI6	0.0350794	0.591018	TRUE	reported	textfile	5	9.56908e-06	150304121	0.106	TRUE	reported	igd	0.00658215	19.6719
	rs117172940	T	A	T	A	3.291	0.122971	0.0003	0.0162878	FALSE	TRUE	FALSE	WjbnI6	0.0583055	0.0349374	TRUE	reported	textfile	7	2.72998e-06	26706043	0.7003	TRUE	reported	igd	0.00737851	22.0696
	rs11901763	T	C	T	C	0.2647	-0.0210482	0.066	0.0667161	FALSE	FALSE	FALSE	WjbnI6	0.0298546	0.480795	TRUE	reported	textfile	2	1.72199e-06	235192580	0.05523	TRUE	reported	igd	0.00767203	22.9544
	rs12598451	A	G	A	G	-0.378	0.0192136	0.2279	0.257099	FALSE	FALSE	FALSE	WjbnI6	0.0169616	0.257313	TRUE	reported	textfile	16	9.37994e-33	10982607	0.03133	TRUE	reported	igd	0.0467075	145.469
	rs12929277	C	T	C	T	0.1523	0.0277669	0.2166	0.213903	FALSE	FALSE	FALSE	WjbnI6	0.0184533	0.132399	TRUE	reported	textfile	16	4.69602e-06	10700928	0.03321	TRUE	reported	igd	0.00702904	21.0169
	rs13052008	A	G	A	G	-0.2244	-0.0383604	0.085	0.0564927	FALSE	FALSE	FALSE	WjbnI6	0.0322889	0.23482	TRUE	reported	textfile	21	5.76594e-06	25055193	0.0494	TRUE	reported	igd	0.00689737	20.6205
	rs138970824	G	A	G	A	-0.3842	-0.0486396	0.0263	0.0336094	FALSE	FALSE	FALSE	WjbnI6	0.0413772	0.239788	TRUE	reported	textfile	3	5.91099e-06	4179058	0.08466	TRUE	reported	igd	0.00688423	20.581
	rs139174173	A	C	A	C	0.4977	0.049245	0.0459	0.0126728	FALSE	FALSE	FALSE	WjbnI6	0.0664764	0.458821	TRUE	reported	textfile	6	3.61901e-10	32592834	0.07912	TRUE	reported	igd	0.0131436	39.5431
	rs17039221	A	G	A	G	-0.1392	0.0204959	0.2779	0.194529	FALSE	FALSE	FALSE	WjbnI6	0.0188995	0.278156	TRUE	reported	textfile	3	4.782e-06	14308924	0.03038	TRUE	reported	igd	0.00701685	20.9802
	rs2065798	C	T	C	T	0.1285	-0.0345652	0.367	0.494678	FALSE	FALSE	FALSE	WjbnI6	0.0149642	0.0208961	TRUE	reported	textfile	13	6.158e-06	20793579	0.02837	TRUE	reported	igd	0.00685798	20.5019
	rs3845488	C	T	C	T	-1.242	-0.0560634	0.0024	0.0178355	FALSE	FALSE	FALSE	WjbnI6	0.0558401	0.31538	TRUE	reported	textfile	1	8.43199e-06	37419029	0.2784	TRUE	reported	igd	0.0066543	19.889
	rs419434	A	G	A	G	-0.1929	0.0111668	0.1375	0.0426874	FALSE	FALSE	FALSE	WjbnI6	0.0367285	0.761101	TRUE	reported	textfile	6	5.40406e-06	32986749	0.04233	TRUE	reported	igd	0.00694129	20.7527
	rs4959613	A	C	A	C	-0.1353	-0.00801981	0.6321	0.581372	FALSE	FALSE	FALSE	WjbnI6	0.0156734	0.608873	TRUE	reported	textfile	6	2.10698e-06	1835403	0.02848	TRUE	reported	igd	0.00753922	22.554
	rs55813952	G	A	G	A	-0.6089	0.0148028	0.0098	0.044089	FALSE	FALSE	FALSE	WjbnI6	0.0361126	0.681875	TRUE	reported	textfile	14	8.70803e-06	101223876	0.1367	TRUE	reported	igd	0.00663379	19.8272
	rs55831773	T	C	T	C	0.1772	0.0178442	0.1321	0.184494	FALSE	FALSE	FALSE	WjbnI6	0.0196281	0.36329	TRUE	reported	textfile	17	9.45497e-06	7559037	0.03994	TRUE	reported	igd	0.00658174	19.6707
	rs73747338	T	C	T	C	0.2159	-0.00638613	0.1139	0.0393954	FALSE	FALSE	FALSE	WjbnI6	0.0382959	0.867561	TRUE	reported	textfile	6	1.70699e-06	33798041	0.04502	TRUE	reported	igd	0.00768144	22.9827
	rs738649	A	T	A	T	-0.1959	0.012512	0.8607	0.793335	FALSE	TRUE	FALSE	WjbnI6	0.0182797	0.493674	TRUE	reported	textfile	22	1.15199e-06	26623368	0.04019	TRUE	reported	igd	0.00793361	23.7433
	rs739438	G	C	G	C	0.1956	0.014973	0.1218	0.117951	FALSE	TRUE	FALSE	WjbnI6	0.0232953	0.520388	TRUE	reported	textfile	17	3.56599e-06	26689712	0.04212	TRUE	reported	igd	0.00720638	21.5511
	rs74876321	T	C	T	C	-0.2662	0.00481886	0.0683	0.0374498	FALSE	FALSE	FALSE	WjbnI6	0.0397641	0.903544	TRUE	reported	textfile	16	1.126e-06	78808938	0.05456	TRUE	reported	igd	0.00794875	23.7889
	rs805288	T	C	T	C	-0.1801	0.0159826	0.5436	0.266655	FALSE	FALSE	FALSE	WjbnI6	0.0167409	0.339727	TRUE	reported	textfile	6	8.44209e-10	31678028	0.02926	TRUE	reported	igd	0.0125914	37.8605
	rs885947	A	G	A	G	0.2608	0.0191095	0.1067	0.24663	FALSE	FALSE	FALSE	WjbnI6	0.0173189	0.26986	TRUE	reported	textfile	6	4.17302e-08	29696656	0.04744	TRUE	reported	igd	0.01007	30.2018
	rs9268628	C	A	C	A	-0.2999	-0.0102322	0.6062	0.170022	FALSE	FALSE	FALSE	WjbnI6	0.0197416	0.604245	TRUE	reported	textfile	6	1.72385e-23	32405865	0.02977	TRUE	reported	igd	0.0330298	101.415
	rs9297556	C	T	C	T	-0.1333	0.0140083	0.6971	0.673869	FALSE	FALSE	FALSE	WjbnI6	0.0162903	0.389833	TRUE	reported	textfile	8	8.41395e-06	117469352	0.02986	TRUE	reported	igd	0.00666307	19.9154
GCST90200374	rs111660650	T	C	T	C	-1.344	-0.024835	0.0024	0.0184959	FALSE	FALSE	FALSE	8Xvzjq	0.0608712	0.683279	TRUE	reported	textfile	6	3.88696e-06	135147576	0.2906	TRUE	reported	igd	0.00714808	21.3754
	rs11260062	C	A	C	A	0.1397	-0.0137237	0.2986	0.34272	FALSE	FALSE	FALSE	8Xvzjq	0.017178	0.424344	TRUE	reported	textfile	19	3.211e-06	8214970	0.02994	TRUE	reported	igd	0.00727471	21.7569
	rs113346886	T	A	T	A	-0.2799	-0.0556817	0.0495	0.0126386	FALSE	TRUE	FALSE	8Xvzjq	0.0728618	0.444742	TRUE	reported	textfile	3	9.74406e-06	43788371	0.06318	TRUE	reported	igd	0.00656273	19.6135
	rs114705966	C	G	C	G	-0.4703	-0.013611	0.016	0.0477776	FALSE	TRUE	FALSE	8Xvzjq	0.0383672	0.722773	TRUE	reported	textfile	5	9.56908e-06	150304121	0.106	TRUE	reported	igd	0.00658215	19.6719
	rs117172940	T	A	T	A	3.291	0.0390687	0.0003	0.0166059	FALSE	TRUE	FALSE	8Xvzjq	0.0634254	0.537909	TRUE	reported	textfile	7	2.72998e-06	26706043	0.7003	TRUE	reported	igd	0.00737851	22.0696
	rs11901763	T	C	T	C	0.2647	0.0238866	0.066	0.0664653	FALSE	FALSE	FALSE	8Xvzjq	0.0327976	0.466429	TRUE	reported	textfile	2	1.72199e-06	235192580	0.05523	TRUE	reported	igd	0.00767203	22.9544
	rs12598451	A	G	A	G	-0.378	0.0233962	0.2279	0.253532	FALSE	FALSE	FALSE	8Xvzjq	0.0187038	0.210978	TRUE	reported	textfile	16	9.37994e-33	10982607	0.03133	TRUE	reported	igd	0.0467075	145.469
	rs12929277	C	T	C	T	0.1523	-0.00927411	0.2166	0.213702	FALSE	FALSE	FALSE	8Xvzjq	0.0202732	0.647343	TRUE	reported	textfile	16	4.69602e-06	10700928	0.03321	TRUE	reported	igd	0.00702904	21.0169
	rs13052008	A	G	A	G	-0.2244	-0.000137834	0.085	0.0573085	FALSE	FALSE	FALSE	8Xvzjq	0.0352797	0.996883	TRUE	reported	textfile	21	5.76594e-06	25055193	0.0494	TRUE	reported	igd	0.00689737	20.6205
	rs138970824	G	A	G	A	-0.3842	-0.0334573	0.0263	0.0327292	FALSE	FALSE	FALSE	8Xvzjq	0.0460506	0.467512	TRUE	reported	textfile	3	5.91099e-06	4179058	0.08466	TRUE	reported	igd	0.00688423	20.581
	rs139174173	A	C	A	C	0.4977	0.072129	0.0459	0.0128672	FALSE	FALSE	FALSE	8Xvzjq	0.072508	0.319847	TRUE	reported	textfile	6	3.61901e-10	32592834	0.07912	TRUE	reported	igd	0.0131436	39.5431
	rs17039221	A	G	A	G	-0.1392	0.00683296	0.2779	0.194001	FALSE	FALSE	FALSE	8Xvzjq	0.0208387	0.742989	TRUE	reported	textfile	3	4.782e-06	14308924	0.03038	TRUE	reported	igd	0.00701685	20.9802
	rs2065798	C	T	C	T	0.1285	-0.00421909	0.367	0.492296	FALSE	FALSE	FALSE	8Xvzjq	0.0164239	0.797266	TRUE	reported	textfile	13	6.158e-06	20793579	0.02837	TRUE	reported	igd	0.00685798	20.5019
	rs3845488	C	T	C	T	-1.242	0.00388788	0.0024	0.0184012	FALSE	FALSE	FALSE	8Xvzjq	0.060415	0.948689	TRUE	reported	textfile	1	8.43199e-06	37419029	0.2784	TRUE	reported	igd	0.0066543	19.889
	rs419434	A	G	A	G	-0.1929	0.00162396	0.1375	0.0431151	FALSE	FALSE	FALSE	8Xvzjq	0.0402381	0.967807	TRUE	reported	textfile	6	5.40406e-06	32986749	0.04233	TRUE	reported	igd	0.00694129	20.7527
	rs4959613	A	C	A	C	-0.1353	0.00919511	0.6321	0.581565	FALSE	FALSE	FALSE	8Xvzjq	0.017303	0.595131	TRUE	reported	textfile	6	2.10698e-06	1835403	0.02848	TRUE	reported	igd	0.00753922	22.554
	rs55813952	G	A	G	A	-0.6089	-0.0370627	0.0098	0.0443243	FALSE	FALSE	FALSE	8Xvzjq	0.0395604	0.348828	TRUE	reported	textfile	14	8.70803e-06	101223876	0.1367	TRUE	reported	igd	0.00663379	19.8272
	rs55831773	T	C	T	C	0.1772	-0.00323751	0.1321	0.1858	FALSE	FALSE	FALSE	8Xvzjq	0.0214898	0.880249	TRUE	reported	textfile	17	9.45497e-06	7559037	0.03994	TRUE	reported	igd	0.00658174	19.6707
	rs73747338	T	C	T	C	0.2159	0.0223744	0.1139	0.0387832	FALSE	FALSE	FALSE	8Xvzjq	0.0425431	0.598941	TRUE	reported	textfile	6	1.70699e-06	33798041	0.04502	TRUE	reported	igd	0.00768144	22.9827
	rs738649	A	T	A	T	-0.1959	0.0151459	0.8607	0.79468	FALSE	TRUE	FALSE	8Xvzjq	0.0201012	0.45116	TRUE	reported	textfile	22	1.15199e-06	26623368	0.04019	TRUE	reported	igd	0.00793361	23.7433
	rs739438	G	C	G	C	0.1956	0.0438981	0.1218	0.117842	FALSE	TRUE	FALSE	8Xvzjq	0.0256744	0.0873023	TRUE	reported	textfile	17	3.56599e-06	26689712	0.04212	TRUE	reported	igd	0.00720638	21.5511
	rs74876321	T	C	T	C	-0.2662	-0.0730175	0.0683	0.037042	FALSE	FALSE	FALSE	8Xvzjq	0.0439673	0.0967692	TRUE	reported	textfile	16	1.126e-06	78808938	0.05456	TRUE	reported	igd	0.00794875	23.7889
	rs805288	T	C	T	C	-0.1801	0.0290269	0.5436	0.266617	FALSE	FALSE	FALSE	8Xvzjq	0.0183429	0.113545	TRUE	reported	textfile	6	8.44209e-10	31678028	0.02926	TRUE	reported	igd	0.0125914	37.8605
	rs885947	A	G	A	G	0.2608	-0.0119922	0.1067	0.244738	FALSE	FALSE	FALSE	8Xvzjq	0.01906	0.529228	TRUE	reported	textfile	6	4.17302e-08	29696656	0.04744	TRUE	reported	igd	0.01007	30.2018
	rs9268628	C	A	C	A	-0.2999	0.00478654	0.6062	0.169698	FALSE	FALSE	FALSE	8Xvzjq	0.021639	0.824937	TRUE	reported	textfile	6	1.72385e-23	32405865	0.02977	TRUE	reported	igd	0.0330298	101.415
	rs9297556	C	T	C	T	-0.1333	0.0337929	0.6971	0.673297	FALSE	FALSE	FALSE	8Xvzjq	0.0179162	0.0592722	TRUE	reported	textfile	8	8.41395e-06	117469352	0.02986	TRUE	reported	igd	0.00666307	19.9154
GCST90200387	rs111660650	T	C	T	C	-1.344	-0.104837	0.0024	0.0185502	FALSE	FALSE	FALSE	tpeja7	0.0574382	0.0679686	TRUE	reported	textfile	6	3.88696e-06	135147576	0.2906	TRUE	reported	igd	0.00714808	21.3754
	rs11260062	C	A	C	A	0.1397	-0.00882102	0.2986	0.343923	FALSE	FALSE	FALSE	tpeja7	0.0162039	0.586182	TRUE	reported	textfile	19	3.211e-06	8214970	0.02994	TRUE	reported	igd	0.00727471	21.7569
	rs113346886	T	A	T	A	-0.2799	0.00685286	0.0495	0.0127846	FALSE	TRUE	FALSE	tpeja7	0.0685131	0.920326	TRUE	reported	textfile	3	9.74406e-06	43788371	0.06318	TRUE	reported	igd	0.00656273	19.6135
	rs114705966	C	G	C	G	-0.4703	-0.0444856	0.016	0.0471848	FALSE	TRUE	FALSE	tpeja7	0.0364682	0.222522	TRUE	reported	textfile	5	9.56908e-06	150304121	0.106	TRUE	reported	igd	0.00658215	19.6719
	rs117172940	T	A	T	A	3.291	-0.0633896	0.0003	0.0161781	FALSE	TRUE	FALSE	tpeja7	0.060742	0.296677	TRUE	reported	textfile	7	2.72998e-06	26706043	0.7003	TRUE	reported	igd	0.00737851	22.0696
	rs11901763	T	C	T	C	0.2647	-0.023447	0.066	0.0663246	FALSE	FALSE	FALSE	tpeja7	0.0310661	0.450401	TRUE	reported	textfile	2	1.72199e-06	235192580	0.05523	TRUE	reported	igd	0.00767203	22.9544
	rs12598451	A	G	A	G	-0.378	0.00510546	0.2279	0.257538	FALSE	FALSE	FALSE	tpeja7	0.0175899	0.771625	TRUE	reported	textfile	16	9.37994e-33	10982607	0.03133	TRUE	reported	igd	0.0467075	145.469
	rs12929277	C	T	C	T	0.1523	7.93425e-05	0.2166	0.213716	FALSE	FALSE	FALSE	tpeja7	0.0191633	0.996697	TRUE	reported	textfile	16	4.69602e-06	10700928	0.03321	TRUE	reported	igd	0.00702904	21.0169
	rs13052008	A	G	A	G	-0.2244	-0.00212251	0.085	0.0567161	FALSE	FALSE	FALSE	tpeja7	0.0334729	0.94944	TRUE	reported	textfile	21	5.76594e-06	25055193	0.0494	TRUE	reported	igd	0.00689737	20.6205
	rs138970824	G	A	G	A	-0.3842	-0.0375155	0.0263	0.033573	FALSE	FALSE	FALSE	tpeja7	0.0429837	0.382781	TRUE	reported	textfile	3	5.91099e-06	4179058	0.08466	TRUE	reported	igd	0.00688423	20.581
	rs139174173	A	C	A	C	0.4977	0.0347976	0.0459	0.0126214	FALSE	FALSE	FALSE	tpeja7	0.0691584	0.614853	TRUE	reported	textfile	6	3.61901e-10	32592834	0.07912	TRUE	reported	igd	0.0131436	39.5431
	rs17039221	A	G	A	G	-0.1392	-0.000670981	0.2779	0.194123	FALSE	FALSE	FALSE	tpeja7	0.0196596	0.972774	TRUE	reported	textfile	3	4.782e-06	14308924	0.03038	TRUE	reported	igd	0.00701685	20.9802
	rs2065798	C	T	C	T	0.1285	0.00669555	0.367	0.494426	FALSE	FALSE	FALSE	tpeja7	0.0155519	0.666811	TRUE	reported	textfile	13	6.158e-06	20793579	0.02837	TRUE	reported	igd	0.00685798	20.5019
	rs3845488	C	T	C	T	-1.242	0.00943317	0.0024	0.0177271	FALSE	FALSE	FALSE	tpeja7	0.058147	0.871125	TRUE	reported	textfile	1	8.43199e-06	37419029	0.2784	TRUE	reported	igd	0.0066543	19.889
	rs419434	A	G	A	G	-0.1929	-0.0187878	0.1375	0.0428398	FALSE	FALSE	FALSE	tpeja7	0.0380751	0.621702	TRUE	reported	textfile	6	5.40406e-06	32986749	0.04233	TRUE	reported	igd	0.00694129	20.7527
	rs4959613	A	C	A	C	-0.1353	-0.0229119	0.6321	0.580955	FALSE	FALSE	FALSE	tpeja7	0.016259	0.15878	TRUE	reported	textfile	6	2.10698e-06	1835403	0.02848	TRUE	reported	igd	0.00753922	22.554
	rs55813952	G	A	G	A	-0.6089	-0.0345157	0.0098	0.0439387	FALSE	FALSE	FALSE	tpeja7	0.0375481	0.35797	TRUE	reported	textfile	14	8.70803e-06	101223876	0.1367	TRUE	reported	igd	0.00663379	19.8272
	rs55831773	T	C	T	C	0.1772	-0.0085916	0.1321	0.184852	FALSE	FALSE	FALSE	tpeja7	0.0203651	0.673114	TRUE	reported	textfile	17	9.45497e-06	7559037	0.03994	TRUE	reported	igd	0.00658174	19.6707
	rs73747338	T	C	T	C	0.2159	-0.0507979	0.1139	0.0396064	FALSE	FALSE	FALSE	tpeja7	0.0396008	0.199581	TRUE	reported	textfile	6	1.70699e-06	33798041	0.04502	TRUE	reported	igd	0.00768144	22.9827
	rs738649	A	T	A	T	-0.1959	0.00894028	0.8607	0.793184	FALSE	TRUE	FALSE	tpeja7	0.0189696	0.63743	TRUE	reported	textfile	22	1.15199e-06	26623368	0.04019	TRUE	reported	igd	0.00793361	23.7433
	rs739438	G	C	G	C	0.1956	-0.00522551	0.1218	0.118098	FALSE	TRUE	FALSE	tpeja7	0.0241777	0.828887	TRUE	reported	textfile	17	3.56599e-06	26689712	0.04212	TRUE	reported	igd	0.00720638	21.5511
	rs74876321	T	C	T	C	-0.2662	0.0257063	0.0683	0.0375335	FALSE	FALSE	FALSE	tpeja7	0.0412413	0.533078	TRUE	reported	textfile	16	1.126e-06	78808938	0.05456	TRUE	reported	igd	0.00794875	23.7889
	rs805288	T	C	T	C	-0.1801	0.0188022	0.5436	0.267214	FALSE	FALSE	FALSE	tpeja7	0.017365	0.278911	TRUE	reported	textfile	6	8.44209e-10	31678028	0.02926	TRUE	reported	igd	0.0125914	37.8605
	rs885947	A	G	A	G	0.2608	-0.0228812	0.1067	0.246202	FALSE	FALSE	FALSE	tpeja7	0.0179918	0.203458	TRUE	reported	textfile	6	4.17302e-08	29696656	0.04744	TRUE	reported	igd	0.01007	30.2018
	rs9268628	C	A	C	A	-0.2999	-0.00641791	0.6062	0.170267	FALSE	FALSE	FALSE	tpeja7	0.0204818	0.754016	TRUE	reported	textfile	6	1.72385e-23	32405865	0.02977	TRUE	reported	igd	0.0330298	101.415
	rs9297556	C	T	C	T	-0.1333	-0.00611329	0.6971	0.673575	FALSE	FALSE	FALSE	tpeja7	0.0168994	0.717543	TRUE	reported	textfile	8	8.41395e-06	117469352	0.02986	TRUE	reported	igd	0.00666307	19.9154
GCST90200393	rs111660650	T	C	T	C	-1.344	0.0271628	0.0024	0.0185502	FALSE	FALSE	FALSE	FNjb0C	0.0560877	0.628179	TRUE	reported	textfile	6	3.88696e-06	135147576	0.2906	TRUE	reported	igd	0.00714808	21.3754
	rs11260062	C	A	C	A	0.1397	-0.00834976	0.2986	0.343738	FALSE	FALSE	FALSE	FNjb0C	0.0158303	0.597878	TRUE	reported	textfile	19	3.211e-06	8214970	0.02994	TRUE	reported	igd	0.00727471	21.7569
	rs113346886	T	A	T	A	-0.2799	-0.0441286	0.0495	0.0128455	FALSE	TRUE	FALSE	FNjb0C	0.0667364	0.508461	TRUE	reported	textfile	3	9.74406e-06	43788371	0.06318	TRUE	reported	igd	0.00656273	19.6135
	rs114705966	C	G	C	G	-0.4703	-0.0470836	0.016	0.0471848	FALSE	TRUE	FALSE	FNjb0C	0.0356035	0.18602	TRUE	reported	textfile	5	9.56908e-06	150304121	0.106	TRUE	reported	igd	0.00658215	19.6719
	rs117172940	T	A	T	A	3.291	-0.0593239	0.0003	0.0162997	FALSE	TRUE	FALSE	FNjb0C	0.0590952	0.315441	TRUE	reported	textfile	7	2.72998e-06	26706043	0.7003	TRUE	reported	igd	0.00737851	22.0696
	rs11901763	T	C	T	C	0.2647	0.00241739	0.066	0.0665883	FALSE	FALSE	FALSE	FNjb0C	0.0302877	0.936385	TRUE	reported	textfile	2	1.72199e-06	235192580	0.05523	TRUE	reported	igd	0.00767203	22.9544
	rs12598451	A	G	A	G	-0.378	0.00476355	0.2279	0.257229	FALSE	FALSE	FALSE	FNjb0C	0.017189	0.781682	TRUE	reported	textfile	16	9.37994e-33	10982607	0.03133	TRUE	reported	igd	0.0467075	145.469
	rs12929277	C	T	C	T	0.1523	0.0071355	0.2166	0.214277	FALSE	FALSE	FALSE	FNjb0C	0.0186835	0.702525	TRUE	reported	textfile	16	4.69602e-06	10700928	0.03321	TRUE	reported	igd	0.00702904	21.0169
	rs13052008	A	G	A	G	-0.2244	-0.00266242	0.085	0.0570197	FALSE	FALSE	FALSE	FNjb0C	0.0325707	0.934851	TRUE	reported	textfile	21	5.76594e-06	25055193	0.0494	TRUE	reported	igd	0.00689737	20.6205
	rs138970824	G	A	G	A	-0.3842	-0.00730834	0.0263	0.033573	FALSE	FALSE	FALSE	FNjb0C	0.0419671	0.861752	TRUE	reported	textfile	3	5.91099e-06	4179058	0.08466	TRUE	reported	igd	0.00688423	20.581
	rs139174173	A	C	A	C	0.4977	-0.0233279	0.0459	0.0125	FALSE	FALSE	FALSE	FNjb0C	0.0678356	0.73093	TRUE	reported	textfile	6	3.61901e-10	32592834	0.07912	TRUE	reported	igd	0.0131436	39.5431
	rs17039221	A	G	A	G	-0.1392	0.0269408	0.2779	0.194671	FALSE	FALSE	FALSE	FNjb0C	0.0191537	0.159558	TRUE	reported	textfile	3	4.782e-06	14308924	0.03038	TRUE	reported	igd	0.00701685	20.9802
	rs2065798	C	T	C	T	0.1285	0.00617912	0.367	0.495294	FALSE	FALSE	FALSE	FNjb0C	0.0151792	0.68395	TRUE	reported	textfile	13	6.158e-06	20793579	0.02837	TRUE	reported	igd	0.00685798	20.5019
	rs3845488	C	T	C	T	-1.242	-0.024919	0.0024	0.0177271	FALSE	FALSE	FALSE	FNjb0C	0.0567687	0.660693	TRUE	reported	textfile	1	8.43199e-06	37419029	0.2784	TRUE	reported	igd	0.0066543	19.889
	rs419434	A	G	A	G	-0.1929	0.0345514	0.1375	0.0427184	FALSE	FALSE	FALSE	FNjb0C	0.0372172	0.353214	TRUE	reported	textfile	6	5.40406e-06	32986749	0.04233	TRUE	reported	igd	0.00694129	20.7527
	rs4959613	A	C	A	C	-0.1353	0.00855812	0.6321	0.58101	FALSE	FALSE	FALSE	FNjb0C	0.0158867	0.590096	TRUE	reported	textfile	6	2.10698e-06	1835403	0.02848	TRUE	reported	igd	0.00753922	22.554
	rs55813952	G	A	G	A	-0.6089	0.00199469	0.0098	0.0440604	FALSE	FALSE	FALSE	FNjb0C	0.0366169	0.956557	TRUE	reported	textfile	14	8.70803e-06	101223876	0.1367	TRUE	reported	igd	0.00663379	19.8272
	rs55831773	T	C	T	C	0.1772	-0.0303811	0.1321	0.184403	FALSE	FALSE	FALSE	FNjb0C	0.0198793	0.126443	TRUE	reported	textfile	17	9.45497e-06	7559037	0.03994	TRUE	reported	igd	0.00658174	19.6707
	rs73747338	T	C	T	C	0.2159	-0.15831	0.1139	0.0394849	FALSE	FALSE	FALSE	FNjb0C	0.0386793	4.2604e-05	TRUE	reported	textfile	6	1.70699e-06	33798041	0.04502	TRUE	reported	igd	0.00768144	22.9827
	rs738649	A	T	A	T	-0.1959	0.00237268	0.8607	0.793061	FALSE	TRUE	FALSE	FNjb0C	0.0185192	0.898054	TRUE	reported	textfile	22	1.15199e-06	26623368	0.04019	TRUE	reported	igd	0.00793361	23.7433
	rs739438	G	C	G	C	0.1956	-0.0135192	0.1218	0.117794	FALSE	TRUE	FALSE	FNjb0C	0.023623	0.567125	TRUE	reported	textfile	17	3.56599e-06	26689712	0.04212	TRUE	reported	igd	0.00720638	21.5511
	rs74876321	T	C	T	C	-0.2662	0.0603688	0.0683	0.0372943	FALSE	FALSE	FALSE	FNjb0C	0.0403792	0.134902	TRUE	reported	textfile	16	1.126e-06	78808938	0.05456	TRUE	reported	igd	0.00794875	23.7889
	rs805288	T	C	T	C	-0.1801	-0.0277733	0.5436	0.267121	FALSE	FALSE	FALSE	FNjb0C	0.0169562	0.101434	TRUE	reported	textfile	6	8.44209e-10	31678028	0.02926	TRUE	reported	igd	0.0125914	37.8605
	rs885947	A	G	A	G	0.2608	-0.0122425	0.1067	0.246628	FALSE	FALSE	FALSE	FNjb0C	0.0175432	0.485272	TRUE	reported	textfile	6	4.17302e-08	29696656	0.04744	TRUE	reported	igd	0.01007	30.2018
	rs9268628	C	A	C	A	-0.2999	-0.00403277	0.6062	0.169782	FALSE	FALSE	FALSE	FNjb0C	0.0200075	0.840258	TRUE	reported	textfile	6	1.72385e-23	32405865	0.02977	TRUE	reported	igd	0.0330298	101.415
	rs9297556	C	T	C	T	-0.1333	-0.0222939	0.6971	0.673067	FALSE	FALSE	FALSE	FNjb0C	0.0164904	0.176396	TRUE	reported	textfile	8	8.41395e-06	117469352	0.02986	TRUE	reported	igd	0.00666307	19.9154
GCST90200412	rs111660650	T	C	T	C	-1.344	0.0436489	0.0024	0.0186422	FALSE	FALSE	FALSE	qJMgVI	0.0537832	0.417037	TRUE	reported	textfile	6	3.88696e-06	135147576	0.2906	TRUE	reported	igd	0.00714808	21.3754
	rs11260062	C	A	C	A	0.1397	-0.00165699	0.2986	0.343769	FALSE	FALSE	FALSE	qJMgVI	0.0152152	0.913279	TRUE	reported	textfile	19	3.211e-06	8214970	0.02994	TRUE	reported	igd	0.00727471	21.7569
	rs113346886	T	A	T	A	-0.2799	-0.114303	0.0495	0.0127226	FALSE	TRUE	FALSE	qJMgVI	0.0644321	0.0760612	TRUE	reported	textfile	3	9.74406e-06	43788371	0.06318	TRUE	reported	igd	0.00656273	19.6135
	rs114705966	C	G	C	G	-0.4703	0.0214732	0.016	0.0473203	FALSE	TRUE	FALSE	qJMgVI	0.0341858	0.529917	TRUE	reported	textfile	5	9.56908e-06	150304121	0.106	TRUE	reported	igd	0.00658215	19.6719
	rs117172940	T	A	T	A	3.291	0.0679077	0.0003	0.0163418	FALSE	TRUE	FALSE	qJMgVI	0.0567343	0.231329	TRUE	reported	textfile	7	2.72998e-06	26706043	0.7003	TRUE	reported	igd	0.00737851	22.0696
	rs11901763	T	C	T	C	0.2647	-0.0188063	0.066	0.0665067	FALSE	FALSE	FALSE	qJMgVI	0.0291294	0.518532	TRUE	reported	textfile	2	1.72199e-06	235192580	0.05523	TRUE	reported	igd	0.00767203	22.9544
	rs12598451	A	G	A	G	-0.378	0.0257068	0.2279	0.257255	FALSE	FALSE	FALSE	qJMgVI	0.0165228	0.119746	TRUE	reported	textfile	16	9.37994e-33	10982607	0.03133	TRUE	reported	igd	0.0467075	145.469
	rs12929277	C	T	C	T	0.1523	-0.0048655	0.2166	0.214055	FALSE	FALSE	FALSE	qJMgVI	0.0179697	0.786575	TRUE	reported	textfile	16	4.69602e-06	10700928	0.03321	TRUE	reported	igd	0.00702904	21.0169
	rs13052008	A	G	A	G	-0.2244	-0.0685894	0.085	0.0565023	FALSE	FALSE	FALSE	qJMgVI	0.0314549	0.0292156	TRUE	reported	textfile	21	5.76594e-06	25055193	0.0494	TRUE	reported	igd	0.00689737	20.6205
	rs138970824	G	A	G	A	-0.3842	-0.0365165	0.0263	0.0335314	FALSE	FALSE	FALSE	qJMgVI	0.0403607	0.365596	TRUE	reported	textfile	3	5.91099e-06	4179058	0.08466	TRUE	reported	igd	0.00688423	20.581
	rs139174173	A	C	A	C	0.4977	0.0125246	0.0459	0.0126208	FALSE	FALSE	FALSE	qJMgVI	0.0649018	0.846976	TRUE	reported	textfile	6	3.61901e-10	32592834	0.07912	TRUE	reported	igd	0.0131436	39.5431
	rs17039221	A	G	A	G	-0.1392	0.0106874	0.2779	0.194151	FALSE	FALSE	FALSE	qJMgVI	0.0184362	0.56212	TRUE	reported	textfile	3	4.782e-06	14308924	0.03038	TRUE	reported	igd	0.00701685	20.9802
	rs2065798	C	T	C	T	0.1285	-0.0211764	0.367	0.494823	FALSE	FALSE	FALSE	qJMgVI	0.0145842	0.146498	TRUE	reported	textfile	13	6.158e-06	20793579	0.02837	TRUE	reported	igd	0.00685798	20.5019
	rs3845488	C	T	C	T	-1.242	-0.0749126	0.0024	0.0177622	FALSE	FALSE	FALSE	qJMgVI	0.0545118	0.169366	TRUE	reported	textfile	1	8.43199e-06	37419029	0.2784	TRUE	reported	igd	0.0066543	19.889
	rs419434	A	G	A	G	-0.1929	-0.0200645	0.1375	0.0426932	FALSE	FALSE	FALSE	qJMgVI	0.0357863	0.575019	TRUE	reported	textfile	6	5.40406e-06	32986749	0.04233	TRUE	reported	igd	0.00694129	20.7527
	rs4959613	A	C	A	C	-0.1353	-0.00320257	0.6321	0.581207	FALSE	FALSE	FALSE	qJMgVI	0.0152637	0.833812	TRUE	reported	textfile	6	2.10698e-06	1835403	0.02848	TRUE	reported	igd	0.00753922	22.554
	rs55813952	G	A	G	A	-0.6089	0.034653	0.0098	0.0440891	FALSE	FALSE	FALSE	qJMgVI	0.0351874	0.324715	TRUE	reported	textfile	14	8.70803e-06	101223876	0.1367	TRUE	reported	igd	0.00663379	19.8272
	rs55831773	T	C	T	C	0.1772	-0.000504436	0.1321	0.184698	FALSE	FALSE	FALSE	qJMgVI	0.0191068	0.978938	TRUE	reported	textfile	17	9.45497e-06	7559037	0.03994	TRUE	reported	igd	0.00658174	19.6707
	rs73747338	T	C	T	C	0.2159	0.0248266	0.1139	0.0395962	FALSE	FALSE	FALSE	qJMgVI	0.0371716	0.504202	TRUE	reported	textfile	6	1.70699e-06	33798041	0.04502	TRUE	reported	igd	0.00768144	22.9827
	rs738649	A	T	A	T	-0.1959	0.000464727	0.8607	0.792913	FALSE	TRUE	FALSE	qJMgVI	0.0177841	0.979152	TRUE	reported	textfile	22	1.15199e-06	26623368	0.04019	TRUE	reported	igd	0.00793361	23.7433
	rs739438	G	C	G	C	0.1956	0.0217794	0.1218	0.117889	FALSE	TRUE	FALSE	qJMgVI	0.022692	0.337165	TRUE	reported	textfile	17	3.56599e-06	26689712	0.04212	TRUE	reported	igd	0.00720638	21.5511
	rs74876321	T	C	T	C	-0.2662	0.0465594	0.0683	0.0374773	FALSE	FALSE	FALSE	qJMgVI	0.0387276	0.229275	TRUE	reported	textfile	16	1.126e-06	78808938	0.05456	TRUE	reported	igd	0.00794875	23.7889
	rs805288	T	C	T	C	-0.1801	0.0177038	0.5436	0.26701	FALSE	FALSE	FALSE	qJMgVI	0.0163092	0.277695	TRUE	reported	textfile	6	8.44209e-10	31678028	0.02926	TRUE	reported	igd	0.0125914	37.8605
	rs885947	A	G	A	G	0.2608	0.0073238	0.1067	0.246402	FALSE	FALSE	FALSE	qJMgVI	0.0168755	0.664296	TRUE	reported	textfile	6	4.17302e-08	29696656	0.04744	TRUE	reported	igd	0.01007	30.2018
	rs9268628	C	A	C	A	-0.2999	0.00364197	0.6062	0.169928	FALSE	FALSE	FALSE	qJMgVI	0.0192371	0.849842	TRUE	reported	textfile	6	1.72385e-23	32405865	0.02977	TRUE	reported	igd	0.0330298	101.415
	rs9297556	C	T	C	T	-0.1333	0.00714386	0.6971	0.673438	FALSE	FALSE	FALSE	qJMgVI	0.0158523	0.65224	TRUE	reported	textfile	8	8.41395e-06	117469352	0.02986	TRUE	reported	igd	0.00666307	19.9154
GCST90200441	rs111660650	T	C	T	C	-1.344	-0.0910967	0.0024	0.0187607	FALSE	FALSE	FALSE	9rc5da	0.0555446	0.100992	TRUE	reported	textfile	6	3.88696e-06	135147576	0.2906	TRUE	reported	igd	0.00714808	21.3754
	rs11260062	C	A	C	A	0.1397	-0.0439993	0.2986	0.343877	FALSE	FALSE	FALSE	9rc5da	0.0157564	0.00523058	TRUE	reported	textfile	19	3.211e-06	8214970	0.02994	TRUE	reported	igd	0.00727471	21.7569
	rs113346886	T	A	T	A	-0.2799	-0.00829467	0.0495	0.0128018	FALSE	TRUE	FALSE	9rc5da	0.0665604	0.900825	TRUE	reported	textfile	3	9.74406e-06	43788371	0.06318	TRUE	reported	igd	0.00656273	19.6135
	rs114705966	C	G	C	G	-0.4703	0.0408766	0.016	0.0472542	FALSE	TRUE	FALSE	9rc5da	0.035431	0.248625	TRUE	reported	textfile	5	9.56908e-06	150304121	0.106	TRUE	reported	igd	0.00658215	19.6719
	rs117172940	T	A	T	A	3.291	0.0184296	0.0003	0.0163235	FALSE	TRUE	FALSE	9rc5da	0.0588079	0.753987	TRUE	reported	textfile	7	2.72998e-06	26706043	0.7003	TRUE	reported	igd	0.00737851	22.0696
	rs11901763	T	C	T	C	0.2647	0.000268719	0.066	0.0661919	FALSE	FALSE	FALSE	9rc5da	0.0302286	0.992907	TRUE	reported	textfile	2	1.72199e-06	235192580	0.05523	TRUE	reported	igd	0.00767203	22.9544
	rs12598451	A	G	A	G	-0.378	0.0149223	0.2279	0.257765	FALSE	FALSE	FALSE	9rc5da	0.0171115	0.383175	TRUE	reported	textfile	16	9.37994e-33	10982607	0.03133	TRUE	reported	igd	0.0467075	145.469
	rs12929277	C	T	C	T	0.1523	0.00867309	0.2166	0.213706	FALSE	FALSE	FALSE	9rc5da	0.0186173	0.641315	TRUE	reported	textfile	16	4.69602e-06	10700928	0.03321	TRUE	reported	igd	0.00702904	21.0169
	rs13052008	A	G	A	G	-0.2244	0.0521009	0.085	0.056738	FALSE	FALSE	FALSE	9rc5da	0.0324933	0.108839	TRUE	reported	textfile	21	5.76594e-06	25055193	0.0494	TRUE	reported	igd	0.00689737	20.6205
	rs138970824	G	A	G	A	-0.3842	0.0391707	0.0263	0.0337442	FALSE	FALSE	FALSE	9rc5da	0.0416917	0.347457	TRUE	reported	textfile	3	5.91099e-06	4179058	0.08466	TRUE	reported	igd	0.00688423	20.581
	rs139174173	A	C	A	C	0.4977	0.0944933	0.0459	0.0125182	FALSE	FALSE	FALSE	9rc5da	0.0674942	0.161507	TRUE	reported	textfile	6	3.61901e-10	32592834	0.07912	TRUE	reported	igd	0.0131436	39.5431
	rs17039221	A	G	A	G	-0.1392	0.0361226	0.2779	0.193919	FALSE	FALSE	FALSE	9rc5da	0.0191159	0.0588035	TRUE	reported	textfile	3	4.782e-06	14308924	0.03038	TRUE	reported	igd	0.00701685	20.9802
	rs2065798	C	T	C	T	0.1285	0.0209681	0.367	0.495038	FALSE	FALSE	FALSE	9rc5da	0.0151102	0.165233	TRUE	reported	textfile	13	6.158e-06	20793579	0.02837	TRUE	reported	igd	0.00685798	20.5019
	rs3845488	C	T	C	T	-1.242	-0.0171776	0.0024	0.0178137	FALSE	FALSE	FALSE	9rc5da	0.0563996	0.760694	TRUE	reported	textfile	1	8.43199e-06	37419029	0.2784	TRUE	reported	igd	0.0066543	19.889
	rs419434	A	G	A	G	-0.1929	0.0238675	0.1375	0.0423554	FALSE	FALSE	FALSE	9rc5da	0.0371974	0.521104	TRUE	reported	textfile	6	5.40406e-06	32986749	0.04233	TRUE	reported	igd	0.00694129	20.7527
	rs4959613	A	C	A	C	-0.1353	-0.01887	0.6321	0.581172	FALSE	FALSE	FALSE	9rc5da	0.0158105	0.23267	TRUE	reported	textfile	6	2.10698e-06	1835403	0.02848	TRUE	reported	igd	0.00753922	22.554
	rs55813952	G	A	G	A	-0.6089	0.0148002	0.0098	0.0442467	FALSE	FALSE	FALSE	9rc5da	0.036395	0.684262	TRUE	reported	textfile	14	8.70803e-06	101223876	0.1367	TRUE	reported	igd	0.00663379	19.8272
	rs55831773	T	C	T	C	0.1772	0.0217519	0.1321	0.184535	FALSE	FALSE	FALSE	9rc5da	0.0197825	0.271528	TRUE	reported	textfile	17	9.45497e-06	7559037	0.03994	TRUE	reported	igd	0.00658174	19.6707
	rs73747338	T	C	T	C	0.2159	-0.0028009	0.1139	0.0397859	FALSE	FALSE	FALSE	9rc5da	0.0384259	0.941893	TRUE	reported	textfile	6	1.70699e-06	33798041	0.04502	TRUE	reported	igd	0.00768144	22.9827
	rs738649	A	T	A	T	-0.1959	-0.00042354	0.8607	0.793125	FALSE	TRUE	FALSE	9rc5da	0.0184246	0.98166	TRUE	reported	textfile	22	1.15199e-06	26623368	0.04019	TRUE	reported	igd	0.00793361	23.7433
	rs739438	G	C	G	C	0.1956	0.00442445	0.1218	0.117966	FALSE	TRUE	FALSE	9rc5da	0.0235114	0.850733	TRUE	reported	textfile	17	3.56599e-06	26689712	0.04212	TRUE	reported	igd	0.00720638	21.5511
	rs74876321	T	C	T	C	-0.2662	-0.024899	0.0683	0.0376495	FALSE	FALSE	FALSE	9rc5da	0.040038	0.534018	TRUE	reported	textfile	16	1.126e-06	78808938	0.05456	TRUE	reported	igd	0.00794875	23.7889
	rs805288	T	C	T	C	-0.1801	-0.00894676	0.5436	0.2673	FALSE	FALSE	FALSE	9rc5da	0.0168839	0.596181	TRUE	reported	textfile	6	8.44209e-10	31678028	0.02926	TRUE	reported	igd	0.0125914	37.8605
	rs885947	A	G	A	G	0.2608	-0.00385606	0.1067	0.246136	FALSE	FALSE	FALSE	9rc5da	0.0175006	0.825608	TRUE	reported	textfile	6	4.17302e-08	29696656	0.04744	TRUE	reported	igd	0.01007	30.2018
	rs9268628	C	A	C	A	-0.2999	-0.00475788	0.6062	0.169725	FALSE	FALSE	FALSE	9rc5da	0.0199385	0.811394	TRUE	reported	textfile	6	1.72385e-23	32405865	0.02977	TRUE	reported	igd	0.0330298	101.415
	rs9297556	C	T	C	T	-0.1333	-0.0136099	0.6971	0.673099	FALSE	FALSE	FALSE	9rc5da	0.0164263	0.407362	TRUE	reported	textfile	8	8.41395e-06	117469352	0.02986	TRUE	reported	igd	0.00666307	19.9154
GCST90200445	rs111660650	T	C	T	C	-1.344	-0.048012	0.0024	0.0186167	FALSE	FALSE	FALSE	jbmyOY	0.0575633	0.40424	TRUE	reported	textfile	6	3.88696e-06	135147576	0.2906	TRUE	reported	igd	0.00714808	21.3754
	rs11260062	C	A	C	A	0.1397	-0.0170552	0.2986	0.342973	FALSE	FALSE	FALSE	jbmyOY	0.0162731	0.294608	TRUE	reported	textfile	19	3.211e-06	8214970	0.02994	TRUE	reported	igd	0.00727471	21.7569
	rs113346886	T	A	T	A	-0.2799	-0.0644806	0.0495	0.0126707	FALSE	TRUE	FALSE	jbmyOY	0.0690603	0.350466	TRUE	reported	textfile	3	9.74406e-06	43788371	0.06318	TRUE	reported	igd	0.00656273	19.6135
	rs114705966	C	G	C	G	-0.4703	0.0184489	0.016	0.0475513	FALSE	TRUE	FALSE	jbmyOY	0.0364821	0.613069	TRUE	reported	textfile	5	9.56908e-06	150304121	0.106	TRUE	reported	igd	0.00658215	19.6719
	rs117172940	T	A	T	A	3.291	-0.030537	0.0003	0.0165294	FALSE	TRUE	FALSE	jbmyOY	0.0603579	0.612904	TRUE	reported	textfile	7	2.72998e-06	26706043	0.7003	TRUE	reported	igd	0.00737851	22.0696
	rs11901763	T	C	T	C	0.2647	0.0661599	0.066	0.0669247	FALSE	FALSE	FALSE	jbmyOY	0.0310509	0.0331144	TRUE	reported	textfile	2	1.72199e-06	235192580	0.05523	TRUE	reported	igd	0.00767203	22.9544
	rs12598451	A	G	A	G	-0.378	-0.00526692	0.2279	0.257581	FALSE	FALSE	FALSE	jbmyOY	0.0176669	0.765609	TRUE	reported	textfile	16	9.37994e-33	10982607	0.03133	TRUE	reported	igd	0.0467075	145.469
	rs12929277	C	T	C	T	0.1523	0.0370285	0.2166	0.214187	FALSE	FALSE	FALSE	jbmyOY	0.0192043	0.0538386	TRUE	reported	textfile	16	4.69602e-06	10700928	0.03321	TRUE	reported	igd	0.00702904	21.0169
	rs13052008	A	G	A	G	-0.2244	-0.0574897	0.085	0.0564417	FALSE	FALSE	FALSE	jbmyOY	0.0336142	0.0872144	TRUE	reported	textfile	21	5.76594e-06	25055193	0.0494	TRUE	reported	igd	0.00689737	20.6205
	rs138970824	G	A	G	A	-0.3842	0.0471457	0.0263	0.0337971	FALSE	FALSE	FALSE	jbmyOY	0.0430121	0.273034	TRUE	reported	textfile	3	5.91099e-06	4179058	0.08466	TRUE	reported	igd	0.00688423	20.581
	rs139174173	A	C	A	C	0.4977	-0.103368	0.0459	0.0126287	FALSE	FALSE	FALSE	jbmyOY	0.0693913	0.136321	TRUE	reported	textfile	6	3.61901e-10	32592834	0.07912	TRUE	reported	igd	0.0131436	39.5431
	rs17039221	A	G	A	G	-0.1392	0.0111918	0.2779	0.193705	FALSE	FALSE	FALSE	jbmyOY	0.0197241	0.570433	TRUE	reported	textfile	3	4.782e-06	14308924	0.03038	TRUE	reported	igd	0.00701685	20.9802
	rs2065798	C	T	C	T	0.1285	0.00377109	0.367	0.494557	FALSE	FALSE	FALSE	jbmyOY	0.0156304	0.809348	TRUE	reported	textfile	13	6.158e-06	20793579	0.02837	TRUE	reported	igd	0.00685798	20.5019
	rs3845488	C	T	C	T	-1.242	0.071006	0.0024	0.0178484	FALSE	FALSE	FALSE	jbmyOY	0.0581698	0.222212	TRUE	reported	textfile	1	8.43199e-06	37419029	0.2784	TRUE	reported	igd	0.0066543	19.889
	rs419434	A	G	A	G	-0.1929	0.0272224	0.1375	0.0427906	FALSE	FALSE	FALSE	jbmyOY	0.0382303	0.476426	TRUE	reported	textfile	6	5.40406e-06	32986749	0.04233	TRUE	reported	igd	0.00694129	20.7527
	rs4959613	A	C	A	C	-0.1353	-0.0311826	0.6321	0.581507	FALSE	FALSE	FALSE	jbmyOY	0.0163349	0.0562682	TRUE	reported	textfile	6	2.10698e-06	1835403	0.02848	TRUE	reported	igd	0.00753922	22.554
	rs55813952	G	A	G	A	-0.6089	0.0195648	0.0098	0.0439567	FALSE	FALSE	FALSE	jbmyOY	0.0376746	0.603544	TRUE	reported	textfile	14	8.70803e-06	101223876	0.1367	TRUE	reported	igd	0.00663379	19.8272
	rs55831773	T	C	T	C	0.1772	0.00874393	0.1321	0.184801	FALSE	FALSE	FALSE	jbmyOY	0.0204192	0.66849	TRUE	reported	textfile	17	9.45497e-06	7559037	0.03994	TRUE	reported	igd	0.00658174	19.6707
	rs73747338	T	C	T	C	0.2159	0.000535085	0.1139	0.0395851	FALSE	FALSE	FALSE	jbmyOY	0.0397579	0.989262	TRUE	reported	textfile	6	1.70699e-06	33798041	0.04502	TRUE	reported	igd	0.00768144	22.9827
	rs738649	A	T	A	T	-0.1959	-0.015062	0.8607	0.792299	FALSE	TRUE	FALSE	jbmyOY	0.0190132	0.428251	TRUE	reported	textfile	22	1.15199e-06	26623368	0.04019	TRUE	reported	igd	0.00793361	23.7433
	rs739438	G	C	G	C	0.1956	0.0166117	0.1218	0.118149	FALSE	TRUE	FALSE	jbmyOY	0.0242522	0.493371	TRUE	reported	textfile	17	3.56599e-06	26689712	0.04212	TRUE	reported	igd	0.00720638	21.5511
	rs74876321	T	C	T	C	-0.2662	-0.0484285	0.0683	0.0374954	FALSE	FALSE	FALSE	jbmyOY	0.0414168	0.242284	TRUE	reported	textfile	16	1.126e-06	78808938	0.05456	TRUE	reported	igd	0.00794875	23.7889
	rs805288	T	C	T	C	-0.1801	0.0212348	0.5436	0.267515	FALSE	FALSE	FALSE	jbmyOY	0.0174259	0.223006	TRUE	reported	textfile	6	8.44209e-10	31678028	0.02926	TRUE	reported	igd	0.0125914	37.8605
	rs885947	A	G	A	G	0.2608	0.00879273	0.1067	0.246286	FALSE	FALSE	FALSE	jbmyOY	0.0180867	0.626865	TRUE	reported	textfile	6	4.17302e-08	29696656	0.04744	TRUE	reported	igd	0.01007	30.2018
	rs9268628	C	A	C	A	-0.2999	-0.00799096	0.6062	0.169568	FALSE	FALSE	FALSE	jbmyOY	0.020581	0.697817	TRUE	reported	textfile	6	1.72385e-23	32405865	0.02977	TRUE	reported	igd	0.0330298	101.415
	rs9297556	C	T	C	T	-0.1333	0.003209	0.6971	0.673241	FALSE	FALSE	FALSE	jbmyOY	0.0169428	0.849778	TRUE	reported	textfile	8	8.41395e-06	117469352	0.02986	TRUE	reported	igd	0.00666307	19.9154
GCST90200458	rs111660650	T	C	T	C	-1.344	-0.0822942	0.0024	0.0182414	FALSE	FALSE	FALSE	qN5P3H	0.0579919	0.155881	TRUE	reported	textfile	6	3.88696e-06	135147576	0.2906	TRUE	reported	igd	0.00714808	21.3754
	rs11260062	C	A	C	A	0.1397	0.0026832	0.2986	0.3435	FALSE	FALSE	FALSE	qN5P3H	0.0162327	0.868711	TRUE	reported	textfile	19	3.211e-06	8214970	0.02994	TRUE	reported	igd	0.00727471	21.7569
	rs113346886	T	A	T	A	-0.2799	-0.019443	0.0495	0.0128933	FALSE	TRUE	FALSE	qN5P3H	0.0683392	0.776021	TRUE	reported	textfile	3	9.74406e-06	43788371	0.06318	TRUE	reported	igd	0.00656273	19.6135
	rs114705966	C	G	C	G	-0.4703	0.0328147	0.016	0.047061	FALSE	TRUE	FALSE	qN5P3H	0.0366048	0.370007	TRUE	reported	textfile	5	9.56908e-06	150304121	0.106	TRUE	reported	igd	0.00658215	19.6719
	rs117172940	T	A	T	A	3.291	-0.0483464	0.0003	0.0163298	FALSE	TRUE	FALSE	qN5P3H	0.0605611	0.424692	TRUE	reported	textfile	7	2.72998e-06	26706043	0.7003	TRUE	reported	igd	0.00737851	22.0696
	rs11901763	T	C	T	C	0.2647	-0.0432721	0.066	0.0661488	FALSE	FALSE	FALSE	qN5P3H	0.0311302	0.164517	TRUE	reported	textfile	2	1.72199e-06	235192580	0.05523	TRUE	reported	igd	0.00767203	22.9544
	rs12598451	A	G	A	G	-0.378	0.008147	0.2279	0.257544	FALSE	FALSE	FALSE	qN5P3H	0.0176202	0.643817	TRUE	reported	textfile	16	9.37994e-33	10982607	0.03133	TRUE	reported	igd	0.0467075	145.469
	rs12929277	C	T	C	T	0.1523	-0.00761226	0.2166	0.214069	FALSE	FALSE	FALSE	qN5P3H	0.0191838	0.69151	TRUE	reported	textfile	16	4.69602e-06	10700928	0.03321	TRUE	reported	igd	0.00702904	21.0169
	rs13052008	A	G	A	G	-0.2244	0.109361	0.085	0.0566699	FALSE	FALSE	FALSE	qN5P3H	0.0334657	0.00108366	TRUE	reported	textfile	21	5.76594e-06	25055193	0.0494	TRUE	reported	igd	0.00689737	20.6205
	rs138970824	G	A	G	A	-0.3842	0.0254369	0.0263	0.0335144	FALSE	FALSE	FALSE	qN5P3H	0.0430726	0.554816	TRUE	reported	textfile	3	5.91099e-06	4179058	0.08466	TRUE	reported	igd	0.00688423	20.581
	rs139174173	A	C	A	C	0.4977	0.0616622	0.0459	0.0126045	FALSE	FALSE	FALSE	qN5P3H	0.0693075	0.373633	TRUE	reported	textfile	6	3.61901e-10	32592834	0.07912	TRUE	reported	igd	0.0131436	39.5431
	rs17039221	A	G	A	G	-0.1392	0.0050286	0.2779	0.193995	FALSE	FALSE	FALSE	qN5P3H	0.019679	0.798312	TRUE	reported	textfile	3	4.782e-06	14308924	0.03038	TRUE	reported	igd	0.00701685	20.9802
	rs2065798	C	T	C	T	0.1285	0.0325723	0.367	0.494291	FALSE	FALSE	FALSE	qN5P3H	0.0155379	0.0360546	TRUE	reported	textfile	13	6.158e-06	20793579	0.02837	TRUE	reported	igd	0.00685798	20.5019
	rs3845488	C	T	C	T	-1.242	0.00821273	0.0024	0.0178396	FALSE	FALSE	FALSE	qN5P3H	0.0580579	0.887509	TRUE	reported	textfile	1	8.43199e-06	37419029	0.2784	TRUE	reported	igd	0.0066543	19.889
	rs419434	A	G	A	G	-0.1929	0.0513914	0.1375	0.0426709	FALSE	FALSE	FALSE	qN5P3H	0.0381867	0.178368	TRUE	reported	textfile	6	5.40406e-06	32986749	0.04233	TRUE	reported	igd	0.00694129	20.7527
	rs4959613	A	C	A	C	-0.1353	-0.0314963	0.6321	0.581011	FALSE	FALSE	FALSE	qN5P3H	0.016299	0.0533094	TRUE	reported	textfile	6	2.10698e-06	1835403	0.02848	TRUE	reported	igd	0.00753922	22.554
	rs55813952	G	A	G	A	-0.6089	-0.0402615	0.0098	0.0439635	FALSE	FALSE	FALSE	qN5P3H	0.0375843	0.284065	TRUE	reported	textfile	14	8.70803e-06	101223876	0.1367	TRUE	reported	igd	0.00663379	19.8272
	rs55831773	T	C	T	C	0.1772	-0.0138778	0.1321	0.184419	FALSE	FALSE	FALSE	qN5P3H	0.0204253	0.496857	TRUE	reported	textfile	17	9.45497e-06	7559037	0.03994	TRUE	reported	igd	0.00658174	19.6707
	rs73747338	T	C	T	C	0.2159	-0.054242	0.1139	0.0399483	FALSE	FALSE	FALSE	qN5P3H	0.0395047	0.169737	TRUE	reported	textfile	6	1.70699e-06	33798041	0.04502	TRUE	reported	igd	0.00768144	22.9827
	rs738649	A	T	A	T	-0.1959	0.0140417	0.8607	0.793848	FALSE	TRUE	FALSE	qN5P3H	0.0190571	0.461231	TRUE	reported	textfile	22	1.15199e-06	26623368	0.04019	TRUE	reported	igd	0.00793361	23.7433
	rs739438	G	C	G	C	0.1956	-0.0030383	0.1218	0.118068	FALSE	TRUE	FALSE	qN5P3H	0.0242297	0.90021	TRUE	reported	textfile	17	3.56599e-06	26689712	0.04212	TRUE	reported	igd	0.00720638	21.5511
	rs74876321	T	C	T	C	-0.2662	0.0369298	0.0683	0.0373595	FALSE	FALSE	FALSE	qN5P3H	0.0413948	0.37232	TRUE	reported	textfile	16	1.126e-06	78808938	0.05456	TRUE	reported	igd	0.00794875	23.7889
	rs805288	T	C	T	C	-0.1801	-0.0245766	0.5436	0.266765	FALSE	FALSE	FALSE	qN5P3H	0.0173969	0.157746	TRUE	reported	textfile	6	8.44209e-10	31678028	0.02926	TRUE	reported	igd	0.0125914	37.8605
	rs885947	A	G	A	G	0.2608	-0.00747605	0.1067	0.245906	FALSE	FALSE	FALSE	qN5P3H	0.0180266	0.678345	TRUE	reported	textfile	6	4.17302e-08	29696656	0.04744	TRUE	reported	igd	0.01007	30.2018
	rs9268628	C	A	C	A	-0.2999	0.00432512	0.6062	0.168962	FALSE	FALSE	FALSE	qN5P3H	0.0205706	0.833467	TRUE	reported	textfile	6	1.72385e-23	32405865	0.02977	TRUE	reported	igd	0.0330298	101.415
	rs9297556	C	T	C	T	-0.1333	0.0126933	0.6971	0.672679	FALSE	FALSE	FALSE	qN5P3H	0.0168902	0.45234	TRUE	reported	textfile	8	8.41395e-06	117469352	0.02986	TRUE	reported	igd	0.00666307	19.9154
GCST90200471	rs111660650	T	C	T	C	-1.344	0.0162616	0.0024	0.0187225	FALSE	FALSE	FALSE	qms3EF	0.0563914	0.773064	TRUE	reported	textfile	6	3.88696e-06	135147576	0.2906	TRUE	reported	igd	0.00714808	21.3754
	rs11260062	C	A	C	A	0.1397	-0.0170777	0.2986	0.344055	FALSE	FALSE	FALSE	qms3EF	0.0159866	0.285409	TRUE	reported	textfile	19	3.211e-06	8214970	0.02994	TRUE	reported	igd	0.00727471	21.7569
	rs113346886	T	A	T	A	-0.2799	0.0845053	0.0495	0.0126358	FALSE	TRUE	FALSE	qms3EF	0.0679183	0.213419	TRUE	reported	textfile	3	9.74406e-06	43788371	0.06318	TRUE	reported	igd	0.00656273	19.6135
	rs114705966	C	G	C	G	-0.4703	-0.0334011	0.016	0.047435	FALSE	TRUE	FALSE	qms3EF	0.0358727	0.351803	TRUE	reported	textfile	5	9.56908e-06	150304121	0.106	TRUE	reported	igd	0.00658215	19.6719
	rs117172940	T	A	T	A	3.291	0.0592828	0.0003	0.0164024	FALSE	TRUE	FALSE	qms3EF	0.0594951	0.319041	TRUE	reported	textfile	7	2.72998e-06	26706043	0.7003	TRUE	reported	igd	0.00737851	22.0696
	rs11901763	T	C	T	C	0.2647	0.00350957	0.066	0.0666295	FALSE	FALSE	FALSE	qms3EF	0.0306022	0.908696	TRUE	reported	textfile	2	1.72199e-06	235192580	0.05523	TRUE	reported	igd	0.00767203	22.9544
	rs12598451	A	G	A	G	-0.378	0.0168965	0.2279	0.256969	FALSE	FALSE	FALSE	qms3EF	0.0173645	0.330529	TRUE	reported	textfile	16	9.37994e-33	10982607	0.03133	TRUE	reported	igd	0.0467075	145.469
	rs12929277	C	T	C	T	0.1523	0.0259961	0.2166	0.213687	FALSE	FALSE	FALSE	qms3EF	0.0188905	0.168775	TRUE	reported	textfile	16	4.69602e-06	10700928	0.03321	TRUE	reported	igd	0.00702904	21.0169
	rs13052008	A	G	A	G	-0.2244	0.00884801	0.085	0.0566245	FALSE	FALSE	FALSE	qms3EF	0.0330207	0.788735	TRUE	reported	textfile	21	5.76594e-06	25055193	0.0494	TRUE	reported	igd	0.00689737	20.6205
	rs138970824	G	A	G	A	-0.3842	0.0839654	0.0263	0.033537	FALSE	FALSE	FALSE	qms3EF	0.0423862	0.0475954	TRUE	reported	textfile	3	5.91099e-06	4179058	0.08466	TRUE	reported	igd	0.00688423	20.581
	rs139174173	A	C	A	C	0.4977	0.0484846	0.0459	0.0125335	FALSE	FALSE	FALSE	qms3EF	0.0684118	0.4785	TRUE	reported	textfile	6	3.61901e-10	32592834	0.07912	TRUE	reported	igd	0.0131436	39.5431
	rs17039221	A	G	A	G	-0.1392	-0.0127304	0.2779	0.193888	FALSE	FALSE	FALSE	qms3EF	0.0193785	0.511223	TRUE	reported	textfile	3	4.782e-06	14308924	0.03038	TRUE	reported	igd	0.00701685	20.9802
	rs2065798	C	T	C	T	0.1285	-0.0091857	0.367	0.495094	FALSE	FALSE	FALSE	qms3EF	0.0153363	0.549205	TRUE	reported	textfile	13	6.158e-06	20793579	0.02837	TRUE	reported	igd	0.00685798	20.5019
	rs3845488	C	T	C	T	-1.242	0.00732482	0.0024	0.0178354	FALSE	FALSE	FALSE	qms3EF	0.057162	0.898037	TRUE	reported	textfile	1	8.43199e-06	37419029	0.2784	TRUE	reported	igd	0.0066543	19.889
	rs419434	A	G	A	G	-0.1929	-0.0231418	0.1375	0.0425894	FALSE	FALSE	FALSE	qms3EF	0.0376875	0.539185	TRUE	reported	textfile	6	5.40406e-06	32986749	0.04233	TRUE	reported	igd	0.00694129	20.7527
	rs4959613	A	C	A	C	-0.1353	0.0158316	0.6321	0.5814	FALSE	FALSE	FALSE	qms3EF	0.0160392	0.323614	TRUE	reported	textfile	6	2.10698e-06	1835403	0.02848	TRUE	reported	igd	0.00753922	22.554
	rs55813952	G	A	G	A	-0.6089	0.0329563	0.0098	0.0440566	FALSE	FALSE	FALSE	qms3EF	0.0370274	0.373438	TRUE	reported	textfile	14	8.70803e-06	101223876	0.1367	TRUE	reported	igd	0.00663379	19.8272
	rs55831773	T	C	T	C	0.1772	0.0213355	0.1321	0.184732	FALSE	FALSE	FALSE	qms3EF	0.020091	0.288263	TRUE	reported	textfile	17	9.45497e-06	7559037	0.03994	TRUE	reported	igd	0.00658174	19.6707
	rs73747338	T	C	T	C	0.2159	-0.0104511	0.1139	0.0395907	FALSE	FALSE	FALSE	qms3EF	0.0390512	0.788988	TRUE	reported	textfile	6	1.70699e-06	33798041	0.04502	TRUE	reported	igd	0.00768144	22.9827
	rs738649	A	T	A	T	-0.1959	0.0232583	0.8607	0.79281	FALSE	TRUE	FALSE	qms3EF	0.0186836	0.213185	TRUE	reported	textfile	22	1.15199e-06	26623368	0.04019	TRUE	reported	igd	0.00793361	23.7433
	rs739438	G	C	G	C	0.1956	-0.0271281	0.1218	0.117622	FALSE	TRUE	FALSE	qms3EF	0.0239184	0.256713	TRUE	reported	textfile	17	3.56599e-06	26689712	0.04212	TRUE	reported	igd	0.00720638	21.5511
	rs74876321	T	C	T	C	-0.2662	-0.0599014	0.0683	0.0375122	FALSE	FALSE	FALSE	qms3EF	0.0406657	0.140746	TRUE	reported	textfile	16	1.126e-06	78808938	0.05456	TRUE	reported	igd	0.00794875	23.7889
	rs805288	T	C	T	C	-0.1801	-0.0299102	0.5436	0.26665	FALSE	FALSE	FALSE	qms3EF	0.0171505	0.0811619	TRUE	reported	textfile	6	8.44209e-10	31678028	0.02926	TRUE	reported	igd	0.0125914	37.8605
	rs885947	A	G	A	G	0.2608	-0.00507947	0.1067	0.246558	FALSE	FALSE	FALSE	qms3EF	0.0177438	0.774673	TRUE	reported	textfile	6	4.17302e-08	29696656	0.04744	TRUE	reported	igd	0.01007	30.2018
	rs9268628	C	A	C	A	-0.2999	-0.0118602	0.6062	0.169871	FALSE	FALSE	FALSE	qms3EF	0.0201962	0.557035	TRUE	reported	textfile	6	1.72385e-23	32405865	0.02977	TRUE	reported	igd	0.0330298	101.415
	rs9297556	C	T	C	T	-0.1333	-0.0230663	0.6971	0.673212	FALSE	FALSE	FALSE	qms3EF	0.0166449	0.165812	TRUE	reported	textfile	8	8.41395e-06	117469352	0.02986	TRUE	reported	igd	0.00666307	19.9154
GCST90200480	rs111660650	T	C	T	C	-1.344	0.0537066	0.0024	0.0185936	FALSE	FALSE	FALSE	AAvgwH	0.058827	0.361264	TRUE	reported	textfile	6	3.88696e-06	135147576	0.2906	TRUE	reported	igd	0.00714808	21.3754
	rs11260062	C	A	C	A	0.1397	0.0229933	0.2986	0.343776	FALSE	FALSE	FALSE	AAvgwH	0.0166224	0.166581	TRUE	reported	textfile	19	3.211e-06	8214970	0.02994	TRUE	reported	igd	0.00727471	21.7569
	rs113346886	T	A	T	A	-0.2799	-0.0169905	0.0495	0.0127513	FALSE	TRUE	FALSE	AAvgwH	0.0703081	0.809045	TRUE	reported	textfile	3	9.74406e-06	43788371	0.06318	TRUE	reported	igd	0.00656273	19.6135
	rs114705966	C	G	C	G	-0.4703	0.0650572	0.016	0.0473477	FALSE	TRUE	FALSE	AAvgwH	0.0374243	0.0821459	TRUE	reported	textfile	5	9.56908e-06	150304121	0.106	TRUE	reported	igd	0.00658215	19.6719
	rs117172940	T	A	T	A	3.291	-0.0375632	0.0003	0.0163813	FALSE	TRUE	FALSE	AAvgwH	0.0618651	0.543732	TRUE	reported	textfile	7	2.72998e-06	26706043	0.7003	TRUE	reported	igd	0.00737851	22.0696
	rs11901763	T	C	T	C	0.2647	0.0252675	0.066	0.0670004	FALSE	FALSE	FALSE	AAvgwH	0.0317608	0.42629	TRUE	reported	textfile	2	1.72199e-06	235192580	0.05523	TRUE	reported	igd	0.00767203	22.9544
	rs12598451	A	G	A	G	-0.378	-0.0128446	0.2279	0.256777	FALSE	FALSE	FALSE	AAvgwH	0.01807	0.477194	TRUE	reported	textfile	16	9.37994e-33	10982607	0.03133	TRUE	reported	igd	0.0467075	145.469
	rs12929277	C	T	C	T	0.1523	-0.00696539	0.2166	0.213229	FALSE	FALSE	FALSE	AAvgwH	0.0196734	0.723301	TRUE	reported	textfile	16	4.69602e-06	10700928	0.03321	TRUE	reported	igd	0.00702904	21.0169
	rs13052008	A	G	A	G	-0.2244	0.00494722	0.085	0.0564006	FALSE	FALSE	FALSE	AAvgwH	0.0344134	0.885691	TRUE	reported	textfile	21	5.76594e-06	25055193	0.0494	TRUE	reported	igd	0.00689737	20.6205
	rs138970824	G	A	G	A	-0.3842	0.0890701	0.0263	0.0340127	FALSE	FALSE	FALSE	AAvgwH	0.0437504	0.0417635	TRUE	reported	textfile	3	5.91099e-06	4179058	0.08466	TRUE	reported	igd	0.00688423	20.581
	rs139174173	A	C	A	C	0.4977	0.00199757	0.0459	0.0124412	FALSE	FALSE	FALSE	AAvgwH	0.0714143	0.977685	TRUE	reported	textfile	6	3.61901e-10	32592834	0.07912	TRUE	reported	igd	0.0131436	39.5431
	rs17039221	A	G	A	G	-0.1392	-0.000293342	0.2779	0.19515	FALSE	FALSE	FALSE	AAvgwH	0.0200959	0.988354	TRUE	reported	textfile	3	4.782e-06	14308924	0.03038	TRUE	reported	igd	0.00701685	20.9802
	rs2065798	C	T	C	T	0.1285	0.00561016	0.367	0.492792	FALSE	FALSE	FALSE	AAvgwH	0.0159477	0.725	TRUE	reported	textfile	13	6.158e-06	20793579	0.02837	TRUE	reported	igd	0.00685798	20.5019
	rs3845488	C	T	C	T	-1.242	0.0464532	0.0024	0.0182344	FALSE	FALSE	FALSE	AAvgwH	0.0590099	0.431159	TRUE	reported	textfile	1	8.43199e-06	37419029	0.2784	TRUE	reported	igd	0.0066543	19.889
	rs419434	A	G	A	G	-0.1929	0.00480537	0.1375	0.0427707	FALSE	FALSE	FALSE	AAvgwH	0.0390636	0.902096	TRUE	reported	textfile	6	5.40406e-06	32986749	0.04233	TRUE	reported	igd	0.00694129	20.7527
	rs4959613	A	C	A	C	-0.1353	-0.000902112	0.6321	0.581613	FALSE	FALSE	FALSE	AAvgwH	0.0166894	0.956893	TRUE	reported	textfile	6	2.10698e-06	1835403	0.02848	TRUE	reported	igd	0.00753922	22.554
	rs55813952	G	A	G	A	-0.6089	0.056771	0.0098	0.0440383	FALSE	FALSE	FALSE	AAvgwH	0.0384971	0.140298	TRUE	reported	textfile	14	8.70803e-06	101223876	0.1367	TRUE	reported	igd	0.00663379	19.8272
	rs55831773	T	C	T	C	0.1772	-0.000448722	0.1321	0.18451	FALSE	FALSE	FALSE	AAvgwH	0.0209004	0.982871	TRUE	reported	textfile	17	9.45497e-06	7559037	0.03994	TRUE	reported	igd	0.00658174	19.6707
	rs73747338	T	C	T	C	0.2159	0.0400653	0.1139	0.039518	FALSE	FALSE	FALSE	AAvgwH	0.040805	0.326162	TRUE	reported	textfile	6	1.70699e-06	33798041	0.04502	TRUE	reported	igd	0.00768144	22.9827
	rs738649	A	T	A	T	-0.1959	-0.00628241	0.8607	0.791768	FALSE	TRUE	FALSE	AAvgwH	0.0193868	0.745896	TRUE	reported	textfile	22	1.15199e-06	26623368	0.04019	TRUE	reported	igd	0.00793361	23.7433
	rs739438	G	C	G	C	0.1956	-0.0198691	0.1218	0.117873	FALSE	TRUE	FALSE	AAvgwH	0.0247481	0.42206	TRUE	reported	textfile	17	3.56599e-06	26689712	0.04212	TRUE	reported	igd	0.00720638	21.5511
	rs74876321	T	C	T	C	-0.2662	0.00715406	0.0683	0.0374122	FALSE	FALSE	FALSE	AAvgwH	0.0423544	0.865868	TRUE	reported	textfile	16	1.126e-06	78808938	0.05456	TRUE	reported	igd	0.00794875	23.7889
	rs805288	T	C	T	C	-0.1801	-0.00819054	0.5436	0.265673	FALSE	FALSE	FALSE	AAvgwH	0.0178515	0.646366	TRUE	reported	textfile	6	8.44209e-10	31678028	0.02926	TRUE	reported	igd	0.0125914	37.8605
	rs885947	A	G	A	G	0.2608	0.0361783	0.1067	0.245118	FALSE	FALSE	FALSE	AAvgwH	0.0184492	0.0498825	TRUE	reported	textfile	6	4.17302e-08	29696656	0.04744	TRUE	reported	igd	0.01007	30.2018
	rs9268628	C	A	C	A	-0.2999	0.00445631	0.6062	0.168662	FALSE	FALSE	FALSE	AAvgwH	0.0210467	0.832314	TRUE	reported	textfile	6	1.72385e-23	32405865	0.02977	TRUE	reported	igd	0.0330298	101.415
	rs9297556	C	T	C	T	-0.1333	-0.00880155	0.6971	0.672965	FALSE	FALSE	FALSE	AAvgwH	0.0173208	0.611348	TRUE	reported	textfile	8	8.41395e-06	117469352	0.02986	TRUE	reported	igd	0.00666307	19.9154
GCST90200531	rs111660650	T	C	T	C	-1.344	-0.0488281	0.0024	0.0182568	FALSE	FALSE	FALSE	qG4Tea	0.0588291	0.406539	TRUE	reported	textfile	6	3.88696e-06	135147576	0.2906	TRUE	reported	igd	0.00714808	21.3754
	rs11260062	C	A	C	A	0.1397	-0.00521203	0.2986	0.343679	FALSE	FALSE	FALSE	qG4Tea	0.0165005	0.7521	TRUE	reported	textfile	19	3.211e-06	8214970	0.02994	TRUE	reported	igd	0.00727471	21.7569
	rs113346886	T	A	T	A	-0.2799	-0.0685623	0.0495	0.0130397	FALSE	TRUE	FALSE	qG4Tea	0.0689768	0.320228	TRUE	reported	textfile	3	9.74406e-06	43788371	0.06318	TRUE	reported	igd	0.00656273	19.6135
	rs114705966	C	G	C	G	-0.4703	-0.0256247	0.016	0.0469828	FALSE	TRUE	FALSE	qG4Tea	0.0372262	0.491232	TRUE	reported	textfile	5	9.56908e-06	150304121	0.106	TRUE	reported	igd	0.00658215	19.6719
	rs117172940	T	A	T	A	3.291	-0.0212912	0.0003	0.0162054	FALSE	TRUE	FALSE	qG4Tea	0.0616818	0.729961	TRUE	reported	textfile	7	2.72998e-06	26706043	0.7003	TRUE	reported	igd	0.00737851	22.0696
	rs11901763	T	C	T	C	0.2647	-0.00123295	0.066	0.0658095	FALSE	FALSE	FALSE	qG4Tea	0.0318061	0.969078	TRUE	reported	textfile	2	1.72199e-06	235192580	0.05523	TRUE	reported	igd	0.00767203	22.9544
	rs12598451	A	G	A	G	-0.378	0.0414412	0.2279	0.256871	FALSE	FALSE	FALSE	qG4Tea	0.0179233	0.0207697	TRUE	reported	textfile	16	9.37994e-33	10982607	0.03133	TRUE	reported	igd	0.0467075	145.469
	rs12929277	C	T	C	T	0.1523	0.0045096	0.2166	0.214751	FALSE	FALSE	FALSE	qG4Tea	0.01945	0.81665	TRUE	reported	textfile	16	4.69602e-06	10700928	0.03321	TRUE	reported	igd	0.00702904	21.0169
	rs13052008	A	G	A	G	-0.2244	0.023347	0.085	0.0571251	FALSE	FALSE	FALSE	qG4Tea	0.0338646	0.490559	TRUE	reported	textfile	21	5.76594e-06	25055193	0.0494	TRUE	reported	igd	0.00689737	20.6205
	rs138970824	G	A	G	A	-0.3842	0.0175061	0.0263	0.0339078	FALSE	FALSE	FALSE	qG4Tea	0.0434888	0.687285	TRUE	reported	textfile	3	5.91099e-06	4179058	0.08466	TRUE	reported	igd	0.00688423	20.581
	rs139174173	A	C	A	C	0.4977	0.168482	0.0459	0.0128715	FALSE	FALSE	FALSE	qG4Tea	0.0696093	0.0155038	TRUE	reported	textfile	6	3.61901e-10	32592834	0.07912	TRUE	reported	igd	0.0131436	39.5431
	rs17039221	A	G	A	G	-0.1392	-0.0256385	0.2779	0.195014	FALSE	FALSE	FALSE	qG4Tea	0.0199466	0.198667	TRUE	reported	textfile	3	4.782e-06	14308924	0.03038	TRUE	reported	igd	0.00701685	20.9802
	rs2065798	C	T	C	T	0.1285	0.018427	0.367	0.494669	FALSE	FALSE	FALSE	qG4Tea	0.0158046	0.243645	TRUE	reported	textfile	13	6.158e-06	20793579	0.02837	TRUE	reported	igd	0.00685798	20.5019
	rs3845488	C	T	C	T	-1.242	0.0499317	0.0024	0.0177927	FALSE	FALSE	FALSE	qG4Tea	0.0589858	0.397272	TRUE	reported	textfile	1	8.43199e-06	37419029	0.2784	TRUE	reported	igd	0.0066543	19.889
	rs419434	A	G	A	G	-0.1929	-0.00793121	0.1375	0.0425942	FALSE	FALSE	FALSE	qG4Tea	0.0387814	0.837955	TRUE	reported	textfile	6	5.40406e-06	32986749	0.04233	TRUE	reported	igd	0.00694129	20.7527
	rs4959613	A	C	A	C	-0.1353	-0.020237	0.6321	0.580841	FALSE	FALSE	FALSE	qG4Tea	0.0165386	0.221094	TRUE	reported	textfile	6	2.10698e-06	1835403	0.02848	TRUE	reported	igd	0.00753922	22.554
	rs55813952	G	A	G	A	-0.6089	0.0589368	0.0098	0.043782	FALSE	FALSE	FALSE	qG4Tea	0.0382583	0.123439	TRUE	reported	textfile	14	8.70803e-06	101223876	0.1367	TRUE	reported	igd	0.00663379	19.8272
	rs55831773	T	C	T	C	0.1772	-0.00191749	0.1321	0.183767	FALSE	FALSE	FALSE	qG4Tea	0.0207258	0.926287	TRUE	reported	textfile	17	9.45497e-06	7559037	0.03994	TRUE	reported	igd	0.00658174	19.6707
	rs73747338	T	C	T	C	0.2159	0.00641365	0.1139	0.0396489	FALSE	FALSE	FALSE	qG4Tea	0.0402869	0.873512	TRUE	reported	textfile	6	1.70699e-06	33798041	0.04502	TRUE	reported	igd	0.00768144	22.9827
	rs738649	A	T	A	T	-0.1959	0.0358716	0.8607	0.793716	FALSE	TRUE	FALSE	qG4Tea	0.0192928	0.0629814	TRUE	reported	textfile	22	1.15199e-06	26623368	0.04019	TRUE	reported	igd	0.00793361	23.7433
	rs739438	G	C	G	C	0.1956	-0.0126061	0.1218	0.117786	FALSE	TRUE	FALSE	qG4Tea	0.0246086	0.608468	TRUE	reported	textfile	17	3.56599e-06	26689712	0.04212	TRUE	reported	igd	0.00720638	21.5511
	rs74876321	T	C	T	C	-0.2662	-0.0991568	0.0683	0.0375343	FALSE	FALSE	FALSE	qG4Tea	0.0419098	0.0179836	TRUE	reported	textfile	16	1.126e-06	78808938	0.05456	TRUE	reported	igd	0.00794875	23.7889
	rs805288	T	C	T	C	-0.1801	-0.0005287	0.5436	0.265674	FALSE	FALSE	FALSE	qG4Tea	0.0176845	0.97615	TRUE	reported	textfile	6	8.44209e-10	31678028	0.02926	TRUE	reported	igd	0.0125914	37.8605
	rs885947	A	G	A	G	0.2608	0.00375713	0.1067	0.245517	FALSE	FALSE	FALSE	qG4Tea	0.0183129	0.837445	TRUE	reported	textfile	6	4.17302e-08	29696656	0.04744	TRUE	reported	igd	0.01007	30.2018
	rs9268628	C	A	C	A	-0.2999	-0.00285536	0.6062	0.169693	FALSE	FALSE	FALSE	qG4Tea	0.0208636	0.891143	TRUE	reported	textfile	6	1.72385e-23	32405865	0.02977	TRUE	reported	igd	0.0330298	101.415
	rs9297556	C	T	C	T	-0.1333	-0.0233237	0.6971	0.673248	FALSE	FALSE	FALSE	qG4Tea	0.0171634	0.17417	TRUE	reported	textfile	8	8.41395e-06	117469352	0.02986	TRUE	reported	igd	0.00666307	19.9154
GCST90200607	rs111660650	T	C	T	C	-1.344	0.0112561	0.0024	0.0186631	FALSE	FALSE	FALSE	lbrYc5	0.0580314	0.846202	TRUE	reported	textfile	6	3.88696e-06	135147576	0.2906	TRUE	reported	igd	0.00714808	21.3754
	rs11260062	C	A	C	A	0.1397	0.000898221	0.2986	0.34365	FALSE	FALSE	FALSE	lbrYc5	0.0164265	0.956393	TRUE	reported	textfile	19	3.211e-06	8214970	0.02994	TRUE	reported	igd	0.00727471	21.7569
	rs113346886	T	A	T	A	-0.2799	-0.0176966	0.0495	0.0127175	FALSE	TRUE	FALSE	lbrYc5	0.0695808	0.799239	TRUE	reported	textfile	3	9.74406e-06	43788371	0.06318	TRUE	reported	igd	0.00656273	19.6135
	rs114705966	C	G	C	G	-0.4703	-0.0215612	0.016	0.0474676	FALSE	TRUE	FALSE	lbrYc5	0.0368528	0.558506	TRUE	reported	textfile	5	9.56908e-06	150304121	0.106	TRUE	reported	igd	0.00658215	19.6719
	rs117172940	T	A	T	A	3.291	0.0132752	0.0003	0.0164134	FALSE	TRUE	FALSE	lbrYc5	0.0611231	0.828062	TRUE	reported	textfile	7	2.72998e-06	26706043	0.7003	TRUE	reported	igd	0.00737851	22.0696
	rs11901763	T	C	T	C	0.2647	-0.00667478	0.066	0.06637	FALSE	FALSE	FALSE	lbrYc5	0.0314987	0.83218	TRUE	reported	textfile	2	1.72199e-06	235192580	0.05523	TRUE	reported	igd	0.00767203	22.9544
	rs12598451	A	G	A	G	-0.378	-0.0149692	0.2279	0.257132	FALSE	FALSE	FALSE	lbrYc5	0.0178413	0.401459	TRUE	reported	textfile	16	9.37994e-33	10982607	0.03133	TRUE	reported	igd	0.0467075	145.469
	rs12929277	C	T	C	T	0.1523	-0.0107927	0.2166	0.213671	FALSE	FALSE	FALSE	lbrYc5	0.019407	0.578126	TRUE	reported	textfile	16	4.69602e-06	10700928	0.03321	TRUE	reported	igd	0.00702904	21.0169
	rs13052008	A	G	A	G	-0.2244	0.0112921	0.085	0.0566278	FALSE	FALSE	FALSE	lbrYc5	0.0339313	0.739289	TRUE	reported	textfile	21	5.76594e-06	25055193	0.0494	TRUE	reported	igd	0.00689737	20.6205
	rs138970824	G	A	G	A	-0.3842	-0.0427452	0.0263	0.0336175	FALSE	FALSE	FALSE	lbrYc5	0.0435178	0.325978	TRUE	reported	textfile	3	5.91099e-06	4179058	0.08466	TRUE	reported	igd	0.00688423	20.581
	rs139174173	A	C	A	C	0.4977	-0.0579632	0.0459	0.0126152	FALSE	FALSE	FALSE	lbrYc5	0.0700746	0.408144	TRUE	reported	textfile	6	3.61901e-10	32592834	0.07912	TRUE	reported	igd	0.0131436	39.5431
	rs17039221	A	G	A	G	-0.1392	-0.0465424	0.2779	0.194431	FALSE	FALSE	FALSE	lbrYc5	0.0198893	0.0192801	TRUE	reported	textfile	3	4.782e-06	14308924	0.03038	TRUE	reported	igd	0.00701685	20.9802
	rs2065798	C	T	C	T	0.1285	-0.0309573	0.367	0.494491	FALSE	FALSE	FALSE	lbrYc5	0.0157452	0.0492824	TRUE	reported	textfile	13	6.158e-06	20793579	0.02837	TRUE	reported	igd	0.00685798	20.5019
	rs3845488	C	T	C	T	-1.242	-0.0625587	0.0024	0.0177791	FALSE	FALSE	FALSE	lbrYc5	0.0588205	0.287532	TRUE	reported	textfile	1	8.43199e-06	37419029	0.2784	TRUE	reported	igd	0.0066543	19.889
	rs419434	A	G	A	G	-0.1929	-0.00949255	0.1375	0.0426977	FALSE	FALSE	FALSE	lbrYc5	0.0386277	0.80588	TRUE	reported	textfile	6	5.40406e-06	32986749	0.04233	TRUE	reported	igd	0.00694129	20.7527
	rs4959613	A	C	A	C	-0.1353	-0.0213481	0.6321	0.580618	FALSE	FALSE	FALSE	lbrYc5	0.0164764	0.195086	TRUE	reported	textfile	6	2.10698e-06	1835403	0.02848	TRUE	reported	igd	0.00753922	22.554
	rs55813952	G	A	G	A	-0.6089	0.0241808	0.0098	0.0441606	FALSE	FALSE	FALSE	lbrYc5	0.037957	0.524087	TRUE	reported	textfile	14	8.70803e-06	101223876	0.1367	TRUE	reported	igd	0.00663379	19.8272
	rs55831773	T	C	T	C	0.1772	0.0110967	0.1321	0.184629	FALSE	FALSE	FALSE	lbrYc5	0.0206179	0.590436	TRUE	reported	textfile	17	9.45497e-06	7559037	0.03994	TRUE	reported	igd	0.00658174	19.6707
	rs73747338	T	C	T	C	0.2159	-0.0066322	0.1139	0.0397693	FALSE	FALSE	FALSE	lbrYc5	0.040049	0.86847	TRUE	reported	textfile	6	1.70699e-06	33798041	0.04502	TRUE	reported	igd	0.00768144	22.9827
	rs738649	A	T	A	T	-0.1959	-0.00643084	0.8607	0.793188	FALSE	TRUE	FALSE	lbrYc5	0.0192104	0.737807	TRUE	reported	textfile	22	1.15199e-06	26623368	0.04019	TRUE	reported	igd	0.00793361	23.7433
	rs739438	G	C	G	C	0.1956	-0.0428365	0.1218	0.118148	FALSE	TRUE	FALSE	lbrYc5	0.0244699	0.080019	TRUE	reported	textfile	17	3.56599e-06	26689712	0.04212	TRUE	reported	igd	0.00720638	21.5511
	rs74876321	T	C	T	C	-0.2662	0.0329559	0.0683	0.0375198	FALSE	FALSE	FALSE	lbrYc5	0.0417878	0.430318	TRUE	reported	textfile	16	1.126e-06	78808938	0.05456	TRUE	reported	igd	0.00794875	23.7889
	rs805288	T	C	T	C	-0.1801	0.00309726	0.5436	0.26678	FALSE	FALSE	FALSE	lbrYc5	0.0176145	0.860423	TRUE	reported	textfile	6	8.44209e-10	31678028	0.02926	TRUE	reported	igd	0.0125914	37.8605
	rs885947	A	G	A	G	0.2608	-0.0140948	0.1067	0.246204	FALSE	FALSE	FALSE	lbrYc5	0.0182409	0.439698	TRUE	reported	textfile	6	4.17302e-08	29696656	0.04744	TRUE	reported	igd	0.01007	30.2018
	rs9268628	C	A	C	A	-0.2999	-0.013506	0.6062	0.169942	FALSE	FALSE	FALSE	lbrYc5	0.0207481	0.515079	TRUE	reported	textfile	6	1.72385e-23	32405865	0.02977	TRUE	reported	igd	0.0330298	101.415
	rs9297556	C	T	C	T	-0.1333	-0.0158852	0.6971	0.673697	FALSE	FALSE	FALSE	lbrYc5	0.0171033	0.353005	TRUE	reported	textfile	8	8.41395e-06	117469352	0.02986	TRUE	reported	igd	0.00666307	19.9154
GCST90200615	rs111660650	T	C	T	C	-1.344	0.0240229	0.0024	0.0183719	FALSE	FALSE	FALSE	hXnNZj	0.0593686	0.685742	TRUE	reported	textfile	6	3.88696e-06	135147576	0.2906	TRUE	reported	igd	0.00714808	21.3754
	rs11260062	C	A	C	A	0.1397	0.00540297	0.2986	0.344581	FALSE	FALSE	FALSE	hXnNZj	0.0166882	0.74612	TRUE	reported	textfile	19	3.211e-06	8214970	0.02994	TRUE	reported	igd	0.00727471	21.7569
	rs113346886	T	A	T	A	-0.2799	0.11537	0.0495	0.0123721	FALSE	TRUE	FALSE	hXnNZj	0.0715693	0.106962	TRUE	reported	textfile	3	9.74406e-06	43788371	0.06318	TRUE	reported	igd	0.00656273	19.6135
	rs114705966	C	G	C	G	-0.4703	0.0476255	0.016	0.0474548	FALSE	TRUE	FALSE	hXnNZj	0.0374281	0.203212	TRUE	reported	textfile	5	9.56908e-06	150304121	0.106	TRUE	reported	igd	0.00658215	19.6719
	rs117172940	T	A	T	A	3.291	0.0418414	0.0003	0.0164359	FALSE	TRUE	FALSE	hXnNZj	0.0619952	0.499731	TRUE	reported	textfile	7	2.72998e-06	26706043	0.7003	TRUE	reported	igd	0.00737851	22.0696
	rs11901763	T	C	T	C	0.2647	-0.049843	0.066	0.0661929	FALSE	FALSE	FALSE	hXnNZj	0.0320839	0.1203	TRUE	reported	textfile	2	1.72199e-06	235192580	0.05523	TRUE	reported	igd	0.00767203	22.9544
	rs12598451	A	G	A	G	-0.378	0.0110135	0.2279	0.256869	FALSE	FALSE	FALSE	hXnNZj	0.0181288	0.543511	TRUE	reported	textfile	16	9.37994e-33	10982607	0.03133	TRUE	reported	igd	0.0467075	145.469
	rs12929277	C	T	C	T	0.1523	0.0030657	0.2166	0.214068	FALSE	FALSE	FALSE	hXnNZj	0.0197051	0.876365	TRUE	reported	textfile	16	4.69602e-06	10700928	0.03321	TRUE	reported	igd	0.00702904	21.0169
	rs13052008	A	G	A	G	-0.2244	-0.000695645	0.085	0.0564672	FALSE	FALSE	FALSE	hXnNZj	0.034454	0.983891	TRUE	reported	textfile	21	5.76594e-06	25055193	0.0494	TRUE	reported	igd	0.00689737	20.6205
	rs138970824	G	A	G	A	-0.3842	-0.0340826	0.0263	0.0335884	FALSE	FALSE	FALSE	hXnNZj	0.044191	0.440555	TRUE	reported	textfile	3	5.91099e-06	4179058	0.08466	TRUE	reported	igd	0.00688423	20.581
	rs139174173	A	C	A	C	0.4977	0.0930151	0.0459	0.0127179	FALSE	FALSE	FALSE	hXnNZj	0.0708846	0.189451	TRUE	reported	textfile	6	3.61901e-10	32592834	0.07912	TRUE	reported	igd	0.0131436	39.5431
	rs17039221	A	G	A	G	-0.1392	-0.0128571	0.2779	0.195173	FALSE	FALSE	FALSE	hXnNZj	0.0201468	0.523362	TRUE	reported	textfile	3	4.782e-06	14308924	0.03038	TRUE	reported	igd	0.00701685	20.9802
	rs2065798	C	T	C	T	0.1285	0.00789102	0.367	0.494468	FALSE	FALSE	FALSE	hXnNZj	0.0160193	0.622299	TRUE	reported	textfile	13	6.158e-06	20793579	0.02837	TRUE	reported	igd	0.00685798	20.5019
	rs3845488	C	T	C	T	-1.242	-0.00483464	0.0024	0.0175042	FALSE	FALSE	FALSE	hXnNZj	0.060145	0.935933	TRUE	reported	textfile	1	8.43199e-06	37419029	0.2784	TRUE	reported	igd	0.0066543	19.889
	rs419434	A	G	A	G	-0.1929	-0.0945104	0.1375	0.042479	FALSE	FALSE	FALSE	hXnNZj	0.0392586	0.0160674	TRUE	reported	textfile	6	5.40406e-06	32986749	0.04233	TRUE	reported	igd	0.00694129	20.7527
	rs4959613	A	C	A	C	-0.1353	-0.00112774	0.6321	0.580735	FALSE	FALSE	FALSE	hXnNZj	0.0166983	0.946155	TRUE	reported	textfile	6	2.10698e-06	1835403	0.02848	TRUE	reported	igd	0.00753922	22.554
	rs55813952	G	A	G	A	-0.6089	0.0411779	0.0098	0.0438892	FALSE	FALSE	FALSE	hXnNZj	0.0387113	0.287457	TRUE	reported	textfile	14	8.70803e-06	101223876	0.1367	TRUE	reported	igd	0.00663379	19.8272
	rs55831773	T	C	T	C	0.1772	0.016974	0.1321	0.185502	FALSE	FALSE	FALSE	hXnNZj	0.0209283	0.417336	TRUE	reported	textfile	17	9.45497e-06	7559037	0.03994	TRUE	reported	igd	0.00658174	19.6707
	rs73747338	T	C	T	C	0.2159	-0.0426216	0.1139	0.0395502	FALSE	FALSE	FALSE	hXnNZj	0.0407306	0.295364	TRUE	reported	textfile	6	1.70699e-06	33798041	0.04502	TRUE	reported	igd	0.00768144	22.9827
	rs738649	A	T	A	T	-0.1959	0.0174076	0.8607	0.792463	FALSE	TRUE	FALSE	hXnNZj	0.0194524	0.37085	TRUE	reported	textfile	22	1.15199e-06	26623368	0.04019	TRUE	reported	igd	0.00793361	23.7433
	rs739438	G	C	G	C	0.1956	0.0145037	0.1218	0.118903	FALSE	TRUE	FALSE	hXnNZj	0.0247702	0.558192	TRUE	reported	textfile	17	3.56599e-06	26689712	0.04212	TRUE	reported	igd	0.00720638	21.5511
	rs74876321	T	C	T	C	-0.2662	-0.0184276	0.0683	0.0372003	FALSE	FALSE	FALSE	hXnNZj	0.0425969	0.665301	TRUE	reported	textfile	16	1.126e-06	78808938	0.05456	TRUE	reported	igd	0.00794875	23.7889
	rs805288	T	C	T	C	-0.1801	0.00728383	0.5436	0.267344	FALSE	FALSE	FALSE	hXnNZj	0.0179251	0.684487	TRUE	reported	textfile	6	8.44209e-10	31678028	0.02926	TRUE	reported	igd	0.0125914	37.8605
	rs885947	A	G	A	G	0.2608	-0.00982846	0.1067	0.24638	FALSE	FALSE	FALSE	hXnNZj	0.0184852	0.594937	TRUE	reported	textfile	6	4.17302e-08	29696656	0.04744	TRUE	reported	igd	0.01007	30.2018
	rs9268628	C	A	C	A	-0.2999	0.00957572	0.6062	0.169335	FALSE	FALSE	FALSE	hXnNZj	0.0210957	0.649889	TRUE	reported	textfile	6	1.72385e-23	32405865	0.02977	TRUE	reported	igd	0.0330298	101.415
	rs9297556	C	T	C	T	-0.1333	0.00421554	0.6971	0.674423	FALSE	FALSE	FALSE	hXnNZj	0.0174001	0.80857	TRUE	reported	textfile	8	8.41395e-06	117469352	0.02986	TRUE	reported	igd	0.00666307	19.9154
GCST90200645	rs111660650	T	C	T	C	-1.344	-0.0268156	0.0024	0.0166128	FALSE	FALSE	FALSE	M47t6W	0.0833002	0.747517	TRUE	reported	textfile	6	3.88696e-06	135147576	0.2906	TRUE	reported	igd	0.00714808	21.3754
	rs11260062	C	A	C	A	0.1397	0.0324691	0.2986	0.339361	FALSE	FALSE	FALSE	M47t6W	0.0225824	0.150489	TRUE	reported	textfile	19	3.211e-06	8214970	0.02994	TRUE	reported	igd	0.00727471	21.7569
	rs113346886	T	A	T	A	-0.2799	-0.0293555	0.0495	0.0129975	FALSE	TRUE	FALSE	M47t6W	0.0935098	0.753574	TRUE	reported	textfile	3	9.74406e-06	43788371	0.06318	TRUE	reported	igd	0.00656273	19.6135
	rs114705966	C	G	C	G	-0.4703	-0.0684128	0.016	0.0485325	FALSE	TRUE	FALSE	M47t6W	0.0494081	0.16616	TRUE	reported	textfile	5	9.56908e-06	150304121	0.106	TRUE	reported	igd	0.00658215	19.6719
	rs117172940	T	A	T	A	3.291	-0.0945748	0.0003	0.0169043	FALSE	TRUE	FALSE	M47t6W	0.0830496	0.254797	TRUE	reported	textfile	7	2.72998e-06	26706043	0.7003	TRUE	reported	igd	0.00737851	22.0696
	rs11901763	T	C	T	C	0.2647	-0.0249851	0.066	0.0694737	FALSE	FALSE	FALSE	M47t6W	0.0421517	0.553354	TRUE	reported	textfile	2	1.72199e-06	235192580	0.05523	TRUE	reported	igd	0.00767203	22.9544
	rs12598451	A	G	A	G	-0.378	0.000686016	0.2279	0.259553	FALSE	FALSE	FALSE	M47t6W	0.0241696	0.977356	TRUE	reported	textfile	16	9.37994e-33	10982607	0.03133	TRUE	reported	igd	0.0467075	145.469
	rs12929277	C	T	C	T	0.1523	0.0202988	0.2166	0.21309	FALSE	FALSE	FALSE	M47t6W	0.0262962	0.440157	TRUE	reported	textfile	16	4.69602e-06	10700928	0.03321	TRUE	reported	igd	0.00702904	21.0169
	rs13052008	A	G	A	G	-0.2244	-0.0100421	0.085	0.0547395	FALSE	FALSE	FALSE	M47t6W	0.0466239	0.829466	TRUE	reported	textfile	21	5.76594e-06	25055193	0.0494	TRUE	reported	igd	0.00689737	20.6205
	rs138970824	G	A	G	A	-0.3842	0.0751896	0.0263	0.0355991	FALSE	FALSE	FALSE	M47t6W	0.0572362	0.188957	TRUE	reported	textfile	3	5.91099e-06	4179058	0.08466	TRUE	reported	igd	0.00688423	20.581
	rs139174173	A	C	A	C	0.4977	-0.155124	0.0459	0.0136499	FALSE	FALSE	FALSE	M47t6W	0.0911938	0.0889357	TRUE	reported	textfile	6	3.61901e-10	32592834	0.07912	TRUE	reported	igd	0.0131436	39.5431
	rs17039221	A	G	A	G	-0.1392	0.0367002	0.2779	0.195111	FALSE	FALSE	FALSE	M47t6W	0.0272225	0.177608	TRUE	reported	textfile	3	4.782e-06	14308924	0.03038	TRUE	reported	igd	0.00701685	20.9802
	rs2065798	C	T	C	T	0.1285	-0.0178569	0.367	0.49754	FALSE	FALSE	FALSE	M47t6W	0.0212343	0.400378	TRUE	reported	textfile	13	6.158e-06	20793579	0.02837	TRUE	reported	igd	0.00685798	20.5019
	rs3845488	C	T	C	T	-1.242	0.0601898	0.0024	0.018017	FALSE	FALSE	FALSE	M47t6W	0.0794179	0.448518	TRUE	reported	textfile	1	8.43199e-06	37419029	0.2784	TRUE	reported	igd	0.0066543	19.889
	rs419434	A	G	A	G	-0.1929	0.0619776	0.1375	0.0453086	FALSE	FALSE	FALSE	M47t6W	0.0508253	0.222684	TRUE	reported	textfile	6	5.40406e-06	32986749	0.04233	TRUE	reported	igd	0.00694129	20.7527
	rs4959613	A	C	A	C	-0.1353	-0.0291268	0.6321	0.578198	FALSE	FALSE	FALSE	M47t6W	0.0223601	0.192703	TRUE	reported	textfile	6	2.10698e-06	1835403	0.02848	TRUE	reported	igd	0.00753922	22.554
	rs55813952	G	A	G	A	-0.6089	0.00759702	0.0098	0.043163	FALSE	FALSE	FALSE	M47t6W	0.0521269	0.884126	TRUE	reported	textfile	14	8.70803e-06	101223876	0.1367	TRUE	reported	igd	0.00663379	19.8272
	rs55831773	T	C	T	C	0.1772	0.0209782	0.1321	0.186094	FALSE	FALSE	FALSE	M47t6W	0.0281072	0.455449	TRUE	reported	textfile	17	9.45497e-06	7559037	0.03994	TRUE	reported	igd	0.00658174	19.6707
	rs73747338	T	C	T	C	0.2159	-0.00460533	0.1139	0.0409874	FALSE	FALSE	FALSE	M47t6W	0.0533925	0.931264	TRUE	reported	textfile	6	1.70699e-06	33798041	0.04502	TRUE	reported	igd	0.00768144	22.9827
	rs738649	A	T	A	T	-0.1959	0.00391034	0.8607	0.792128	FALSE	TRUE	FALSE	M47t6W	0.0261933	0.881326	TRUE	reported	textfile	22	1.15199e-06	26623368	0.04019	TRUE	reported	igd	0.00793361	23.7433
	rs739438	G	C	G	C	0.1956	0.0123969	0.1218	0.120634	FALSE	TRUE	FALSE	M47t6W	0.0332059	0.708899	TRUE	reported	textfile	17	3.56599e-06	26689712	0.04212	TRUE	reported	igd	0.00720638	21.5511
	rs74876321	T	C	T	C	-0.2662	0.0263458	0.0683	0.0360433	FALSE	FALSE	FALSE	M47t6W	0.057688	0.647891	TRUE	reported	textfile	16	1.126e-06	78808938	0.05456	TRUE	reported	igd	0.00794875	23.7889
	rs805288	T	C	T	C	-0.1801	0.00313485	0.5436	0.268399	FALSE	FALSE	FALSE	M47t6W	0.0237781	0.895113	TRUE	reported	textfile	6	8.44209e-10	31678028	0.02926	TRUE	reported	igd	0.0125914	37.8605
	rs885947	A	G	A	G	0.2608	0.0152717	0.1067	0.246382	FALSE	FALSE	FALSE	M47t6W	0.0246847	0.536133	TRUE	reported	textfile	6	4.17302e-08	29696656	0.04744	TRUE	reported	igd	0.01007	30.2018
	rs9268628	C	A	C	A	-0.2999	-0.0264568	0.6062	0.171484	FALSE	FALSE	FALSE	M47t6W	0.0279705	0.344208	TRUE	reported	textfile	6	1.72385e-23	32405865	0.02977	TRUE	reported	igd	0.0330298	101.415
	rs9297556	C	T	C	T	-0.1333	0.00129512	0.6971	0.674123	FALSE	FALSE	FALSE	M47t6W	0.0233288	0.955728	TRUE	reported	textfile	8	8.41395e-06	117469352	0.02986	TRUE	reported	igd	0.00666307	19.9154
GCST90200680	rs111660650	T	C	T	C	-1.344	0.0176959	0.0024	0.0188055	FALSE	FALSE	FALSE	yuRhtq	0.0601019	0.768428	TRUE	reported	textfile	6	3.88696e-06	135147576	0.2906	TRUE	reported	igd	0.00714808	21.3754
	rs11260062	C	A	C	A	0.1397	-0.000613833	0.2986	0.344551	FALSE	FALSE	FALSE	yuRhtq	0.0170493	0.97128	TRUE	reported	textfile	19	3.211e-06	8214970	0.02994	TRUE	reported	igd	0.00727471	21.7569
	rs113346886	T	A	T	A	-0.2799	0.127882	0.0495	0.0127511	FALSE	TRUE	FALSE	yuRhtq	0.0722024	0.0765334	TRUE	reported	textfile	3	9.74406e-06	43788371	0.06318	TRUE	reported	igd	0.00656273	19.6135
	rs114705966	C	G	C	G	-0.4703	-0.032371	0.016	0.0467941	FALSE	TRUE	FALSE	yuRhtq	0.038636	0.402118	TRUE	reported	textfile	5	9.56908e-06	150304121	0.106	TRUE	reported	igd	0.00658215	19.6719
	rs117172940	T	A	T	A	3.291	-0.0367302	0.0003	0.0163696	FALSE	TRUE	FALSE	yuRhtq	0.0635696	0.563402	TRUE	reported	textfile	7	2.72998e-06	26706043	0.7003	TRUE	reported	igd	0.00737851	22.0696
	rs11901763	T	C	T	C	0.2647	0.0680192	0.066	0.0653604	FALSE	FALSE	FALSE	yuRhtq	0.0331208	0.0400074	TRUE	reported	textfile	2	1.72199e-06	235192580	0.05523	TRUE	reported	igd	0.00767203	22.9544
	rs12598451	A	G	A	G	-0.378	-0.0061575	0.2279	0.256305	FALSE	FALSE	FALSE	yuRhtq	0.0185655	0.740143	TRUE	reported	textfile	16	9.37994e-33	10982607	0.03133	TRUE	reported	igd	0.0467075	145.469
	rs12929277	C	T	C	T	0.1523	0.0147145	0.2166	0.2136	FALSE	FALSE	FALSE	yuRhtq	0.0201623	0.465512	TRUE	reported	textfile	16	4.69602e-06	10700928	0.03321	TRUE	reported	igd	0.00702904	21.0169
	rs13052008	A	G	A	G	-0.2244	0.0261365	0.085	0.0558192	FALSE	FALSE	FALSE	yuRhtq	0.0355534	0.462257	TRUE	reported	textfile	21	5.76594e-06	25055193	0.0494	TRUE	reported	igd	0.00689737	20.6205
	rs138970824	G	A	G	A	-0.3842	-0.000647372	0.0263	0.0338535	FALSE	FALSE	FALSE	yuRhtq	0.0451535	0.988561	TRUE	reported	textfile	3	5.91099e-06	4179058	0.08466	TRUE	reported	igd	0.00688423	20.581
	rs139174173	A	C	A	C	0.4977	0.00860903	0.0459	0.0127749	FALSE	FALSE	FALSE	yuRhtq	0.0724125	0.905364	TRUE	reported	textfile	6	3.61901e-10	32592834	0.07912	TRUE	reported	igd	0.0131436	39.5431
	rs17039221	A	G	A	G	-0.1392	0.0030069	0.2779	0.195025	FALSE	FALSE	FALSE	yuRhtq	0.0206371	0.884156	TRUE	reported	textfile	3	4.782e-06	14308924	0.03038	TRUE	reported	igd	0.00701685	20.9802
	rs2065798	C	T	C	T	0.1285	-0.0186113	0.367	0.497111	FALSE	FALSE	FALSE	yuRhtq	0.0163981	0.256389	TRUE	reported	textfile	13	6.158e-06	20793579	0.02837	TRUE	reported	igd	0.00685798	20.5019
	rs3845488	C	T	C	T	-1.242	-0.0470124	0.0024	0.0174595	FALSE	FALSE	FALSE	yuRhtq	0.0618619	0.44728	TRUE	reported	textfile	1	8.43199e-06	37419029	0.2784	TRUE	reported	igd	0.0066543	19.889
	rs419434	A	G	A	G	-0.1929	-0.0469545	0.1375	0.0423416	FALSE	FALSE	FALSE	yuRhtq	0.0402396	0.243262	TRUE	reported	textfile	6	5.40406e-06	32986749	0.04233	TRUE	reported	igd	0.00694129	20.7527
	rs4959613	A	C	A	C	-0.1353	0.0127266	0.6321	0.579837	FALSE	FALSE	FALSE	yuRhtq	0.0170832	0.456285	TRUE	reported	textfile	6	2.10698e-06	1835403	0.02848	TRUE	reported	igd	0.00753922	22.554
	rs55813952	G	A	G	A	-0.6089	0.0474908	0.0098	0.0445898	FALSE	FALSE	FALSE	yuRhtq	0.03929	0.226768	TRUE	reported	textfile	14	8.70803e-06	101223876	0.1367	TRUE	reported	igd	0.00663379	19.8272
	rs55831773	T	C	T	C	0.1772	-0.00203986	0.1321	0.18424	FALSE	FALSE	FALSE	yuRhtq	0.021434	0.924181	TRUE	reported	textfile	17	9.45497e-06	7559037	0.03994	TRUE	reported	igd	0.00658174	19.6707
	rs73747338	T	C	T	C	0.2159	-0.057528	0.1139	0.039354	FALSE	FALSE	FALSE	yuRhtq	0.0419164	0.169925	TRUE	reported	textfile	6	1.70699e-06	33798041	0.04502	TRUE	reported	igd	0.00768144	22.9827
	rs738649	A	T	A	T	-0.1959	0.0128814	0.8607	0.791346	FALSE	TRUE	FALSE	yuRhtq	0.0198865	0.51715	TRUE	reported	textfile	22	1.15199e-06	26623368	0.04019	TRUE	reported	igd	0.00793361	23.7433
	rs739438	G	C	G	C	0.1956	-0.0503807	0.1218	0.118466	FALSE	TRUE	FALSE	yuRhtq	0.0254181	0.0474701	TRUE	reported	textfile	17	3.56599e-06	26689712	0.04212	TRUE	reported	igd	0.00720638	21.5511
	rs74876321	T	C	T	C	-0.2662	-0.000277072	0.0683	0.0377034	FALSE	FALSE	FALSE	yuRhtq	0.043352	0.994901	TRUE	reported	textfile	16	1.126e-06	78808938	0.05456	TRUE	reported	igd	0.00794875	23.7889
	rs805288	T	C	T	C	-0.1801	0.0137532	0.5436	0.267129	FALSE	FALSE	FALSE	yuRhtq	0.018319	0.452796	TRUE	reported	textfile	6	8.44209e-10	31678028	0.02926	TRUE	reported	igd	0.0125914	37.8605
	rs885947	A	G	A	G	0.2608	0.0061568	0.1067	0.245911	FALSE	FALSE	FALSE	yuRhtq	0.0190134	0.746079	TRUE	reported	textfile	6	4.17302e-08	29696656	0.04744	TRUE	reported	igd	0.01007	30.2018
	rs9268628	C	A	C	A	-0.2999	0.010788	0.6062	0.170157	FALSE	FALSE	FALSE	yuRhtq	0.0216525	0.61832	TRUE	reported	textfile	6	1.72385e-23	32405865	0.02977	TRUE	reported	igd	0.0330298	101.415
	rs9297556	C	T	C	T	-0.1333	-0.033976	0.6971	0.673751	FALSE	FALSE	FALSE	yuRhtq	0.0177674	0.0558426	TRUE	reported	textfile	8	8.41395e-06	117469352	0.02986	TRUE	reported	igd	0.00666307	19.9154
GCST90200684	rs111660650	T	C	T	C	-1.344	-0.024397	0.0024	0.0184798	FALSE	FALSE	FALSE	VoYVjD	0.0594166	0.681359	TRUE	reported	textfile	6	3.88696e-06	135147576	0.2906	TRUE	reported	igd	0.00714808	21.3754
	rs11260062	C	A	C	A	0.1397	0.0267036	0.2986	0.343079	FALSE	FALSE	FALSE	VoYVjD	0.0166643	0.109056	TRUE	reported	textfile	19	3.211e-06	8214970	0.02994	TRUE	reported	igd	0.00727471	21.7569
	rs113346886	T	A	T	A	-0.2799	-0.135523	0.0495	0.0126417	FALSE	TRUE	FALSE	VoYVjD	0.0708316	0.0557086	TRUE	reported	textfile	3	9.74406e-06	43788371	0.06318	TRUE	reported	igd	0.00656273	19.6135
	rs114705966	C	G	C	G	-0.4703	0.0197491	0.016	0.0475785	FALSE	TRUE	FALSE	VoYVjD	0.0373215	0.596693	TRUE	reported	textfile	5	9.56908e-06	150304121	0.106	TRUE	reported	igd	0.00658215	19.6719
	rs117172940	T	A	T	A	3.291	0.0725764	0.0003	0.0165994	FALSE	TRUE	FALSE	VoYVjD	0.0617026	0.239504	TRUE	reported	textfile	7	2.72998e-06	26706043	0.7003	TRUE	reported	igd	0.00737851	22.0696
	rs11901763	T	C	T	C	0.2647	0.0429343	0.066	0.0670901	FALSE	FALSE	FALSE	VoYVjD	0.0318382	0.177494	TRUE	reported	textfile	2	1.72199e-06	235192580	0.05523	TRUE	reported	igd	0.00767203	22.9544
	rs12598451	A	G	A	G	-0.378	-0.00773436	0.2279	0.257536	FALSE	FALSE	FALSE	VoYVjD	0.0181404	0.669845	TRUE	reported	textfile	16	9.37994e-33	10982607	0.03133	TRUE	reported	igd	0.0467075	145.469
	rs12929277	C	T	C	T	0.1523	0.0131994	0.2166	0.213942	FALSE	FALSE	FALSE	VoYVjD	0.0197565	0.504066	TRUE	reported	textfile	16	4.69602e-06	10700928	0.03321	TRUE	reported	igd	0.00702904	21.0169
	rs13052008	A	G	A	G	-0.2244	-0.0453365	0.085	0.0569999	FALSE	FALSE	FALSE	VoYVjD	0.0342716	0.185882	TRUE	reported	textfile	21	5.76594e-06	25055193	0.0494	TRUE	reported	igd	0.00689737	20.6205
	rs138970824	G	A	G	A	-0.3842	0.00738191	0.0263	0.0334594	FALSE	FALSE	FALSE	VoYVjD	0.0443544	0.867819	TRUE	reported	textfile	3	5.91099e-06	4179058	0.08466	TRUE	reported	igd	0.00688423	20.581
	rs139174173	A	C	A	C	0.4977	-0.0808657	0.0459	0.012599	FALSE	FALSE	FALSE	VoYVjD	0.0712092	0.256121	TRUE	reported	textfile	6	3.61901e-10	32592834	0.07912	TRUE	reported	igd	0.0131436	39.5431
	rs17039221	A	G	A	G	-0.1392	-0.0076706	0.2779	0.194753	FALSE	FALSE	FALSE	VoYVjD	0.0202068	0.704239	TRUE	reported	textfile	3	4.782e-06	14308924	0.03038	TRUE	reported	igd	0.00701685	20.9802
	rs2065798	C	T	C	T	0.1285	-0.00466158	0.367	0.494231	FALSE	FALSE	FALSE	VoYVjD	0.0159917	0.770669	TRUE	reported	textfile	13	6.158e-06	20793579	0.02837	TRUE	reported	igd	0.00685798	20.5019
	rs3845488	C	T	C	T	-1.242	-0.015154	0.0024	0.0178038	FALSE	FALSE	FALSE	VoYVjD	0.0596672	0.799514	TRUE	reported	textfile	1	8.43199e-06	37419029	0.2784	TRUE	reported	igd	0.0066543	19.889
	rs419434	A	G	A	G	-0.1929	0.0727195	0.1375	0.0427328	FALSE	FALSE	FALSE	VoYVjD	0.0392845	0.0641555	TRUE	reported	textfile	6	5.40406e-06	32986749	0.04233	TRUE	reported	igd	0.00694129	20.7527
	rs4959613	A	C	A	C	-0.1353	-0.00301789	0.6321	0.581924	FALSE	FALSE	FALSE	VoYVjD	0.0167359	0.856898	TRUE	reported	textfile	6	2.10698e-06	1835403	0.02848	TRUE	reported	igd	0.00753922	22.554
	rs55813952	G	A	G	A	-0.6089	0.00359349	0.0098	0.0439682	FALSE	FALSE	FALSE	VoYVjD	0.0385666	0.925763	TRUE	reported	textfile	14	8.70803e-06	101223876	0.1367	TRUE	reported	igd	0.00663379	19.8272
	rs55831773	T	C	T	C	0.1772	0.00258476	0.1321	0.18604	FALSE	FALSE	FALSE	VoYVjD	0.0209307	0.901718	TRUE	reported	textfile	17	9.45497e-06	7559037	0.03994	TRUE	reported	igd	0.00658174	19.6707
	rs73747338	T	C	T	C	0.2159	-0.0353261	0.1139	0.0395969	FALSE	FALSE	FALSE	VoYVjD	0.0407101	0.385532	TRUE	reported	textfile	6	1.70699e-06	33798041	0.04502	TRUE	reported	igd	0.00768144	22.9827
	rs738649	A	T	A	T	-0.1959	-0.0164818	0.8607	0.792822	FALSE	TRUE	FALSE	VoYVjD	0.0195185	0.398433	TRUE	reported	textfile	22	1.15199e-06	26623368	0.04019	TRUE	reported	igd	0.00793361	23.7433
	rs739438	G	C	G	C	0.1956	0.0517716	0.1218	0.117482	FALSE	TRUE	FALSE	VoYVjD	0.0248801	0.0374484	TRUE	reported	textfile	17	3.56599e-06	26689712	0.04212	TRUE	reported	igd	0.00720638	21.5511
	rs74876321	T	C	T	C	-0.2662	-0.0260659	0.0683	0.0370467	FALSE	FALSE	FALSE	VoYVjD	0.0426859	0.541436	TRUE	reported	textfile	16	1.126e-06	78808938	0.05456	TRUE	reported	igd	0.00794875	23.7889
	rs805288	T	C	T	C	-0.1801	0.0129893	0.5436	0.265326	FALSE	FALSE	FALSE	VoYVjD	0.0179453	0.469171	TRUE	reported	textfile	6	8.44209e-10	31678028	0.02926	TRUE	reported	igd	0.0125914	37.8605
	rs885947	A	G	A	G	0.2608	-0.00277389	0.1067	0.246293	FALSE	FALSE	FALSE	VoYVjD	0.018534	0.881029	TRUE	reported	textfile	6	4.17302e-08	29696656	0.04744	TRUE	reported	igd	0.01007	30.2018
	rs9268628	C	A	C	A	-0.2999	-0.00561128	0.6062	0.170087	FALSE	FALSE	FALSE	VoYVjD	0.0210949	0.790237	TRUE	reported	textfile	6	1.72385e-23	32405865	0.02977	TRUE	reported	igd	0.0330298	101.415
	rs9297556	C	T	C	T	-0.1333	-0.00519419	0.6971	0.67345	FALSE	FALSE	FALSE	VoYVjD	0.0173471	0.764614	TRUE	reported	textfile	8	8.41395e-06	117469352	0.02986	TRUE	reported	igd	0.00666307	19.9154
GCST90200693	rs111660650	T	C	T	C	-1.344	-0.0809682	0.0024	0.0185728	FALSE	FALSE	FALSE	Sv01ja	0.056265	0.150136	TRUE	reported	textfile	6	3.88696e-06	135147576	0.2906	TRUE	reported	igd	0.00714808	21.3754
	rs11260062	C	A	C	A	0.1397	-0.0391392	0.2986	0.343195	FALSE	FALSE	FALSE	Sv01ja	0.015886	0.0137493	TRUE	reported	textfile	19	3.211e-06	8214970	0.02994	TRUE	reported	igd	0.00727471	21.7569
	rs113346886	T	A	T	A	-0.2799	-0.0140658	0.0495	0.0128018	FALSE	TRUE	FALSE	Sv01ja	0.0671081	0.833981	TRUE	reported	textfile	3	9.74406e-06	43788371	0.06318	TRUE	reported	igd	0.00656273	19.6135
	rs114705966	C	G	C	G	-0.4703	-0.0215125	0.016	0.0474265	FALSE	TRUE	FALSE	Sv01ja	0.0356655	0.546392	TRUE	reported	textfile	5	9.56908e-06	150304121	0.106	TRUE	reported	igd	0.00658215	19.6719
	rs117172940	T	A	T	A	3.291	0.0158335	0.0003	0.0164414	FALSE	TRUE	FALSE	Sv01ja	0.0590855	0.788717	TRUE	reported	textfile	7	2.72998e-06	26706043	0.7003	TRUE	reported	igd	0.00737851	22.0696
	rs11901763	T	C	T	C	0.2647	0.0443157	0.066	0.066679	FALSE	FALSE	FALSE	Sv01ja	0.0303851	0.144712	TRUE	reported	textfile	2	1.72199e-06	235192580	0.05523	TRUE	reported	igd	0.00767203	22.9544
	rs12598451	A	G	A	G	-0.378	0.0185641	0.2279	0.256867	FALSE	FALSE	FALSE	Sv01ja	0.0172501	0.28185	TRUE	reported	textfile	16	9.37994e-33	10982607	0.03133	TRUE	reported	igd	0.0467075	145.469
	rs12929277	C	T	C	T	0.1523	0.0217763	0.2166	0.214384	FALSE	FALSE	FALSE	Sv01ja	0.0187585	0.245691	TRUE	reported	textfile	16	4.69602e-06	10700928	0.03321	TRUE	reported	igd	0.00702904	21.0169
	rs13052008	A	G	A	G	-0.2244	-0.0222555	0.085	0.0568527	FALSE	FALSE	FALSE	Sv01ja	0.0327358	0.496598	TRUE	reported	textfile	21	5.76594e-06	25055193	0.0494	TRUE	reported	igd	0.00689737	20.6205
	rs138970824	G	A	G	A	-0.3842	0.00060978	0.0263	0.0336791	FALSE	FALSE	FALSE	Sv01ja	0.0420712	0.988436	TRUE	reported	textfile	3	5.91099e-06	4179058	0.08466	TRUE	reported	igd	0.00688423	20.581
	rs139174173	A	C	A	C	0.4977	0.0322595	0.0459	0.012699	FALSE	FALSE	FALSE	Sv01ja	0.0675838	0.63313	TRUE	reported	textfile	6	3.61901e-10	32592834	0.07912	TRUE	reported	igd	0.0131436	39.5431
	rs17039221	A	G	A	G	-0.1392	-0.0208414	0.2779	0.193773	FALSE	FALSE	FALSE	Sv01ja	0.0192848	0.279824	TRUE	reported	textfile	3	4.782e-06	14308924	0.03038	TRUE	reported	igd	0.00701685	20.9802
	rs2065798	C	T	C	T	0.1285	0.00620908	0.367	0.495225	FALSE	FALSE	FALSE	Sv01ja	0.0152342	0.683585	TRUE	reported	textfile	13	6.158e-06	20793579	0.02837	TRUE	reported	igd	0.00685798	20.5019
	rs3845488	C	T	C	T	-1.242	0.0412918	0.0024	0.01769	FALSE	FALSE	FALSE	Sv01ja	0.0572435	0.470703	TRUE	reported	textfile	1	8.43199e-06	37419029	0.2784	TRUE	reported	igd	0.0066543	19.889
	rs419434	A	G	A	G	-0.1929	0.0528718	0.1375	0.0428363	FALSE	FALSE	FALSE	Sv01ja	0.0373148	0.156508	TRUE	reported	textfile	6	5.40406e-06	32986749	0.04233	TRUE	reported	igd	0.00694129	20.7527
	rs4959613	A	C	A	C	-0.1353	-0.00923376	0.6321	0.580624	FALSE	FALSE	FALSE	Sv01ja	0.0159446	0.562512	TRUE	reported	textfile	6	2.10698e-06	1835403	0.02848	TRUE	reported	igd	0.00753922	22.554
	rs55813952	G	A	G	A	-0.6089	0.0346205	0.0098	0.0438757	FALSE	FALSE	FALSE	Sv01ja	0.0368767	0.347824	TRUE	reported	textfile	14	8.70803e-06	101223876	0.1367	TRUE	reported	igd	0.00663379	19.8272
	rs55831773	T	C	T	C	0.1772	-0.0114108	0.1321	0.184657	FALSE	FALSE	FALSE	Sv01ja	0.0199667	0.567666	TRUE	reported	textfile	17	9.45497e-06	7559037	0.03994	TRUE	reported	igd	0.00658174	19.6707
	rs73747338	T	C	T	C	0.2159	-0.0482372	0.1139	0.0395985	FALSE	FALSE	FALSE	Sv01ja	0.0388167	0.213981	TRUE	reported	textfile	6	1.70699e-06	33798041	0.04502	TRUE	reported	igd	0.00768144	22.9827
	rs738649	A	T	A	T	-0.1959	0.0227057	0.8607	0.792895	FALSE	TRUE	FALSE	Sv01ja	0.0185699	0.221436	TRUE	reported	textfile	22	1.15199e-06	26623368	0.04019	TRUE	reported	igd	0.00793361	23.7433
	rs739438	G	C	G	C	0.1956	0.00661976	0.1218	0.118012	FALSE	TRUE	FALSE	Sv01ja	0.0236866	0.779882	TRUE	reported	textfile	17	3.56599e-06	26689712	0.04212	TRUE	reported	igd	0.00720638	21.5511
	rs74876321	T	C	T	C	-0.2662	-0.0689049	0.0683	0.0374664	FALSE	FALSE	FALSE	Sv01ja	0.0404509	0.0884895	TRUE	reported	textfile	16	1.126e-06	78808938	0.05456	TRUE	reported	igd	0.00794875	23.7889
	rs805288	T	C	T	C	-0.1801	0.00587454	0.5436	0.26678	FALSE	FALSE	FALSE	Sv01ja	0.0170366	0.73023	TRUE	reported	textfile	6	8.44209e-10	31678028	0.02926	TRUE	reported	igd	0.0125914	37.8605
	rs885947	A	G	A	G	0.2608	0.0291696	0.1067	0.246958	FALSE	FALSE	FALSE	Sv01ja	0.0176114	0.0976625	TRUE	reported	textfile	6	4.17302e-08	29696656	0.04744	TRUE	reported	igd	0.01007	30.2018
	rs9268628	C	A	C	A	-0.2999	0.0198934	0.6062	0.170069	FALSE	FALSE	FALSE	Sv01ja	0.020084	0.321926	TRUE	reported	textfile	6	1.72385e-23	32405865	0.02977	TRUE	reported	igd	0.0330298	101.415
	rs9297556	C	T	C	T	-0.1333	0.0190719	0.6971	0.674077	FALSE	FALSE	FALSE	Sv01ja	0.0165581	0.249396	TRUE	reported	textfile	8	8.41395e-06	117469352	0.02986	TRUE	reported	igd	0.00666307	19.9154
GCST90200721	rs111660650	T	C	T	C	-1.344	0.00838506	0.0024	0.0169098	FALSE	FALSE	FALSE	dIkwG1	0.081326	0.91788	TRUE	reported	textfile	6	3.88696e-06	135147576	0.2906	TRUE	reported	igd	0.00714808	21.3754
	rs11260062	C	A	C	A	0.1397	0.036362	0.2986	0.341157	FALSE	FALSE	FALSE	dIkwG1	0.0217984	0.0952947	TRUE	reported	textfile	19	3.211e-06	8214970	0.02994	TRUE	reported	igd	0.00727471	21.7569
	rs113346886	T	A	T	A	-0.2799	0.0322166	0.0495	0.0112434	FALSE	TRUE	FALSE	dIkwG1	0.0990235	0.744921	TRUE	reported	textfile	3	9.74406e-06	43788371	0.06318	TRUE	reported	igd	0.00656273	19.6135
	rs114705966	C	G	C	G	-0.4703	0.0282327	0.016	0.0470966	FALSE	TRUE	FALSE	dIkwG1	0.0490127	0.564596	TRUE	reported	textfile	5	9.56908e-06	150304121	0.106	TRUE	reported	igd	0.00658215	19.6719
	rs117172940	T	A	T	A	3.291	0.00997931	0.0003	0.0175033	FALSE	TRUE	FALSE	dIkwG1	0.0778228	0.897966	TRUE	reported	textfile	7	2.72998e-06	26706043	0.7003	TRUE	reported	igd	0.00737851	22.0696
	rs11901763	T	C	T	C	0.2647	-0.00799261	0.066	0.0682632	FALSE	FALSE	FALSE	dIkwG1	0.0412454	0.846347	TRUE	reported	textfile	2	1.72199e-06	235192580	0.05523	TRUE	reported	igd	0.00767203	22.9544
	rs12598451	A	G	A	G	-0.378	0.0241633	0.2279	0.256247	FALSE	FALSE	FALSE	dIkwG1	0.0236083	0.306067	TRUE	reported	textfile	16	9.37994e-33	10982607	0.03133	TRUE	reported	igd	0.0467075	145.469
	rs12929277	C	T	C	T	0.1523	0.0185471	0.2166	0.212323	FALSE	FALSE	FALSE	dIkwG1	0.0257136	0.470728	TRUE	reported	textfile	16	4.69602e-06	10700928	0.03321	TRUE	reported	igd	0.00702904	21.0169
	rs13052008	A	G	A	G	-0.2244	-0.035054	0.085	0.0579248	FALSE	FALSE	FALSE	dIkwG1	0.0447599	0.433535	TRUE	reported	textfile	21	5.76594e-06	25055193	0.0494	TRUE	reported	igd	0.00689737	20.6205
	rs138970824	G	A	G	A	-0.3842	-0.0646402	0.0263	0.0325248	FALSE	FALSE	FALSE	dIkwG1	0.0593163	0.275821	TRUE	reported	textfile	3	5.91099e-06	4179058	0.08466	TRUE	reported	igd	0.00688423	20.581
	rs139174173	A	C	A	C	0.4977	0.0798931	0.0459	0.0133978	FALSE	FALSE	FALSE	dIkwG1	0.0907373	0.378595	TRUE	reported	textfile	6	3.61901e-10	32592834	0.07912	TRUE	reported	igd	0.0131436	39.5431
	rs17039221	A	G	A	G	-0.1392	-0.0496552	0.2779	0.199824	FALSE	FALSE	FALSE	dIkwG1	0.0260299	0.0564403	TRUE	reported	textfile	3	4.782e-06	14308924	0.03038	TRUE	reported	igd	0.00701685	20.9802
	rs2065798	C	T	C	T	0.1285	-0.000334837	0.367	0.495847	FALSE	FALSE	FALSE	dIkwG1	0.0208054	0.98716	TRUE	reported	textfile	13	6.158e-06	20793579	0.02837	TRUE	reported	igd	0.00685798	20.5019
	rs3845488	C	T	C	T	-1.242	0.0264698	0.0024	0.0182458	FALSE	FALSE	FALSE	dIkwG1	0.0767574	0.730207	TRUE	reported	textfile	1	8.43199e-06	37419029	0.2784	TRUE	reported	igd	0.0066543	19.889
	rs419434	A	G	A	G	-0.1929	-0.0209473	0.1375	0.0430485	FALSE	FALSE	FALSE	dIkwG1	0.0511112	0.681924	TRUE	reported	textfile	6	5.40406e-06	32986749	0.04233	TRUE	reported	igd	0.00694129	20.7527
	rs4959613	A	C	A	C	-0.1353	0.0102528	0.6321	0.581281	FALSE	FALSE	FALSE	dIkwG1	0.0218625	0.639091	TRUE	reported	textfile	6	2.10698e-06	1835403	0.02848	TRUE	reported	igd	0.00753922	22.554
	rs55813952	G	A	G	A	-0.6089	-0.120148	0.0098	0.0428697	FALSE	FALSE	FALSE	dIkwG1	0.0507162	0.0178347	TRUE	reported	textfile	14	8.70803e-06	101223876	0.1367	TRUE	reported	igd	0.00663379	19.8272
	rs55831773	T	C	T	C	0.1772	0.0331248	0.1321	0.188845	FALSE	FALSE	FALSE	dIkwG1	0.0269911	0.219728	TRUE	reported	textfile	17	9.45497e-06	7559037	0.03994	TRUE	reported	igd	0.00658174	19.6707
	rs73747338	T	C	T	C	0.2159	0.116782	0.1139	0.0386054	FALSE	FALSE	FALSE	dIkwG1	0.0537633	0.0298447	TRUE	reported	textfile	6	1.70699e-06	33798041	0.04502	TRUE	reported	igd	0.00768144	22.9827
	rs738649	A	T	A	T	-0.1959	-0.000690629	0.8607	0.792017	FALSE	TRUE	FALSE	dIkwG1	0.0253572	0.978272	TRUE	reported	textfile	22	1.15199e-06	26623368	0.04019	TRUE	reported	igd	0.00793361	23.7433
	rs739438	G	C	G	C	0.1956	-0.0305375	0.1218	0.119582	FALSE	TRUE	FALSE	dIkwG1	0.0326136	0.349097	TRUE	reported	textfile	17	3.56599e-06	26689712	0.04212	TRUE	reported	igd	0.00720638	21.5511
	rs74876321	T	C	T	C	-0.2662	0.0533937	0.0683	0.0353836	FALSE	FALSE	FALSE	dIkwG1	0.0572464	0.350975	TRUE	reported	textfile	16	1.126e-06	78808938	0.05456	TRUE	reported	igd	0.00794875	23.7889
	rs805288	T	C	T	C	-0.1801	0.00511759	0.5436	0.26536	FALSE	FALSE	FALSE	dIkwG1	0.0233256	0.82634	TRUE	reported	textfile	6	8.44209e-10	31678028	0.02926	TRUE	reported	igd	0.0125914	37.8605
	rs885947	A	G	A	G	0.2608	0.0379358	0.1067	0.243017	FALSE	FALSE	FALSE	dIkwG1	0.0242781	0.118157	TRUE	reported	textfile	6	4.17302e-08	29696656	0.04744	TRUE	reported	igd	0.01007	30.2018
	rs9268628	C	A	C	A	-0.2999	-0.0166795	0.6062	0.170986	FALSE	FALSE	FALSE	dIkwG1	0.0275233	0.544506	TRUE	reported	textfile	6	1.72385e-23	32405865	0.02977	TRUE	reported	igd	0.0330298	101.415
	rs9297556	C	T	C	T	-0.1333	0.0414254	0.6971	0.673838	FALSE	FALSE	FALSE	dIkwG1	0.0228792	0.070201	TRUE	reported	textfile	8	8.41395e-06	117469352	0.02986	TRUE	reported	igd	0.00666307	19.9154
GCST90200726	rs111660650	T	C	T	C	-1.344	-0.0678182	0.0024	0.0182897	FALSE	FALSE	FALSE	f8mLNh	0.0576208	0.239206	TRUE	reported	textfile	6	3.88696e-06	135147576	0.2906	TRUE	reported	igd	0.00714808	21.3754
	rs11260062	C	A	C	A	0.1397	-0.0105949	0.2986	0.343162	FALSE	FALSE	FALSE	f8mLNh	0.0161087	0.510723	TRUE	reported	textfile	19	3.211e-06	8214970	0.02994	TRUE	reported	igd	0.00727471	21.7569
	rs113346886	T	A	T	A	-0.2799	-0.0432763	0.0495	0.0128237	FALSE	TRUE	FALSE	f8mLNh	0.0679271	0.52406	TRUE	reported	textfile	3	9.74406e-06	43788371	0.06318	TRUE	reported	igd	0.00656273	19.6135
	rs114705966	C	G	C	G	-0.4703	0.00614067	0.016	0.0470997	FALSE	TRUE	FALSE	f8mLNh	0.0362323	0.865419	TRUE	reported	textfile	5	9.56908e-06	150304121	0.106	TRUE	reported	igd	0.00658215	19.6719
	rs117172940	T	A	T	A	3.291	-0.000499353	0.0003	0.0163218	FALSE	TRUE	FALSE	f8mLNh	0.0600618	0.993366	TRUE	reported	textfile	7	2.72998e-06	26706043	0.7003	TRUE	reported	igd	0.00737851	22.0696
	rs11901763	T	C	T	C	0.2647	-0.000420399	0.066	0.0658027	FALSE	FALSE	FALSE	f8mLNh	0.0309943	0.989178	TRUE	reported	textfile	2	1.72199e-06	235192580	0.05523	TRUE	reported	igd	0.00767203	22.9544
	rs12598451	A	G	A	G	-0.378	0.0145909	0.2279	0.257818	FALSE	FALSE	FALSE	f8mLNh	0.0174581	0.403288	TRUE	reported	textfile	16	9.37994e-33	10982607	0.03133	TRUE	reported	igd	0.0467075	145.469
	rs12929277	C	T	C	T	0.1523	0.0215842	0.2166	0.21471	FALSE	FALSE	FALSE	f8mLNh	0.0189951	0.255831	TRUE	reported	textfile	16	4.69602e-06	10700928	0.03321	TRUE	reported	igd	0.00702904	21.0169
	rs13052008	A	G	A	G	-0.2244	0.00333823	0.085	0.0563822	FALSE	FALSE	FALSE	f8mLNh	0.0333074	0.920166	TRUE	reported	textfile	21	5.76594e-06	25055193	0.0494	TRUE	reported	igd	0.00689737	20.6205
	rs138970824	G	A	G	A	-0.3842	0.0223432	0.0263	0.0336295	FALSE	FALSE	FALSE	f8mLNh	0.0426454	0.600327	TRUE	reported	textfile	3	5.91099e-06	4179058	0.08466	TRUE	reported	igd	0.00688423	20.581
	rs139174173	A	C	A	C	0.4977	-0.163118	0.0459	0.0125353	FALSE	FALSE	FALSE	f8mLNh	0.0688753	0.0178694	TRUE	reported	textfile	6	3.61901e-10	32592834	0.07912	TRUE	reported	igd	0.0131436	39.5431
	rs17039221	A	G	A	G	-0.1392	0.0160262	0.2779	0.194184	FALSE	FALSE	FALSE	f8mLNh	0.0194848	0.410794	TRUE	reported	textfile	3	4.782e-06	14308924	0.03038	TRUE	reported	igd	0.00701685	20.9802
	rs2065798	C	T	C	T	0.1285	-0.00608635	0.367	0.494734	FALSE	FALSE	FALSE	f8mLNh	0.0154265	0.693184	TRUE	reported	textfile	13	6.158e-06	20793579	0.02837	TRUE	reported	igd	0.00685798	20.5019
	rs3845488	C	T	C	T	-1.242	-0.109974	0.0024	0.0175805	FALSE	FALSE	FALSE	f8mLNh	0.0579396	0.0576843	TRUE	reported	textfile	1	8.43199e-06	37419029	0.2784	TRUE	reported	igd	0.0066543	19.889
	rs419434	A	G	A	G	-0.1929	-0.0637708	0.1375	0.0427062	FALSE	FALSE	FALSE	f8mLNh	0.0379006	0.0924567	TRUE	reported	textfile	6	5.40406e-06	32986749	0.04233	TRUE	reported	igd	0.00694129	20.7527
	rs4959613	A	C	A	C	-0.1353	0.0111711	0.6321	0.581834	FALSE	FALSE	FALSE	f8mLNh	0.0161433	0.48894	TRUE	reported	textfile	6	2.10698e-06	1835403	0.02848	TRUE	reported	igd	0.00753922	22.554
	rs55813952	G	A	G	A	-0.6089	0.0562626	0.0098	0.0440035	FALSE	FALSE	FALSE	f8mLNh	0.0372475	0.130914	TRUE	reported	textfile	14	8.70803e-06	101223876	0.1367	TRUE	reported	igd	0.00663379	19.8272
	rs55831773	T	C	T	C	0.1772	0.00169933	0.1321	0.184884	FALSE	FALSE	FALSE	f8mLNh	0.0202176	0.933015	TRUE	reported	textfile	17	9.45497e-06	7559037	0.03994	TRUE	reported	igd	0.00658174	19.6707
	rs73747338	T	C	T	C	0.2159	0.0593457	0.1139	0.0396777	FALSE	FALSE	FALSE	f8mLNh	0.0393461	0.131478	TRUE	reported	textfile	6	1.70699e-06	33798041	0.04502	TRUE	reported	igd	0.00768144	22.9827
	rs738649	A	T	A	T	-0.1959	-0.00858251	0.8607	0.792517	FALSE	TRUE	FALSE	f8mLNh	0.0188044	0.648094	TRUE	reported	textfile	22	1.15199e-06	26623368	0.04019	TRUE	reported	igd	0.00793361	23.7433
	rs739438	G	C	G	C	0.1956	0.000392642	0.1218	0.117687	FALSE	TRUE	FALSE	f8mLNh	0.024061	0.98698	TRUE	reported	textfile	17	3.56599e-06	26689712	0.04212	TRUE	reported	igd	0.00720638	21.5511
	rs74876321	T	C	T	C	-0.2662	0.0312246	0.0683	0.0378872	FALSE	FALSE	FALSE	f8mLNh	0.040777	0.44383	TRUE	reported	textfile	16	1.126e-06	78808938	0.05456	TRUE	reported	igd	0.00794875	23.7889
	rs805288	T	C	T	C	-0.1801	-0.0141253	0.5436	0.267122	FALSE	FALSE	FALSE	f8mLNh	0.017246	0.412759	TRUE	reported	textfile	6	8.44209e-10	31678028	0.02926	TRUE	reported	igd	0.0125914	37.8605
	rs885947	A	G	A	G	0.2608	0.0182951	0.1067	0.245693	FALSE	FALSE	FALSE	f8mLNh	0.0178729	0.306014	TRUE	reported	textfile	6	4.17302e-08	29696656	0.04744	TRUE	reported	igd	0.01007	30.2018
	rs9268628	C	A	C	A	-0.2999	0.00404576	0.6062	0.169227	FALSE	FALSE	FALSE	f8mLNh	0.0203714	0.842576	TRUE	reported	textfile	6	1.72385e-23	32405865	0.02977	TRUE	reported	igd	0.0330298	101.415
	rs9297556	C	T	C	T	-0.1333	-0.00936358	0.6971	0.673626	FALSE	FALSE	FALSE	f8mLNh	0.0167984	0.577247	TRUE	reported	textfile	8	8.41395e-06	117469352	0.02986	TRUE	reported	igd	0.00666307	19.9154
GCST90200763	rs111660650	T	C	T	C	-1.344	0.00616752	0.0024	0.0184079	FALSE	FALSE	FALSE	lCGCgK	0.0544447	0.909808	TRUE	reported	textfile	6	3.88696e-06	135147576	0.2906	TRUE	reported	igd	0.00714808	21.3754
	rs11260062	C	A	C	A	0.1397	-0.00928454	0.2986	0.343581	FALSE	FALSE	FALSE	lCGCgK	0.0153117	0.54427	TRUE	reported	textfile	19	3.211e-06	8214970	0.02994	TRUE	reported	igd	0.00727471	21.7569
	rs113346886	T	A	T	A	-0.2799	0.0426953	0.0495	0.0128314	FALSE	TRUE	FALSE	lCGCgK	0.0645785	0.508524	TRUE	reported	textfile	3	9.74406e-06	43788371	0.06318	TRUE	reported	igd	0.00656273	19.6135
	rs114705966	C	G	C	G	-0.4703	0.0253973	0.016	0.0473163	FALSE	TRUE	FALSE	lCGCgK	0.0343966	0.460291	TRUE	reported	textfile	5	9.56908e-06	150304121	0.106	TRUE	reported	igd	0.00658215	19.6719
	rs117172940	T	A	T	A	3.291	-0.0540043	0.0003	0.0163426	FALSE	TRUE	FALSE	lCGCgK	0.0570848	0.34413	TRUE	reported	textfile	7	2.72998e-06	26706043	0.7003	TRUE	reported	igd	0.00737851	22.0696
	rs11901763	T	C	T	C	0.2647	0.00833897	0.066	0.0663209	FALSE	FALSE	FALSE	lCGCgK	0.0293378	0.776227	TRUE	reported	textfile	2	1.72199e-06	235192580	0.05523	TRUE	reported	igd	0.00767203	22.9544
	rs12598451	A	G	A	G	-0.378	-0.00782533	0.2279	0.257035	FALSE	FALSE	FALSE	lCGCgK	0.0166317	0.637993	TRUE	reported	textfile	16	9.37994e-33	10982607	0.03133	TRUE	reported	igd	0.0467075	145.469
	rs12929277	C	T	C	T	0.1523	0.011441	0.2166	0.214072	FALSE	FALSE	FALSE	lCGCgK	0.0180794	0.526852	TRUE	reported	textfile	16	4.69602e-06	10700928	0.03321	TRUE	reported	igd	0.00702904	21.0169
	rs13052008	A	G	A	G	-0.2244	-0.00292702	0.085	0.0567754	FALSE	FALSE	FALSE	lCGCgK	0.0315575	0.926101	TRUE	reported	textfile	21	5.76594e-06	25055193	0.0494	TRUE	reported	igd	0.00689737	20.6205
	rs138970824	G	A	G	A	-0.3842	0.0323847	0.0263	0.0337797	FALSE	FALSE	FALSE	lCGCgK	0.0404756	0.42365	TRUE	reported	textfile	3	5.91099e-06	4179058	0.08466	TRUE	reported	igd	0.00688423	20.581
	rs139174173	A	C	A	C	0.4977	-0.00512494	0.0459	0.0126682	FALSE	FALSE	FALSE	lCGCgK	0.0651864	0.937335	TRUE	reported	textfile	6	3.61901e-10	32592834	0.07912	TRUE	reported	igd	0.0131436	39.5431
	rs17039221	A	G	A	G	-0.1392	0.00726821	0.2779	0.194093	FALSE	FALSE	FALSE	lCGCgK	0.0185585	0.695325	TRUE	reported	textfile	3	4.782e-06	14308924	0.03038	TRUE	reported	igd	0.00701685	20.9802
	rs2065798	C	T	C	T	0.1285	0.0360243	0.367	0.49468	FALSE	FALSE	FALSE	lCGCgK	0.0146764	0.0141055	TRUE	reported	textfile	13	6.158e-06	20793579	0.02837	TRUE	reported	igd	0.00685798	20.5019
	rs3845488	C	T	C	T	-1.242	0.0170584	0.0024	0.017829	FALSE	FALSE	FALSE	lCGCgK	0.0547577	0.755401	TRUE	reported	textfile	1	8.43199e-06	37419029	0.2784	TRUE	reported	igd	0.0066543	19.889
	rs419434	A	G	A	G	-0.1929	0.0640982	0.1375	0.0426112	FALSE	FALSE	FALSE	lCGCgK	0.0360297	0.0752332	TRUE	reported	textfile	6	5.40406e-06	32986749	0.04233	TRUE	reported	igd	0.00694129	20.7527
	rs4959613	A	C	A	C	-0.1353	0.00646677	0.6321	0.580717	FALSE	FALSE	FALSE	lCGCgK	0.0153605	0.673754	TRUE	reported	textfile	6	2.10698e-06	1835403	0.02848	TRUE	reported	igd	0.00753922	22.554
	rs55813952	G	A	G	A	-0.6089	-0.0119754	0.0098	0.0441284	FALSE	FALSE	FALSE	lCGCgK	0.0354401	0.735435	TRUE	reported	textfile	14	8.70803e-06	101223876	0.1367	TRUE	reported	igd	0.00663379	19.8272
	rs55831773	T	C	T	C	0.1772	-0.00598078	0.1321	0.184983	FALSE	FALSE	FALSE	lCGCgK	0.0192222	0.755694	TRUE	reported	textfile	17	9.45497e-06	7559037	0.03994	TRUE	reported	igd	0.00658174	19.6707
	rs73747338	T	C	T	C	0.2159	-0.118322	0.1139	0.0395024	FALSE	FALSE	FALSE	lCGCgK	0.0374175	0.0015657	TRUE	reported	textfile	6	1.70699e-06	33798041	0.04502	TRUE	reported	igd	0.00768144	22.9827
	rs738649	A	T	A	T	-0.1959	0.0263555	0.8607	0.792922	FALSE	TRUE	FALSE	lCGCgK	0.0178835	0.140555	TRUE	reported	textfile	22	1.15199e-06	26623368	0.04019	TRUE	reported	igd	0.00793361	23.7433
	rs739438	G	C	G	C	0.1956	0.0148577	0.1218	0.118029	FALSE	TRUE	FALSE	lCGCgK	0.0228343	0.515257	TRUE	reported	textfile	17	3.56599e-06	26689712	0.04212	TRUE	reported	igd	0.00720638	21.5511
	rs74876321	T	C	T	C	-0.2662	0.0447466	0.0683	0.0374315	FALSE	FALSE	FALSE	lCGCgK	0.0389876	0.251087	TRUE	reported	textfile	16	1.126e-06	78808938	0.05456	TRUE	reported	igd	0.00794875	23.7889
	rs805288	T	C	T	C	-0.1801	-0.0213915	0.5436	0.2668	FALSE	FALSE	FALSE	lCGCgK	0.0164032	0.192198	TRUE	reported	textfile	6	8.44209e-10	31678028	0.02926	TRUE	reported	igd	0.0125914	37.8605
	rs885947	A	G	A	G	0.2608	-0.0440945	0.1067	0.245812	FALSE	FALSE	FALSE	lCGCgK	0.0170089	0.0095299	TRUE	reported	textfile	6	4.17302e-08	29696656	0.04744	TRUE	reported	igd	0.01007	30.2018
	rs9268628	C	A	C	A	-0.2999	0.00866581	0.6062	0.169839	FALSE	FALSE	FALSE	lCGCgK	0.019351	0.654281	TRUE	reported	textfile	6	1.72385e-23	32405865	0.02977	TRUE	reported	igd	0.0330298	101.415
	rs9297556	C	T	C	T	-0.1333	-0.0327575	0.6971	0.673675	FALSE	FALSE	FALSE	lCGCgK	0.0159523	0.0400279	TRUE	reported	textfile	8	8.41395e-06	117469352	0.02986	TRUE	reported	igd	0.00666307	19.9154
GCST90200787	rs111660650	T	C	T	C	-1.344	0.0741717	0.0024	0.0186631	FALSE	FALSE	FALSE	gZFAYn	0.0565809	0.189893	TRUE	reported	textfile	6	3.88696e-06	135147576	0.2906	TRUE	reported	igd	0.00714808	21.3754
	rs11260062	C	A	C	A	0.1397	0.0067585	0.2986	0.34365	FALSE	FALSE	FALSE	gZFAYn	0.0160131	0.672981	TRUE	reported	textfile	19	3.211e-06	8214970	0.02994	TRUE	reported	igd	0.00727471	21.7569
	rs113346886	T	A	T	A	-0.2799	0.00113689	0.0495	0.0128392	FALSE	TRUE	FALSE	gZFAYn	0.067541	0.98657	TRUE	reported	textfile	3	9.74406e-06	43788371	0.06318	TRUE	reported	igd	0.00656273	19.6135
	rs114705966	C	G	C	G	-0.4703	-0.0689542	0.016	0.0472171	FALSE	TRUE	FALSE	gZFAYn	0.0360069	0.0554888	TRUE	reported	textfile	5	9.56908e-06	150304121	0.106	TRUE	reported	igd	0.00658215	19.6719
	rs117172940	T	A	T	A	3.291	-0.0177334	0.0003	0.0163526	FALSE	TRUE	FALSE	gZFAYn	0.059705	0.766454	TRUE	reported	textfile	7	2.72998e-06	26706043	0.7003	TRUE	reported	igd	0.00737851	22.0696
	rs11901763	T	C	T	C	0.2647	-0.0393388	0.066	0.0664772	FALSE	FALSE	FALSE	gZFAYn	0.0306888	0.199892	TRUE	reported	textfile	2	1.72199e-06	235192580	0.05523	TRUE	reported	igd	0.00767203	22.9544
	rs12598451	A	G	A	G	-0.378	0.0294559	0.2279	0.257256	FALSE	FALSE	FALSE	gZFAYn	0.0173895	0.0902868	TRUE	reported	textfile	16	9.37994e-33	10982607	0.03133	TRUE	reported	igd	0.0467075	145.469
	rs12929277	C	T	C	T	0.1523	0.00543882	0.2166	0.214117	FALSE	FALSE	FALSE	gZFAYn	0.0189046	0.773577	TRUE	reported	textfile	16	4.69602e-06	10700928	0.03321	TRUE	reported	igd	0.00702904	21.0169
	rs13052008	A	G	A	G	-0.2244	-0.0115306	0.085	0.0567492	FALSE	FALSE	FALSE	gZFAYn	0.0330573	0.727234	TRUE	reported	textfile	21	5.76594e-06	25055193	0.0494	TRUE	reported	igd	0.00689737	20.6205
	rs138970824	G	A	G	A	-0.3842	-0.0120066	0.0263	0.0336175	FALSE	FALSE	FALSE	gZFAYn	0.0424367	0.777231	TRUE	reported	textfile	3	5.91099e-06	4179058	0.08466	TRUE	reported	igd	0.00688423	20.581
	rs139174173	A	C	A	C	0.4977	0.0753661	0.0459	0.0126759	FALSE	FALSE	FALSE	gZFAYn	0.06817	0.268917	TRUE	reported	textfile	6	3.61901e-10	32592834	0.07912	TRUE	reported	igd	0.0131436	39.5431
	rs17039221	A	G	A	G	-0.1392	0.00473207	0.2779	0.194394	FALSE	FALSE	FALSE	gZFAYn	0.019402	0.807311	TRUE	reported	textfile	3	4.782e-06	14308924	0.03038	TRUE	reported	igd	0.00701685	20.9802
	rs2065798	C	T	C	T	0.1285	0.00392995	0.367	0.494862	FALSE	FALSE	FALSE	gZFAYn	0.0153489	0.79792	TRUE	reported	textfile	13	6.158e-06	20793579	0.02837	TRUE	reported	igd	0.00685798	20.5019
	rs3845488	C	T	C	T	-1.242	0.040781	0.0024	0.0178398	FALSE	FALSE	FALSE	gZFAYn	0.0572669	0.47639	TRUE	reported	textfile	1	8.43199e-06	37419029	0.2784	TRUE	reported	igd	0.0066543	19.889
	rs419434	A	G	A	G	-0.1929	-0.0522264	0.1375	0.0426977	FALSE	FALSE	FALSE	gZFAYn	0.0376619	0.165527	TRUE	reported	textfile	6	5.40406e-06	32986749	0.04233	TRUE	reported	igd	0.00694129	20.7527
	rs4959613	A	C	A	C	-0.1353	0.00673193	0.6321	0.581273	FALSE	FALSE	FALSE	gZFAYn	0.0160852	0.675569	TRUE	reported	textfile	6	2.10698e-06	1835403	0.02848	TRUE	reported	igd	0.00753922	22.554
	rs55813952	G	A	G	A	-0.6089	-0.0312819	0.0098	0.0440998	FALSE	FALSE	FALSE	gZFAYn	0.0370332	0.39828	TRUE	reported	textfile	14	8.70803e-06	101223876	0.1367	TRUE	reported	igd	0.00663379	19.8272
	rs55831773	T	C	T	C	0.1772	0.0151955	0.1321	0.184379	FALSE	FALSE	FALSE	gZFAYn	0.0201286	0.450297	TRUE	reported	textfile	17	9.45497e-06	7559037	0.03994	TRUE	reported	igd	0.00658174	19.6707
	rs73747338	T	C	T	C	0.2159	-0.0320709	0.1139	0.0397086	FALSE	FALSE	FALSE	gZFAYn	0.0390767	0.411808	TRUE	reported	textfile	6	1.70699e-06	33798041	0.04502	TRUE	reported	igd	0.00768144	22.9827
	rs738649	A	T	A	T	-0.1959	0.00942938	0.8607	0.793407	FALSE	TRUE	FALSE	gZFAYn	0.0187487	0.61501	TRUE	reported	textfile	22	1.15199e-06	26623368	0.04019	TRUE	reported	igd	0.00793361	23.7433
	rs739438	G	C	G	C	0.1956	-0.0201029	0.1218	0.117736	FALSE	TRUE	FALSE	gZFAYn	0.0239195	0.400662	TRUE	reported	textfile	17	3.56599e-06	26689712	0.04212	TRUE	reported	igd	0.00720638	21.5511
	rs74876321	T	C	T	C	-0.2662	0.0102809	0.0683	0.037398	FALSE	FALSE	FALSE	gZFAYn	0.0408092	0.801099	TRUE	reported	textfile	16	1.126e-06	78808938	0.05456	TRUE	reported	igd	0.00794875	23.7889
	rs805288	T	C	T	C	-0.1801	0.00264053	0.5436	0.266626	FALSE	FALSE	FALSE	gZFAYn	0.0171802	0.877849	TRUE	reported	textfile	6	8.44209e-10	31678028	0.02926	TRUE	reported	igd	0.0125914	37.8605
	rs885947	A	G	A	G	0.2608	-0.0251715	0.1067	0.246508	FALSE	FALSE	FALSE	gZFAYn	0.0177557	0.156291	TRUE	reported	textfile	6	4.17302e-08	29696656	0.04744	TRUE	reported	igd	0.01007	30.2018
	rs9268628	C	A	C	A	-0.2999	0.00714898	0.6062	0.169942	FALSE	FALSE	FALSE	gZFAYn	0.0202406	0.723938	TRUE	reported	textfile	6	1.72385e-23	32405865	0.02977	TRUE	reported	igd	0.0330298	101.415
	rs9297556	C	T	C	T	-0.1333	0.015158	0.6971	0.673869	FALSE	FALSE	FALSE	gZFAYn	0.0166912	0.363803	TRUE	reported	textfile	8	8.41395e-06	117469352	0.02986	TRUE	reported	igd	0.00666307	19.9154
GCST90200797	rs111660650	T	C	T	C	-1.344	0.0280285	0.0024	0.019366	FALSE	FALSE	FALSE	M6EgCR	0.0591373	0.635531	TRUE	reported	textfile	6	3.88696e-06	135147576	0.2906	TRUE	reported	igd	0.00714808	21.3754
	rs11260062	C	A	C	A	0.1397	0.00727634	0.2986	0.343806	FALSE	FALSE	FALSE	M6EgCR	0.0170516	0.669581	TRUE	reported	textfile	19	3.211e-06	8214970	0.02994	TRUE	reported	igd	0.00727471	21.7569
	rs113346886	T	A	T	A	-0.2799	0.061606	0.0495	0.0127976	FALSE	TRUE	FALSE	M6EgCR	0.0719361	0.391777	TRUE	reported	textfile	3	9.74406e-06	43788371	0.06318	TRUE	reported	igd	0.00656273	19.6135
	rs114705966	C	G	C	G	-0.4703	-0.037806	0.016	0.0471842	FALSE	TRUE	FALSE	M6EgCR	0.0383533	0.324265	TRUE	reported	textfile	5	9.56908e-06	150304121	0.106	TRUE	reported	igd	0.00658215	19.6719
	rs117172940	T	A	T	A	3.291	0.0165555	0.0003	0.0157945	FALSE	TRUE	FALSE	M6EgCR	0.0644581	0.797302	TRUE	reported	textfile	7	2.72998e-06	26706043	0.7003	TRUE	reported	igd	0.00737851	22.0696
	rs11901763	T	C	T	C	0.2647	-0.0617816	0.066	0.0656368	FALSE	FALSE	FALSE	M6EgCR	0.0329283	0.060622	TRUE	reported	textfile	2	1.72199e-06	235192580	0.05523	TRUE	reported	igd	0.00767203	22.9544
	rs12598451	A	G	A	G	-0.378	0.00931177	0.2279	0.254676	FALSE	FALSE	FALSE	M6EgCR	0.0185485	0.615651	TRUE	reported	textfile	16	9.37994e-33	10982607	0.03133	TRUE	reported	igd	0.0467075	145.469
	rs12929277	C	T	C	T	0.1523	0.0175472	0.2166	0.21341	FALSE	FALSE	FALSE	M6EgCR	0.0202021	0.385074	TRUE	reported	textfile	16	4.69602e-06	10700928	0.03321	TRUE	reported	igd	0.00702904	21.0169
	rs13052008	A	G	A	G	-0.2244	0.00410163	0.085	0.0551592	FALSE	FALSE	FALSE	M6EgCR	0.0355326	0.908102	TRUE	reported	textfile	21	5.76594e-06	25055193	0.0494	TRUE	reported	igd	0.00689737	20.6205
	rs138970824	G	A	G	A	-0.3842	-0.0183544	0.0263	0.033113	FALSE	FALSE	FALSE	M6EgCR	0.0456936	0.687916	TRUE	reported	textfile	3	5.91099e-06	4179058	0.08466	TRUE	reported	igd	0.00688423	20.581
	rs139174173	A	C	A	C	0.4977	0.174364	0.0459	0.0126148	FALSE	FALSE	FALSE	M6EgCR	0.0726769	0.0164326	TRUE	reported	textfile	6	3.61901e-10	32592834	0.07912	TRUE	reported	igd	0.0131436	39.5431
	rs17039221	A	G	A	G	-0.1392	-0.0242028	0.2779	0.192175	FALSE	FALSE	FALSE	M6EgCR	0.0207616	0.243717	TRUE	reported	textfile	3	4.782e-06	14308924	0.03038	TRUE	reported	igd	0.00701685	20.9802
	rs2065798	C	T	C	T	0.1285	0.00480791	0.367	0.495179	FALSE	FALSE	FALSE	M6EgCR	0.0163542	0.768768	TRUE	reported	textfile	13	6.158e-06	20793579	0.02837	TRUE	reported	igd	0.00685798	20.5019
	rs3845488	C	T	C	T	-1.242	0.112905	0.0024	0.0174921	FALSE	FALSE	FALSE	M6EgCR	0.0616549	0.0670654	TRUE	reported	textfile	1	8.43199e-06	37419029	0.2784	TRUE	reported	igd	0.0066543	19.889
	rs419434	A	G	A	G	-0.1929	-0.000574793	0.1375	0.0426436	FALSE	FALSE	FALSE	M6EgCR	0.0402093	0.988595	TRUE	reported	textfile	6	5.40406e-06	32986749	0.04233	TRUE	reported	igd	0.00694129	20.7527
	rs4959613	A	C	A	C	-0.1353	0.00552792	0.6321	0.582726	FALSE	FALSE	FALSE	M6EgCR	0.0170213	0.74536	TRUE	reported	textfile	6	2.10698e-06	1835403	0.02848	TRUE	reported	igd	0.00753922	22.554
	rs55813952	G	A	G	A	-0.6089	-0.0452416	0.0098	0.0435859	FALSE	FALSE	FALSE	M6EgCR	0.039616	0.253453	TRUE	reported	textfile	14	8.70803e-06	101223876	0.1367	TRUE	reported	igd	0.00663379	19.8272
	rs55831773	T	C	T	C	0.1772	0.0164154	0.1321	0.186711	FALSE	FALSE	FALSE	M6EgCR	0.021351	0.441991	TRUE	reported	textfile	17	9.45497e-06	7559037	0.03994	TRUE	reported	igd	0.00658174	19.6707
	rs73747338	T	C	T	C	0.2159	-0.0292588	0.1139	0.0380972	FALSE	FALSE	FALSE	M6EgCR	0.0425003	0.491177	TRUE	reported	textfile	6	1.70699e-06	33798041	0.04502	TRUE	reported	igd	0.00768144	22.9827
	rs738649	A	T	A	T	-0.1959	0.0390254	0.8607	0.793984	FALSE	TRUE	FALSE	M6EgCR	0.0199408	0.0503399	TRUE	reported	textfile	22	1.15199e-06	26623368	0.04019	TRUE	reported	igd	0.00793361	23.7433
	rs739438	G	C	G	C	0.1956	-0.00254273	0.1218	0.117651	FALSE	TRUE	FALSE	M6EgCR	0.0254344	0.920366	TRUE	reported	textfile	17	3.56599e-06	26689712	0.04212	TRUE	reported	igd	0.00720638	21.5511
	rs74876321	T	C	T	C	-0.2662	-0.0316851	0.0683	0.0369631	FALSE	FALSE	FALSE	M6EgCR	0.0437291	0.468712	TRUE	reported	textfile	16	1.126e-06	78808938	0.05456	TRUE	reported	igd	0.00794875	23.7889
	rs805288	T	C	T	C	-0.1801	0.00199356	0.5436	0.269347	FALSE	FALSE	FALSE	M6EgCR	0.0181885	0.912722	TRUE	reported	textfile	6	8.44209e-10	31678028	0.02926	TRUE	reported	igd	0.0125914	37.8605
	rs885947	A	G	A	G	0.2608	-0.010369	0.1067	0.247186	FALSE	FALSE	FALSE	M6EgCR	0.0189314	0.583889	TRUE	reported	textfile	6	4.17302e-08	29696656	0.04744	TRUE	reported	igd	0.01007	30.2018
	rs9268628	C	A	C	A	-0.2999	-0.0207655	0.6062	0.16934	FALSE	FALSE	FALSE	M6EgCR	0.0216161	0.336728	TRUE	reported	textfile	6	1.72385e-23	32405865	0.02977	TRUE	reported	igd	0.0330298	101.415
	rs9297556	C	T	C	T	-0.1333	0.0111816	0.6971	0.674139	FALSE	FALSE	FALSE	M6EgCR	0.0177912	0.529684	TRUE	reported	textfile	8	8.41395e-06	117469352	0.02986	TRUE	reported	igd	0.00666307	19.9154
GCST90200798	rs111660650	T	C	T	C	-1.344	0.0817523	0.0024	0.0183986	FALSE	FALSE	FALSE	QZT8Gj	0.0634505	0.197592	TRUE	reported	textfile	6	3.88696e-06	135147576	0.2906	TRUE	reported	igd	0.00714808	21.3754
	rs11260062	C	A	C	A	0.1397	-0.00501781	0.2986	0.345862	FALSE	FALSE	FALSE	QZT8Gj	0.0179155	0.779414	TRUE	reported	textfile	19	3.211e-06	8214970	0.02994	TRUE	reported	igd	0.00727471	21.7569
	rs113346886	T	A	T	A	-0.2799	0.0785991	0.0495	0.0130613	FALSE	TRUE	FALSE	QZT8Gj	0.0745493	0.291734	TRUE	reported	textfile	3	9.74406e-06	43788371	0.06318	TRUE	reported	igd	0.00656273	19.6135
	rs114705966	C	G	C	G	-0.4703	0.0196642	0.016	0.0472116	FALSE	TRUE	FALSE	QZT8Gj	0.040148	0.624281	TRUE	reported	textfile	5	9.56908e-06	150304121	0.106	TRUE	reported	igd	0.00658215	19.6719
	rs117172940	T	A	T	A	3.291	-0.139422	0.0003	0.0172414	FALSE	TRUE	FALSE	QZT8Gj	0.0647603	0.031327	TRUE	reported	textfile	7	2.72998e-06	26706043	0.7003	TRUE	reported	igd	0.00737851	22.0696
	rs11901763	T	C	T	C	0.2647	-0.0040884	0.066	0.0661995	FALSE	FALSE	FALSE	QZT8Gj	0.0341674	0.904754	TRUE	reported	textfile	2	1.72199e-06	235192580	0.05523	TRUE	reported	igd	0.00767203	22.9544
	rs12598451	A	G	A	G	-0.378	-0.0401921	0.2279	0.25756	FALSE	FALSE	FALSE	QZT8Gj	0.0194109	0.0383971	TRUE	reported	textfile	16	9.37994e-33	10982607	0.03133	TRUE	reported	igd	0.0467075	145.469
	rs12929277	C	T	C	T	0.1523	-0.0196028	0.2166	0.214361	FALSE	FALSE	FALSE	QZT8Gj	0.0211155	0.35322	TRUE	reported	textfile	16	4.69602e-06	10700928	0.03321	TRUE	reported	igd	0.00702904	21.0169
	rs13052008	A	G	A	G	-0.2244	-0.00743419	0.085	0.0564587	FALSE	FALSE	FALSE	QZT8Gj	0.0367998	0.839903	TRUE	reported	textfile	21	5.76594e-06	25055193	0.0494	TRUE	reported	igd	0.00689737	20.6205
	rs138970824	G	A	G	A	-0.3842	0.0357437	0.0263	0.0339941	FALSE	FALSE	FALSE	QZT8Gj	0.0471432	0.448334	TRUE	reported	textfile	3	5.91099e-06	4179058	0.08466	TRUE	reported	igd	0.00688423	20.581
	rs139174173	A	C	A	C	0.4977	-0.169699	0.0459	0.0123665	FALSE	FALSE	FALSE	QZT8Gj	0.0773101	0.0281605	TRUE	reported	textfile	6	3.61901e-10	32592834	0.07912	TRUE	reported	igd	0.0131436	39.5431
	rs17039221	A	G	A	G	-0.1392	-0.0206521	0.2779	0.194338	FALSE	FALSE	FALSE	QZT8Gj	0.0216046	0.339118	TRUE	reported	textfile	3	4.782e-06	14308924	0.03038	TRUE	reported	igd	0.00701685	20.9802
	rs2065798	C	T	C	T	0.1285	-0.0204497	0.367	0.492077	FALSE	FALSE	FALSE	QZT8Gj	0.0171568	0.233288	TRUE	reported	textfile	13	6.158e-06	20793579	0.02837	TRUE	reported	igd	0.00685798	20.5019
	rs3845488	C	T	C	T	-1.242	0.00596004	0.0024	0.0185212	FALSE	FALSE	FALSE	QZT8Gj	0.0625914	0.924139	TRUE	reported	textfile	1	8.43199e-06	37419029	0.2784	TRUE	reported	igd	0.0066543	19.889
	rs419434	A	G	A	G	-0.1929	-0.0376807	0.1375	0.0431728	FALSE	FALSE	FALSE	QZT8Gj	0.0418401	0.367808	TRUE	reported	textfile	6	5.40406e-06	32986749	0.04233	TRUE	reported	igd	0.00694129	20.7527
	rs4959613	A	C	A	C	-0.1353	0.00473097	0.6321	0.577014	FALSE	FALSE	FALSE	QZT8Gj	0.0179044	0.791599	TRUE	reported	textfile	6	2.10698e-06	1835403	0.02848	TRUE	reported	igd	0.00753922	22.554
	rs55813952	G	A	G	A	-0.6089	0.0435402	0.0098	0.0444069	FALSE	FALSE	FALSE	QZT8Gj	0.0411079	0.289523	TRUE	reported	textfile	14	8.70803e-06	101223876	0.1367	TRUE	reported	igd	0.00663379	19.8272
	rs55831773	T	C	T	C	0.1772	0.0159567	0.1321	0.183473	FALSE	FALSE	FALSE	QZT8Gj	0.0225662	0.479502	TRUE	reported	textfile	17	9.45497e-06	7559037	0.03994	TRUE	reported	igd	0.00658174	19.6707
	rs73747338	T	C	T	C	0.2159	-0.00815542	0.1139	0.0402871	FALSE	FALSE	FALSE	QZT8Gj	0.0433869	0.8509	TRUE	reported	textfile	6	1.70699e-06	33798041	0.04502	TRUE	reported	igd	0.00768144	22.9827
	rs738649	A	T	A	T	-0.1959	-0.0197435	0.8607	0.78964	FALSE	TRUE	FALSE	QZT8Gj	0.0207202	0.34066	TRUE	reported	textfile	22	1.15199e-06	26623368	0.04019	TRUE	reported	igd	0.00793361	23.7433
	rs739438	G	C	G	C	0.1956	0.0336632	0.1218	0.11763	FALSE	TRUE	FALSE	QZT8Gj	0.0266986	0.207359	TRUE	reported	textfile	17	3.56599e-06	26689712	0.04212	TRUE	reported	igd	0.00720638	21.5511
	rs74876321	T	C	T	C	-0.2662	-0.0175358	0.0683	0.0373255	FALSE	FALSE	FALSE	QZT8Gj	0.0455041	0.699965	TRUE	reported	textfile	16	1.126e-06	78808938	0.05456	TRUE	reported	igd	0.00794875	23.7889
	rs805288	T	C	T	C	-0.1801	0.0104352	0.5436	0.267278	FALSE	FALSE	FALSE	QZT8Gj	0.0190105	0.583064	TRUE	reported	textfile	6	8.44209e-10	31678028	0.02926	TRUE	reported	igd	0.0125914	37.8605
	rs885947	A	G	A	G	0.2608	0.0011753	0.1067	0.244724	FALSE	FALSE	FALSE	QZT8Gj	0.0199485	0.953018	TRUE	reported	textfile	6	4.17302e-08	29696656	0.04744	TRUE	reported	igd	0.01007	30.2018
	rs9268628	C	A	C	A	-0.2999	0.0167037	0.6062	0.168667	FALSE	FALSE	FALSE	QZT8Gj	0.022591	0.459668	TRUE	reported	textfile	6	1.72385e-23	32405865	0.02977	TRUE	reported	igd	0.0330298	101.415
	rs9297556	C	T	C	T	-0.1333	-0.00570741	0.6971	0.672766	FALSE	FALSE	FALSE	QZT8Gj	0.0186552	0.759649	TRUE	reported	textfile	8	8.41395e-06	117469352	0.02986	TRUE	reported	igd	0.00666307	19.9154
GCST90200842	rs111660650	T	C	T	C	-1.344	-0.0535855	0.0024	0.0184587	FALSE	FALSE	FALSE	6nScP7	0.058215	0.357324	TRUE	reported	textfile	6	3.88696e-06	135147576	0.2906	TRUE	reported	igd	0.00714808	21.3754
	rs11260062	C	A	C	A	0.1397	-0.0150627	0.2986	0.34366	FALSE	FALSE	FALSE	6nScP7	0.0164114	0.358714	TRUE	reported	textfile	19	3.211e-06	8214970	0.02994	TRUE	reported	igd	0.00727471	21.7569
	rs113346886	T	A	T	A	-0.2799	0.0246581	0.0495	0.0128364	FALSE	TRUE	FALSE	6nScP7	0.0691318	0.721329	TRUE	reported	textfile	3	9.74406e-06	43788371	0.06318	TRUE	reported	igd	0.00656273	19.6135
	rs114705966	C	G	C	G	-0.4703	-0.018181	0.016	0.0471945	FALSE	TRUE	FALSE	6nScP7	0.03691	0.622312	TRUE	reported	textfile	5	9.56908e-06	150304121	0.106	TRUE	reported	igd	0.00658215	19.6719
	rs117172940	T	A	T	A	3.291	0.0657143	0.0003	0.0162889	FALSE	TRUE	FALSE	6nScP7	0.0611989	0.282921	TRUE	reported	textfile	7	2.72998e-06	26706043	0.7003	TRUE	reported	igd	0.00737851	22.0696
	rs11901763	T	C	T	C	0.2647	-0.0495875	0.066	0.0664736	FALSE	FALSE	FALSE	6nScP7	0.0313546	0.113762	TRUE	reported	textfile	2	1.72199e-06	235192580	0.05523	TRUE	reported	igd	0.00767203	22.9544
	rs12598451	A	G	A	G	-0.378	-0.00687288	0.2279	0.258336	FALSE	FALSE	FALSE	6nScP7	0.0177714	0.69895	TRUE	reported	textfile	16	9.37994e-33	10982607	0.03133	TRUE	reported	igd	0.0467075	145.469
	rs12929277	C	T	C	T	0.1523	0.0323942	0.2166	0.213914	FALSE	FALSE	FALSE	6nScP7	0.0193365	0.0938775	TRUE	reported	textfile	16	4.69602e-06	10700928	0.03321	TRUE	reported	igd	0.00702904	21.0169
	rs13052008	A	G	A	G	-0.2244	-0.0188091	0.085	0.0570881	FALSE	FALSE	FALSE	6nScP7	0.0336986	0.576737	TRUE	reported	textfile	21	5.76594e-06	25055193	0.0494	TRUE	reported	igd	0.00689737	20.6205
	rs138970824	G	A	G	A	-0.3842	-0.0107022	0.0263	0.0332051	FALSE	FALSE	FALSE	6nScP7	0.0436696	0.8064	TRUE	reported	textfile	3	5.91099e-06	4179058	0.08466	TRUE	reported	igd	0.00688423	20.581
	rs139174173	A	C	A	C	0.4977	-0.0483392	0.0459	0.0127318	FALSE	FALSE	FALSE	6nScP7	0.0696282	0.487526	TRUE	reported	textfile	6	3.61901e-10	32592834	0.07912	TRUE	reported	igd	0.0131436	39.5431
	rs17039221	A	G	A	G	-0.1392	0.00763823	0.2779	0.195007	FALSE	FALSE	FALSE	6nScP7	0.0198399	0.700242	TRUE	reported	textfile	3	4.782e-06	14308924	0.03038	TRUE	reported	igd	0.00701685	20.9802
	rs2065798	C	T	C	T	0.1285	-0.0126556	0.367	0.494765	FALSE	FALSE	FALSE	6nScP7	0.0157388	0.421341	TRUE	reported	textfile	13	6.158e-06	20793579	0.02837	TRUE	reported	igd	0.00685798	20.5019
	rs3845488	C	T	C	T	-1.242	-0.0807522	0.0024	0.0178704	FALSE	FALSE	FALSE	6nScP7	0.0585518	0.167846	TRUE	reported	textfile	1	8.43199e-06	37419029	0.2784	TRUE	reported	igd	0.0066543	19.889
	rs419434	A	G	A	G	-0.1929	0.00762494	0.1375	0.0430161	FALSE	FALSE	FALSE	6nScP7	0.0384154	0.842664	TRUE	reported	textfile	6	5.40406e-06	32986749	0.04233	TRUE	reported	igd	0.00694129	20.7527
	rs4959613	A	C	A	C	-0.1353	0.00182507	0.6321	0.581058	FALSE	FALSE	FALSE	6nScP7	0.0164366	0.911587	TRUE	reported	textfile	6	2.10698e-06	1835403	0.02848	TRUE	reported	igd	0.00753922	22.554
	rs55813952	G	A	G	A	-0.6089	-0.0601756	0.0098	0.0437585	FALSE	FALSE	FALSE	6nScP7	0.0380096	0.113383	TRUE	reported	textfile	14	8.70803e-06	101223876	0.1367	TRUE	reported	igd	0.00663379	19.8272
	rs55831773	T	C	T	C	0.1772	-0.00252486	0.1321	0.185587	FALSE	FALSE	FALSE	6nScP7	0.020564	0.902281	TRUE	reported	textfile	17	9.45497e-06	7559037	0.03994	TRUE	reported	igd	0.00658174	19.6707
	rs73747338	T	C	T	C	0.2159	-0.0541872	0.1139	0.0394753	FALSE	FALSE	FALSE	6nScP7	0.0400857	0.176445	TRUE	reported	textfile	6	1.70699e-06	33798041	0.04502	TRUE	reported	igd	0.00768144	22.9827
	rs738649	A	T	A	T	-0.1959	0.0463771	0.8607	0.793232	FALSE	TRUE	FALSE	6nScP7	0.0191616	0.0155069	TRUE	reported	textfile	22	1.15199e-06	26623368	0.04019	TRUE	reported	igd	0.00793361	23.7433
	rs739438	G	C	G	C	0.1956	0.00704469	0.1218	0.117986	FALSE	TRUE	FALSE	6nScP7	0.0244419	0.773177	TRUE	reported	textfile	17	3.56599e-06	26689712	0.04212	TRUE	reported	igd	0.00720638	21.5511
	rs74876321	T	C	T	C	-0.2662	0.0588177	0.0683	0.0374162	FALSE	FALSE	FALSE	6nScP7	0.0417482	0.158875	TRUE	reported	textfile	16	1.126e-06	78808938	0.05456	TRUE	reported	igd	0.00794875	23.7889
	rs805288	T	C	T	C	-0.1801	0.0283759	0.5436	0.266539	FALSE	FALSE	FALSE	6nScP7	0.0175926	0.106756	TRUE	reported	textfile	6	8.44209e-10	31678028	0.02926	TRUE	reported	igd	0.0125914	37.8605
	rs885947	A	G	A	G	0.2608	-0.00445919	0.1067	0.245884	FALSE	FALSE	FALSE	6nScP7	0.0182138	0.806592	TRUE	reported	textfile	6	4.17302e-08	29696656	0.04744	TRUE	reported	igd	0.01007	30.2018
	rs9268628	C	A	C	A	-0.2999	0.0461952	0.6062	0.169901	FALSE	FALSE	FALSE	6nScP7	0.0207175	0.025763	TRUE	reported	textfile	6	1.72385e-23	32405865	0.02977	TRUE	reported	igd	0.0330298	101.415
	rs9297556	C	T	C	T	-0.1333	0.0119139	0.6971	0.674373	FALSE	FALSE	FALSE	6nScP7	0.0170924	0.485782	TRUE	reported	textfile	8	8.41395e-06	117469352	0.02986	TRUE	reported	igd	0.00666307	19.9154
GCST90200848	rs111660650	T	C	T	C	-1.344	-0.0118709	0.0024	0.0186049	FALSE	FALSE	FALSE	8VS21y	0.0567689	0.834363	TRUE	reported	textfile	6	3.88696e-06	135147576	0.2906	TRUE	reported	igd	0.00714808	21.3754
	rs11260062	C	A	C	A	0.1397	0.00468002	0.2986	0.343595	FALSE	FALSE	FALSE	8VS21y	0.0160554	0.770675	TRUE	reported	textfile	19	3.211e-06	8214970	0.02994	TRUE	reported	igd	0.00727471	21.7569
	rs113346886	T	A	T	A	-0.2799	-0.0550448	0.0495	0.0128032	FALSE	TRUE	FALSE	8VS21y	0.0677446	0.416485	TRUE	reported	textfile	3	9.74406e-06	43788371	0.06318	TRUE	reported	igd	0.00656273	19.6135
	rs114705966	C	G	C	G	-0.4703	-0.0257463	0.016	0.0475311	FALSE	TRUE	FALSE	8VS21y	0.0359686	0.474115	TRUE	reported	textfile	5	9.56908e-06	150304121	0.106	TRUE	reported	igd	0.00658215	19.6719
	rs117172940	T	A	T	A	3.291	0.0960965	0.0003	0.0162791	FALSE	TRUE	FALSE	8VS21y	0.0599221	0.108782	TRUE	reported	textfile	7	2.72998e-06	26706043	0.7003	TRUE	reported	igd	0.00737851	22.0696
	rs11901763	T	C	T	C	0.2647	0.0379752	0.066	0.0666211	FALSE	FALSE	FALSE	8VS21y	0.0306804	0.215802	TRUE	reported	textfile	2	1.72199e-06	235192580	0.05523	TRUE	reported	igd	0.00767203	22.9544
	rs12598451	A	G	A	G	-0.378	0.0130689	0.2279	0.256743	FALSE	FALSE	FALSE	8VS21y	0.0174384	0.453596	TRUE	reported	textfile	16	9.37994e-33	10982607	0.03133	TRUE	reported	igd	0.0467075	145.469
	rs12929277	C	T	C	T	0.1523	0.0127382	0.2166	0.214124	FALSE	FALSE	FALSE	8VS21y	0.0189281	0.50096	TRUE	reported	textfile	16	4.69602e-06	10700928	0.03321	TRUE	reported	igd	0.00702904	21.0169
	rs13052008	A	G	A	G	-0.2244	0.0192735	0.085	0.0569473	FALSE	FALSE	FALSE	8VS21y	0.0330618	0.559925	TRUE	reported	textfile	21	5.76594e-06	25055193	0.0494	TRUE	reported	igd	0.00689737	20.6205
	rs138970824	G	A	G	A	-0.3842	-0.0409416	0.0263	0.0337175	FALSE	FALSE	FALSE	8VS21y	0.0424463	0.33477	TRUE	reported	textfile	3	5.91099e-06	4179058	0.08466	TRUE	reported	igd	0.00688423	20.581
	rs139174173	A	C	A	C	0.4977	-0.00216352	0.0459	0.0125778	FALSE	FALSE	FALSE	8VS21y	0.0685493	0.974822	TRUE	reported	textfile	6	3.61901e-10	32592834	0.07912	TRUE	reported	igd	0.0131436	39.5431
	rs17039221	A	G	A	G	-0.1392	-0.00118299	0.2779	0.194601	FALSE	FALSE	FALSE	8VS21y	0.0194262	0.951442	TRUE	reported	textfile	3	4.782e-06	14308924	0.03038	TRUE	reported	igd	0.00701685	20.9802
	rs2065798	C	T	C	T	0.1285	-0.00209561	0.367	0.49489	FALSE	FALSE	FALSE	8VS21y	0.0153835	0.891644	TRUE	reported	textfile	13	6.158e-06	20793579	0.02837	TRUE	reported	igd	0.00685798	20.5019
	rs3845488	C	T	C	T	-1.242	-0.0133281	0.0024	0.0178375	FALSE	FALSE	FALSE	8VS21y	0.0573678	0.816284	TRUE	reported	textfile	1	8.43199e-06	37419029	0.2784	TRUE	reported	igd	0.0066543	19.889
	rs419434	A	G	A	G	-0.1929	-0.0573782	0.1375	0.0425571	FALSE	FALSE	FALSE	8VS21y	0.0377757	0.128783	TRUE	reported	textfile	6	5.40406e-06	32986749	0.04233	TRUE	reported	igd	0.00694129	20.7527
	rs4959613	A	C	A	C	-0.1353	-0.0029973	0.6321	0.581845	FALSE	FALSE	FALSE	8VS21y	0.0161004	0.852317	TRUE	reported	textfile	6	2.10698e-06	1835403	0.02848	TRUE	reported	igd	0.00753922	22.554
	rs55813952	G	A	G	A	-0.6089	-0.0474513	0.0098	0.044024	FALSE	FALSE	FALSE	8VS21y	0.0371156	0.201082	TRUE	reported	textfile	14	8.70803e-06	101223876	0.1367	TRUE	reported	igd	0.00663379	19.8272
	rs55831773	T	C	T	C	0.1772	0.03937	0.1321	0.184578	FALSE	FALSE	FALSE	8VS21y	0.0201466	0.0506807	TRUE	reported	textfile	17	9.45497e-06	7559037	0.03994	TRUE	reported	igd	0.00658174	19.6707
	rs73747338	T	C	T	C	0.2159	0.0440236	0.1139	0.0394254	FALSE	FALSE	FALSE	8VS21y	0.0393263	0.26295	TRUE	reported	textfile	6	1.70699e-06	33798041	0.04502	TRUE	reported	igd	0.00768144	22.9827
	rs738649	A	T	A	T	-0.1959	-0.0161225	0.8607	0.792809	FALSE	TRUE	FALSE	8VS21y	0.0187518	0.389906	TRUE	reported	textfile	22	1.15199e-06	26623368	0.04019	TRUE	reported	igd	0.00793361	23.7433
	rs739438	G	C	G	C	0.1956	-0.0198718	0.1218	0.118101	FALSE	TRUE	FALSE	8VS21y	0.0239157	0.406024	TRUE	reported	textfile	17	3.56599e-06	26689712	0.04212	TRUE	reported	igd	0.00720638	21.5511
	rs74876321	T	C	T	C	-0.2662	-0.0369576	0.0683	0.0374004	FALSE	FALSE	FALSE	8VS21y	0.0408748	0.365907	TRUE	reported	textfile	16	1.126e-06	78808938	0.05456	TRUE	reported	igd	0.00794875	23.7889
	rs805288	T	C	T	C	-0.1801	0.00863566	0.5436	0.267197	FALSE	FALSE	FALSE	8VS21y	0.0171855	0.615317	TRUE	reported	textfile	6	8.44209e-10	31678028	0.02926	TRUE	reported	igd	0.0125914	37.8605
	rs885947	A	G	A	G	0.2608	0.00517733	0.1067	0.245904	FALSE	FALSE	FALSE	8VS21y	0.0178059	0.771231	TRUE	reported	textfile	6	4.17302e-08	29696656	0.04744	TRUE	reported	igd	0.01007	30.2018
	rs9268628	C	A	C	A	-0.2999	0.0123082	0.6062	0.169679	FALSE	FALSE	FALSE	8VS21y	0.0203118	0.54454	TRUE	reported	textfile	6	1.72385e-23	32405865	0.02977	TRUE	reported	igd	0.0330298	101.415
	rs9297556	C	T	C	T	-0.1333	0.0304985	0.6971	0.673386	FALSE	FALSE	FALSE	8VS21y	0.0166988	0.0677921	TRUE	reported	textfile	8	8.41395e-06	117469352	0.02986	TRUE	reported	igd	0.00666307	19.9154
GCST90200849	rs111660650	T	C	T	C	-1.344	-0.0122669	0.0024	0.0185938	FALSE	FALSE	FALSE	9GhmvM	0.056907	0.829331	TRUE	reported	textfile	6	3.88696e-06	135147576	0.2906	TRUE	reported	igd	0.00714808	21.3754
	rs11260062	C	A	C	A	0.1397	0.0101122	0.2986	0.343913	FALSE	FALSE	FALSE	9GhmvM	0.0160825	0.529502	TRUE	reported	textfile	19	3.211e-06	8214970	0.02994	TRUE	reported	igd	0.00727471	21.7569
	rs113346886	T	A	T	A	-0.2799	-0.0399559	0.0495	0.0128378	FALSE	TRUE	FALSE	9GhmvM	0.0678031	0.555664	TRUE	reported	textfile	3	9.74406e-06	43788371	0.06318	TRUE	reported	igd	0.00656273	19.6135
	rs114705966	C	G	C	G	-0.4703	-0.0473533	0.016	0.0475367	FALSE	TRUE	FALSE	9GhmvM	0.0360395	0.188871	TRUE	reported	textfile	5	9.56908e-06	150304121	0.106	TRUE	reported	igd	0.00658215	19.6719
	rs117172940	T	A	T	A	3.291	0.103753	0.0003	0.0163844	FALSE	TRUE	FALSE	9GhmvM	0.0598663	0.0830804	TRUE	reported	textfile	7	2.72998e-06	26706043	0.7003	TRUE	reported	igd	0.00737851	22.0696
	rs11901763	T	C	T	C	0.2647	0.029975	0.066	0.066492	FALSE	FALSE	FALSE	9GhmvM	0.0307681	0.329946	TRUE	reported	textfile	2	1.72199e-06	235192580	0.05523	TRUE	reported	igd	0.00767203	22.9544
	rs12598451	A	G	A	G	-0.378	0.00736909	0.2279	0.256418	FALSE	FALSE	FALSE	9GhmvM	0.0174839	0.673406	TRUE	reported	textfile	16	9.37994e-33	10982607	0.03133	TRUE	reported	igd	0.0467075	145.469
	rs12929277	C	T	C	T	0.1523	0.00676119	0.2166	0.214438	FALSE	FALSE	FALSE	9GhmvM	0.0189524	0.721283	TRUE	reported	textfile	16	4.69602e-06	10700928	0.03321	TRUE	reported	igd	0.00702904	21.0169
	rs13052008	A	G	A	G	-0.2244	0.00467837	0.085	0.056917	FALSE	FALSE	FALSE	9GhmvM	0.0331387	0.887731	TRUE	reported	textfile	21	5.76594e-06	25055193	0.0494	TRUE	reported	igd	0.00689737	20.6205
	rs138970824	G	A	G	A	-0.3842	-0.0596309	0.0263	0.0338045	FALSE	FALSE	FALSE	9GhmvM	0.0424819	0.160414	TRUE	reported	textfile	3	5.91099e-06	4179058	0.08466	TRUE	reported	igd	0.00688423	20.581
	rs139174173	A	C	A	C	0.4977	-0.0219609	0.0459	0.0125505	FALSE	FALSE	FALSE	9GhmvM	0.0687679	0.749462	TRUE	reported	textfile	6	3.61901e-10	32592834	0.07912	TRUE	reported	igd	0.0131436	39.5431
	rs17039221	A	G	A	G	-0.1392	-0.0148111	0.2779	0.19439	FALSE	FALSE	FALSE	9GhmvM	0.0194798	0.447056	TRUE	reported	textfile	3	4.782e-06	14308924	0.03038	TRUE	reported	igd	0.00701685	20.9802
	rs2065798	C	T	C	T	0.1285	0.0012959	0.367	0.495314	FALSE	FALSE	FALSE	9GhmvM	0.0154283	0.93306	TRUE	reported	textfile	13	6.158e-06	20793579	0.02837	TRUE	reported	igd	0.00685798	20.5019
	rs3845488	C	T	C	T	-1.242	0.0100672	0.0024	0.0178243	FALSE	FALSE	FALSE	9GhmvM	0.0575094	0.861038	TRUE	reported	textfile	1	8.43199e-06	37419029	0.2784	TRUE	reported	igd	0.0066543	19.889
	rs419434	A	G	A	G	-0.1929	-0.0547801	0.1375	0.0426717	FALSE	FALSE	FALSE	9GhmvM	0.0378681	0.148008	TRUE	reported	textfile	6	5.40406e-06	32986749	0.04233	TRUE	reported	igd	0.00694129	20.7527
	rs4959613	A	C	A	C	-0.1353	-0.00387202	0.6321	0.581985	FALSE	FALSE	FALSE	9GhmvM	0.0161336	0.810332	TRUE	reported	textfile	6	2.10698e-06	1835403	0.02848	TRUE	reported	igd	0.00753922	22.554
	rs55813952	G	A	G	A	-0.6089	-0.0597181	0.0098	0.0440815	FALSE	FALSE	FALSE	9GhmvM	0.0371702	0.108139	TRUE	reported	textfile	14	8.70803e-06	101223876	0.1367	TRUE	reported	igd	0.00663379	19.8272
	rs55831773	T	C	T	C	0.1772	0.0536363	0.1321	0.184885	FALSE	FALSE	FALSE	9GhmvM	0.0201832	0.00787302	TRUE	reported	textfile	17	9.45497e-06	7559037	0.03994	TRUE	reported	igd	0.00658174	19.6707
	rs73747338	T	C	T	C	0.2159	0.0253334	0.1139	0.0395317	FALSE	FALSE	FALSE	9GhmvM	0.0393645	0.519861	TRUE	reported	textfile	6	1.70699e-06	33798041	0.04502	TRUE	reported	igd	0.00768144	22.9827
	rs738649	A	T	A	T	-0.1959	-0.0162477	0.8607	0.792802	FALSE	TRUE	FALSE	9GhmvM	0.0187993	0.38744	TRUE	reported	textfile	22	1.15199e-06	26623368	0.04019	TRUE	reported	igd	0.00793361	23.7433
	rs739438	G	C	G	C	0.1956	-0.0259215	0.1218	0.117867	FALSE	TRUE	FALSE	9GhmvM	0.0240064	0.280243	TRUE	reported	textfile	17	3.56599e-06	26689712	0.04212	TRUE	reported	igd	0.00720638	21.5511
	rs74876321	T	C	T	C	-0.2662	-0.033884	0.0683	0.0373786	FALSE	FALSE	FALSE	9GhmvM	0.0409738	0.408256	TRUE	reported	textfile	16	1.126e-06	78808938	0.05456	TRUE	reported	igd	0.00794875	23.7889
	rs805288	T	C	T	C	-0.1801	0.00713505	0.5436	0.266753	FALSE	FALSE	FALSE	9GhmvM	0.0172342	0.678869	TRUE	reported	textfile	6	8.44209e-10	31678028	0.02926	TRUE	reported	igd	0.0125914	37.8605
	rs885947	A	G	A	G	0.2608	0.00751023	0.1067	0.246015	FALSE	FALSE	FALSE	9GhmvM	0.0178305	0.673608	TRUE	reported	textfile	6	4.17302e-08	29696656	0.04744	TRUE	reported	igd	0.01007	30.2018
	rs9268628	C	A	C	A	-0.2999	0.015507	0.6062	0.169646	FALSE	FALSE	FALSE	9GhmvM	0.0203593	0.446258	TRUE	reported	textfile	6	1.72385e-23	32405865	0.02977	TRUE	reported	igd	0.0330298	101.415
	rs9297556	C	T	C	T	-0.1333	0.0234944	0.6971	0.673275	FALSE	FALSE	FALSE	9GhmvM	0.0167217	0.160014	TRUE	reported	textfile	8	8.41395e-06	117469352	0.02986	TRUE	reported	igd	0.00666307	19.9154
GCST90200855	rs111660650	T	C	T	C	-1.344	0.0173069	0.0024	0.0185344	FALSE	FALSE	FALSE	ueCC0J	0.0563328	0.758672	TRUE	reported	textfile	6	3.88696e-06	135147576	0.2906	TRUE	reported	igd	0.00714808	21.3754
	rs11260062	C	A	C	A	0.1397	0.0131657	0.2986	0.343681	FALSE	FALSE	FALSE	ueCC0J	0.015907	0.40786	TRUE	reported	textfile	19	3.211e-06	8214970	0.02994	TRUE	reported	igd	0.00727471	21.7569
	rs113346886	T	A	T	A	-0.2799	0.0154241	0.0495	0.0126938	FALSE	TRUE	FALSE	ueCC0J	0.0673826	0.818943	TRUE	reported	textfile	3	9.74406e-06	43788371	0.06318	TRUE	reported	igd	0.00656273	19.6135
	rs114705966	C	G	C	G	-0.4703	-0.0569409	0.016	0.047362	FALSE	TRUE	FALSE	ueCC0J	0.0356842	0.110558	TRUE	reported	textfile	5	9.56908e-06	150304121	0.106	TRUE	reported	igd	0.00658215	19.6719
	rs117172940	T	A	T	A	3.291	0.0179741	0.0003	0.0164004	FALSE	TRUE	FALSE	ueCC0J	0.0591598	0.761263	TRUE	reported	textfile	7	2.72998e-06	26706043	0.7003	TRUE	reported	igd	0.00737851	22.0696
	rs11901763	T	C	T	C	0.2647	0.011444	0.066	0.0664435	FALSE	FALSE	FALSE	ueCC0J	0.0304609	0.707144	TRUE	reported	textfile	2	1.72199e-06	235192580	0.05523	TRUE	reported	igd	0.00767203	22.9544
	rs12598451	A	G	A	G	-0.378	0.00547699	0.2279	0.257123	FALSE	FALSE	FALSE	ueCC0J	0.0172771	0.751237	TRUE	reported	textfile	16	9.37994e-33	10982607	0.03133	TRUE	reported	igd	0.0467075	145.469
	rs12929277	C	T	C	T	0.1523	-0.0251875	0.2166	0.214321	FALSE	FALSE	FALSE	ueCC0J	0.0187481	0.179119	TRUE	reported	textfile	16	4.69602e-06	10700928	0.03321	TRUE	reported	igd	0.00702904	21.0169
	rs13052008	A	G	A	G	-0.2244	-0.0189421	0.085	0.0566715	FALSE	FALSE	FALSE	ueCC0J	0.0327797	0.563358	TRUE	reported	textfile	21	5.76594e-06	25055193	0.0494	TRUE	reported	igd	0.00689737	20.6205
	rs138970824	G	A	G	A	-0.3842	-0.0564249	0.0263	0.0335288	FALSE	FALSE	FALSE	ueCC0J	0.0421502	0.18068	TRUE	reported	textfile	3	5.91099e-06	4179058	0.08466	TRUE	reported	igd	0.00688423	20.581
	rs139174173	A	C	A	C	0.4977	-0.0956565	0.0459	0.0126521	FALSE	FALSE	FALSE	ueCC0J	0.0677001	0.157672	TRUE	reported	textfile	6	3.61901e-10	32592834	0.07912	TRUE	reported	igd	0.0131436	39.5431
	rs17039221	A	G	A	G	-0.1392	-0.00251888	0.2779	0.194169	FALSE	FALSE	FALSE	ueCC0J	0.0192639	0.895968	TRUE	reported	textfile	3	4.782e-06	14308924	0.03038	TRUE	reported	igd	0.00701685	20.9802
	rs2065798	C	T	C	T	0.1285	-0.00931218	0.367	0.495097	FALSE	FALSE	FALSE	ueCC0J	0.0152264	0.540815	TRUE	reported	textfile	13	6.158e-06	20793579	0.02837	TRUE	reported	igd	0.00685798	20.5019
	rs3845488	C	T	C	T	-1.242	-0.0113175	0.0024	0.0177702	FALSE	FALSE	FALSE	ueCC0J	0.0569276	0.842415	TRUE	reported	textfile	1	8.43199e-06	37419029	0.2784	TRUE	reported	igd	0.0066543	19.889
	rs419434	A	G	A	G	-0.1929	-0.00493685	0.1375	0.0427007	FALSE	FALSE	FALSE	ueCC0J	0.0373714	0.894903	TRUE	reported	textfile	6	5.40406e-06	32986749	0.04233	TRUE	reported	igd	0.00694129	20.7527
	rs4959613	A	C	A	C	-0.1353	-0.00371992	0.6321	0.581224	FALSE	FALSE	FALSE	ueCC0J	0.0159447	0.815527	TRUE	reported	textfile	6	2.10698e-06	1835403	0.02848	TRUE	reported	igd	0.00753922	22.554
	rs55813952	G	A	G	A	-0.6089	-0.0306638	0.0098	0.0439795	FALSE	FALSE	FALSE	ueCC0J	0.0367852	0.404511	TRUE	reported	textfile	14	8.70803e-06	101223876	0.1367	TRUE	reported	igd	0.00663379	19.8272
	rs55831773	T	C	T	C	0.1772	-0.0138975	0.1321	0.184508	FALSE	FALSE	FALSE	ueCC0J	0.019952	0.486088	TRUE	reported	textfile	17	9.45497e-06	7559037	0.03994	TRUE	reported	igd	0.00658174	19.6707
	rs73747338	T	C	T	C	0.2159	-0.0918585	0.1139	0.0396419	FALSE	FALSE	FALSE	ueCC0J	0.0387894	0.017878	TRUE	reported	textfile	6	1.70699e-06	33798041	0.04502	TRUE	reported	igd	0.00768144	22.9827
	rs738649	A	T	A	T	-0.1959	0.0152614	0.8607	0.793253	FALSE	TRUE	FALSE	ueCC0J	0.0185869	0.411597	TRUE	reported	textfile	22	1.15199e-06	26623368	0.04019	TRUE	reported	igd	0.00793361	23.7433
	rs739438	G	C	G	C	0.1956	0.00188116	0.1218	0.118203	FALSE	TRUE	FALSE	ueCC0J	0.0236888	0.936705	TRUE	reported	textfile	17	3.56599e-06	26689712	0.04212	TRUE	reported	igd	0.00720638	21.5511
	rs74876321	T	C	T	C	-0.2662	0.0418687	0.0683	0.0374465	FALSE	FALSE	FALSE	ueCC0J	0.0404669	0.300836	TRUE	reported	textfile	16	1.126e-06	78808938	0.05456	TRUE	reported	igd	0.00794875	23.7889
	rs805288	T	C	T	C	-0.1801	-0.00233977	0.5436	0.26698	FALSE	FALSE	FALSE	ueCC0J	0.0170287	0.890713	TRUE	reported	textfile	6	8.44209e-10	31678028	0.02926	TRUE	reported	igd	0.0125914	37.8605
	rs885947	A	G	A	G	0.2608	0.0037126	0.1067	0.246802	FALSE	FALSE	FALSE	ueCC0J	0.0176179	0.833099	TRUE	reported	textfile	6	4.17302e-08	29696656	0.04744	TRUE	reported	igd	0.01007	30.2018
	rs9268628	C	A	C	A	-0.2999	0.00578197	0.6062	0.169951	FALSE	FALSE	FALSE	ueCC0J	0.0200865	0.773458	TRUE	reported	textfile	6	1.72385e-23	32405865	0.02977	TRUE	reported	igd	0.0330298	101.415
	rs9297556	C	T	C	T	-0.1333	-0.0132464	0.6971	0.673724	FALSE	FALSE	FALSE	ueCC0J	0.0165649	0.423905	TRUE	reported	textfile	8	8.41395e-06	117469352	0.02986	TRUE	reported	igd	0.00666307	19.9154
GCST90200933	rs111660650	T	C	T	C	-1.344	-0.0109517	0.0024	0.0186131	FALSE	FALSE	FALSE	N2cvoO	0.0563599	0.845927	TRUE	reported	textfile	6	3.88696e-06	135147576	0.2906	TRUE	reported	igd	0.00714808	21.3754
	rs11260062	C	A	C	A	0.1397	0.00545979	0.2986	0.34393	FALSE	FALSE	FALSE	N2cvoO	0.0159311	0.731814	TRUE	reported	textfile	19	3.211e-06	8214970	0.02994	TRUE	reported	igd	0.00727471	21.7569
	rs113346886	T	A	T	A	-0.2799	-0.0014571	0.0495	0.012805	FALSE	TRUE	FALSE	N2cvoO	0.0672715	0.982719	TRUE	reported	textfile	3	9.74406e-06	43788371	0.06318	TRUE	reported	igd	0.00656273	19.6135
	rs114705966	C	G	C	G	-0.4703	-0.0141787	0.016	0.0470351	FALSE	TRUE	FALSE	N2cvoO	0.0358873	0.692776	TRUE	reported	textfile	5	9.56908e-06	150304121	0.106	TRUE	reported	igd	0.00658215	19.6719
	rs117172940	T	A	T	A	3.291	0.0425127	0.0003	0.016309	FALSE	TRUE	FALSE	N2cvoO	0.0594647	0.474656	TRUE	reported	textfile	7	2.72998e-06	26706043	0.7003	TRUE	reported	igd	0.00737851	22.0696
	rs11901763	T	C	T	C	0.2647	0.0363545	0.066	0.066375	FALSE	FALSE	FALSE	N2cvoO	0.0305215	0.23361	TRUE	reported	textfile	2	1.72199e-06	235192580	0.05523	TRUE	reported	igd	0.00767203	22.9544
	rs12598451	A	G	A	G	-0.378	-0.00121768	0.2279	0.257145	FALSE	FALSE	FALSE	N2cvoO	0.0173092	0.943916	TRUE	reported	textfile	16	9.37994e-33	10982607	0.03133	TRUE	reported	igd	0.0467075	145.469
	rs12929277	C	T	C	T	0.1523	-0.0316899	0.2166	0.213957	FALSE	FALSE	FALSE	N2cvoO	0.0188107	0.0920526	TRUE	reported	textfile	16	4.69602e-06	10700928	0.03321	TRUE	reported	igd	0.00702904	21.0169
	rs13052008	A	G	A	G	-0.2244	-0.0129973	0.085	0.0567191	FALSE	FALSE	FALSE	N2cvoO	0.0328546	0.6924	TRUE	reported	textfile	21	5.76594e-06	25055193	0.0494	TRUE	reported	igd	0.00689737	20.6205
	rs138970824	G	A	G	A	-0.3842	-0.00287479	0.0263	0.0335884	FALSE	FALSE	FALSE	N2cvoO	0.0422306	0.945727	TRUE	reported	textfile	3	5.91099e-06	4179058	0.08466	TRUE	reported	igd	0.00688423	20.581
	rs139174173	A	C	A	C	0.4977	0.0170816	0.0459	0.0125817	FALSE	FALSE	FALSE	N2cvoO	0.06806	0.801831	TRUE	reported	textfile	6	3.61901e-10	32592834	0.07912	TRUE	reported	igd	0.0131436	39.5431
	rs17039221	A	G	A	G	-0.1392	-0.0231771	0.2779	0.194482	FALSE	FALSE	FALSE	N2cvoO	0.0192874	0.22949	TRUE	reported	textfile	3	4.782e-06	14308924	0.03038	TRUE	reported	igd	0.00701685	20.9802
	rs2065798	C	T	C	T	0.1285	0.0045547	0.367	0.495061	FALSE	FALSE	FALSE	N2cvoO	0.0152712	0.765509	TRUE	reported	textfile	13	6.158e-06	20793579	0.02837	TRUE	reported	igd	0.00685798	20.5019
	rs3845488	C	T	C	T	-1.242	0.0282063	0.0024	0.0176086	FALSE	FALSE	FALSE	N2cvoO	0.0573131	0.622617	TRUE	reported	textfile	1	8.43199e-06	37419029	0.2784	TRUE	reported	igd	0.0066543	19.889
	rs419434	A	G	A	G	-0.1929	-0.053428	0.1375	0.0427051	FALSE	FALSE	FALSE	N2cvoO	0.0374621	0.153814	TRUE	reported	textfile	6	5.40406e-06	32986749	0.04233	TRUE	reported	igd	0.00694129	20.7527
	rs4959613	A	C	A	C	-0.1353	-0.0123002	0.6321	0.58129	FALSE	FALSE	FALSE	N2cvoO	0.0159881	0.441695	TRUE	reported	textfile	6	2.10698e-06	1835403	0.02848	TRUE	reported	igd	0.00753922	22.554
	rs55813952	G	A	G	A	-0.6089	0.0391802	0.0098	0.0441034	FALSE	FALSE	FALSE	N2cvoO	0.0368378	0.287516	TRUE	reported	textfile	14	8.70803e-06	101223876	0.1367	TRUE	reported	igd	0.00663379	19.8272
	rs55831773	T	C	T	C	0.1772	-0.0240572	0.1321	0.184605	FALSE	FALSE	FALSE	N2cvoO	0.0200129	0.229329	TRUE	reported	textfile	17	9.45497e-06	7559037	0.03994	TRUE	reported	igd	0.00658174	19.6707
	rs73747338	T	C	T	C	0.2159	0.00280317	0.1139	0.0397239	FALSE	FALSE	FALSE	N2cvoO	0.0388672	0.942505	TRUE	reported	textfile	6	1.70699e-06	33798041	0.04502	TRUE	reported	igd	0.00768144	22.9827
	rs738649	A	T	A	T	-0.1959	0.0343602	0.8607	0.793169	FALSE	TRUE	FALSE	N2cvoO	0.0186231	0.0650327	TRUE	reported	textfile	22	1.15199e-06	26623368	0.04019	TRUE	reported	igd	0.00793361	23.7433
	rs739438	G	C	G	C	0.1956	0.0282599	0.1218	0.117786	FALSE	TRUE	FALSE	N2cvoO	0.0237642	0.23437	TRUE	reported	textfile	17	3.56599e-06	26689712	0.04212	TRUE	reported	igd	0.00720638	21.5511
	rs74876321	T	C	T	C	-0.2662	0.0562491	0.0683	0.0375364	FALSE	FALSE	FALSE	N2cvoO	0.0405188	0.16507	TRUE	reported	textfile	16	1.126e-06	78808938	0.05456	TRUE	reported	igd	0.00794875	23.7889
	rs805288	T	C	T	C	-0.1801	0.00393743	0.5436	0.266857	FALSE	FALSE	FALSE	N2cvoO	0.017078	0.81766	TRUE	reported	textfile	6	8.44209e-10	31678028	0.02926	TRUE	reported	igd	0.0125914	37.8605
	rs885947	A	G	A	G	0.2608	-0.00668445	0.1067	0.246881	FALSE	FALSE	FALSE	N2cvoO	0.0176712	0.705231	TRUE	reported	textfile	6	4.17302e-08	29696656	0.04744	TRUE	reported	igd	0.01007	30.2018
	rs9268628	C	A	C	A	-0.2999	0.0135076	0.6062	0.169973	FALSE	FALSE	FALSE	N2cvoO	0.0201295	0.502199	TRUE	reported	textfile	6	1.72385e-23	32405865	0.02977	TRUE	reported	igd	0.0330298	101.415
	rs9297556	C	T	C	T	-0.1333	0.00219108	0.6971	0.673299	FALSE	FALSE	FALSE	N2cvoO	0.0166023	0.895004	TRUE	reported	textfile	8	8.41395e-06	117469352	0.02986	TRUE	reported	igd	0.00666307	19.9154
GCST90200983	rs111660650	T	C	T	C	-1.344	-0.0184031	0.0024	0.0190074	FALSE	FALSE	FALSE	gMd4q1	0.0584025	0.752679	TRUE	reported	textfile	6	3.88696e-06	135147576	0.2906	TRUE	reported	igd	0.00714808	21.3754
	rs11260062	C	A	C	A	0.1397	0.0197028	0.2986	0.344669	FALSE	FALSE	FALSE	gMd4q1	0.0166752	0.23738	TRUE	reported	textfile	19	3.211e-06	8214970	0.02994	TRUE	reported	igd	0.00727471	21.7569
	rs113346886	T	A	T	A	-0.2799	0.0361507	0.0495	0.0129742	FALSE	TRUE	FALSE	gMd4q1	0.0699545	0.605313	TRUE	reported	textfile	3	9.74406e-06	43788371	0.06318	TRUE	reported	igd	0.00656273	19.6135
	rs114705966	C	G	C	G	-0.4703	0.0289071	0.016	0.048054	FALSE	TRUE	FALSE	gMd4q1	0.0372123	0.437268	TRUE	reported	textfile	5	9.56908e-06	150304121	0.106	TRUE	reported	igd	0.00658215	19.6719
	rs117172940	T	A	T	A	3.291	-0.0854482	0.0003	0.0162479	FALSE	TRUE	FALSE	gMd4q1	0.0622943	0.170161	TRUE	reported	textfile	7	2.72998e-06	26706043	0.7003	TRUE	reported	igd	0.00737851	22.0696
	rs11901763	T	C	T	C	0.2647	0.0153964	0.066	0.0668317	FALSE	FALSE	FALSE	gMd4q1	0.0318081	0.628358	TRUE	reported	textfile	2	1.72199e-06	235192580	0.05523	TRUE	reported	igd	0.00767203	22.9544
	rs12598451	A	G	A	G	-0.378	-0.0165764	0.2279	0.257948	FALSE	FALSE	FALSE	gMd4q1	0.0180208	0.357653	TRUE	reported	textfile	16	9.37994e-33	10982607	0.03133	TRUE	reported	igd	0.0467075	145.469
	rs12929277	C	T	C	T	0.1523	0.0201667	0.2166	0.212637	FALSE	FALSE	FALSE	gMd4q1	0.0197779	0.30789	TRUE	reported	textfile	16	4.69602e-06	10700928	0.03321	TRUE	reported	igd	0.00702904	21.0169
	rs13052008	A	G	A	G	-0.2244	-0.0699484	0.085	0.0569496	FALSE	FALSE	FALSE	gMd4q1	0.0343028	0.0414358	TRUE	reported	textfile	21	5.76594e-06	25055193	0.0494	TRUE	reported	igd	0.00689737	20.6205
	rs138970824	G	A	G	A	-0.3842	0.000244774	0.0263	0.0333992	FALSE	FALSE	FALSE	gMd4q1	0.0442704	0.995588	TRUE	reported	textfile	3	5.91099e-06	4179058	0.08466	TRUE	reported	igd	0.00688423	20.581
	rs139174173	A	C	A	C	0.4977	-0.0110873	0.0459	0.0126674	FALSE	FALSE	FALSE	gMd4q1	0.0710107	0.875926	TRUE	reported	textfile	6	3.61901e-10	32592834	0.07912	TRUE	reported	igd	0.0131436	39.5431
	rs17039221	A	G	A	G	-0.1392	-0.0150822	0.2779	0.194316	FALSE	FALSE	FALSE	gMd4q1	0.020267	0.45677	TRUE	reported	textfile	3	4.782e-06	14308924	0.03038	TRUE	reported	igd	0.00701685	20.9802
	rs2065798	C	T	C	T	0.1285	0.017928	0.367	0.49129	FALSE	FALSE	FALSE	gMd4q1	0.0159922	0.262266	TRUE	reported	textfile	13	6.158e-06	20793579	0.02837	TRUE	reported	igd	0.00685798	20.5019
	rs3845488	C	T	C	T	-1.242	0.01625	0.0024	0.0183872	FALSE	FALSE	FALSE	gMd4q1	0.0587536	0.782104	TRUE	reported	textfile	1	8.43199e-06	37419029	0.2784	TRUE	reported	igd	0.0066543	19.889
	rs419434	A	G	A	G	-0.1929	-0.0179512	0.1375	0.0431872	FALSE	FALSE	FALSE	gMd4q1	0.0390336	0.645594	TRUE	reported	textfile	6	5.40406e-06	32986749	0.04233	TRUE	reported	igd	0.00694129	20.7527
	rs4959613	A	C	A	C	-0.1353	-0.0231773	0.6321	0.580937	FALSE	FALSE	FALSE	gMd4q1	0.0167919	0.167505	TRUE	reported	textfile	6	2.10698e-06	1835403	0.02848	TRUE	reported	igd	0.00753922	22.554
	rs55813952	G	A	G	A	-0.6089	0.0415703	0.0098	0.0443771	FALSE	FALSE	FALSE	gMd4q1	0.0384544	0.279685	TRUE	reported	textfile	14	8.70803e-06	101223876	0.1367	TRUE	reported	igd	0.00663379	19.8272
	rs55831773	T	C	T	C	0.1772	-0.0106857	0.1321	0.18473	FALSE	FALSE	FALSE	gMd4q1	0.020986	0.610625	TRUE	reported	textfile	17	9.45497e-06	7559037	0.03994	TRUE	reported	igd	0.00658174	19.6707
	rs73747338	T	C	T	C	0.2159	0.0392203	0.1139	0.0400788	FALSE	FALSE	FALSE	gMd4q1	0.0406839	0.335034	TRUE	reported	textfile	6	1.70699e-06	33798041	0.04502	TRUE	reported	igd	0.00768144	22.9827
	rs738649	A	T	A	T	-0.1959	0.0119169	0.8607	0.793488	FALSE	TRUE	FALSE	gMd4q1	0.0194594	0.540275	TRUE	reported	textfile	22	1.15199e-06	26623368	0.04019	TRUE	reported	igd	0.00793361	23.7433
	rs739438	G	C	G	C	0.1956	-0.00957387	0.1218	0.117287	FALSE	TRUE	FALSE	gMd4q1	0.0249759	0.701479	TRUE	reported	textfile	17	3.56599e-06	26689712	0.04212	TRUE	reported	igd	0.00720638	21.5511
	rs74876321	T	C	T	C	-0.2662	0.0191656	0.0683	0.0371078	FALSE	FALSE	FALSE	gMd4q1	0.042641	0.653096	TRUE	reported	textfile	16	1.126e-06	78808938	0.05456	TRUE	reported	igd	0.00794875	23.7889
	rs805288	T	C	T	C	-0.1801	-0.0320068	0.5436	0.267373	FALSE	FALSE	FALSE	gMd4q1	0.017889	0.0735843	TRUE	reported	textfile	6	8.44209e-10	31678028	0.02926	TRUE	reported	igd	0.0125914	37.8605
	rs885947	A	G	A	G	0.2608	-0.0267	0.1067	0.244579	FALSE	FALSE	FALSE	gMd4q1	0.0185693	0.150476	TRUE	reported	textfile	6	4.17302e-08	29696656	0.04744	TRUE	reported	igd	0.01007	30.2018
	rs9268628	C	A	C	A	-0.2999	-0.0028333	0.6062	0.169992	FALSE	FALSE	FALSE	gMd4q1	0.021021	0.892783	TRUE	reported	textfile	6	1.72385e-23	32405865	0.02977	TRUE	reported	igd	0.0330298	101.415
	rs9297556	C	T	C	T	-0.1333	0.00528152	0.6971	0.673343	FALSE	FALSE	FALSE	gMd4q1	0.0173575	0.760915	TRUE	reported	textfile	8	8.41395e-06	117469352	0.02986	TRUE	reported	igd	0.00666307	19.9154
GCST90200984	rs111660650	T	C	T	C	-1.344	-0.0931301	0.0024	0.0181905	FALSE	FALSE	FALSE	gA3Ydp	0.0607181	0.125076	TRUE	reported	textfile	6	3.88696e-06	135147576	0.2906	TRUE	reported	igd	0.00714808	21.3754
	rs11260062	C	A	C	A	0.1397	0.0369067	0.2986	0.343896	FALSE	FALSE	FALSE	gA3Ydp	0.0169249	0.0292117	TRUE	reported	textfile	19	3.211e-06	8214970	0.02994	TRUE	reported	igd	0.00727471	21.7569
	rs113346886	T	A	T	A	-0.2799	0.0618921	0.0495	0.0126427	FALSE	TRUE	FALSE	gA3Ydp	0.0718325	0.388898	TRUE	reported	textfile	3	9.74406e-06	43788371	0.06318	TRUE	reported	igd	0.00656273	19.6135
	rs114705966	C	G	C	G	-0.4703	-0.0133589	0.016	0.0468707	FALSE	TRUE	FALSE	gA3Ydp	0.038246	0.726872	TRUE	reported	textfile	5	9.56908e-06	150304121	0.106	TRUE	reported	igd	0.00658215	19.6719
	rs117172940	T	A	T	A	3.291	-0.0169778	0.0003	0.0166418	FALSE	TRUE	FALSE	gA3Ydp	0.0624926	0.785871	TRUE	reported	textfile	7	2.72998e-06	26706043	0.7003	TRUE	reported	igd	0.00737851	22.0696
	rs11901763	T	C	T	C	0.2647	-0.0285964	0.066	0.0656733	FALSE	FALSE	FALSE	gA3Ydp	0.0326125	0.380566	TRUE	reported	textfile	2	1.72199e-06	235192580	0.05523	TRUE	reported	igd	0.00767203	22.9544
	rs12598451	A	G	A	G	-0.378	0.0159621	0.2279	0.259203	FALSE	FALSE	FALSE	gA3Ydp	0.0184237	0.386277	TRUE	reported	textfile	16	9.37994e-33	10982607	0.03133	TRUE	reported	igd	0.0467075	145.469
	rs12929277	C	T	C	T	0.1523	-0.00406708	0.2166	0.215231	FALSE	FALSE	FALSE	gA3Ydp	0.019955	0.8385	TRUE	reported	textfile	16	4.69602e-06	10700928	0.03321	TRUE	reported	igd	0.00702904	21.0169
	rs13052008	A	G	A	G	-0.2244	0.0664332	0.085	0.056	FALSE	FALSE	FALSE	gA3Ydp	0.0351516	0.0587706	TRUE	reported	textfile	21	5.76594e-06	25055193	0.0494	TRUE	reported	igd	0.00689737	20.6205
	rs138970824	G	A	G	A	-0.3842	-0.0323688	0.0263	0.0331383	FALSE	FALSE	FALSE	gA3Ydp	0.0450691	0.472631	TRUE	reported	textfile	3	5.91099e-06	4179058	0.08466	TRUE	reported	igd	0.00688423	20.581
	rs139174173	A	C	A	C	0.4977	-0.0457823	0.0459	0.0124661	FALSE	FALSE	FALSE	gA3Ydp	0.0725992	0.52829	TRUE	reported	textfile	6	3.61901e-10	32592834	0.07912	TRUE	reported	igd	0.0131436	39.5431
	rs17039221	A	G	A	G	-0.1392	-0.0285407	0.2779	0.195046	FALSE	FALSE	FALSE	gA3Ydp	0.0204674	0.163181	TRUE	reported	textfile	3	4.782e-06	14308924	0.03038	TRUE	reported	igd	0.00701685	20.9802
	rs2065798	C	T	C	T	0.1285	0.00179599	0.367	0.495644	FALSE	FALSE	FALSE	gA3Ydp	0.0162202	0.911834	TRUE	reported	textfile	13	6.158e-06	20793579	0.02837	TRUE	reported	igd	0.00685798	20.5019
	rs3845488	C	T	C	T	-1.242	-0.0753839	0.0024	0.0182348	FALSE	FALSE	FALSE	gA3Ydp	0.0598164	0.207577	TRUE	reported	textfile	1	8.43199e-06	37419029	0.2784	TRUE	reported	igd	0.0066543	19.889
	rs419434	A	G	A	G	-0.1929	-0.0427442	0.1375	0.0429539	FALSE	FALSE	FALSE	gA3Ydp	0.0398008	0.282843	TRUE	reported	textfile	6	5.40406e-06	32986749	0.04233	TRUE	reported	igd	0.00694129	20.7527
	rs4959613	A	C	A	C	-0.1353	0.00439993	0.6321	0.582855	FALSE	FALSE	FALSE	gA3Ydp	0.0170372	0.79621	TRUE	reported	textfile	6	2.10698e-06	1835403	0.02848	TRUE	reported	igd	0.00753922	22.554
	rs55813952	G	A	G	A	-0.6089	-0.0183965	0.0098	0.0445094	FALSE	FALSE	FALSE	gA3Ydp	0.0389369	0.636592	TRUE	reported	textfile	14	8.70803e-06	101223876	0.1367	TRUE	reported	igd	0.00663379	19.8272
	rs55831773	T	C	T	C	0.1772	0.00147695	0.1321	0.18463	FALSE	FALSE	FALSE	gA3Ydp	0.0212835	0.944676	TRUE	reported	textfile	17	9.45497e-06	7559037	0.03994	TRUE	reported	igd	0.00658174	19.6707
	rs73747338	T	C	T	C	0.2159	-0.0147206	0.1139	0.0396147	FALSE	FALSE	FALSE	gA3Ydp	0.0413317	0.721722	TRUE	reported	textfile	6	1.70699e-06	33798041	0.04502	TRUE	reported	igd	0.00768144	22.9827
	rs738649	A	T	A	T	-0.1959	0.00783799	0.8607	0.793729	FALSE	TRUE	FALSE	gA3Ydp	0.0198627	0.693132	TRUE	reported	textfile	22	1.15199e-06	26623368	0.04019	TRUE	reported	igd	0.00793361	23.7433
	rs739438	G	C	G	C	0.1956	-0.0158519	0.1218	0.119229	FALSE	TRUE	FALSE	gA3Ydp	0.0251699	0.528829	TRUE	reported	textfile	17	3.56599e-06	26689712	0.04212	TRUE	reported	igd	0.00720638	21.5511
	rs74876321	T	C	T	C	-0.2662	0.10692	0.0683	0.0370799	FALSE	FALSE	FALSE	gA3Ydp	0.0432578	0.0134472	TRUE	reported	textfile	16	1.126e-06	78808938	0.05456	TRUE	reported	igd	0.00794875	23.7889
	rs805288	T	C	T	C	-0.1801	0.0114767	0.5436	0.265648	FALSE	FALSE	FALSE	gA3Ydp	0.0182271	0.528921	TRUE	reported	textfile	6	8.44209e-10	31678028	0.02926	TRUE	reported	igd	0.0125914	37.8605
	rs885947	A	G	A	G	0.2608	-0.00701738	0.1067	0.246676	FALSE	FALSE	FALSE	gA3Ydp	0.0187695	0.708501	TRUE	reported	textfile	6	4.17302e-08	29696656	0.04744	TRUE	reported	igd	0.01007	30.2018
	rs9268628	C	A	C	A	-0.2999	0.00291301	0.6062	0.168293	FALSE	FALSE	FALSE	gA3Ydp	0.0215452	0.89245	TRUE	reported	textfile	6	1.72385e-23	32405865	0.02977	TRUE	reported	igd	0.0330298	101.415
	rs9297556	C	T	C	T	-0.1333	-0.0126752	0.6971	0.673789	FALSE	FALSE	FALSE	gA3Ydp	0.0176367	0.472334	TRUE	reported	textfile	8	8.41395e-06	117469352	0.02986	TRUE	reported	igd	0.00666307	19.9154
GCST90200990	rs111660650	T	C	T	C	-1.344	0.040173	0.0024	0.0181792	FALSE	FALSE	FALSE	PVvE7M	0.0640263	0.530368	TRUE	reported	textfile	6	3.88696e-06	135147576	0.2906	TRUE	reported	igd	0.00714808	21.3754
	rs11260062	C	A	C	A	0.1397	-0.0344755	0.2986	0.344083	FALSE	FALSE	FALSE	PVvE7M	0.0177766	0.0524559	TRUE	reported	textfile	19	3.211e-06	8214970	0.02994	TRUE	reported	igd	0.00727471	21.7569
	rs113346886	T	A	T	A	-0.2799	-0.0915942	0.0495	0.0130193	FALSE	TRUE	FALSE	PVvE7M	0.0743143	0.217753	TRUE	reported	textfile	3	9.74406e-06	43788371	0.06318	TRUE	reported	igd	0.00656273	19.6135
	rs114705966	C	G	C	G	-0.4703	0.00967136	0.016	0.0475735	FALSE	TRUE	FALSE	PVvE7M	0.0398988	0.808472	TRUE	reported	textfile	5	9.56908e-06	150304121	0.106	TRUE	reported	igd	0.00658215	19.6719
	rs117172940	T	A	T	A	3.291	-0.0150042	0.0003	0.016808	FALSE	TRUE	FALSE	PVvE7M	0.0652283	0.818071	TRUE	reported	textfile	7	2.72998e-06	26706043	0.7003	TRUE	reported	igd	0.00737851	22.0696
	rs11901763	T	C	T	C	0.2647	-0.0336605	0.066	0.0654788	FALSE	FALSE	FALSE	PVvE7M	0.034221	0.325301	TRUE	reported	textfile	2	1.72199e-06	235192580	0.05523	TRUE	reported	igd	0.00767203	22.9544
	rs12598451	A	G	A	G	-0.378	-0.0390981	0.2279	0.259119	FALSE	FALSE	FALSE	PVvE7M	0.0192448	0.0421923	TRUE	reported	textfile	16	9.37994e-33	10982607	0.03133	TRUE	reported	igd	0.0467075	145.469
	rs12929277	C	T	C	T	0.1523	0.0425922	0.2166	0.214446	FALSE	FALSE	FALSE	PVvE7M	0.0210261	0.0427972	TRUE	reported	textfile	16	4.69602e-06	10700928	0.03321	TRUE	reported	igd	0.00702904	21.0169
	rs13052008	A	G	A	G	-0.2244	-0.075229	0.085	0.0563904	FALSE	FALSE	FALSE	PVvE7M	0.0367288	0.0405378	TRUE	reported	textfile	21	5.76594e-06	25055193	0.0494	TRUE	reported	igd	0.00689737	20.6205
	rs138970824	G	A	G	A	-0.3842	-0.00342212	0.0263	0.0324989	FALSE	FALSE	FALSE	PVvE7M	0.0478926	0.943036	TRUE	reported	textfile	3	5.91099e-06	4179058	0.08466	TRUE	reported	igd	0.00688423	20.581
	rs139174173	A	C	A	C	0.4977	-0.0290109	0.0459	0.0126112	FALSE	FALSE	FALSE	PVvE7M	0.0757729	0.701819	TRUE	reported	textfile	6	3.61901e-10	32592834	0.07912	TRUE	reported	igd	0.0131436	39.5431
	rs17039221	A	G	A	G	-0.1392	-0.011205	0.2779	0.195327	FALSE	FALSE	FALSE	PVvE7M	0.0215015	0.602276	TRUE	reported	textfile	3	4.782e-06	14308924	0.03038	TRUE	reported	igd	0.00701685	20.9802
	rs2065798	C	T	C	T	0.1285	0.0231604	0.367	0.492108	FALSE	FALSE	FALSE	PVvE7M	0.0170323	0.173895	TRUE	reported	textfile	13	6.158e-06	20793579	0.02837	TRUE	reported	igd	0.00685798	20.5019
	rs3845488	C	T	C	T	-1.242	0.0572506	0.0024	0.0188184	FALSE	FALSE	FALSE	PVvE7M	0.0618247	0.354438	TRUE	reported	textfile	1	8.43199e-06	37419029	0.2784	TRUE	reported	igd	0.0066543	19.889
	rs419434	A	G	A	G	-0.1929	-0.00464667	0.1375	0.0435924	FALSE	FALSE	FALSE	PVvE7M	0.0413912	0.910615	TRUE	reported	textfile	6	5.40406e-06	32986749	0.04233	TRUE	reported	igd	0.00694129	20.7527
	rs4959613	A	C	A	C	-0.1353	-0.0190303	0.6321	0.582726	FALSE	FALSE	FALSE	PVvE7M	0.017947	0.28898	TRUE	reported	textfile	6	2.10698e-06	1835403	0.02848	TRUE	reported	igd	0.00753922	22.554
	rs55813952	G	A	G	A	-0.6089	0.00383569	0.0098	0.0437262	FALSE	FALSE	FALSE	PVvE7M	0.0411104	0.925663	TRUE	reported	textfile	14	8.70803e-06	101223876	0.1367	TRUE	reported	igd	0.00663379	19.8272
	rs55831773	T	C	T	C	0.1772	-0.0128239	0.1321	0.185414	FALSE	FALSE	FALSE	PVvE7M	0.0223343	0.565847	TRUE	reported	textfile	17	9.45497e-06	7559037	0.03994	TRUE	reported	igd	0.00658174	19.6707
	rs73747338	T	C	T	C	0.2159	0.0586035	0.1139	0.039781	FALSE	FALSE	FALSE	PVvE7M	0.0434994	0.177908	TRUE	reported	textfile	6	1.70699e-06	33798041	0.04502	TRUE	reported	igd	0.00768144	22.9827
	rs738649	A	T	A	T	-0.1959	-0.0161254	0.8607	0.794515	FALSE	TRUE	FALSE	PVvE7M	0.0208271	0.438783	TRUE	reported	textfile	22	1.15199e-06	26623368	0.04019	TRUE	reported	igd	0.00793361	23.7433
	rs739438	G	C	G	C	0.1956	-0.00409479	0.1218	0.118442	FALSE	TRUE	FALSE	PVvE7M	0.0265012	0.877205	TRUE	reported	textfile	17	3.56599e-06	26689712	0.04212	TRUE	reported	igd	0.00720638	21.5511
	rs74876321	T	C	T	C	-0.2662	-0.0476607	0.0683	0.0371211	FALSE	FALSE	FALSE	PVvE7M	0.0453951	0.29376	TRUE	reported	textfile	16	1.126e-06	78808938	0.05456	TRUE	reported	igd	0.00794875	23.7889
	rs805288	T	C	T	C	-0.1801	-0.0516158	0.5436	0.265926	FALSE	FALSE	FALSE	PVvE7M	0.0191454	0.00701795	TRUE	reported	textfile	6	8.44209e-10	31678028	0.02926	TRUE	reported	igd	0.0125914	37.8605
	rs885947	A	G	A	G	0.2608	-0.0164138	0.1067	0.244818	FALSE	FALSE	FALSE	PVvE7M	0.0197884	0.406839	TRUE	reported	textfile	6	4.17302e-08	29696656	0.04744	TRUE	reported	igd	0.01007	30.2018
	rs9268628	C	A	C	A	-0.2999	0.0140273	0.6062	0.168538	FALSE	FALSE	FALSE	PVvE7M	0.0225612	0.534111	TRUE	reported	textfile	6	1.72385e-23	32405865	0.02977	TRUE	reported	igd	0.0330298	101.415
	rs9297556	C	T	C	T	-0.1333	0.0128536	0.6971	0.67464	FALSE	FALSE	FALSE	PVvE7M	0.0184874	0.48689	TRUE	reported	textfile	8	8.41395e-06	117469352	0.02986	TRUE	reported	igd	0.00666307	19.9154
GCST90200997	rs111660650	T	C	T	C	-1.344	0.0600884	0.0024	0.0186024	FALSE	FALSE	FALSE	gO3gaH	0.0563918	0.286626	TRUE	reported	textfile	6	3.88696e-06	135147576	0.2906	TRUE	reported	igd	0.00714808	21.3754
	rs11260062	C	A	C	A	0.1397	0.0011259	0.2986	0.343646	FALSE	FALSE	FALSE	gO3gaH	0.0159391	0.943686	TRUE	reported	textfile	19	3.211e-06	8214970	0.02994	TRUE	reported	igd	0.00727471	21.7569
	rs113346886	T	A	T	A	-0.2799	0.0262714	0.0495	0.0128221	FALSE	TRUE	FALSE	gO3gaH	0.0672544	0.696072	TRUE	reported	textfile	3	9.74406e-06	43788371	0.06318	TRUE	reported	igd	0.00656273	19.6135
	rs114705966	C	G	C	G	-0.4703	0.0675026	0.016	0.0473238	FALSE	TRUE	FALSE	gO3gaH	0.0357978	0.0593403	TRUE	reported	textfile	5	9.56908e-06	150304121	0.106	TRUE	reported	igd	0.00658215	19.6719
	rs117172940	T	A	T	A	3.291	0.129673	0.0003	0.0163474	FALSE	TRUE	FALSE	gO3gaH	0.0594049	0.0290452	TRUE	reported	textfile	7	2.72998e-06	26706043	0.7003	TRUE	reported	igd	0.00737851	22.0696
	rs11901763	T	C	T	C	0.2647	0.0483705	0.066	0.066522	FALSE	FALSE	FALSE	gO3gaH	0.0304972	0.112724	TRUE	reported	textfile	2	1.72199e-06	235192580	0.05523	TRUE	reported	igd	0.00767203	22.9544
	rs12598451	A	G	A	G	-0.378	-0.0150373	0.2279	0.257279	FALSE	FALSE	FALSE	gO3gaH	0.0173069	0.384924	TRUE	reported	textfile	16	9.37994e-33	10982607	0.03133	TRUE	reported	igd	0.0467075	145.469
	rs12929277	C	T	C	T	0.1523	-0.0375615	0.2166	0.214321	FALSE	FALSE	FALSE	gO3gaH	0.0188168	0.0459149	TRUE	reported	textfile	16	4.69602e-06	10700928	0.03321	TRUE	reported	igd	0.00702904	21.0169
	rs13052008	A	G	A	G	-0.2244	-0.0375072	0.085	0.0566991	FALSE	FALSE	FALSE	gO3gaH	0.0329039	0.254328	TRUE	reported	textfile	21	5.76594e-06	25055193	0.0494	TRUE	reported	igd	0.00689737	20.6205
	rs138970824	G	A	G	A	-0.3842	-0.0635097	0.0263	0.0336063	FALSE	FALSE	FALSE	gO3gaH	0.0422276	0.132585	TRUE	reported	textfile	3	5.91099e-06	4179058	0.08466	TRUE	reported	igd	0.00688423	20.581
	rs139174173	A	C	A	C	0.4977	0.0264601	0.0459	0.0123539	FALSE	FALSE	FALSE	gO3gaH	0.0686903	0.700082	TRUE	reported	textfile	6	3.61901e-10	32592834	0.07912	TRUE	reported	igd	0.0131436	39.5431
	rs17039221	A	G	A	G	-0.1392	0.00849293	0.2779	0.194387	FALSE	FALSE	FALSE	gO3gaH	0.0192928	0.659784	TRUE	reported	textfile	3	4.782e-06	14308924	0.03038	TRUE	reported	igd	0.00701685	20.9802
	rs2065798	C	T	C	T	0.1285	-0.0262673	0.367	0.495653	FALSE	FALSE	FALSE	gO3gaH	0.0152889	0.0857853	TRUE	reported	textfile	13	6.158e-06	20793579	0.02837	TRUE	reported	igd	0.00685798	20.5019
	rs3845488	C	T	C	T	-1.242	-0.0200459	0.0024	0.0177789	FALSE	FALSE	FALSE	gO3gaH	0.0570797	0.725445	TRUE	reported	textfile	1	8.43199e-06	37419029	0.2784	TRUE	reported	igd	0.0066543	19.889
	rs419434	A	G	A	G	-0.1929	0.0088313	0.1375	0.0427215	FALSE	FALSE	FALSE	gO3gaH	0.0374718	0.813682	TRUE	reported	textfile	6	5.40406e-06	32986749	0.04233	TRUE	reported	igd	0.00694129	20.7527
	rs4959613	A	C	A	C	-0.1353	-0.00379534	0.6321	0.581398	FALSE	FALSE	FALSE	gO3gaH	0.0160062	0.812566	TRUE	reported	textfile	6	2.10698e-06	1835403	0.02848	TRUE	reported	igd	0.00753922	22.554
	rs55813952	G	A	G	A	-0.6089	0.0589449	0.0098	0.0438232	FALSE	FALSE	FALSE	gO3gaH	0.0369461	0.110617	TRUE	reported	textfile	14	8.70803e-06	101223876	0.1367	TRUE	reported	igd	0.00663379	19.8272
	rs55831773	T	C	T	C	0.1772	0.0243121	0.1321	0.18499	FALSE	FALSE	FALSE	gO3gaH	0.0199912	0.223933	TRUE	reported	textfile	17	9.45497e-06	7559037	0.03994	TRUE	reported	igd	0.00658174	19.6707
	rs73747338	T	C	T	C	0.2159	0.0308216	0.1139	0.0395394	FALSE	FALSE	FALSE	gO3gaH	0.0389581	0.428858	TRUE	reported	textfile	6	1.70699e-06	33798041	0.04502	TRUE	reported	igd	0.00768144	22.9827
	rs738649	A	T	A	T	-0.1959	0.0182079	0.8607	0.793065	FALSE	TRUE	FALSE	gO3gaH	0.0186385	0.32862	TRUE	reported	textfile	22	1.15199e-06	26623368	0.04019	TRUE	reported	igd	0.00793361	23.7433
	rs739438	G	C	G	C	0.1956	0.00560589	0.1218	0.117712	FALSE	TRUE	FALSE	gO3gaH	0.0237731	0.813581	TRUE	reported	textfile	17	3.56599e-06	26689712	0.04212	TRUE	reported	igd	0.00720638	21.5511
	rs74876321	T	C	T	C	-0.2662	-0.0175176	0.0683	0.037526	FALSE	FALSE	FALSE	gO3gaH	0.0405478	0.665724	TRUE	reported	textfile	16	1.126e-06	78808938	0.05456	TRUE	reported	igd	0.00794875	23.7889
	rs805288	T	C	T	C	-0.1801	-0.0119122	0.5436	0.267387	FALSE	FALSE	FALSE	gO3gaH	0.0170834	0.485619	TRUE	reported	textfile	6	8.44209e-10	31678028	0.02926	TRUE	reported	igd	0.0125914	37.8605
	rs885947	A	G	A	G	0.2608	-0.00781847	0.1067	0.246374	FALSE	FALSE	FALSE	gO3gaH	0.0176972	0.658641	TRUE	reported	textfile	6	4.17302e-08	29696656	0.04744	TRUE	reported	igd	0.01007	30.2018
	rs9268628	C	A	C	A	-0.2999	-0.0356419	0.6062	0.170034	FALSE	FALSE	FALSE	gO3gaH	0.020121	0.0764982	TRUE	reported	textfile	6	1.72385e-23	32405865	0.02977	TRUE	reported	igd	0.0330298	101.415
	rs9297556	C	T	C	T	-0.1333	0.0019942	0.6971	0.673488	FALSE	FALSE	FALSE	gO3gaH	0.0166114	0.904443	TRUE	reported	textfile	8	8.41395e-06	117469352	0.02986	TRUE	reported	igd	0.00666307	19.9154

## Sheet: S4.2
The single SNP's effect estimated in two-sample MR of key immune cells phenotypes to key metabolites phenotypes.
outcomeid	SNP	b	se	p	lo_ci	up_ci	or	or_lci95	or_uci95
GCST90199622	rs111660650	-0.0324151	0.0460369	0.481363	-0.122647	0.0578172	0.968105	0.884575	1.05952
	rs11260062	-0.122555	0.122884	0.318609	-0.363407	0.118298	0.884657	0.695303	1.12558
	rs113346886	0.101877	0.2598	0.694956	-0.40733	0.611085	1.10725	0.665425	1.84243
	rs114705966	-0.0872254	0.0822917	0.289166	-0.248517	0.0740664	0.916471	0.779956	1.07688
	rs117172940	0.00961282	0.0193589	0.619501	-0.0283307	0.0475564	1.00966	0.972067	1.04871
	rs11901763	0.110528	0.125801	0.379622	-0.136042	0.357098	1.11687	0.872806	1.42918
	rs12598451	0.00194952	0.0494307	0.96854	-0.0949346	0.0988337	1.00195	0.909432	1.10388
	rs12929277	0.11729	0.132968	0.377731	-0.143329	0.377908	1.12444	0.866469	1.45923
	rs13052008	0.316426	0.159251	0.0469262	0.00429428	0.628558	1.37221	1.0043	1.8749
	rs138970824	-0.210234	0.11911	0.0775562	-0.44369	0.023221	0.810394	0.641665	1.02349
	rs139174173	0.0933964	0.148453	0.529264	-0.197572	0.384365	1.0979	0.820721	1.46868
	rs17039221	-0.112236	0.149035	0.451401	-0.404345	0.179873	0.893834	0.667414	1.19707
	rs2065798	0.0605496	0.128193	0.63669	-0.190709	0.311808	1.06242	0.826373	1.36589
	rs3845488	-0.0835185	0.04933	0.0904448	-0.180205	0.0131683	0.919874	0.835099	1.01326
	rs419434	-0.227691	0.208342	0.27445	-0.63604	0.180659	0.796371	0.529385	1.19801
	rs4959613	0.0091895	0.127959	0.942748	-0.241609	0.259988	1.00923	0.785363	1.29692
	rs55813952	-0.0732105	0.0651153	0.260877	-0.200837	0.0544154	0.929405	0.818046	1.05592
	rs55831773	0.091873	0.12199	0.451378	-0.147227	0.330973	1.09623	0.863098	1.39232
	rs73747338	0.300162	0.193471	0.120792	-0.0790407	0.679364	1.35008	0.924002	1.97262
	rs738649	-0.0505616	0.103125	0.623924	-0.252686	0.151563	0.950695	0.776712	1.16365
	rs739438	0.0406275	0.130517	0.755587	-0.215186	0.296441	1.04146	0.806392	1.34506
	rs74876321	0.296416	0.164706	0.0719134	-0.026408	0.61924	1.34503	0.973938	1.85752
	rs805288	-0.0301315	0.102926	0.769713	-0.231866	0.171603	0.970318	0.793053	1.18721
	rs885947	-0.0371724	0.0730916	0.611052	-0.180432	0.106087	0.96351	0.834909	1.11192
	rs9268628	0.11942	0.0728036	0.100943	-0.0232753	0.262115	1.12684	0.976994	1.29968
	rs9297556	-0.0409869	0.134218	0.76008	-0.304055	0.222081	0.959842	0.73782	1.24867
GCST90199632	rs111660650	0.0145761	0.0469908	0.756416	-0.0775259	0.106678	1.01468	0.925403	1.11258
	rs11260062	0.0710031	0.125541	0.571682	-0.175058	0.317064	1.07358	0.839409	1.37309
	rs113346886	-0.204589	0.265433	0.44084	-0.724837	0.315659	0.814982	0.484404	1.37116
	rs114705966	0.0127263	0.0837576	0.879232	-0.151439	0.176891	1.01281	0.859471	1.1935
	rs117172940	-0.00936855	0.0199507	0.638652	-0.048472	0.0297348	0.990675	0.952684	1.03018
	rs11901763	-0.202288	0.126355	0.109387	-0.449944	0.045367	0.816859	0.637664	1.04641
	rs12598451	0.0182206	0.050205	0.716661	-0.0801812	0.116622	1.01839	0.922949	1.1237
	rs12929277	-0.149797	0.136349	0.271931	-0.417042	0.117448	0.860883	0.658993	1.12462
	rs13052008	0.058074	0.160949	0.718232	-0.257386	0.373534	1.05979	0.77307	1.45286
	rs138970824	-0.0134052	0.121067	0.911834	-0.250697	0.223887	0.986684	0.778258	1.25093
	rs139174173	0.0460486	0.147798	0.755372	-0.243636	0.335733	1.04713	0.783773	1.39897
	rs17039221	-0.275617	0.153063	0.0717541	-0.575621	0.0243868	0.759104	0.562356	1.02469
	rs2065798	0.00401286	0.130502	0.975469	-0.251771	0.259797	1.00402	0.777423	1.29667
	rs3845488	-0.0792188	0.049362	0.108526	-0.175968	0.0175307	0.923838	0.838645	1.01769
	rs419434	-0.266998	0.215073	0.214447	-0.688542	0.154545	0.765674	0.502308	1.16713
	rs4959613	0.0906009	0.130126	0.486268	-0.164445	0.345647	1.09483	0.848364	1.4129
	rs55813952	0.040801	0.0670688	0.542959	-0.0906539	0.172256	1.04164	0.913334	1.18798
	rs55831773	-0.162885	0.124331	0.190166	-0.406574	0.0808044	0.849689	0.665928	1.08416
	rs73747338	-0.0884896	0.197289	0.653773	-0.475177	0.298198	0.915313	0.621775	1.34743
	rs738649	0.121048	0.104376	0.246157	-0.0835284	0.325624	1.12868	0.919865	1.3849
	rs739438	-0.0457452	0.133655	0.732153	-0.30771	0.216219	0.955285	0.735129	1.24137
	rs74876321	0.047689	0.168397	0.777029	-0.28237	0.377748	1.04884	0.753995	1.459
	rs805288	0.159988	0.104552	0.125963	-0.0449351	0.364911	1.1735	0.95606	1.44039
	rs885947	0.136398	0.0747627	0.0680896	-0.0101368	0.282933	1.14614	0.989914	1.32702
	rs9268628	0.00677306	0.0738643	0.92694	-0.138001	0.151547	1.0068	0.871098	1.16363
	rs9297556	0.0666657	0.136796	0.62602	-0.201454	0.334786	1.06894	0.817541	1.39764
GCST90199662	rs111660650	-0.00106403	0.0433246	0.980406	-0.0859803	0.0838522	0.998937	0.917612	1.08747
	rs11260062	-0.312463	0.117301	0.0077268	-0.542372	-0.0825539	0.731643	0.581367	0.920762
	rs113346886	0.326394	0.245663	0.183972	-0.155106	0.807895	1.38596	0.856324	2.24318
	rs114705966	-0.100216	0.0782409	0.200243	-0.253568	0.0531366	0.904642	0.776027	1.05457
	rs117172940	0.0184105	0.0185617	0.321271	-0.0179706	0.0547915	1.01858	0.98219	1.05632
	rs11901763	-0.00699921	0.119122	0.953146	-0.240479	0.226481	0.993025	0.786251	1.25418
	rs12598451	-0.0426272	0.0471103	0.365551	-0.134963	0.049709	0.958269	0.873748	1.05097
	rs12929277	0.0415142	0.127079	0.743911	-0.207562	0.29059	1.04239	0.812563	1.33722
	rs13052008	-0.092869	0.151507	0.539898	-0.389823	0.204085	0.911313	0.677177	1.2264
	rs138970824	0.141363	0.112459	0.208747	-0.0790568	0.361783	1.15184	0.923987	1.43589
	rs139174173	0.0931857	0.141571	0.510394	-0.184294	0.370665	1.09767	0.831691	1.4487
	rs17039221	-0.132261	0.142514	0.35338	-0.411589	0.147067	0.876112	0.662597	1.15843
	rs2065798	0.0460479	0.122535	0.70707	-0.19412	0.286216	1.04712	0.823559	1.33138
	rs3845488	0.0167237	0.0469312	0.721583	-0.0752616	0.108709	1.01686	0.927501	1.11484
	rs419434	-0.0481472	0.199322	0.809125	-0.438819	0.342525	0.952993	0.644797	1.4085
	rs4959613	0.273248	0.12183	0.0249055	0.0344615	0.512035	1.31423	1.03506	1.66868
	rs55813952	-0.025963	0.0624048	0.677379	-0.148277	0.0963504	0.974371	0.862193	1.10114
	rs55831773	0.0124689	0.116212	0.914555	-0.215306	0.240244	1.01255	0.806295	1.27156
	rs73747338	0.0349457	0.18578	0.850797	-0.329184	0.399075	1.03556	0.719511	1.49045
	rs738649	-0.0739321	0.0980357	0.450769	-0.266082	0.118218	0.928735	0.766376	1.12549
	rs739438	0.0473005	0.124777	0.704628	-0.197262	0.291863	1.04844	0.820976	1.33892
	rs74876321	-0.00156659	0.155885	0.991982	-0.307101	0.303967	0.998435	0.735577	1.35522
	rs805288	-0.00714453	0.0978468	0.941792	-0.198924	0.184635	0.992881	0.819612	1.20278
	rs885947	-0.0298452	0.0697247	0.668619	-0.166506	0.106815	0.970596	0.846618	1.11273
	rs9268628	0.0033991	0.0693745	0.960922	-0.132575	0.139373	1.0034	0.875837	1.14955
	rs9297556	0.0859025	0.12801	0.502181	-0.164997	0.336802	1.0897	0.847897	1.40046
GCST90199718	rs111660650	0.023124	0.0424493	0.58593	-0.0600766	0.106325	1.02339	0.941692	1.11218
	rs11260062	0.0280674	0.114933	0.807072	-0.197202	0.253337	1.02846	0.821025	1.28832
	rs113346886	0.336789	0.241329	0.162848	-0.136217	0.809794	1.40044	0.872653	2.24745
	rs114705966	0.0867078	0.0765603	0.257406	-0.0633503	0.236766	1.09058	0.938615	1.26714
	rs117172940	0.00400784	0.0180807	0.824575	-0.0314303	0.039446	1.00402	0.969059	1.04023
	rs11901763	0.0317075	0.116141	0.784846	-0.195928	0.259343	1.03222	0.822071	1.29608
	rs12598451	0.0232375	0.0461942	0.614936	-0.0673031	0.113778	1.02351	0.934912	1.1205
	rs12929277	0.103359	0.124514	0.406482	-0.140689	0.347407	1.10889	0.86876	1.41539
	rs13052008	-0.201133	0.147454	0.172556	-0.490143	0.0878772	0.817804	0.612539	1.09185
	rs138970824	-0.0659102	0.111482	0.554375	-0.284416	0.152595	0.936215	0.752454	1.16485
	rs139174173	-0.1063	0.138378	0.442379	-0.377521	0.164922	0.899155	0.685559	1.1793
	rs17039221	0.148194	0.139871	0.289371	-0.125954	0.422342	1.15974	0.881655	1.52553
	rs2065798	-0.0965938	0.119703	0.419697	-0.331211	0.138024	0.907925	0.718054	1.148
	rs3845488	-0.0182931	0.04621	0.692202	-0.108865	0.0722785	0.981873	0.896852	1.07495
	rs419434	-0.221567	0.195007	0.255874	-0.603781	0.160648	0.801263	0.546741	1.17427
	rs4959613	0.234878	0.11931	0.0489956	0.00102962	0.468726	1.26475	1.00103	1.59796
	rs55813952	-0.0399539	0.0609612	0.512212	-0.159438	0.0795302	0.960834	0.852623	1.08278
	rs55831773	-0.198098	0.113924	0.0820593	-0.421388	0.025193	0.82029	0.656135	1.02551
	rs73747338	-0.0844609	0.181178	0.64109	-0.43957	0.270649	0.919008	0.644313	1.31081
	rs738649	0.0841756	0.0960342	0.380749	-0.104051	0.272403	1.08782	0.901179	1.31312
	rs739438	-0.0294558	0.122233	0.809569	-0.269032	0.21012	0.970974	0.764119	1.23383
	rs74876321	0.0715999	0.153342	0.640551	-0.228951	0.372151	1.07423	0.795368	1.45085
	rs805288	-0.0539756	0.0956519	0.572555	-0.241453	0.133502	0.947455	0.785486	1.14282
	rs885947	0.102654	0.0682807	0.132734	-0.0311764	0.236484	1.10811	0.969305	1.26679
	rs9268628	0.0534325	0.0677869	0.430555	-0.0794299	0.186295	1.05489	0.923643	1.20478
	rs9297556	-0.147651	0.125588	0.239724	-0.393804	0.0985016	0.862732	0.674486	1.10352
GCST90199725	rs111660650	0.0485426	0.0537219	0.366213	-0.0567524	0.153838	1.04974	0.944828	1.1663
	rs11260062	-0.266489	0.145498	0.0670168	-0.551665	0.0186876	0.766065	0.57599	1.01886
	rs113346886	-0.0807628	0.303257	0.789994	-0.675146	0.51362	0.922412	0.509082	1.67133
	rs114705966	0.0642503	0.0984606	0.514048	-0.128732	0.257233	1.06636	0.879209	1.29335
	rs117172940	-0.0249426	0.022973	0.277596	-0.0699697	0.0200845	0.975366	0.932422	1.02029
	rs11901763	0.309707	0.14748	0.0357293	0.0206465	0.598767	1.36303	1.02086	1.81987
	rs12598451	-0.0178572	0.0581069	0.758603	-0.131747	0.0960323	0.982301	0.876563	1.10079
	rs12929277	-0.277716	0.158784	0.0802883	-0.588932	0.0335009	0.757512	0.554919	1.03407
	rs13052008	0.105589	0.188258	0.574885	-0.263397	0.474574	1.11136	0.768437	1.60733
	rs138970824	-0.0126959	0.138954	0.9272	-0.285046	0.259654	0.987384	0.75198	1.29648
	rs139174173	-0.0364002	0.169954	0.830409	-0.369509	0.296709	0.964254	0.691073	1.34542
	rs17039221	0.298106	0.177657	0.0933487	-0.0501006	0.646313	1.34731	0.951134	1.90849
	rs2065798	0.073533	0.15112	0.626551	-0.222662	0.369728	1.0763	0.800385	1.44734
	rs3845488	0.0809791	0.0595981	0.174225	-0.0358331	0.197791	1.08435	0.964801	1.21871
	rs419434	-0.012392	0.24235	0.95922	-0.487398	0.462614	0.987684	0.614223	1.58822
	rs4959613	0.219441	0.150266	0.144195	-0.075081	0.513962	1.24538	0.927668	1.6719
	rs55813952	0.0126081	0.0795732	0.874105	-0.143355	0.168571	1.01269	0.866446	1.18361
	rs55831773	-0.132081	0.144226	0.359774	-0.414764	0.150601	0.87627	0.660496	1.16253
	rs73747338	-0.159036	0.231478	0.492055	-0.612733	0.294661	0.852966	0.541868	1.34267
	rs738649	0.0683507	0.119803	0.568323	-0.166464	0.303165	1.07074	0.846653	1.35414
	rs739438	0.109323	0.155742	0.48271	-0.195931	0.414577	1.11552	0.822069	1.51373
	rs74876321	-0.344053	0.192523	0.073925	-0.721398	0.0332916	0.708891	0.486072	1.03385
	rs805288	-0.220498	0.120487	0.067242	-0.456652	0.0156569	0.80212	0.633401	1.01578
	rs885947	-0.227951	0.0867113	0.00856731	-0.397905	-0.0579972	0.796163	0.671726	0.943653
	rs9268628	0.0119806	0.0849053	0.887786	-0.154434	0.178395	1.01205	0.8569	1.1953
	rs9297556	0.323562	0.158925	0.0417563	0.0120689	0.635055	1.38204	1.01214	1.88713
GCST90199760	rs111660650	-0.0230941	0.0437775	0.597823	-0.108898	0.0627098	0.977171	0.896822	1.06472
	rs11260062	0.0702976	0.118816	0.554085	-0.162582	0.303177	1.07283	0.849947	1.35415
	rs113346886	-0.138594	0.25054	0.58014	-0.629653	0.352465	0.870582	0.532777	1.42257
	rs114705966	0.129455	0.0793466	0.102783	-0.0260647	0.284974	1.13821	0.974272	1.32973
	rs117172940	-0.0181527	0.0190464	0.340549	-0.0554836	0.0191781	0.982011	0.946028	1.01936
	rs11901763	0.125051	0.12046	0.299218	-0.111051	0.361153	1.13321	0.894893	1.43498
	rs12598451	0.0433701	0.0477796	0.364031	-0.050278	0.137018	1.04432	0.950965	1.14685
	rs12929277	0.126535	0.128697	0.325507	-0.12571	0.378781	1.13489	0.88187	1.4605
	rs13052008	-0.160805	0.153759	0.295641	-0.462173	0.140562	0.851458	0.629914	1.15092
	rs138970824	-0.00991762	0.11424	0.93082	-0.233828	0.213993	0.990131	0.791498	1.23861
	rs139174173	-0.123142	0.142265	0.386718	-0.401981	0.155697	0.884138	0.668994	1.16847
	rs17039221	0.0120133	0.144512	0.933748	-0.271231	0.295257	1.01209	0.762441	1.34347
	rs2065798	0.0781471	0.124002	0.528557	-0.164896	0.32119	1.08128	0.847982	1.37877
	rs3845488	0.017866	0.0483803	0.711917	-0.0769593	0.112691	1.01803	0.925928	1.11929
	rs419434	0.232388	0.202054	0.250093	-0.163639	0.628414	1.26161	0.849049	1.87464
	rs4959613	-0.103839	0.123159	0.399156	-0.34523	0.137553	0.901371	0.708057	1.14746
	rs55813952	-0.0412932	0.0631772	0.513364	-0.16512	0.0825342	0.959548	0.847792	1.08604
	rs55831773	0.00555751	0.117828	0.962381	-0.225385	0.2365	1.00557	0.798209	1.26681
	rs73747338	-0.158849	0.189119	0.400942	-0.529523	0.211825	0.853125	0.588886	1.23593
	rs738649	-0.130018	0.0990327	0.189224	-0.324122	0.0640862	0.87808	0.723162	1.06618
	rs739438	-0.0799146	0.126961	0.52906	-0.328758	0.168929	0.923195	0.719817	1.18404
	rs74876321	-0.124275	0.158768	0.433777	-0.43546	0.18691	0.883137	0.646967	1.20552
	rs805288	-0.109981	0.0990894	0.267037	-0.304196	0.0842346	0.895852	0.737716	1.08788
	rs885947	0.0588271	0.0707312	0.405579	-0.0798061	0.19746	1.06059	0.923295	1.2183
	rs9268628	0.0171652	0.070079	0.806502	-0.12019	0.15452	1.01731	0.886752	1.1671
	rs9297556	0.211857	0.129756	0.102526	-0.0424654	0.466179	1.23597	0.958424	1.59389
GCST90199774	rs111660650	-0.0271462	0.0418666	0.516728	-0.109205	0.0549123	0.973219	0.896547	1.05645
	rs11260062	0.0390789	0.113678	0.73102	-0.18373	0.261888	1.03985	0.832161	1.29938
	rs113346886	-0.0336858	0.23921	0.888011	-0.502537	0.435165	0.966875	0.604994	1.54522
	rs114705966	0.0512847	0.075784	0.498582	-0.0972519	0.199821	1.05262	0.907327	1.22118
	rs117172940	0.0258136	0.0179822	0.151142	-0.00943152	0.0610588	1.02615	0.990613	1.06296
	rs11901763	0.0541473	0.114863	0.63735	-0.170985	0.279279	1.05564	0.842835	1.32218
	rs12598451	-0.0325235	0.045582	0.475526	-0.121864	0.0568172	0.968	0.885269	1.05846
	rs12929277	-0.074415	0.123015	0.545229	-0.315525	0.166695	0.928286	0.729406	1.18139
	rs13052008	-0.0625481	0.145733	0.667779	-0.348184	0.223088	0.939368	0.705969	1.24993
	rs138970824	0.00251707	0.109763	0.981705	-0.212618	0.217652	1.00252	0.808465	1.24315
	rs139174173	-0.0119813	0.135792	0.929692	-0.278133	0.25417	0.98809	0.757196	1.28939
	rs17039221	-0.0151681	0.138065	0.912519	-0.285776	0.25544	0.984946	0.751431	1.29103
	rs2065798	-0.0149051	0.118339	0.899769	-0.246849	0.217038	0.985205	0.781259	1.24239
	rs3845488	0.0255672	0.0460031	0.578366	-0.0645988	0.115733	1.0259	0.937444	1.1227
	rs419434	0.353477	0.193642	0.0679385	-0.0260615	0.733016	1.42401	0.974275	2.08135
	rs4959613	0.00221282	0.117556	0.984982	-0.228197	0.232622	1.00222	0.795968	1.2619
	rs55813952	-0.0344896	0.0602555	0.567059	-0.15259	0.0836113	0.966098	0.858481	1.08721
	rs55831773	-0.12818	0.112483	0.254474	-0.348647	0.0922868	0.879695	0.705642	1.09668
	rs73747338	-0.000126607	0.179426	0.999437	-0.351801	0.351548	0.999873	0.70342	1.42127
	rs738649	-0.183665	0.0947325	0.0525286	-0.369341	0.0020106	0.832214	0.69119	1.00201
	rs739438	0.0717035	0.121064	0.553665	-0.165582	0.308989	1.07434	0.847401	1.36205
	rs74876321	-0.0204144	0.15152	0.892825	-0.317394	0.276565	0.979793	0.728044	1.31859
	rs805288	0.0188612	0.094422	0.841673	-0.166206	0.203928	1.01904	0.846872	1.22621
	rs885947	0.0373073	0.0674739	0.580322	-0.0949416	0.169556	1.03801	0.909426	1.18478
	rs9268628	-0.0876846	0.0669703	0.190431	-0.218946	0.0435773	0.91605	0.803365	1.04454
	rs9297556	-0.286803	0.124044	0.0207711	-0.529929	-0.0436782	0.750659	0.588647	0.957262
GCST90199780	rs111660650	-0.0137082	0.0475936	0.773327	-0.106992	0.0795753	0.986385	0.898533	1.08283
	rs11260062	-0.112316	0.128107	0.38063	-0.363405	0.138773	0.893762	0.695305	1.14886
	rs113346886	-0.4103	0.272379	0.131976	-0.944163	0.123563	0.663451	0.389005	1.13152
	rs114705966	0.0223179	0.0857538	0.794667	-0.14576	0.190395	1.02257	0.864366	1.20973
	rs117172940	-0.020496	0.0204843	0.317034	-0.0606451	0.0196532	0.979713	0.941157	1.01985
	rs11901763	0.210507	0.129215	0.103287	-0.0427543	0.463768	1.2343	0.958147	1.59005
	rs12598451	-0.0230218	0.0513058	0.653636	-0.123581	0.0775376	0.977241	0.88375	1.08062
	rs12929277	0.0333599	0.139521	0.811026	-0.240102	0.306822	1.03392	0.786548	1.3591
	rs13052008	0.171955	0.163823	0.293882	-0.149137	0.493048	1.18762	0.861451	1.6373
	rs138970824	-0.0703758	0.123531	0.56888	-0.312497	0.171745	0.932043	0.731618	1.18737
	rs139174173	0.0344517	0.154946	0.824044	-0.269242	0.338145	1.03505	0.763958	1.40234
	rs17039221	-0.0782112	0.155014	0.613881	-0.382039	0.225617	0.924769	0.682468	1.2531
	rs2065798	0.0994755	0.132853	0.453999	-0.160916	0.359867	1.10459	0.851363	1.43314
	rs3845488	-0.0199868	0.0524881	0.703361	-0.122863	0.0828898	0.980212	0.884384	1.08642
	rs419434	0.115824	0.219751	0.598146	-0.314888	0.546535	1.1228	0.729871	1.72726
	rs4959613	0.112192	0.132922	0.398646	-0.148336	0.37272	1.11873	0.862142	1.45168
	rs55813952	0.0687435	0.067334	0.307287	-0.0632313	0.200718	1.07116	0.938726	1.22228
	rs55831773	0.120054	0.127282	0.345574	-0.129419	0.369527	1.12756	0.878605	1.44705
	rs73747338	0.0184781	0.201861	0.927064	-0.377169	0.414125	1.01865	0.6858	1.51305
	rs738649	0.052366	0.106408	0.622632	-0.156194	0.260926	1.05376	0.855393	1.29813
	rs739438	-0.0128549	0.13584	0.924607	-0.279102	0.253392	0.987227	0.756463	1.28839
	rs74876321	0.02205	0.172726	0.898419	-0.316493	0.360593	1.02229	0.7287	1.43418
	rs805288	-0.0179145	0.106675	0.866634	-0.226998	0.191169	0.982245	0.796922	1.21066
	rs885947	-0.083505	0.0757887	0.270543	-0.232051	0.0650409	0.919887	0.792906	1.0672
	rs9268628	0.152205	0.074994	0.0424005	0.00521717	0.299194	1.1644	1.00523	1.34877
	rs9297556	-0.050346	0.140179	0.719478	-0.325096	0.224404	0.9509	0.722458	1.25158
GCST90199784	rs111660650	0.00827909	0.0441519	0.851258	-0.0782587	0.0948169	1.00831	0.924725	1.09946
	rs11260062	0.159102	0.119333	0.182445	-0.07479	0.392995	1.17246	0.927938	1.48141
	rs113346886	-0.0963962	0.251859	0.701913	-0.59004	0.397247	0.908104	0.554305	1.48772
	rs114705966	0.0639709	0.0794723	0.420851	-0.0917947	0.219736	1.06606	0.912292	1.24575
	rs117172940	-0.0410553	0.0188785	0.0296513	-0.0780571	-0.00405353	0.959776	0.924912	0.995955
	rs11901763	-0.00160582	0.120856	0.989399	-0.238484	0.235273	0.998395	0.787821	1.26525
	rs12598451	0.0407122	0.0480204	0.396544	-0.0534078	0.134832	1.04155	0.947993	1.14434
	rs12929277	0.0601984	0.129083	0.640962	-0.192804	0.313201	1.06205	0.824644	1.3678
	rs13052008	0.102712	0.153788	0.504212	-0.198713	0.404137	1.10817	0.819785	1.49801
	rs138970824	-0.181024	0.114689	0.114476	-0.405815	0.0437664	0.834415	0.666433	1.04474
	rs139174173	0.0421859	0.142014	0.766425	-0.236162	0.320533	1.04309	0.789653	1.37786
	rs17039221	0.137142	0.14495	0.344081	-0.146961	0.421245	1.14699	0.863328	1.52386
	rs2065798	0.00536598	0.124716	0.965681	-0.239077	0.249809	1.00538	0.787354	1.28378
	rs3845488	-0.0365058	0.0482986	0.449748	-0.131171	0.0581595	0.964153	0.877068	1.05988
	rs419434	-0.356672	0.204705	0.0814433	-0.757894	0.0445495	0.700002	0.468652	1.04556
	rs4959613	0.0651597	0.123913	0.598991	-0.177709	0.308029	1.06733	0.837186	1.36074
	rs55813952	0.115703	0.0635037	0.0684562	-0.00876401	0.24017	1.12266	0.991274	1.27147
	rs55831773	0.21289	0.118249	0.0718059	-0.0188789	0.444659	1.23725	0.981298	1.55996
	rs73747338	0.27677	0.188872	0.142817	-0.0934196	0.646959	1.31886	0.910811	1.90972
	rs738649	-0.0415323	0.100091	0.678181	-0.23771	0.154646	0.959318	0.788431	1.16724
	rs739438	-0.0099183	0.12743	0.937961	-0.259681	0.239844	0.990131	0.771298	1.27105
	rs74876321	0.216691	0.159279	0.173688	-0.0954959	0.528878	1.24196	0.908922	1.69703
	rs805288	0.0696763	0.0992432	0.482632	-0.12484	0.264193	1.07216	0.882638	1.30238
	rs885947	-0.139346	0.0709624	0.0495693	-0.278433	-0.000259893	0.869927	0.756969	0.99974
	rs9268628	0.0270172	0.0702868	0.700693	-0.110745	0.164779	1.02739	0.895167	1.17913
	rs9297556	-0.0508327	0.130469	0.696821	-0.306552	0.204886	0.950438	0.73598	1.22739
GCST90199830	rs111660650	0.0863251	0.0427168	0.0432932	0.00260019	0.17005	1.09016	1.0026	1.18536
	rs11260062	-0.124187	0.11583	0.283655	-0.351214	0.102841	0.883215	0.703833	1.10831
	rs113346886	-0.619385	0.246416	0.0119513	-1.10236	-0.13641	0.538275	0.332086	0.872484
	rs114705966	-0.029198	0.0776402	0.706867	-0.181373	0.122977	0.971224	0.834124	1.13086
	rs117172940	-0.00778092	0.0183019	0.670733	-0.0436527	0.0280909	0.992249	0.957286	1.02849
	rs11901763	0.110059	0.117355	0.34833	-0.119956	0.340075	1.11634	0.886959	1.40505
	rs12598451	0.143873	0.0465579	0.0020003	0.0526192	0.235126	1.15474	1.05403	1.26507
	rs12929277	0.196986	0.125862	0.117561	-0.0497035	0.443676	1.21773	0.951511	1.55843
	rs13052008	0.0582531	0.149812	0.697393	-0.235378	0.351885	1.05998	0.790272	1.42174
	rs138970824	0.0929667	0.112075	0.406818	-0.1267	0.312633	1.09743	0.880998	1.36702
	rs139174173	-0.12104	0.138657	0.382692	-0.392809	0.150728	0.885998	0.675158	1.16268
	rs17039221	0.111077	0.140938	0.430624	-0.165162	0.387316	1.11748	0.847756	1.47302
	rs2065798	0.152487	0.120892	0.207182	-0.0844608	0.389435	1.16473	0.919008	1.47615
	rs3845488	0.000505129	0.0469583	0.991417	-0.0915331	0.0925434	1.00051	0.912531	1.09696
	rs419434	0.00390241	0.19747	0.984233	-0.383139	0.390944	1.00391	0.681718	1.47838
	rs4959613	-0.177769	0.120139	0.138955	-0.413241	0.0577037	0.837136	0.661503	1.0594
	rs55813952	0.0194461	0.0614227	0.751552	-0.100942	0.139835	1.01964	0.903985	1.15008
	rs55831773	-0.16347	0.114862	0.154685	-0.3886	0.0616606	0.849192	0.678006	1.0636
	rs73747338	-0.223652	0.183243	0.222266	-0.582808	0.135504	0.799593	0.558328	1.14511
	rs738649	0.148559	0.0966365	0.124221	-0.0408487	0.337967	1.16016	0.959974	1.40209
	rs739438	-0.0287461	0.123482	0.81592	-0.270771	0.213279	0.971663	0.762791	1.23773
	rs74876321	-0.0278982	0.154394	0.856607	-0.330511	0.274714	0.972487	0.718557	1.31615
	rs805288	0.0589273	0.0964736	0.541324	-0.130161	0.248016	1.0607	0.877954	1.28148
	rs885947	-0.0311865	0.0688597	0.650621	-0.166151	0.103778	0.969295	0.846918	1.10935
	rs9268628	-0.00239937	0.0683961	0.972016	-0.136456	0.131657	0.997604	0.872445	1.14072
	rs9297556	-0.123851	0.126596	0.327917	-0.37198	0.124277	0.883511	0.689368	1.13233
GCST90199831	rs111660650	-0.00559952	0.0425475	0.895296	-0.0889926	0.0777935	0.994416	0.914852	1.0809
	rs11260062	-0.139713	0.115634	0.226955	-0.366355	0.0869287	0.869608	0.693257	1.09082
	rs113346886	-0.255295	0.243838	0.295106	-0.733217	0.222627	0.774688	0.480361	1.24935
	rs114705966	0.058845	0.077293	0.446464	-0.0926493	0.210339	1.06061	0.911513	1.2341
	rs117172940	-0.00958462	0.0183014	0.60048	-0.0454554	0.0262861	0.990461	0.955562	1.02663
	rs11901763	0.093615	0.116912	0.423289	-0.135533	0.322763	1.09814	0.87325	1.38094
	rs12598451	-0.0837519	0.0464357	0.0712927	-0.174766	0.00726215	0.919659	0.839654	1.00729
	rs12929277	-0.147516	0.125328	0.239178	-0.393158	0.0981261	0.862849	0.674922	1.1031
	rs13052008	0.0294691	0.148487	0.842683	-0.261565	0.320503	1.02991	0.769846	1.37782
	rs138970824	0.0250993	0.111434	0.821793	-0.193312	0.24351	1.02542	0.824225	1.27572
	rs139174173	0.0276548	0.138748	0.842015	-0.244292	0.299601	1.02804	0.783259	1.34932
	rs17039221	-0.203146	0.140769	0.148987	-0.479052	0.0727608	0.816159	0.61937	1.07547
	rs2065798	0.00397125	0.120609	0.973733	-0.232423	0.240366	1.00398	0.792611	1.27171
	rs3845488	-0.0118526	0.0466709	0.799526	-0.103328	0.0796225	0.988217	0.901831	1.08288
	rs419434	-0.357167	0.197029	0.0698677	-0.743343	0.029009	0.699656	0.475522	1.02943
	rs4959613	0.14032	0.119867	0.241747	-0.0946192	0.375259	1.15064	0.909719	1.45537
	rs55813952	0.0846702	0.0613442	0.16751	-0.0355645	0.204905	1.08836	0.965061	1.22741
	rs55831773	0.183898	0.114495	0.108239	-0.0405133	0.408309	1.20189	0.960296	1.50427
	rs73747338	0.191299	0.182521	0.294595	-0.166442	0.549041	1.21082	0.846672	1.73159
	rs738649	0.120422	0.0964997	0.212067	-0.0687173	0.309562	1.12797	0.933591	1.36283
	rs739438	-0.15781	0.123171	0.200115	-0.399226	0.0836059	0.854012	0.670839	1.0872
	rs74876321	-0.150937	0.15456	0.328788	-0.453876	0.152001	0.859902	0.635162	1.16416
	rs805288	-0.135369	0.0961971	0.159368	-0.323915	0.0531777	0.873394	0.723312	1.05462
	rs885947	-0.0878067	0.0687427	0.201488	-0.222542	0.046929	0.915938	0.800481	1.04805
	rs9268628	0.134192	0.068126	0.0488651	0.000665355	0.267719	1.14361	1.00067	1.30698
	rs9297556	0.0430275	0.126282	0.733311	-0.204485	0.29054	1.04397	0.815067	1.33715
GCST90199834	rs111660650	-0.0130813	0.0456657	0.774527	-0.102586	0.0764234	0.987004	0.9025	1.07942
	rs11260062	-0.185733	0.12186	0.12747	-0.424578	0.053112	0.830495	0.654046	1.05455
	rs113346886	-0.181826	0.257969	0.480913	-0.687445	0.323793	0.833747	0.502859	1.38236
	rs114705966	-0.0137816	0.0817748	0.866165	-0.17406	0.146497	0.986313	0.840246	1.15777
	rs117172940	-0.0267966	0.0195188	0.169795	-0.0650534	0.0114602	0.973559	0.937017	1.01153
	rs11901763	-0.0568814	0.124151	0.646835	-0.300217	0.186454	0.944706	0.740658	1.20497
	rs12598451	-0.0624376	0.0490587	0.203121	-0.158593	0.0337175	0.939472	0.853344	1.03429
	rs12929277	-0.0630858	0.132378	0.633677	-0.322547	0.196375	0.938863	0.724302	1.21698
	rs13052008	0.0819153	0.156525	0.600741	-0.224874	0.388705	1.08536	0.798616	1.47507
	rs138970824	-0.197648	0.119527	0.0982129	-0.431921	0.0366255	0.820659	0.649261	1.0373
	rs139174173	-0.248807	0.147695	0.092066	-0.538288	0.0406753	0.779731	0.583747	1.04151
	rs17039221	0.00220004	0.148022	0.988142	-0.287924	0.292324	1.0022	0.749819	1.33954
	rs2065798	0.190849	0.127474	0.134351	-0.0589999	0.440698	1.21028	0.942707	1.55379
	rs3845488	-0.0316945	0.0500821	0.526831	-0.129855	0.0664664	0.968802	0.878222	1.06873
	rs419434	-0.140725	0.208325	0.499352	-0.549041	0.267591	0.868728	0.577503	1.30681
	rs4959613	-0.162104	0.126536	0.200161	-0.410114	0.085906	0.850353	0.663574	1.0897
	rs55813952	0.00869519	0.0643483	0.892512	-0.117428	0.134818	1.00873	0.889205	1.14433
	rs55831773	0.190953	0.120429	0.11283	-0.0450886	0.426995	1.2104	0.955913	1.53264
	rs73747338	0.178168	0.194131	0.358737	-0.202328	0.558664	1.19503	0.816827	1.74834
	rs738649	0.0101766	0.102128	0.920626	-0.189994	0.210347	1.01023	0.826964	1.23411
	rs739438	-0.102423	0.129669	0.429597	-0.356573	0.151728	0.902648	0.700071	1.16384
	rs74876321	0.194779	0.164484	0.23634	-0.12761	0.517169	1.21504	0.880197	1.67727
	rs805288	0.17519	0.10157	0.0845581	-0.0238861	0.374267	1.19147	0.976397	1.45393
	rs885947	0.0452209	0.0728616	0.534836	-0.0975878	0.18803	1.04626	0.907023	1.20687
	rs9268628	0.0244736	0.0719166	0.733627	-0.116483	0.16543	1.02478	0.890045	1.1799
	rs9297556	-0.0849385	0.133842	0.525677	-0.347268	0.177391	0.918569	0.706616	1.1941
GCST90199882	rs111660650	-0.0485301	0.0385307	0.207843	-0.12405	0.0269901	0.952629	0.883335	1.02736
	rs11260062	0.0729692	0.104684	0.485774	-0.132211	0.278149	1.0757	0.876156	1.32068
	rs113346886	0.415777	0.220117	0.0589062	-0.0156519	0.847206	1.51555	0.98447	2.33312
	rs114705966	-0.0573857	0.0699056	0.411702	-0.194401	0.0796292	0.94423	0.823328	1.08289
	rs117172940	0.0256585	0.016671	0.123778	-0.00701666	0.0583336	1.02599	0.993008	1.06007
	rs11901763	0.0766751	0.105866	0.468901	-0.130821	0.284171	1.07969	0.877375	1.32866
	rs12598451	-0.124436	0.0420354	0.0030737	-0.206826	-0.0420468	0.882995	0.813161	0.958825
	rs12929277	-0.179913	0.113179	0.111919	-0.401744	0.0419187	0.835343	0.669152	1.04281
	rs13052008	0.0563293	0.134586	0.675554	-0.207459	0.320118	1.05795	0.812646	1.37729
	rs138970824	0.0147988	0.100696	0.88316	-0.182565	0.212163	1.01491	0.83313	1.23635
	rs139174173	-0.146773	0.125259	0.241296	-0.39228	0.0987351	0.86349	0.675515	1.10377
	rs17039221	0.0988247	0.12737	0.437816	-0.15082	0.34847	1.10387	0.860002	1.4169
	rs2065798	0.0935479	0.109018	0.390839	-0.120127	0.307223	1.09806	0.886808	1.35964
	rs3845488	0.00643331	0.0421377	0.878656	-0.0761565	0.0890232	1.00645	0.926671	1.09311
	rs419434	0.138206	0.17826	0.438157	-0.211183	0.487595	1.14821	0.809626	1.6284
	rs4959613	-0.0526831	0.108362	0.626842	-0.265073	0.159707	0.948681	0.76715	1.17317
	rs55813952	-0.0101064	0.0553955	0.855236	-0.118682	0.0984687	0.989944	0.888091	1.10348
	rs55831773	-0.0288196	0.103511	0.780689	-0.231701	0.174061	0.971592	0.793184	1.19013
	rs73747338	0.0913775	0.165031	0.579784	-0.232082	0.414837	1.09568	0.792881	1.51412
	rs738649	-0.0191599	0.0872767	0.826236	-0.190222	0.151902	0.981022	0.826775	1.16405
	rs739438	-0.023317	0.111374	0.834169	-0.241609	0.194976	0.976953	0.785363	1.21528
	rs74876321	0.0621597	0.139975	0.656987	-0.212191	0.33651	1.06413	0.80881	1.40005
	rs805288	0.126957	0.0869745	0.144372	-0.0435132	0.297427	1.13537	0.95742	1.34639
	rs885947	0.0412465	0.0621837	0.507137	-0.0806334	0.163127	1.04211	0.922532	1.17719
	rs9268628	0.0282953	0.0616075	0.646031	-0.0924555	0.149046	1.0287	0.91169	1.16073
	rs9297556	0.0434337	0.114215	0.703736	-0.180427	0.267294	1.04439	0.834914	1.30642
GCST90199883	rs111660650	0.0102012	0.0422222	0.809085	-0.0725544	0.0929568	1.01025	0.930015	1.09741
	rs11260062	0.0332973	0.114457	0.771116	-0.191038	0.257632	1.03386	0.826101	1.29386
	rs113346886	0.0213033	0.24102	0.929568	-0.451097	0.493703	1.02153	0.636929	1.63837
	rs114705966	0.0864316	0.0763636	0.2577	-0.063241	0.236104	1.09028	0.938717	1.26631
	rs117172940	0.00705445	0.0181114	0.696903	-0.0284438	0.0425527	1.00708	0.971957	1.04347
	rs11901763	-0.150757	0.115498	0.1918	-0.377133	0.07562	0.860057	0.685825	1.07855
	rs12598451	-0.0383063	0.0459979	0.404966	-0.128462	0.0518495	0.962418	0.879447	1.05322
	rs12929277	-0.130182	0.123921	0.293476	-0.373066	0.112702	0.877936	0.68862	1.1193
	rs13052008	0.187335	0.14715	0.202985	-0.101078	0.475749	1.20603	0.903862	1.60922
	rs138970824	0.00787816	0.110086	0.942949	-0.207891	0.223647	1.00791	0.812296	1.25063
	rs139174173	-0.120874	0.136819	0.37699	-0.389039	0.147292	0.886146	0.677708	1.15869
	rs17039221	0.0773118	0.139032	0.578163	-0.195192	0.349815	1.08038	0.822677	1.41881
	rs2065798	-0.0990973	0.119454	0.406775	-0.333228	0.135033	0.905655	0.716607	1.14458
	rs3845488	0.0259036	0.0460989	0.574174	-0.0644502	0.116257	1.02624	0.937583	1.12328
	rs419434	0.167687	0.195575	0.391222	-0.215641	0.551015	1.18257	0.806025	1.73501
	rs4959613	-0.0438256	0.118677	0.711916	-0.276433	0.188781	0.957121	0.758485	1.20778
	rs55813952	-0.0109385	0.0607658	0.857144	-0.130039	0.108162	0.989121	0.878061	1.11423
	rs55831773	0.00796439	0.11332	0.943969	-0.214143	0.230072	1.008	0.807233	1.25869
	rs73747338	-0.0940352	0.181008	0.603407	-0.448812	0.260741	0.910251	0.638386	1.29789
	rs738649	-0.141645	0.0955217	0.138112	-0.328868	0.0455773	0.867929	0.719738	1.04663
	rs739438	0.0389801	0.121921	0.749184	-0.199986	0.277946	1.03975	0.818743	1.32041
	rs74876321	0.351146	0.153314	0.0219998	0.0506506	0.651642	1.42069	1.05196	1.91869
	rs805288	0.0270217	0.0951716	0.776467	-0.159515	0.213558	1.02739	0.852557	1.23808
	rs885947	0.124208	0.068005	0.0677822	-0.00908195	0.257498	1.13225	0.990959	1.29369
	rs9268628	-0.00674018	0.0673608	0.920296	-0.138767	0.125287	0.993282	0.870431	1.13347
	rs9297556	0.038725	0.124963	0.756644	-0.206203	0.283653	1.03948	0.813668	1.32797
GCST90199932	rs111660650	-0.0498127	0.0405348	0.219114	-0.129261	0.0296355	0.951408	0.878745	1.03008
	rs11260062	-0.0234978	0.110024	0.830882	-0.239144	0.192149	0.976776	0.787301	1.21185
	rs113346886	0.475548	0.23369	0.0418551	0.0175169	0.93358	1.6089	1.01767	2.5436
	rs114705966	0.066448	0.0733372	0.364904	-0.077293	0.210189	1.06871	0.925619	1.23391
	rs117172940	0.00501966	0.0174828	0.774021	-0.0292467	0.039286	1.00503	0.971177	1.04007
	rs11901763	0.0225591	0.110993	0.838941	-0.194988	0.240106	1.02282	0.822845	1.27138
	rs12598451	0.0126211	0.0442971	0.775705	-0.0742012	0.0994434	1.0127	0.928485	1.10456
	rs12929277	-0.129239	0.119194	0.278245	-0.36286	0.104382	0.878764	0.695684	1.11002
	rs13052008	0.206592	0.141123	0.143216	-0.070008	0.483192	1.22948	0.932386	1.62124
	rs138970824	-0.0266507	0.106051	0.801581	-0.23451	0.181209	0.973701	0.790958	1.19867
	rs139174173	-0.0555777	0.131146	0.671723	-0.312624	0.201468	0.945939	0.731525	1.2232
	rs17039221	-0.0653125	0.133746	0.625315	-0.327455	0.19683	0.936775	0.720755	1.21754
	rs2065798	-0.0397437	0.114545	0.728613	-0.264251	0.184764	0.961036	0.76778	1.20293
	rs3845488	0.0544325	0.0443299	0.219486	-0.032454	0.141319	1.05594	0.968067	1.15179
	rs419434	0.0293329	0.187385	0.875609	-0.337942	0.396608	1.02977	0.713237	1.48677
	rs4959613	0.0765698	0.113928	0.501528	-0.14673	0.299869	1.07958	0.863527	1.34968
	rs55813952	-0.000356958	0.0584791	0.99513	-0.114976	0.114262	0.999643	0.891388	1.12105
	rs55831773	0.0432537	0.109005	0.69151	-0.170395	0.256903	1.0442	0.843332	1.29292
	rs73747338	0.279363	0.173294	0.106945	-0.0602924	0.619019	1.32229	0.941489	1.8571
	rs738649	0.0103888	0.0918657	0.909962	-0.169668	0.190446	1.01044	0.843945	1.20979
	rs739438	0.066862	0.117133	0.568121	-0.162719	0.296442	1.06915	0.84983	1.34507
	rs74876321	0.170248	0.146912	0.246519	-0.117699	0.458196	1.1856	0.888963	1.58122
	rs805288	-0.0361828	0.0914675	0.692414	-0.215459	0.143094	0.964464	0.806171	1.15384
	rs885947	0.111948	0.0653873	0.086883	-0.0162112	0.240107	1.11845	0.983919	1.27139
	rs9268628	0.00819787	0.064874	0.899442	-0.118955	0.135351	1.00823	0.887848	1.14494
	rs9297556	-0.00223791	0.120154	0.98514	-0.237739	0.233264	0.997765	0.788408	1.26271
GCST90199936	rs111660650	0.00699885	0.0476138	0.883138	-0.0863241	0.100322	1.00702	0.917297	1.10553
	rs11260062	-0.0780587	0.132174	0.554805	-0.33712	0.181002	0.92491	0.713823	1.19842
	rs113346886	-0.371972	0.267139	0.163793	-0.895565	0.151621	0.689373	0.408377	1.16372
	rs114705966	0.084996	0.0874157	0.330892	-0.0863388	0.256331	1.08871	0.917283	1.29218
	rs117172940	-0.0382522	0.021575	0.0762303	-0.0805391	0.00403472	0.96247	0.922619	1.00404
	rs11901763	0.114975	0.132944	0.387128	-0.145596	0.375547	1.12185	0.864507	1.45579
	rs12598451	0.0199604	0.0528336	0.705581	-0.0835935	0.123514	1.02016	0.919805	1.13147
	rs12929277	-0.00261541	0.141825	0.985287	-0.280593	0.275362	0.997388	0.755336	1.31701
	rs13052008	-0.1035	0.171184	0.545439	-0.439021	0.232022	0.901676	0.644667	1.26115
	rs138970824	0.057695	0.12524	0.645033	-0.187776	0.303166	1.05939	0.8288	1.35414
	rs139174173	-0.057252	0.163941	0.726921	-0.378575	0.264071	0.944356	0.684836	1.30222
	rs17039221	0.0673231	0.159506	0.672973	-0.24531	0.379956	1.06964	0.782462	1.46222
	rs2065798	0.0313859	0.136562	0.818224	-0.236275	0.299047	1.03188	0.789563	1.34857
	rs3845488	0.000963994	0.0534005	0.985597	-0.103701	0.105629	1.00096	0.901495	1.11141
	rs419434	0.209651	0.2252	0.351877	-0.231741	0.651043	1.23325	0.793151	1.91754
	rs4959613	-0.268228	0.13674	0.0498101	-0.536238	-0.000217561	0.764734	0.584945	0.999782
	rs55813952	-0.0104302	0.0693836	0.880508	-0.146422	0.125562	0.989624	0.863793	1.13379
	rs55831773	0.209515	0.130505	0.108402	-0.0462747	0.465305	1.23308	0.95478	1.5925
	rs73747338	-0.291072	0.207768	0.161231	-0.698298	0.116154	0.747462	0.497431	1.12317
	rs738649	-0.0641639	0.109532	0.558011	-0.278847	0.15052	0.937851	0.756655	1.16244
	rs739438	0.0882566	0.140549	0.530042	-0.18722	0.363733	1.09227	0.829262	1.43869
	rs74876321	-0.132603	0.17479	0.448067	-0.475191	0.209985	0.875813	0.621766	1.23366
	rs805288	0.102249	0.108998	0.348203	-0.111387	0.315886	1.10766	0.894592	1.37147
	rs885947	-0.00494149	0.078061	0.949525	-0.157941	0.148058	0.995071	0.8539	1.15958
	rs9268628	-0.0798479	0.0771631	0.300765	-0.231088	0.0713916	0.923257	0.79367	1.074
	rs9297556	-0.106398	0.144879	0.462712	-0.390361	0.177566	0.899067	0.676813	1.19431
GCST90199984	rs111660650	-0.0355589	0.0547888	0.516327	-0.142945	0.0718271	0.965066	0.866802	1.07447
	rs11260062	-0.0677738	0.147434	0.645739	-0.356744	0.221196	0.934472	0.699952	1.24757
	rs113346886	0.234682	0.313364	0.45391	-0.379511	0.848875	1.26451	0.684196	2.33702
	rs114705966	-0.0583683	0.0974289	0.549116	-0.249329	0.132592	0.943302	0.779324	1.14178
	rs117172940	-0.0216509	0.0232941	0.35265	-0.0673073	0.0240055	0.978582	0.934908	1.0243
	rs11901763	0.130929	0.150646	0.384785	-0.164338	0.426195	1.13989	0.848456	1.53142
	rs12598451	0.0532034	0.0589788	0.367016	-0.0623951	0.168802	1.05464	0.939512	1.18389
	rs12929277	0.0143809	0.161259	0.92894	-0.301687	0.330449	1.01448	0.739569	1.39159
	rs13052008	-0.00131577	0.186136	0.99436	-0.366142	0.363511	0.998685	0.693404	1.43837
	rs138970824	0.118926	0.143162	0.406136	-0.161671	0.399524	1.12629	0.850721	1.49111
	rs139174173	-0.178332	0.183362	0.330768	-0.537721	0.181058	0.836665	0.584078	1.19848
	rs17039221	-0.232733	0.180662	0.19767	-0.586831	0.121365	0.792365	0.556087	1.12904
	rs2065798	0.244368	0.152306	0.108613	-0.0541513	0.542888	1.27681	0.947289	1.72097
	rs3845488	0.0328853	0.0585285	0.574205	-0.0818305	0.147601	1.03343	0.921428	1.15905
	rs419434	-0.104948	0.246583	0.670393	-0.58825	0.378354	0.900372	0.555298	1.45988
	rs4959613	-0.0022986	0.15218	0.987949	-0.300571	0.295973	0.997704	0.740396	1.34443
	rs55813952	-0.0609205	0.0777505	0.433311	-0.213312	0.0914705	0.940898	0.807904	1.09578
	rs55831773	-0.02642	0.145775	0.856181	-0.31214	0.2593	0.973926	0.731879	1.29602
	rs73747338	-0.246664	0.236055	0.296049	-0.709332	0.216004	0.781403	0.491973	1.24111
	rs738649	0.12712	0.122785	0.300525	-0.113538	0.367779	1.13555	0.89267	1.44452
	rs739438	-0.244622	0.155822	0.116442	-0.550032	0.0607886	0.783001	0.576931	1.06267
	rs74876321	0.0714643	0.198605	0.718973	-0.317801	0.46073	1.07408	0.727748	1.58523
	rs805288	-0.0787135	0.123252	0.523058	-0.320288	0.162861	0.924305	0.72594	1.17687
	rs885947	-0.0992412	0.0872788	0.255513	-0.270308	0.0718252	0.905524	0.763145	1.07447
	rs9268628	0.00638203	0.0866502	0.941287	-0.163452	0.176216	1.0064	0.849207	1.1927
	rs9297556	-0.115276	0.161064	0.474166	-0.430961	0.200409	0.89112	0.649884	1.2219
GCST90199995	rs111660650	-0.0381555	0.0392493	0.330984	-0.115084	0.038773	0.962563	0.891291	1.03953
	rs11260062	0.215442	0.106346	0.0427805	0.00700261	0.423881	1.24041	1.00703	1.52788
	rs113346886	0.198879	0.2252	0.377171	-0.242513	0.640271	1.22003	0.784653	1.89699
	rs114705966	-0.0710206	0.071357	0.319597	-0.21088	0.0688391	0.931443	0.809871	1.07126
	rs117172940	0.0132209	0.0168482	0.432625	-0.0198016	0.0462435	1.01331	0.980393	1.04733
	rs11901763	0.128569	0.107461	0.231531	-0.0820544	0.339192	1.1372	0.921222	1.40381
	rs12598451	-0.0404656	0.0426635	0.342883	-0.124086	0.0431548	0.960342	0.883304	1.0441
	rs12929277	0.179213	0.115322	0.120181	-0.0468191	0.405245	1.19628	0.95426	1.49967
	rs13052008	-0.102965	0.136333	0.450103	-0.370178	0.164249	0.902159	0.690611	1.17851
	rs138970824	-0.0879787	0.102463	0.39054	-0.288806	0.112849	0.91578	0.749157	1.11946
	rs139174173	0.0722198	0.126976	0.569513	-0.176653	0.321092	1.07489	0.838071	1.37863
	rs17039221	-0.00866149	0.129433	0.946646	-0.262351	0.245028	0.991376	0.769241	1.27766
	rs2065798	-0.0497087	0.110882	0.653936	-0.267038	0.167621	0.951507	0.765644	1.18249
	rs3845488	0.0784735	0.0425767	0.0653127	-0.00497672	0.161924	1.08163	0.995036	1.17577
	rs419434	0.213146	0.181051	0.239089	-0.141715	0.568006	1.23756	0.867869	1.76475
	rs4959613	-0.11756	0.110157	0.285877	-0.333467	0.0983469	0.889087	0.716435	1.10335
	rs55813952	-0.0297013	0.0562843	0.597707	-0.140018	0.0806159	0.970735	0.869342	1.08395
	rs55831773	0.19704	0.105394	0.0615465	-0.00953309	0.403613	1.21779	0.990512	1.49722
	rs73747338	-0.231529	0.167464	0.166799	-0.559759	0.0967002	0.793319	0.571347	1.10153
	rs738649	-0.180786	0.0887259	0.0415919	-0.354689	-0.00688339	0.834614	0.701392	0.99314
	rs739438	0.160865	0.113439	0.156169	-0.0614752	0.383204	1.17453	0.940376	1.46698
	rs74876321	0.139921	0.141488	0.322698	-0.137395	0.417238	1.15018	0.871626	1.51776
	rs805288	-0.0384733	0.0883304	0.663155	-0.211601	0.134654	0.962257	0.809288	1.14414
	rs885947	0.0538834	0.0633367	0.39491	-0.0702564	0.178023	1.05536	0.932155	1.19485
	rs9268628	-0.0271043	0.0625575	0.664819	-0.149717	0.0955085	0.97326	0.860952	1.10022
	rs9297556	0.138798	0.116094	0.231865	-0.0887456	0.366342	1.14889	0.915078	1.44245
GCST90200042	rs111660650	-0.0132398	0.0412483	0.748227	-0.0940865	0.0676068	0.986847	0.910204	1.06994
	rs11260062	-0.0144146	0.112669	0.898198	-0.235245	0.206416	0.985689	0.790377	1.22926
	rs113346886	-0.00781847	0.237305	0.973717	-0.472936	0.4573	0.992212	0.62317	1.5798
	rs114705966	-0.0401973	0.075145	0.592698	-0.187482	0.107087	0.9606	0.829044	1.11303
	rs117172940	0.0388405	0.017827	0.0293505	0.00389959	0.0737814	1.0396	1.00391	1.07657
	rs11901763	0.00408005	0.113923	0.971431	-0.219209	0.227369	1.00409	0.803154	1.25529
	rs12598451	-0.00305463	0.0451992	0.946119	-0.0916451	0.0855358	0.99695	0.912429	1.0893
	rs12929277	0.0637578	0.122123	0.601617	-0.175604	0.30312	1.06583	0.83895	1.35408
	rs13052008	-0.01334	0.144653	0.926523	-0.29686	0.27018	0.986749	0.743148	1.3102
	rs138970824	0.0218327	0.108384	0.840356	-0.190601	0.234266	1.02207	0.826462	1.26398
	rs139174173	0.168794	0.134392	0.209121	-0.0946139	0.432203	1.18388	0.909724	1.54065
	rs17039221	0.0817557	0.136828	0.55017	-0.186428	0.349939	1.08519	0.829919	1.41898
	rs2065798	0.153564	0.117314	0.190535	-0.076372	0.3835	1.16598	0.926471	1.46741
	rs3845488	0.0268627	0.0453876	0.55395	-0.062097	0.115822	1.02723	0.939792	1.1228
	rs419434	0.277504	0.191583	0.147484	-0.0979992	0.653007	1.31983	0.90665	1.92131
	rs4959613	-0.134112	0.116636	0.250215	-0.362719	0.0944957	0.874492	0.695782	1.0991
	rs55813952	-0.112839	0.0597418	0.0589219	-0.229933	0.0042551	0.893295	0.794587	1.00426
	rs55831773	-0.0376413	0.111495	0.735662	-0.256172	0.18089	0.963058	0.774008	1.19828
	rs73747338	-0.0886735	0.177609	0.617595	-0.436787	0.25944	0.915144	0.646109	1.2962
	rs738649	-0.130158	0.0937882	0.165201	-0.313983	0.0536665	0.877956	0.730531	1.05513
	rs739438	-0.00126101	0.119811	0.991602	-0.23609	0.233568	0.99874	0.789709	1.2631
	rs74876321	-0.113875	0.150426	0.449043	-0.40871	0.180961	0.89237	0.664507	1.19837
	rs805288	-0.0685042	0.093623	0.46435	-0.252005	0.114997	0.93379	0.777241	1.12187
	rs885947	-0.00481971	0.0668869	0.942556	-0.135918	0.126279	0.995192	0.872914	1.1346
	rs9268628	-0.126814	0.0663945	0.0561329	-0.256947	0.00331955	0.880898	0.773409	1.00333
	rs9297556	-0.0435787	0.122901	0.722901	-0.284465	0.197307	0.957357	0.752417	1.21812
GCST90200045	rs111660650	-0.00541749	0.0425274	0.898633	-0.0887712	0.0779362	0.994597	0.915055	1.08105
	rs11260062	-0.0626952	0.115452	0.5871	-0.288981	0.16359	0.93923	0.749027	1.17773
	rs113346886	-0.309734	0.242956	0.20236	-0.785927	0.166459	0.733642	0.455697	1.18112
	rs114705966	0.103856	0.0770568	0.177725	-0.0471748	0.254888	1.10944	0.953921	1.29032
	rs117172940	0.000140275	0.0182362	0.993863	-0.0356027	0.0358832	1.00014	0.965024	1.03653
	rs11901763	-0.052765	0.116508	0.65063	-0.281121	0.175591	0.948603	0.754937	1.19195
	rs12598451	-0.0840762	0.0462767	0.0692456	-0.174779	0.00662618	0.919361	0.839643	1.00665
	rs12929277	-0.225548	0.125005	0.0711812	-0.470557	0.0194607	0.798079	0.624654	1.01965
	rs13052008	-0.0405864	0.148227	0.784229	-0.331111	0.249938	0.960226	0.718125	1.28395
	rs138970824	0.0105356	0.11122	0.924531	-0.207455	0.228526	1.01059	0.81265	1.25675
	rs139174173	-0.0120588	0.137931	0.930333	-0.282405	0.258287	0.988014	0.753969	1.29471
	rs17039221	-0.0718242	0.140378	0.608897	-0.346965	0.203316	0.930694	0.70683	1.22546
	rs2065798	-0.156942	0.120221	0.191742	-0.392575	0.0786915	0.854754	0.675316	1.08187
	rs3845488	0.00583242	0.0465787	0.900352	-0.0854618	0.0971266	1.00585	0.918088	1.102
	rs419434	-0.00990534	0.196613	0.95982	-0.395267	0.375457	0.990144	0.6735	1.45566
	rs4959613	-0.0720667	0.119489	0.546425	-0.306264	0.162131	0.930469	0.736192	1.17601
	rs55813952	0.158376	0.0611099	0.00955137	0.0386007	0.278151	1.17161	1.03936	1.32069
	rs55831773	0.156011	0.114233	0.172024	-0.067885	0.379906	1.16884	0.934368	1.46215
	rs73747338	0.112072	0.182127	0.538325	-0.244898	0.469041	1.11859	0.782784	1.59846
	rs738649	0.101771	0.0961582	0.289885	-0.0866988	0.290241	1.10713	0.916953	1.33675
	rs739438	-0.0710046	0.123028	0.563842	-0.312139	0.17013	0.931458	0.73188	1.18546
	rs74876321	0.0210391	0.154022	0.891349	-0.280844	0.322923	1.02126	0.755146	1.38116
	rs805288	-0.16902	0.0960683	0.0785141	-0.357314	0.0192739	0.844492	0.699553	1.01946
	rs885947	0.0409666	0.0685863	0.550307	-0.0934625	0.175396	1.04182	0.910772	1.19172
	rs9268628	3.96309e-05	0.068005	0.999535	-0.13325	0.133329	1.00004	0.875246	1.14263
	rs9297556	-0.0290423	0.126044	0.81777	-0.276089	0.218004	0.971375	0.758745	1.24359
GCST90200075	rs111660650	0.0580615	0.0426321	0.173223	-0.0254973	0.14162	1.05978	0.974825	1.15214
	rs11260062	-0.175165	0.115759	0.130232	-0.402052	0.0517225	0.839319	0.668946	1.05308
	rs113346886	0.0193055	0.244157	0.936977	-0.459242	0.497853	1.01949	0.631762	1.64519
	rs114705966	-0.0732428	0.0773889	0.343932	-0.224925	0.0784394	0.929375	0.798576	1.0816
	rs117172940	-0.0060828	0.018481	0.742052	-0.0423056	0.03014	0.993936	0.958577	1.0306
	rs11901763	0.0739059	0.117104	0.527965	-0.155617	0.303429	1.07671	0.855887	1.3545
	rs12598451	0.0512005	0.046414	0.269972	-0.039771	0.142172	1.05253	0.96101	1.15277
	rs12929277	0.151604	0.125388	0.226632	-0.0941565	0.397365	1.1637	0.91014	1.4879
	rs13052008	0.26376	0.148584	0.0758717	-0.0274644	0.554984	1.30182	0.972909	1.74191
	rs138970824	-0.122616	0.111408	0.271072	-0.340975	0.0957444	0.884604	0.711076	1.10048
	rs139174173	0.0394296	0.138285	0.775543	-0.231609	0.310468	1.04022	0.793256	1.36406
	rs17039221	-0.133656	0.141026	0.343262	-0.410067	0.142755	0.874891	0.663606	1.15345
	rs2065798	0.0020653	0.120633	0.98634	-0.234375	0.238505	1.00207	0.791065	1.26935
	rs3845488	0.0424958	0.0465471	0.361262	-0.0487365	0.133728	1.04341	0.952432	1.14308
	rs419434	-0.192569	0.197598	0.329783	-0.579861	0.194722	0.824837	0.559976	1.21497
	rs4959613	0.136735	0.119804	0.253737	-0.0980814	0.371551	1.14652	0.906575	1.44998
	rs55813952	-0.0663772	0.0613608	0.279362	-0.186644	0.05389	0.935778	0.829739	1.05537
	rs55831773	0.0102692	0.114577	0.928583	-0.214301	0.23484	1.01032	0.807105	1.26471
	rs73747338	-0.046073	0.182602	0.800798	-0.403972	0.311826	0.954972	0.667663	1.36592
	rs738649	-0.0920832	0.0964237	0.339585	-0.281074	0.0969072	0.912029	0.754973	1.10176
	rs739438	-0.123393	0.12324	0.316711	-0.364943	0.118157	0.883917	0.694237	1.12542
	rs74876321	0.132728	0.1543	0.389682	-0.1697	0.435155	1.14194	0.843918	1.5452
	rs805288	-0.0625591	0.096236	0.515654	-0.251182	0.126063	0.939358	0.777881	1.13435
	rs885947	-0.0595989	0.0687512	0.386008	-0.194351	0.0751533	0.942142	0.823369	1.07805
	rs9268628	0.15111	0.0681097	0.0265124	0.0176147	0.284605	1.16312	1.01777	1.32924
	rs9297556	-0.0987539	0.126437	0.43477	-0.34657	0.149062	0.905966	0.70711	1.16074
GCST90200078	rs111660650	0.0989844	0.0413966	0.0167969	0.0178471	0.180122	1.10405	1.01801	1.19736
	rs11260062	-0.0223092	0.11254	0.842862	-0.242887	0.198269	0.977938	0.78436	1.21929
	rs113346886	-0.354632	0.236938	0.134464	-0.819031	0.109767	0.701432	0.440859	1.11602
	rs114705966	-0.0110364	0.0750344	0.883065	-0.158104	0.136031	0.989024	0.853761	1.14572
	rs117172940	0.0136283	0.0178154	0.44429	-0.02129	0.0485465	1.01372	0.978935	1.04974
	rs11901763	-0.0706079	0.11366	0.534456	-0.293382	0.152166	0.931827	0.745737	1.16435
	rs12598451	0.00233787	0.0451754	0.958727	-0.0862059	0.0908817	1.00234	0.917405	1.09514
	rs12929277	0.0646832	0.121846	0.595515	-0.174134	0.303501	1.06682	0.840184	1.35459
	rs13052008	0.298998	0.14452	0.0385553	0.0157385	0.582257	1.34851	1.01586	1.79007
	rs138970824	-0.00359797	0.108204	0.973474	-0.215677	0.208481	0.996408	0.805996	1.23181
	rs139174173	0.109187	0.134515	0.416959	-0.154462	0.372836	1.11537	0.856876	1.45185
	rs17039221	-0.200034	0.136656	0.143255	-0.467879	0.0678118	0.818703	0.626329	1.07016
	rs2065798	0.0157373	0.117275	0.893251	-0.214121	0.245596	1.01586	0.807251	1.27838
	rs3845488	-0.03315	0.0454251	0.465529	-0.122183	0.0558832	0.967393	0.884986	1.05747
	rs419434	0.0626242	0.191628	0.743818	-0.312966	0.438215	1.06463	0.731275	1.54994
	rs4959613	0.00795285	0.116548	0.945597	-0.220482	0.236388	1.00798	0.802132	1.26667
	rs55813952	-0.0398026	0.0596551	0.504637	-0.156727	0.0771214	0.960979	0.854938	1.08017
	rs55831773	0.229448	0.111383	0.0393991	0.0111376	0.447757	1.2579	1.0112	1.5648
	rs73747338	0.260579	0.17796	0.143123	-0.088222	0.60938	1.29768	0.915558	1.83929
	rs738649	0.117591	0.0937693	0.209827	-0.0661972	0.301378	1.12478	0.935946	1.35172
	rs739438	-0.0513124	0.11974	0.668264	-0.286002	0.183378	0.949982	0.751261	1.20127
	rs74876321	0.0487588	0.150543	0.746024	-0.246305	0.343823	1.04997	0.781684	1.41033
	rs805288	-0.125177	0.0936818	0.181486	-0.308794	0.0584393	0.882341	0.734332	1.06018
	rs885947	0.0550771	0.0668524	0.410019	-0.0759536	0.186108	1.05662	0.926859	1.20455
	rs9268628	-0.0268136	0.0662227	0.685551	-0.15661	0.102983	0.973543	0.855037	1.10847
	rs9297556	-0.00776242	0.122878	0.94963	-0.248603	0.233078	0.992268	0.77989	1.26248
GCST90200079	rs111660650	-0.00832887	0.0428827	0.846	-0.092379	0.0757213	0.991706	0.911759	1.07866
	rs11260062	-0.122548	0.116793	0.294054	-0.351462	0.106367	0.884664	0.703658	1.11223
	rs113346886	-0.147492	0.244768	0.546789	-0.627237	0.332254	0.862869	0.534065	1.39411
	rs114705966	0.129307	0.0782711	0.0985252	-0.0241039	0.282719	1.13804	0.976184	1.32673
	rs117172940	-0.0114563	0.0183938	0.533394	-0.0475082	0.0245956	0.988609	0.953603	1.0249
	rs11901763	0.0291646	0.118245	0.805182	-0.202595	0.260924	1.02959	0.816609	1.29813
	rs12598451	-0.0183186	0.0469291	0.69628	-0.1103	0.0736624	0.981848	0.895566	1.07644
	rs12929277	-0.189511	0.126576	0.134338	-0.437599	0.0585778	0.827364	0.645584	1.06033
	rs13052008	-0.114327	0.149961	0.445833	-0.40825	0.179596	0.891966	0.664813	1.19673
	rs138970824	-0.0649079	0.11303	0.565798	-0.286448	0.156632	0.937154	0.750926	1.16956
	rs139174173	-0.0939445	0.139601	0.500978	-0.367562	0.179673	0.910333	0.69242	1.19683
	rs17039221	-0.164197	0.142399	0.248881	-0.4433	0.114906	0.848575	0.641915	1.12177
	rs2065798	-0.0410524	0.122017	0.736533	-0.280206	0.198101	0.959779	0.755628	1.21909
	rs3845488	0.0135371	0.0471233	0.773905	-0.0788245	0.105899	1.01363	0.924202	1.11171
	rs419434	0.0752561	0.198454	0.704531	-0.313714	0.464226	1.07816	0.730728	1.59078
	rs4959613	-0.0727229	0.121135	0.548274	-0.310147	0.164701	0.929858	0.733339	1.17904
	rs55813952	0.0890844	0.0622105	0.152149	-0.0328483	0.211017	1.09317	0.967685	1.23493
	rs55831773	0.0366544	0.115716	0.751424	-0.190148	0.263457	1.03733	0.826837	1.30142
	rs73747338	-0.0690296	0.184893	0.708889	-0.43142	0.293361	0.933299	0.649586	1.34093
	rs738649	0.112983	0.0976442	0.247236	-0.0783995	0.304366	1.11961	0.924595	1.35576
	rs739438	-0.0712147	0.124622	0.567696	-0.315473	0.173044	0.931262	0.729444	1.18892
	rs74876321	-0.0558122	0.156976	0.722181	-0.363486	0.251861	0.945717	0.695249	1.28642
	rs805288	-0.115268	0.097191	0.235626	-0.305762	0.0752267	0.891128	0.736562	1.07813
	rs885947	0.035652	0.0695238	0.60809	-0.100615	0.171919	1.0363	0.904281	1.18758
	rs9268628	-0.0473331	0.0688693	0.491901	-0.182317	0.0876507	0.95377	0.833337	1.09161
	rs9297556	-0.0195654	0.127794	0.878318	-0.270041	0.23091	0.980625	0.763348	1.25975
GCST90200092	rs111660650	-0.0326158	0.0590909	0.580975	-0.148434	0.0832024	0.96791	0.862057	1.08676
	rs11260062	-0.0443959	0.159675	0.780982	-0.357359	0.268567	0.956575	0.699521	1.30809
	rs113346886	0.822287	0.325987	0.0116539	0.183352	1.46122	2.2757	1.20124	4.31122
	rs114705966	0.0268178	0.106117	0.800485	-0.181171	0.234807	1.02718	0.834293	1.26466
	rs117172940	0.0261808	0.023895	0.273229	-0.0206535	0.0730151	1.02653	0.979558	1.07575
	rs11901763	0.0441224	0.161261	0.784386	-0.27195	0.360195	1.04511	0.761892	1.43361
	rs12598451	-0.141257	0.0645458	0.0286346	-0.267767	-0.0147474	0.868266	0.765086	0.985361
	rs12929277	-0.0410617	0.172299	0.811636	-0.378769	0.296645	0.95977	0.684704	1.34534
	rs13052008	0.16003	0.204525	0.433951	-0.240839	0.560899	1.17355	0.785968	1.75225
	rs138970824	0.0806333	0.153042	0.598284	-0.219329	0.380595	1.08397	0.803058	1.46316
	rs139174173	0.100572	0.196623	0.609003	-0.28481	0.485954	1.1058	0.752157	1.62573
	rs17039221	-0.0878621	0.197029	0.655645	-0.47404	0.298316	0.915887	0.622482	1.34759
	rs2065798	-0.245286	0.166518	0.140743	-0.571662	0.0810895	0.78248	0.564586	1.08447
	rs3845488	0.0489213	0.0635618	0.441498	-0.0756597	0.173502	1.05014	0.927132	1.18946
	rs419434	-0.0744318	0.269805	0.782646	-0.60325	0.454386	0.928271	0.547031	1.57521
	rs4959613	0.0543999	0.166186	0.743409	-0.271325	0.380125	1.05591	0.762369	1.46247
	rs55813952	-0.0916599	0.0836219	0.273025	-0.255559	0.0722391	0.912415	0.774484	1.07491
	rs55831773	0.0436919	0.157209	0.781072	-0.264437	0.351821	1.04466	0.767638	1.42165
	rs73747338	0.012586	0.248907	0.959672	-0.475272	0.500443	1.01267	0.621716	1.64945
	rs738649	-0.00808412	0.132889	0.951492	-0.268546	0.252378	0.991948	0.76449	1.28708
	rs739438	-0.0979356	0.170808	0.566396	-0.432719	0.236848	0.906707	0.648743	1.26725
	rs74876321	-0.327632	0.223092	0.141942	-0.764892	0.109628	0.720628	0.465384	1.11586
	rs805288	0.118718	0.132157	0.369019	-0.140309	0.377745	1.12605	0.86909	1.45899
	rs885947	-0.175507	0.0949854	0.0646416	-0.361679	0.0106642	0.839031	0.696506	1.01072
	rs9268628	-0.0248295	0.0932868	0.790114	-0.207672	0.158013	0.975476	0.812474	1.17118
	rs9297556	-0.125695	0.173733	0.469377	-0.466211	0.214822	0.881884	0.627375	1.23964
GCST90200097	rs111660650	-0.0739817	0.0515358	0.151133	-0.174992	0.0270284	0.928689	0.839464	1.0274
	rs11260062	-0.0830193	0.137803	0.546876	-0.353114	0.187075	0.920333	0.702497	1.20572
	rs113346886	0.456785	0.29002	0.115254	-0.111655	1.02522	1.57899	0.894352	2.78772
	rs114705966	-0.00788088	0.0919309	0.931684	-0.188065	0.172304	0.99215	0.82856	1.18804
	rs117172940	-0.0110008	0.0221812	0.619929	-0.054476	0.0324744	0.989059	0.946981	1.03301
	rs11901763	-0.00799879	0.138659	0.953998	-0.27977	0.263773	0.992033	0.755957	1.30183
	rs12598451	-0.0381553	0.0549347	0.487332	-0.145827	0.0695166	0.962563	0.864307	1.07199
	rs12929277	0.179431	0.148729	0.227654	-0.112079	0.470941	1.19654	0.893974	1.6015
	rs13052008	0.380243	0.173516	0.0284223	0.0401527	0.720334	1.46264	1.04097	2.05512
	rs138970824	-0.0359352	0.130815	0.783546	-0.292333	0.220463	0.964703	0.74652	1.24665
	rs139174173	0.061475	0.172901	0.722177	-0.27741	0.40036	1.0634	0.757743	1.49236
	rs17039221	-0.0214122	0.166991	0.897972	-0.348715	0.305891	0.978815	0.705594	1.35783
	rs2065798	-0.10805	0.142956	0.449755	-0.388244	0.172145	0.897583	0.678247	1.18785
	rs3845488	0.00697033	0.0569362	0.902564	-0.104625	0.118565	1.00699	0.900662	1.12588
	rs419434	-0.121906	0.232012	0.599284	-0.57665	0.332837	0.885231	0.561777	1.39492
	rs4959613	-0.0483008	0.142084	0.733897	-0.326785	0.230183	0.952847	0.721239	1.25883
	rs55813952	0.0167236	0.0718735	0.816009	-0.124149	0.157596	1.01686	0.883249	1.17069
	rs55831773	0.0305447	0.13599	0.822283	-0.235995	0.297085	1.03102	0.789784	1.34593
	rs73747338	0.360943	0.212698	0.0897013	-0.0559446	0.77783	1.43468	0.945591	2.17674
	rs738649	0.07312	0.114364	0.522589	-0.151034	0.297274	1.07586	0.859818	1.34618
	rs739438	-0.0667198	0.145892	0.647438	-0.352667	0.219228	0.935457	0.702811	1.24511
	rs74876321	-0.136384	0.18599	0.463384	-0.500925	0.228157	0.872508	0.60597	1.25628
	rs805288	-0.0233667	0.114255	0.837952	-0.247306	0.200573	0.976904	0.780902	1.2221
	rs885947	-0.122734	0.0808198	0.128861	-0.28114	0.0356733	0.884499	0.754922	1.03632
	rs9268628	0.150011	0.0802267	0.0615063	-0.00723341	0.307255	1.16185	0.992793	1.35969
	rs9297556	-0.000448189	0.149701	0.997611	-0.293862	0.292965	0.999552	0.74538	1.3404
GCST90200126	rs111660650	0.00992292	0.0371069	0.78915	-0.0628066	0.0826525	1.00997	0.939125	1.08616
	rs11260062	0.290906	0.10052	0.00380366	0.0938862	0.487926	1.33764	1.09843	1.62893
	rs113346886	0.00472465	0.212493	0.982261	-0.411762	0.421212	1.00474	0.662482	1.52381
	rs114705966	-0.0194113	0.0670931	0.772337	-0.150914	0.112091	0.980776	0.859922	1.11861
	rs117172940	0.0142199	0.0159388	0.372309	-0.0170202	0.04546	1.01432	0.983124	1.04651
	rs11901763	-0.00253433	0.101728	0.980124	-0.20192	0.196852	0.997469	0.81716	1.21756
	rs12598451	-0.0256243	0.0404127	0.526039	-0.104833	0.0535846	0.974701	0.900475	1.05505
	rs12929277	0.247893	0.10897	0.0229141	0.0343109	0.461475	1.28132	1.03491	1.58641
	rs13052008	-0.0750682	0.12927	0.561437	-0.328437	0.178301	0.92768	0.720048	1.19519
	rs138970824	-0.0874901	0.0969589	0.366875	-0.27753	0.102549	0.916228	0.757653	1.10799
	rs139174173	0.0940962	0.120348	0.434291	-0.141785	0.329978	1.09867	0.867808	1.39094
	rs17039221	0.110585	0.122332	0.36601	-0.129186	0.350355	1.11693	0.878811	1.41957
	rs2065798	-0.0769261	0.104882	0.463281	-0.282494	0.128642	0.925958	0.753901	1.13728
	rs3845488	-0.0451393	0.0405093	0.265152	-0.124537	0.0342589	0.955864	0.882905	1.03485
	rs419434	0.0394421	0.171549	0.818156	-0.296794	0.375678	1.04023	0.743197	1.45598
	rs4959613	-0.0162358	0.104252	0.876241	-0.22057	0.188098	0.983895	0.802062	1.20695
	rs55813952	-0.0284211	0.0534349	0.594807	-0.133153	0.0763113	0.971979	0.875331	1.0793
	rs55831773	0.137074	0.0996349	0.168895	-0.0582104	0.332358	1.14691	0.943451	1.39425
	rs73747338	0.118695	0.159123	0.455707	-0.193185	0.430576	1.12603	0.824329	1.53814
	rs738649	-0.0865763	0.0838831	0.302022	-0.250987	0.0778346	0.917066	0.778032	1.08094
	rs739438	0.02066	0.107354	0.847391	-0.189753	0.231073	1.02087	0.827163	1.25995
	rs74876321	0.199139	0.134569	0.138919	-0.0646165	0.462894	1.22035	0.937427	1.58867
	rs805288	-0.0831716	0.083663	0.320161	-0.247151	0.0808078	0.920193	0.781023	1.08416
	rs885947	0.0143674	0.0598263	0.810213	-0.102892	0.131627	1.01447	0.902224	1.14068
	rs9268628	-0.0492114	0.0592287	0.406047	-0.1653	0.0668769	0.95198	0.84764	1.06916
	rs9297556	0.0200677	0.109839	0.855032	-0.195216	0.235352	1.02027	0.822657	1.26535
GCST90200133	rs111660650	-0.0123205	0.0556751	0.824865	-0.121444	0.0968027	0.987755	0.885641	1.10164
	rs11260062	-0.200508	0.150468	0.182675	-0.495426	0.0944093	0.818315	0.609311	1.09901
	rs113346886	-0.388357	0.313508	0.21544	-1.00283	0.226119	0.67817	0.366839	1.25373
	rs114705966	0.0647578	0.0968435	0.503696	-0.125055	0.254571	1.0669	0.882448	1.28991
	rs117172940	0.00840796	0.0234245	0.719641	-0.0375041	0.05432	1.00844	0.96319	1.05582
	rs11901763	0.119355	0.152589	0.434097	-0.179719	0.418429	1.12677	0.835505	1.51957
	rs12598451	-0.0671455	0.0597632	0.261214	-0.184281	0.0499904	0.935059	0.831702	1.05126
	rs12929277	0.201606	0.163647	0.217966	-0.119143	0.522355	1.22337	0.887681	1.68599
	rs13052008	-0.121333	0.190224	0.523576	-0.494171	0.251506	0.885739	0.610076	1.28596
	rs138970824	-0.106813	0.146758	0.466726	-0.394458	0.180832	0.898694	0.674046	1.19821
	rs139174173	0.1801	0.180558	0.318539	-0.173794	0.533994	1.19734	0.84047	1.70573
	rs17039221	0.00449665	0.181635	0.980249	-0.351508	0.360501	1.00451	0.703626	1.43405
	rs2065798	0.115192	0.156179	0.460779	-0.190919	0.421303	1.12209	0.8262	1.52395
	rs3845488	-0.00156403	0.0589578	0.978836	-0.117121	0.113993	0.998437	0.889477	1.12074
	rs419434	0.187765	0.26022	0.470564	-0.322267	0.697797	1.20655	0.724505	2.00932
	rs4959613	-0.0770746	0.155075	0.619177	-0.381021	0.226872	0.925821	0.683164	1.25467
	rs55813952	0.00223222	0.0787684	0.977392	-0.152154	0.156618	1.00223	0.858856	1.16955
	rs55831773	-0.00377231	0.148968	0.979797	-0.29575	0.288206	0.996235	0.743973	1.33403
	rs73747338	0.161916	0.233999	0.488967	-0.296722	0.620554	1.17576	0.743251	1.85996
	rs738649	0.0375815	0.125205	0.764056	-0.207821	0.282984	1.0383	0.812353	1.32708
	rs739438	0.200446	0.160055	0.210441	-0.113262	0.514154	1.22195	0.892916	1.67222
	rs74876321	0.137341	0.20702	0.507063	-0.268419	0.543101	1.14722	0.764588	1.72134
	rs805288	-0.0415746	0.124612	0.738658	-0.285815	0.202666	0.959278	0.751402	1.22466
	rs885947	0.0168133	0.0892377	0.850555	-0.158093	0.191719	1.01696	0.853771	1.21133
	rs9268628	-0.032757	0.0883845	0.710921	-0.205991	0.140477	0.967774	0.813841	1.15082
	rs9297556	0.256826	0.164323	0.118067	-0.0652463	0.578898	1.29282	0.936837	1.78407
GCST90200157	rs111660650	-0.00612714	0.0444057	0.890256	-0.0931624	0.0809081	0.993892	0.911046	1.08427
	rs11260062	0.0140878	0.119513	0.906165	-0.220157	0.248332	1.01419	0.802393	1.28189
	rs113346886	-0.176129	0.252572	0.48559	-0.67117	0.318913	0.83851	0.51111	1.37563
	rs114705966	-0.0850708	0.0802586	0.289163	-0.242378	0.072236	0.918447	0.78476	1.07491
	rs117172940	-0.00220199	0.0188548	0.907029	-0.0391575	0.0347535	0.9978	0.961599	1.03536
	rs11901763	-0.133626	0.120582	0.267788	-0.369967	0.102715	0.874918	0.690757	1.10818
	rs12598451	0.0198621	0.0477952	0.677727	-0.0738166	0.113541	1.02006	0.928842	1.12024
	rs12929277	-0.0508731	0.129524	0.694489	-0.30474	0.202994	0.950399	0.737315	1.22506
	rs13052008	0.0377036	0.154717	0.807467	-0.265541	0.340948	1.03842	0.766791	1.40628
	rs138970824	0.114646	0.114277	0.315752	-0.109338	0.338629	1.12148	0.896428	1.40302
	rs139174173	-0.117779	0.141725	0.405952	-0.39556	0.160002	0.888892	0.673303	1.17351
	rs17039221	0.160597	0.145587	0.269984	-0.124753	0.445947	1.17421	0.882715	1.56197
	rs2065798	0.141042	0.124723	0.258121	-0.103415	0.385499	1.15147	0.901753	1.47035
	rs3845488	0.0552774	0.0479492	0.248979	-0.038703	0.149258	1.05683	0.962036	1.16097
	rs419434	-0.221911	0.203159	0.274701	-0.620103	0.176281	0.800987	0.537889	1.19277
	rs4959613	0.135399	0.123951	0.274676	-0.107545	0.378344	1.14499	0.898036	1.45986
	rs55813952	0.102237	0.0639274	0.109761	-0.0230606	0.227535	1.10765	0.977203	1.2555
	rs55831773	-0.0841292	0.118739	0.478622	-0.316858	0.1486	0.919312	0.728434	1.16021
	rs73747338	0.182079	0.189998	0.3379	-0.190316	0.554475	1.19971	0.826698	1.74103
	rs738649	-0.0268062	0.100163	0.788988	-0.223126	0.169514	0.97355	0.800014	1.18473
	rs739438	0.166999	0.127038	0.188656	-0.0819947	0.415994	1.18175	0.921277	1.51588
	rs74876321	0.20171	0.158889	0.204261	-0.109712	0.513132	1.22349	0.896092	1.67052
	rs805288	0.0885247	0.0995825	0.374025	-0.106657	0.283706	1.09256	0.898834	1.32804
	rs885947	-0.13113	0.0709245	0.0644761	-0.270142	0.00788158	0.877103	0.763271	1.00791
	rs9268628	-0.0318319	0.0701571	0.650027	-0.16934	0.105676	0.968669	0.844222	1.11146
	rs9297556	-0.0619965	0.130405	0.634492	-0.31759	0.193598	0.939886	0.727901	1.21361
GCST90200162	rs111660650	-0.0219618	0.0532735	0.68016	-0.126378	0.0824543	0.978278	0.881282	1.08595
	rs11260062	-0.0462623	0.141811	0.744254	-0.324212	0.231687	0.954792	0.723097	1.26073
	rs113346886	0.112593	0.299401	0.706871	-0.474233	0.69942	1.11918	0.622362	2.01258
	rs114705966	0.203817	0.092387	0.0273752	0.0227389	0.384896	1.22607	1.023	1.46946
	rs117172940	0.00450778	0.022756	0.842973	-0.040094	0.0491096	1.00452	0.960699	1.05034
	rs11901763	-0.156737	0.143602	0.275069	-0.438197	0.124724	0.854929	0.645199	1.13284
	rs12598451	-0.0206921	0.0564481	0.713941	-0.13133	0.0899463	0.97952	0.876928	1.09412
	rs12929277	0.0584589	0.152458	0.701392	-0.240359	0.357277	1.0602	0.786345	1.42943
	rs13052008	-0.0651176	0.177548	0.713798	-0.413112	0.282877	0.936957	0.661588	1.32694
	rs138970824	-0.0888868	0.13533	0.511298	-0.354133	0.176359	0.914949	0.701782	1.19287
	rs139174173	0.00860796	0.174065	0.960559	-0.33256	0.349776	1.00865	0.717086	1.41875
	rs17039221	-0.0739389	0.170806	0.6651	-0.408719	0.260841	0.928728	0.664501	1.29802
	rs2065798	0.04415	0.146922	0.763796	-0.243817	0.332118	1.04514	0.783631	1.39392
	rs3845488	0.00405641	0.0556744	0.941918	-0.105065	0.113178	1.00406	0.900266	1.11983
	rs419434	-0.0264195	0.237235	0.911327	-0.4914	0.438561	0.973926	0.611769	1.55047
	rs4959613	-0.191279	0.146963	0.193073	-0.479326	0.0967689	0.825902	0.6192	1.10161
	rs55813952	0.0554571	0.0751601	0.460604	-0.0918568	0.202771	1.05702	0.912236	1.22479
	rs55831773	-0.141874	0.139833	0.3103	-0.415946	0.132199	0.867731	0.659716	1.14134
	rs73747338	0.088208	0.219416	0.687675	-0.341847	0.518263	1.09222	0.710457	1.67911
	rs738649	-0.141286	0.116929	0.22693	-0.370467	0.0878951	0.868241	0.690412	1.09187
	rs739438	-0.232196	0.150928	0.123938	-0.528016	0.0636234	0.79279	0.589774	1.06569
	rs74876321	0.275723	0.192999	0.153113	-0.102556	0.654001	1.31748	0.902528	1.92322
	rs805288	-0.305876	0.118249	0.00968996	-0.537644	-0.074107	0.736478	0.584123	0.928572
	rs885947	0.0543236	0.0841503	0.518568	-0.110611	0.219258	1.05583	0.895287	1.24515
	rs9268628	-0.0622864	0.0825478	0.450519	-0.22408	0.0995074	0.939614	0.799251	1.10463
	rs9297556	0.210281	0.155137	0.175271	-0.0937863	0.514349	1.23403	0.910477	1.67255
GCST90200190	rs111660650	-0.0567964	0.0414098	0.170198	-0.13796	0.0243669	0.944786	0.871134	1.02467
	rs11260062	0.0474467	0.112952	0.674441	-0.173939	0.268833	1.04859	0.840348	1.30844
	rs113346886	0.176613	0.238429	0.458853	-0.290708	0.643935	1.19317	0.747734	1.90396
	rs114705966	-0.0154726	0.075411	0.837434	-0.163278	0.132333	0.984647	0.849355	1.14149
	rs117172940	0.0332267	0.0178104	0.0621004	-0.00168169	0.068135	1.03378	0.99832	1.07051
	rs11901763	0.101824	0.114218	0.372667	-0.122043	0.325691	1.10719	0.88511	1.38499
	rs12598451	0.0216902	0.0452706	0.631851	-0.0670403	0.110421	1.02193	0.935158	1.11675
	rs12929277	-0.157918	0.122179	0.196178	-0.397388	0.0815521	0.85392	0.672073	1.08497
	rs13052008	-0.0823632	0.144742	0.569334	-0.366058	0.201332	0.920937	0.693462	1.22303
	rs138970824	-0.0265453	0.108827	0.807291	-0.239846	0.186755	0.973804	0.786749	1.20533
	rs139174173	0.244505	0.135338	0.0708214	-0.0207581	0.509768	1.27699	0.979456	1.6649
	rs17039221	0.129918	0.137037	0.343105	-0.138675	0.398511	1.13874	0.870511	1.48961
	rs2065798	0.169844	0.117487	0.14828	-0.0604313	0.400118	1.18512	0.941358	1.492
	rs3845488	-0.00610297	0.0454281	0.893131	-0.095142	0.0829361	0.993916	0.909244	1.08647
	rs419434	0.280475	0.192048	0.144169	-0.0959396	0.656889	1.32376	0.908519	1.92878
	rs4959613	-0.110406	0.116862	0.344784	-0.339455	0.118643	0.895471	0.712158	1.12597
	rs55813952	-0.0456745	0.0597563	0.444661	-0.162797	0.0714478	0.955353	0.849764	1.07406
	rs55831773	-0.00362753	0.111809	0.974118	-0.222774	0.215519	0.996379	0.800296	1.24051
	rs73747338	-0.217617	0.177909	0.221255	-0.566319	0.131084	0.804433	0.567611	1.14006
	rs738649	-0.022794	0.0940102	0.808421	-0.207054	0.161466	0.977464	0.812976	1.17523
	rs739438	0.0644785	0.120243	0.591797	-0.171198	0.300156	1.0666	0.842654	1.35007
	rs74876321	-0.0105307	0.150464	0.944203	-0.305441	0.284379	0.989525	0.736799	1.32894
	rs805288	-0.120291	0.0937696	0.19955	-0.304079	0.0634974	0.886662	0.737802	1.06556
	rs885947	0.0344793	0.067038	0.607024	-0.0969151	0.165874	1.03508	0.907633	1.18042
	rs9268628	-0.0502091	0.0663718	0.44936	-0.180298	0.0798796	0.951031	0.835022	1.08316
	rs9297556	-0.00146116	0.123152	0.990534	-0.242838	0.239916	0.99854	0.784398	1.27114
GCST90200204	rs111660650	-0.0370161	0.0428084	0.387207	-0.120921	0.0468883	0.963661	0.886104	1.048
	rs11260062	-0.0717996	0.116448	0.537512	-0.300038	0.156439	0.930717	0.74079	1.16934
[truncated: 1,012 more rows]
