# Supplementary material for: Adenosine 5′-Monophosphate-to-Threonine Ratio Promotes Abdominal Aortic Aneurysms via Up-Regulation of HLA-DR on Natural Killer Cells: A Bidirectional Mendelian Randomized Analysis
Source: Biomedicines. 2024 May 25;12(6):1179. doi: 10.3390/biomedicines12061179 (PMC11200785; doi:10.3390/biomedicines12061179)
Supplement: Supplementary file 1 [file biomedicines-12-01179-s001.zip › step4imc_metabolitesFMR_MainResults.xls]

## Sheet: Sheet1
1. The resluts of forward univariable MR analysis between key immune cells phenotype and the metabolites phenotypes with casuality to AAA .
id	nsnp	MR-Egger			Weighted median			Inverse variance weighted			Simple mode			Weighted mode			MR-Egger intercept		MR-PRESSO global	MR-IVW			MR-Egeer
		p_value	OR	95% OR	p_value	OR	95% OR	p_value	OR	95% OR	p_value	OR	95% OR	p_value	OR	95% OR	egger intercept	p_value	p_value	Q	Q_df	Q_pval	Q	Q_df	Q_pval
GCST90200849	26	0.109	1.02746	0.99518-1.0608	0.121	1.03067	0.99201-1.07084	0.021	1.02913	1.00443-1.05444	0.361	1.03206	0.96570-1.10297	0.194	1.02298	0.98942-1.05767	0.00093	0.87879	0.701	21.8227	25	0.64596	21.7989	24	0.59127
GCST90200848	26	0.104	1.02794	0.99565-1.0613	0.171	1.02581	0.98908-1.06391	0.056	1.02394	0.99938-1.04910	0.627	1.01554	0.95500-1.07992	0.176	1.02325	0.99069-1.05688	-0.00223	0.71517	0.82	19.4558	25	0.77476	19.3194	24	0.73475
GCST90200798	26	0.028	0.9594	0.92662-0.9933	0.053	0.95865	0.91845-1.00060	0.057	0.97449	0.94889-1.00078	0.301	0.96158	0.89412-1.03414	0.035	0.95858	0.92363-0.99485	0.00911	0.18417	0.546	23.1746	25	0.56737	21.3049	24	0.62068
GCST90200247	26	0.576	0.98996	0.95604-1.0251	0.381	0.98261	0.94482-1.02191	0.073	0.97574	0.94993-1.00225	0.202	0.95527	0.89211-1.02290	0.238	0.97778	0.94279-1.01408	-0.00823	0.22267	0.443	25.8703	25	0.41455	24.2844	24	0.44543
GCST90200684	26	0.404	1.01441	0.98150-1.0484	0.253	1.02126	0.98505-1.05879	0.098	1.02148	0.99612-1.04749	0.613	1.01365	0.96245-1.06756	0.248	1.01804	0.98832-1.04866	0.00399	0.52987	0.733	21.4822	25	0.66544	21.0759	24	0.63425
GCST90199834	26	0.107	0.97113	0.93845-1.0050	0.217	0.97554	0.93794-1.01464	0.125	0.97987	0.95473-1.00567	0.491	0.97693	0.91499-1.04307	0.153	0.97693	0.94710-1.00770	0.00506	0.43852	0.549	24.3957	25	0.49662	23.775	24	0.47452
GCST90200370	26	0.034	1.03616	1.00448-1.0688	0.066	1.0366	0.99757-1.07714	0.188	1.01635	0.99209-1.04121	0.285	0.96186	0.89699-1.03142	0.097	1.02767	0.99631-1.06001	-0.01101	0.07271	0.397	26.1605	25	0.39907	22.637	24	0.5413
GCST90200078	26	0.316	1.01734	0.98438-1.0514	0.506	1.01175	0.97751-1.04719	0.212	1.01577	0.99112-1.04102	0.852	0.99362	0.92977-1.06186	0.747	1.00561	0.97238-1.03998	-0.00089	0.88794	0.427	26.6822	25	0.37195	26.6596	24	0.32057
GCST90200997	26	0.14	1.02825	0.99210-1.0657	0.093	1.03577	0.99421-1.07908	0.226	1.01693	0.98968-1.04494	0.679	1.017	0.93995-1.10036	0.091	1.03192	0.99640-1.06871	-0.00632	0.35939	0.175	31.7748	25	0.16463	30.6594	24	0.16385
GCST90199936	26	0.251	0.97782	0.94194-1.0151	0.404	0.98288	0.94383-1.02355	0.226	0.98272	0.95539-1.01083	0.886	0.99507	0.93080-1.06378	0.292	0.9795	0.94326-1.01713	0.00278	0.6928	0.749	19.8373	25	0.75531	19.6774	24	0.71496
GCST90200787	26	0.51	0.98921	0.95823-1.0212	0.578	0.99004	0.95576-1.02556	0.238	0.98552	0.96195-1.00967	0.485	0.97468	0.90794-1.04632	0.378	0.98601	0.95615-1.01680	-0.00213	0.72602	0.812	18.97	25	0.79856	18.8443	24	0.76024
GCST90200763	26	0.287	0.97894	0.94212-1.0172	0.364	0.98463	0.95223-1.01812	0.271	0.98401	0.95619-1.01264	0.486	0.98054	0.92859-1.03539	0.36	0.9865	0.95874-1.01506	0.00295	0.68758	0.075	38.3338	25	0.0429	38.071	24	0.0341
GCST90200249	26	0.31	1.01658	0.98550-1.0486	0.079	1.03404	0.99608-1.07345	0.285	1.01294	0.98935-1.03709	0.666	0.9842	0.91629-1.05715	0.072	1.03318	0.99857-1.06899	-0.00205	0.7299	0.404	24.2518	25	0.50486	24.1291	24	0.45423
GCST90199932	26	0.673	1.00671	0.97633-1.0380	0.744	1.0057	0.97194-1.04063	0.299	1.01242	0.98911-1.03628	0.932	1.0025	0.94687-1.06140	0.721	1.00569	0.97518-1.03715	0.00322	0.58233	0.816	19.0898	25	0.79279	18.779	24	0.76367
GCST90199984	26	0.438	0.9837	0.94431-1.0247	0.34	0.97862	0.93614-1.02303	0.319	0.98433	0.95419-1.01542	0.463	0.97002	0.89545-1.05080	0.359	0.98083	0.94177-1.02151	0.00036	0.96296	0.905	16.9919	25	0.88209	16.9897	24	0.8491
GCST90200393	26	0.548	0.98861	0.95281-1.0258	0.344	0.98368	0.95070-1.01780	0.32	0.98613	0.95937-1.01364	0.865	0.99503	0.94021-1.05305	0.363	0.98646	0.95840-1.01534	-0.00143	0.83881	0.194	32.9816	25	0.13153	32.9236	24	0.1057
GCST90200721	26	0.921	1.00238	0.95677-1.0502	0.949	1.00151	0.95615-1.04901	0.366	1.01658	0.98097-1.05348	0.821	0.99001	0.90852-1.07881	0.822	0.99524	0.95511-1.03706	0.00827	0.36426	0.282	30.3043	25	0.2131	29.2615	24	0.21045
GCST90199830	26	0.583	1.01144	0.97175-1.0527	0.792	0.99491	0.95787-1.03337	0.386	1.01331	0.98349-1.04404	0.543	1.02399	0.94962-1.10419	0.915	1.0018	0.96939-1.03529	0.00106	0.88996	0.071	37.236	25	0.05483	37.2057	24	0.04173
GCST90200190	26	0.308	1.01674	0.98546-1.0490	0.178	1.02551	0.98859-1.06381	0.392	1.01044	0.98668-1.03477	0.768	0.99017	0.92781-1.05671	0.168	1.02401	0.99101-1.05810	-0.00356	0.55317	0.517	22.6866	25	0.59586	22.3248	24	0.55989
GCST90200480	26	0.112	0.9726	0.94106-1.0052	0.527	0.98815	0.95235-1.02530	0.403	0.98935	0.96482-1.01450	0.795	0.99024	0.92032-1.06547	0.381	0.98566	0.95487-1.01745	0.00977	0.13061	0.764	19.9645	25	0.74868	17.5145	24	0.82591
GCST90200337	26	0.268	0.98124	0.94967-1.0139	0.153	0.97256	0.93615-1.01038	0.459	0.99065	0.96633-1.01557	0.963	0.99847	0.93625-1.06483	0.212	0.97763	0.94440-1.01204	0.00541	0.38799	0.54	22.9767	25	0.57892	22.2036	24	0.56711
GCST90200079	26	0.833	1.00351	0.97160-1.0365	0.544	0.98896	0.95413-1.02507	0.475	0.99106	0.96695-1.01578	0.122	0.94998	0.89216-1.01155	0.512	0.989	0.95729-1.02175	-0.00716	0.25374	0.915	16.2043	25	0.90861	14.8369	24	0.92544
GCST90199995	26	0.829	1.00394	0.96904-1.0401	0.768	1.00545	0.96980-1.04240	0.509	1.00895	0.98260-1.03602	0.284	0.96345	0.90134-1.02983	0.967	1.00064	0.97097-1.03120	0.00284	0.6745	0.139	34.6918	25	0.09393	34.4324	24	0.07727
GCST90200645	26	0.234	0.97269	0.93037-1.0169	0.292	0.97588	0.93260-1.02118	0.52	0.98898	0.95612-1.02298	0.947	1.0028	0.92348-1.08894	0.409	0.98158	0.93992-1.02509	0.00943	0.27156	0.8	19.2211	25	0.7864	17.9546	24	0.80521
GCST90199718	26	0.772	1.00475	0.97332-1.0372	0.637	1.00802	0.97510-1.04206	0.532	1.00775	0.98363-1.03245	0.448	1.02445	0.96341-1.08936	0.631	1.00702	0.97899-1.03585	0.00171	0.77943	0.632	23.4566	25	0.55092	23.3764	24	0.49768
GCST90200680	26	0.755	0.9944	0.96036-1.0296	0.572	0.98909	0.95216-1.02745	0.538	0.99186	0.96640-1.01800	0.881	0.99523	0.93531-1.05898	0.675	0.99335	0.96320-1.02445	-0.00146	0.82659	0.501	25.37	25	0.4418	25.3183	24	0.38863
GCST90199784	26	0.079	0.96802	0.93498-1.0022	0.053	0.96336	0.92754-1.00056	0.54	0.99125	0.96378-1.01950	0.526	1.02731	0.94626-1.11530	0.202	0.97592	0.94102-1.01212	0.01354	0.05007	0.164	30.9988	25	0.18906	26.329	24	0.33668
GCST90199883	26	0.528	1.01043	0.97883-1.0431	0.681	1.00724	0.97316-1.04252	0.553	1.00735	0.98328-1.03201	0.618	1.01613	0.95496-1.08121	0.704	1.00627	0.97467-1.03891	-0.00174	0.77392	0.755	20.7001	25	0.70921	20.6157	24	0.66128
GCST90200042	26	0.145	1.02432	0.99280-1.0568	0.124	1.02739	0.99261-1.06339	0.56	1.0071	0.98343-1.03134	0.843	0.99228	0.91998-1.07027	0.119	1.02741	0.99422-1.06172	-0.00968	0.11428	0.368	23.3039	25	0.55982	20.6178	24	0.66116
GCST90200458	26	0.655	0.99106	0.95321-1.0304	0.412	0.98544	0.95149-1.02060	0.566	0.99153	0.96316-1.02074	0.277	0.96476	0.90558-1.02781	0.328	0.98379	0.95274-1.01586	0.00027	0.9709	0.144	34.8763	25	0.09047	34.8743	24	0.07029
GCST90200607	26	0.725	1.00594	0.97368-1.0393	0.811	1.00426	0.96996-1.03976	0.571	1.0072	0.98252-1.03250	0.383	1.02789	0.96730-1.09228	0.66	1.00756	0.97470-1.04153	0.00071	0.90875	0.735	21.6396	25	0.65646	21.6262	24	0.60157
GCST90199831	26	0.859	0.9966	0.96010-1.0345	0.595	0.99077	0.95751-1.02519	0.576	0.99208	0.96479-1.02014	0.358	1.03659	0.96147-1.11758	0.541	0.98991	0.95872-1.02212	-0.00259	0.7162	0.182	32.5782	25	0.14196	32.3955	24	0.11748
GCST90200097	26	0.465	0.98541	0.94789-1.0244	0.605	0.98856	0.94632-1.03267	0.58	0.99175	0.96307-1.02130	0.545	0.97891	0.91447-1.04788	0.456	0.98542	0.94867-1.02359	0.00358	0.62496	0.649	22.7758	25	0.59065	22.5306	24	0.54763
GCST90200126	26	0.881	0.99774	0.96904-1.0273	0.464	1.01186	0.98040-1.04433	0.623	1.00554	0.98361-1.02796	0.656	0.98856	0.94034-1.03924	0.786	1.00391	0.97638-1.03222	0.00444	0.42847	0.415	26.8758	25	0.36212	26.1684	24	0.34468
GCST90200284	26	0.991	0.99982	0.96817-1.0325	0.646	1.00866	0.97224-1.04645	0.645	0.99427	0.97025-1.01888	0.919	1.00328	0.94253-1.06796	0.839	1.00328	0.97245-1.03510	-0.00317	0.60644	0.845	17.9598	25	0.84409	17.6873	24	0.81791
GCST90200311	26	0.322	1.01751	0.98386-1.0523	0.566	1.00987	0.97653-1.04434	0.667	1.00565	0.98016-1.03180	0.995	1.0002	0.94355-1.06024	0.611	1.00771	0.97873-1.03754	-0.00671	0.30208	0.248	30.5904	25	0.20294	29.2355	24	0.2114
GCST90200157	26	0.985	1.00033	0.96773-1.0340	0.945	0.9987	0.96250-1.03627	0.668	1.00553	0.98048-1.03122	0.606	0.98046	0.91044-1.05587	0.952	1.00101	0.96868-1.03442	0.00297	0.64024	0.62	23.025	25	0.57611	22.8009	24	0.53158
GCST90200983	26	0.074	0.96892	0.93738-1.0015	0.217	0.97623	0.93964-1.01424	0.671	0.99457	0.96984-1.01992	0.278	0.96409	0.90372-1.02850	0.266	0.97936	0.94482-1.01516	0.01493	0.02547	0.543	22.8344	25	0.58723	17.1587	24	0.84181
GCST90200990	26	0.461	0.98468	0.94569-1.0253	0.795	0.99487	0.95695-1.03429	0.674	1.00689	0.97521-1.03959	0.359	0.96882	0.90654-1.03539	0.414	0.98628	0.95466-1.01895	0.01291	0.10656	0.099	35.8972	25	0.07317	32.1327	24	0.12374
GCST90200726	26	0.73	1.00587	0.97341-1.0394	0.994	0.99986	0.96613-1.03477	0.677	1.00521	0.98093-1.03009	0.768	0.98933	0.92212-1.06144	0.976	1.00049	0.96933-1.03265	-0.00037	0.95254	0.508	25.1334	25	0.45492	25.1296	24	0.39875
GCST90200162	26	0.552	1.01239	0.97268-1.0537	0.852	1.00432	0.96000-1.05068	0.695	0.99384	0.96364-1.02498	0.748	0.98764	0.91620-1.06466	0.995	0.99989	0.96490-1.03614	-0.0104	0.17822	0.476	26.3098	25	0.39122	24.3576	24	0.44131
GCST90199725	26	0.772	0.99219	0.94154-1.0456	0.377	0.97964	0.93598-1.02534	0.695	0.99223	0.95420-1.03176	0.579	1.02632	0.93738-1.12369	0.719	0.99288	0.95537-1.03188	2e-05	0.99836	0.057	40.3381	25	0.02691	40.3381	24	0.01967
GCST90200531	26	0.402	0.98362	0.94703-1.0216	0.727	0.99366	0.95885-1.02973	0.719	0.99473	0.96658-1.02371	0.887	1.00489	0.94009-1.07416	0.807	0.99568	0.96199-1.03055	0.00639	0.38017	0.177	32.995	25	0.13119	31.9315	24	0.1287
GCST90200133	26	0.972	0.99924	0.95892-1.0413	0.777	1.00649	0.96246-1.05252	0.727	1.00562	0.97452-1.03772	0.879	0.99465	0.92872-1.06526	0.971	1.00078	0.96044-1.04282	0.00367	0.64381	0.949	15.755	25	0.92193	15.5358	24	0.9041
GCST90199882	26	0.827	1.00355	0.97255-1.0356	0.263	1.02055	0.98486-1.05753	0.727	1.00417	0.98098-1.02791	0.226	1.04288	0.97601-1.11433	0.237	1.02143	0.98700-1.05705	0.00035	0.95322	0.268	27.7637	25	0.31884	27.7597	24	0.27031
GCST90200842	26	0.046	1.036	1.00236-1.0708	0.299	1.02012	0.98250-1.05917	0.731	1.00497	0.97694-1.03380	0.78	1.01099	0.93713-1.09067	0.161	1.02442	0.99145-1.05848	-0.01733	0.01037	0.171	32.5126	25	0.14371	24.5874	24	0.42845
GCST90200471	26	0.712	1.00635	0.97345-1.0404	0.398	1.01536	0.98006-1.05193	0.733	1.00433	0.97972-1.02957	0.448	0.97488	0.91388-1.03995	0.719	1.00578	0.97502-1.03750	-0.00115	0.85655	0.423	26.4051	25	0.38624	26.3685	24	0.33474
GCST90199760	26	0.39	0.98524	0.95296-1.0186	0.402	0.98403	0.94767-1.02178	0.738	0.9957	0.97084-1.02119	0.77	1.01019	0.94449-1.08046	0.604	0.99077	0.95706-1.02567	0.00597	0.3497	0.732	20.2027	25	0.73611	19.293	24	0.73619
GCST90200351	26	0.801	1.00409	0.97311-1.0361	0.549	1.01056	0.97644-1.04588	0.75	1.00389	0.98024-1.02811	0.905	0.99614	0.93539-1.06084	0.606	1.00832	0.97747-1.04014	-0.00011	0.98499	0.595	23.9595	25	0.52172	23.9591	24	0.46394
GCST90199662	26	0.482	1.01194	0.97952-1.0454	0.351	1.01734	0.98122-1.05478	0.754	1.00397	0.97940-1.02917	0.836	1.00618	0.94976-1.06595	0.46	1.01269	0.97986-1.04662	-0.00451	0.47056	0.601	22.4976	25	0.60688	21.96	24	0.58165
GCST90200075	26	0.599	1.00936	0.97539-1.0445	0.851	0.99641	0.95980-1.03441	0.754	1.0041	0.97874-1.03012	0.185	0.94387	0.86856-1.02570	0.91	1.00199	0.96841-1.03673	-0.00296	0.64984	0.399	27.1562	25	0.34813	26.9191	24	0.30824
GCST90200092	26	0.413	1.01826	0.97579-1.0626	0.404	1.02181	0.97135-1.07490	0.765	0.99494	0.96236-1.02862	0.831	1.01098	0.91561-1.11630	0.326	1.0225	0.97898-1.06795	-0.01382	0.1076	0.353	25.72	25	0.42266	22.9258	24	0.52418
GCST90200441	26	0.595	1.00937	0.97565-1.0443	0.735	1.00617	0.97097-1.04264	0.769	1.00382	0.97859-1.02970	0.718	1.01094	0.95351-1.07183	0.751	1.00519	0.97390-1.03749	-0.00315	0.62821	0.354	28.5261	25	0.28421	28.243	24	0.24993
GCST90200412	26	0.311	1.01609	0.98583-1.0473	0.584	1.01008	0.97441-1.04707	0.792	1.00309	0.98028-1.02644	0.487	0.97618	0.91288-1.04387	0.465	1.01257	0.97973-1.04652	-0.00735	0.21078	0.481	24.1777	25	0.50912	22.5244	24	0.548
GCST90199632	26	0.587	0.99022	0.95622-1.0254	0.901	0.9976	0.96072-1.03590	0.81	0.99675	0.97063-1.02358	0.476	1.02869	0.95279-1.11064	0.953	0.99892	0.96406-1.03505	0.00374	0.57553	0.619	22.9282	25	0.58176	22.6059	24	0.54315
GCST90200387	26	0.908	0.99808	0.96632-1.0309	0.401	0.98394	0.94742-1.02187	0.821	0.99717	0.97296-1.02198	0.783	0.99031	0.92469-1.06059	0.368	0.98411	0.95101-1.01836	-0.00052	0.9329	0.85	16.6232	25	0.89501	16.6159	24	0.86457
GCST90199622	26	0.656	0.99164	0.95611-1.0285	0.638	1.0094	0.97081-1.04953	0.828	0.99698	0.97007-1.02463	0.509	0.97586	0.90846-1.04826	0.787	0.99523	0.96167-1.02997	0.00307	0.66035	0.385	27.7716	25	0.31848	27.5444	24	0.27973
GCST90199780	26	0.365	0.98324	0.94858-1.0192	0.296	0.97994	0.94343-1.01787	0.83	0.99702	0.97024-1.02454	0.953	0.99792	0.93147-1.06911	0.292	0.98109	0.94760-1.01576	0.00786	0.255	0.827	18.1802	25	0.83464	16.8203	24	0.85623
GCST90200045	26	0.436	1.0132	0.98089-1.0466	0.995	1.00012	0.96420-1.03738	0.831	0.99725	0.97239-1.02274	0.574	0.98014	0.91474-1.05022	0.96	0.99916	0.96769-1.03166	-0.00907	0.15197	0.412	26.8426	25	0.3638	24.5985	24	0.42783
GCST90200855	26	0.632	1.00783	0.97653-1.0401	0.754	1.00554	0.97142-1.04085	0.833	1.00259	0.97880-1.02696	0.676	1.01195	0.95764-1.06935	0.774	1.00414	0.97656-1.03249	-0.00298	0.62209	0.82	19.4219	25	0.77645	19.1726	24	0.74272
GCST90200615	26	0.966	0.99927	0.96672-1.0329	0.624	1.00956	0.97185-1.04873	0.84	0.9974	0.97256-1.02287	0.856	0.99463	0.93890-1.05366	0.933	1.00142	0.96926-1.03466	-0.00107	0.86544	0.686	21.4087	25	0.66961	21.3793	24	0.61626
GCST90200984	26	0.828	1.00398	0.96909-1.0401	0.826	0.99588	0.95997-1.03313	0.843	1.00268	0.97650-1.02955	0.503	0.97652	0.91186-1.04576	0.814	0.99565	0.96056-1.03202	-0.00075	0.9123	0.403	26.9025	25	0.36077	26.8886	24	0.30967
GCST90200204	26	0.543	1.01052	0.97745-1.0447	0.312	1.02124	0.98049-1.06368	0.85	1.00242	0.97759-1.02789	0.422	0.97009	0.90191-1.04343	0.379	1.01636	0.98088-1.05311	-0.0046	0.47186	0.357	26.0698	25	0.40388	25.502	24	0.37891
GCST90200374	26	0.221	1.02195	0.98793-1.0571	0.643	1.00902	0.97146-1.04804	0.871	1.00214	0.97659-1.02835	0.46	0.97508	0.91290-1.04150	0.726	1.00662	0.97059-1.04400	-0.01127	0.0925	0.77	20.084	25	0.7424	17.0136	24	0.84808
GCST90199774	26	0.2	1.02147	0.98974-1.0542	0.143	1.02598	0.99139-1.06177	0.886	1.00176	0.97799-1.02610	0.841	0.99326	0.93025-1.06054	0.183	1.02338	0.99007-1.05783	-0.01111	0.07446	0.617	21.1755	25	0.68279	17.6973	24	0.81744
GCST90200797	26	0.889	0.99745	0.96268-1.0335	0.824	1.00427	0.96725-1.04271	0.901	0.99833	0.97232-1.02504	0.823	1.0083	0.93837-1.08344	0.975	0.99946	0.96623-1.03383	0.0005	0.94086	0.497	25.888	25	0.41359	25.8819	24	0.35918
GCST90200445	26	0.409	0.98563	0.95287-1.0195	0.714	0.99364	0.96030-1.02813	0.905	1.00161	0.97561-1.02829	0.784	1.00866	0.94904-1.07203	0.765	0.99525	0.96490-1.02655	0.00922	0.16283	0.333	28.6995	25	0.27667	26.4176	24	0.33232
GCST90200693	26	0.657	1.00814	0.97318-1.0444	0.837	1.00375	0.96858-1.04020	0.945	1.00093	0.97472-1.02784	0.344	1.03652	0.96360-1.11495	0.983	1.00034	0.96960-1.03205	-0.0041	0.54462	0.238	30.5324	25	0.20497	30.0593	24	0.18279
GCST90200933	26	0.738	1.00548	0.97411-1.0379	0.567	1.01026	0.97557-1.04619	0.955	1.0007	0.97686-1.02512	0.721	1.01032	0.95558-1.06820	0.512	1.01032	0.98021-1.04136	-0.00272	0.65337	0.796	19.6975	25	0.76251	19.4907	24	0.72534
